# Supplementary material for: Genetic analysis of a white-to-red berry skin color reversion and its transcriptomic and metabolic consequences in grapevine (Vitis vinifera cv. ‘Moscatel Galego’)
Source: BMC Genomics. 2019 Dec 9;20:952. doi: 10.1186/s12864-019-6237-5 (PMC6902604; doi:10.1186/s12864-019-6237-5)
Supplement: Supplementary file 2 — Additional file 2. Expression values (FPKM) calculated for all grapevine genes (30 K genes) for each biological replicate. FDR values from the DEA are included as separate sheets. [file 12864_2019_6237_MOESM2_ESM.xlsx]

## Sheet: FPKM_values
	MB1	MB2	MB3	MB4	MB5	MB6	MR7	MR8	MR9	MR10	MR11	MR12			Legend
VIT_14s0060g00010	2.6766	2.1019	2.35568	2.26385	3.17092	2.77052	2.61322	2.79784	1.92858	3.04293	3.48138	3.72043			MGB_Veraison	MB1
VIT_14s0060g00040	0.206222	0.0440846	0.0898313	0.0231615	0.0403065	0	1.22197	0.490787	0.285525	1.19273	1.21695	1.14751			(WV)	MB2
VIT_14s0060g00050	3.47183	2.95446	2.72222	4.67021	5.30856	5.97099	4.29365	4.27776	3.74387	5.04847	4.33255	4.27988				MB3
VIT_14s0060g00060	76.456	81.0315	86.4085	96.9231	94.4759	91.0623	85.7128	74.5416	80.7716	74.65	80.7899	74.6556			MGB_Ripening	MB4
VIT_14s0060g00070	0	0.111518	0	0	0	0	0	0	0	0	0	0			(WR)	MB5
VIT_14s0060g00080	18.1429	16.4094	17.0128	6.25306	5.80633	6.25982	7.27725	10.533	11.7929	8.2631	8.49234	7.88376				MB6
VIT_14s0060g00090	5.9936	7.11815	6.30953	4.41295	4.62076	3.75298	8.53056	7.64888	8.33688	4.49364	6.1807	5.07679			MGR_Veraison	MR7
VIT_14s0060g00100	5.99124	6.62263	7.04185	9.66736	9.19035	8.77859	7.38893	6.40383	6.23782	9.36185	10.0978	8.99336			(RV)	MR8
VIT_14s0060g00110	36.4263	42.1416	42.6397	30.4418	30.8085	32.0852	41.6955	38.3094	41.841	42.5361	43.4457	42.4267				MR9
VIT_14s0060g00120	12.2552	15.6916	17.3266	11.8267	10.7789	10.6079	21.5332	19.7637	18.2243	15.7931	17.6483	21.2137			MGR_Ripening	MR10
VIT_14s0060g00150	0	0	0	0	0	0	0	0	0	0	0	0			(RR)	MR11
VIT_14s0060g00160	2.58779	2.19304	2.35515	5.60527	4.4979	5.03829	4.44554	4.30341	4.79857	4.61389	5.65226	4.50503				MR12
VIT_14s0060g00170	3.8432	4.26585	5.50527	9.30109	7.44299	9.29486	6.83958	6.29772	8.28866	8.26798	9.77753	9.17925
VIT_14s0060g00200	0.321025	0.377445	0.3496	0.739136	0.533332	0.479973	0.433596	0.41522	0.351877	0.635191	0.981657	0.678805
VIT_14s0060g00210	7.75642	7.87602	8.29326	9.0085	9.04437	6.97432	7.60377	8.53659	6.69165	9.08665	7.84935	7.43535
VIT_14s0060g00220	0	0	0	0	0	0	0	0	0	0	0	0
VIT_14s0060g00230	26.7886	23.6712	27.0919	34.5405	31.6703	35.4036	18.7706	22.0447	26.4039	25.6174	18.5023	21.278
VIT_14s0060g00240	0.163446	0.235847	0.160195	0.702163	1.54538	0.909347	0.256367	0.26637	0.233372	0.858254	0.670783	0.716223
VIT_14s0060g00250	16.0515	17.0536	17.0214	9.11861	7.45309	11.0845	6.43575	9.20306	6.6721	3.86926	3.60808	3.26442
VIT_14s0060g00260	5.22517	5.08551	5.45197	6.04659	5.54904	5.34501	2.91101	4.228	5.18168	3.66983	3.27821	3.44124
VIT_14s0060g00270	0.93555	1.07366	1.01346	1.84158	1.51577	1.3931	1.69912	1.92591	2.16455	2.54809	2.45665	2.15357
VIT_14s0060g00280	428.852	425.876	440.561	272.389	315.488	310.988	359.172	400.488	367.908	236.658	209.002	203.231
VIT_14s0060g00290	2.89156	2.34241	3.13237	2.66647	2.58785	3.04553	2.42686	2.69281	1.73837	2.03838	2.93919	2.69296
VIT_14s0060g00300	0	0	0	0	0	0	0	0	0.0457135	0	0	0
VIT_14s0060g00310	3.28091	1.8937	1.28626	3.91337	3.69366	5.56949	0.257307	3.17761	1.49906	1.49809	1.52074	1.05158
VIT_14s0060g00320	17.5723	17.2688	15.8694	15.4635	13.5742	12.6398	14.5032	14.0699	14.5642	9.74216	10.1708	10.4139
VIT_14s0060g00330	0	0.0598604	0.121978	0.1258	0.109461	0.0644098	0.0488014	0.0579492	0.021539	0.0568262	0.0600889	0.0623262
VIT_14s0060g00340	18.6202	16.3275	13.0146	21.8493	24.3242	16.1732	17.0303	24.2671	18.7653	20.1954	24.3919	20.9001
VIT_14s0060g00350	1.87437	2.44291	2.84452	2.28173	1.57766	1.56462	1.99159	2.45876	3.16024	1.73011	1.53751	1.75625
VIT_14s0060g00360	69.1445	74.8416	71.8104	41.5619	38.9987	42.5088	47.1952	45.9244	49.8153	34.5304	33.4162	29.3016
VIT_14s0060g00370	9.72194	11.9266	11.7309	10.1239	9.24596	9.89943	8.53659	8.3071	9.01669	9.41444	9.01726	9.27384
VIT_14s0060g00380	8.17836	8.00337	8.31258	8.57305	7.99239	7.90097	7.74422	7.5974	8.07315	7.22888	6.88343	7.54425
VIT_14s0060g00390	7.00585	7.14947	7.31035	11.7938	9.81684	10.8086	12.9107	10.1213	10.9816	10.509	10.8552	12.8869
VIT_14s0060g00400	1.17658	2.16823	2.32025	2.07772	2.90504	2.69985	1.74543	2.52145	2.84101	3.05513	4.29826	2.6409
VIT_14s0060g00410	17.9677	25.3187	26.716	36.489	33.6788	36.6611	37.2413	31.3248	31.1099	45.6743	49.0828	48.4833
VIT_14s0060g00420	9.41274	9.9798	10.1183	9.28442	9.25804	7.85727	11.1524	8.45941	8.32921	10.5831	10.5554	10.5936
VIT_14s0060g00430	31.4025	28.8462	29.048	19.3774	20.7959	19.1415	23.1145	24.0833	24.3394	16.6066	19.9384	16.4048
VIT_14s0060g00440	3.42909	6.90258	7.32881	0.534436	0.43845	1.65743	1.56381	1.51932	1.23923	0.275903	0.145872	0.136173
VIT_14s0060g00450	0.162176	0.184375	0.13005	0.149028	0.194508	0.27469	0.508749	0.453085	0.275573	0.740508	0.740313	0.66451
VIT_14s0060g00460	25.3649	25.0721	24.5709	17.0205	17.8332	17.9295	11.5206	14.8556	15.9095	10.0184	9.03759	8.74198
VIT_14s0060g00470	0.0432021	0.0761922	0.0352857	0.0218348	0.0443306	0.0372649	0.0508222	0.0670542	0.0672926	0.0526038	0.125154	0.108178
VIT_14s0060g00480	682.962	666.136	838.787	1974.21	2012.51	1740.95	646.854	594.628	656.827	1353.53	1217.82	1053.84
VIT_14s0060g00490	0	0	0	0	0	0	0	0	0	0	0	0
VIT_14s0060g00500	0	0	0	0	0	0	0	0	0	0	0	0
VIT_14s0060g00510	0	0	0	0	0	0	0	0.0603488	0	0	0	0
VIT_14s0060g00520	0	0	0	0	0.030759	0	0	0	0	0	0	0
VIT_14s0060g00530	0	0	0	0	0	0	0	0	0	0	0	0
VIT_14s0060g00540	0	0	0	0	0.02841	0	0.0253324	0.030081	0	0.0589961	0.093575	0.129412
VIT_14s0060g00550	181.28	174.524	177.556	154.96	161.775	157.066	227.64	230.755	221.777	216.133	232.863	251.511
VIT_14s0060g00560	0.129338	0.207368	0.126766	0.174318	0.189596	0	0.101434	0.0802988	0.089538	0.0393713	0.166527	0.129546
VIT_14s0060g00570	3.49098	4.05277	4.13749	4.79087	4.47492	5.12568	6.1551	5.65567	6.13883	7.28358	7.62795	6.55927
VIT_14s0060g00580	29.4493	34.4615	37.1265	31.5212	29.0941	34.7301	32.6594	29.2567	29.6708	34.3803	36.1557	34.0813
VIT_14s0060g00590	12.9134	14.0723	12.8914	14.2514	13.5761	13.8234	15.2406	15.1732	16.9452	15.3052	17.1825	14.8667
VIT_14s0060g00600	218.617	230.895	240.072	174.433	164.284	179.205	169.404	173.776	176.034	138.817	135.658	136.994
VIT_14s0060g00610	8.59983	7.18099	7.27358	9.61956	10.5971	8.04305	8.42203	7.60218	7.97825	10.4846	9.65336	10.0565
VIT_14s0060g00620	0	0	0	0	0	0	0	0	0	0.0409801	0	0
VIT_14s0060g00630	116.988	113.348	110.306	77.2202	76.7961	75.5396	74.4702	82.2213	78.7653	56.9692	57.2045	63.4059
VIT_14s0060g00640	13.1789	16.3755	17.5171	12.7268	11.8098	11.4896	12.0377	12.3948	13.1285	11.0561	13.7488	12.5977
VIT_14s0060g00650	2.64973	2.60208	3.4086	1.6182	1.50513	2.05703	4.76223	2.77604	3.61137	3.57925	3.46491	3.70451
VIT_14s0060g00660	0	0	0	0	0	0	0	0	0	0	0	0
VIT_14s0060g00670	0.518701	0.727083	0.624587	1.46808	0.951535	1.01244	0.685739	0.565855	0.46168	0.920305	1.08763	0.757034
VIT_14s0060g00680	1.0507	0.797962	1.02981	0.391291	0.462065	0.486545	0.325271	0.566489	0.516821	0.681764	0.186902	0.332333
VIT_14s0060g00690	702.446	587.718	530.31	355.738	365.421	368.349	327.572	394.085	376.797	304.698	291.626	297.861
VIT_14s0060g00700	0	0	0	0	0	0	0.13537	0.0535817	0	0	0.0555601	0
VIT_14s0060g00710	61.3019	44.4683	38.1632	34.3635	36.3106	29.2978	32.4555	45.0476	37.7898	25.3469	26.7539	21.9001
VIT_14s0060g00720	74.8208	65.0405	73.62	108.484	107.153	106.113	93.8905	88.7827	83.3556	78.3105	98.7114	89.0308
VIT_14s0060g00730	0.0784458	0	0	0	0	0	0.0615216	0.146108	0	0	0	0
VIT_14s0060g00740	0.242635	0.641875	0.297261	0	0	0.0627871	0.0951439	0.677871	0.881846	0	0.35145	0.060756
VIT_14s0060g00750	0.163874	0.157643	0.160615	0	0.144133	0.508871	0	0	0.170169	0.299305	0.158245	0
VIT_14s0060g00760	55.7189	38.176	48.4314	1.81162	3.49043	2.51765	26.5802	40.027	36.4571	2.95188	4.17212	3.23759
VIT_14s0060g00770	0.490865	0.416648	0.169801	0.0875608	0.101584	0.0298876	0.407609	0.268897	0.479739	0.131843	0.11153	0.115683
VIT_14s0060g00790	31.3961	23.0973	27.7535	1.19162	1.94673	1.66847	22.5283	32.666	30.8035	3.03193	4.69285	3.68683
VIT_14s0060g00800	0.209865	0.115363	0.411382	0	0	0.0620654	0.282151	0.25128	0.280192	0.0273789	0.115803	0.150144
VIT_14s0060g00810	36.2064	29.947	32.9515	1.78349	3.16747	2.87706	23.7889	33.2675	33.4309	5.40771	5.83489	5.15643
VIT_14s0060g00820	78.7591	61.4276	57.3604	70.6061	73.6894	57.8556	48.1094	48.8529	55.6796	22.2004	23.681	20.3384
VIT_14s0060g00830	74.8921	66.7525	60.388	68.3395	67.9724	61.8903	62.9894	65.1512	60.277	56.8554	54.954	49.3622
VIT_14s0060g00840	11.0915	10.8921	11.7151	10.0012	9.60755	11.0893	10.6591	10.8377	10.5578	9.99467	10.3859	9.99416
VIT_14s0060g00850	11.7947	10.6349	11.6636	12.207	12.6034	10.6415	10.9344	10.0659	12.2843	9.45284	11.3215	12.0252
VIT_14s0060g00860	19.954	22.5348	24.0246	19.8276	18.4687	19.0912	24.5029	23.4581	24.2229	22.8231	28.8211	25.7811
VIT_14s0060g00870	0.875161	0.825378	0.588656	1.56112	1.29798	1.22559	1.17083	1.18256	0.94442	1.75513	1.70677	1.73594
VIT_14s0060g00880	0.54981	0.377789	0.35925	0.621922	0.67931	0.663952	0.636521	0.5364	0.598119	0.669461	0.581488	0.760479
VIT_14s0060g00890	2.49527	2.49361	2.54062	2.8896	2.06683	2.28191	3.05889	2.93289	3.32067	2.94243	2.76046	3.15442
VIT_14s0060g00900	409.776	271.575	341.467	604.175	673.702	516.385	287.318	310.646	386.768	462.393	478.796	319.483
VIT_14s0060g00910	8.31816	6.45629	7.67433	9.31274	8.71136	9.95733	9.13938	8.504	10.3906	11.6823	13.1386	11.9167
VIT_14s0060g00920	4.44563	4.93939	5.06466	4.74248	4.14094	4.65256	3.51225	4.52198	4.71863	3.64036	3.7068	3.5655
VIT_14s0060g00930	28.1665	27.4051	26.0625	21.8628	23.0156	23.6149	31.0558	32.1138	35.545	28.1814	33.8229	31.418
VIT_14s0060g00940	0	0	0	0	0	0	0	0	0.0452678	0	0.0420957	0
VIT_14s0060g00950	0.791348	0.941557	0.979717	1.49457	1.19056	1.03467	0.718612	0.562412	0.929873	1.1791	1.22668	1.5018
VIT_14s0060g00960	0.0434118	0.0417611	0.0850967	0.0877632	0.229093	0.35948	0.102138	0.0808556	0.180318	0.158578	0.167682	0.0869628
VIT_14s0060g00970	39.8638	32.5156	33.0543	41.5975	46.6599	39.3014	32.9871	37.5472	37.3029	41.1105	39.4458	37.4987
VIT_14s0060g00980	1.93698	1.88451	2.43779	2.62543	2.98138	2.41505	3.88404	3.25922	4.45707	6.99514	6.63158	6.01869
VIT_14s0060g00990	0.78343	1.39962	0.731284	0.15084	0	0.0386152	0.0877728	0.104226	0.0774787	0.0340686	0	0
VIT_14s0060g01000	0	0	0	0	0	0	0	0	0	0	0	0
VIT_14s0060g01010	47.2999	54.6624	54.2859	31.037	34.735	36.8194	75.9753	61.4269	45.5905	67.7821	72.9923	71.3267
VIT_14s0060g01020	0	0	0	0	0	0	0	0	0	0	0	0
VIT_14s0060g01030	5.38658	5.34668	4.45702	5.0527	4.18217	3.88516	3.83527	4.14246	5.65909	2.75207	3.29344	3.54259
VIT_14s0060g01040	0	0	0	0	0	0	0	0	0	0.235256	0.248763	0
VIT_14s0060g01050	0.533967	0.40791	0.646488	1.17474	1.36749	1.3655	0.418767	0.336385	0.521863	0.516312	0.591452	0.613474
VIT_14s0060g01060	0	0	0	0	0	0	0	0	0	0	0	0
VIT_14s0060g01070	0	0	0	0	0	0	0	0	0	0	0	0
VIT_14s0060g01080	32.5216	38.3877	39.7621	34.3099	30.4376	31.1473	34.6493	31.3003	39.0248	29.7842	31.9943	34.7152
VIT_14s0060g01090	2.1642	1.82698	1.948	1.3096	1.39848	1.14293	0.173192	0.30163	0.794976	0.242006	0.184817	0.0884763
VIT_14s0060g01100	73.0947	68.7588	68.9901	48.8132	49.4064	49.674	62.8	66.3698	66.7329	60.7349	60.6503	63.1401
VIT_14s0060g01120	4.50268	4.49691	4.61233	5.389	5.9954	4.36938	5.70151	5.21236	5.60105	6.43916	6.5975	6.21678
VIT_14s0060g01130	0	0	0	0	0	0	0	0	0	0	0	0
VIT_14s0060g01140	22.1879	25.0296	25.6318	26.0182	24.7214	25.2659	21.8973	17.4544	18.2195	24.4534	26.3968	24.222
VIT_14s0060g01150	16.2601	15.5383	15.2683	18.0689	15.8325	17.1465	21.2254	19.5716	20.5003	22.7817	24.9908	24.6271
VIT_14s0060g01160	12.4949	13.852	14.4902	12.8635	10.8544	12.7741	10.3424	9.75497	10.378	10.7957	13.1804	13.0352
VIT_14s0060g01170	283.446	243.634	227.136	281.923	295.264	231.56	257.964	293.957	241.663	290.557	310.883	294.257
VIT_14s0060g01180	0.40051	0.481602	0.471054	0.62751	0.810204	0.373107	0.455449	0.466226	0.56146	0.548629	0.715492	0.922652
VIT_14s0060g01190	1.60039	3.01986	2.83547	0.684415	0.351899	1.11498	0.168958	0.974481	0.926811	0.281058	0.148597	0.0308261
VIT_14s0060g01200	48.5763	42.1746	41.1629	39.457	38.8144	39.1322	38.7198	45.4393	43.5741	32.9074	32.9121	32.2189
VIT_14s0060g01210	23.8464	24.3034	24.3357	31.8004	30.5457	30.5759	23.7044	29.2762	34.2354	34.8265	37.952	36.6171
VIT_14s0060g01220	0.54732	0.954299	0.955525	1.26209	1.02295	1.15075	0.89872	1.05126	1.15445	1.37451	1.53601	1.47328
VIT_14s0060g01230	11.3195	12.6683	13.4126	13.9588	12.8809	13.9257	13.5009	14.1188	17.2761	16.2488	17.5681	16.3786
VIT_14s0060g01240	0.01672	0.0160843	0	0.016901	0.0147058	0	0.0393383	0	0.0173623	0.0763451	0.129165	0.150722
VIT_14s0060g01250	10.3626	10.4932	11.1662	9.09649	10.6067	9.40895	10.6933	11.7102	12.9002	11.6769	13.1666	12.5643
VIT_14s0060g01260	4.06327	4.21415	4.50101	5.66886	5.58404	6.15543	3.56838	3.86281	3.9117	5.46934	5.27246	5.15083
VIT_14s0060g01270	4.56025	3.6391	3.98704	3.14291	3.23606	3.37928	1.84916	2.36469	2.85202	2.24788	1.75143	2.36164
VIT_14s0060g01280	285.575	319.589	313.752	240.237	219.743	235	242.946	260.741	269.658	199.308	189.421	224.562
VIT_14s0060g01290	523.255	451.303	471.867	241.8	239.654	257.478	296.046	360.534	386.375	229.649	223.989	222.078
VIT_14s0060g01300	3.19387	2.63351	3.39866	4.33532	4.45445	3.30593	6.26202	6.71349	4.26415	12.3751	22.7346	27.6484
VIT_14s0060g01320	4.31559	4.01464	3.90439	3.11593	3.96255	3.63252	7.88483	6.35966	4.67836	15.3312	27.0191	32.8226
VIT_14s0060g01330	0.128213	0.154172	0.172786	0.3564	0.211439	0.381545	0.452482	0.223874	0.166422	0.409801	0.510709	0.513673
VIT_14s0060g01340	132.46	122.488	127.211	144.008	145.025	141.091	139.536	131.216	112.746	175.016	163.882	161.325
VIT_14s0060g01350	0	0	0	0	0	0	0	0	0	0	0	0
VIT_14s0060g01360	0.826717	0.813778	1.07409	1.32152	1.50498	1.65175	1.19117	0.734083	0.798582	1.47483	1.78229	1.54055
VIT_14s0060g01370	32.2893	25.0968	22.4019	26.9712	28.7767	27.8918	31.0137	35.23	33.3585	27.6198	33.7918	30.5903
VIT_14s0060g01390	303.674	259.287	265.447	289.748	268.589	274.461	245.153	263.393	257.661	280.801	272.022	276.872
VIT_14s0060g01400	2.4528	3.50511	3.27504	2.74884	3.03276	3.44035	2.75998	2.56559	3.43295	3.58715	4.30801	3.13323
VIT_14s0060g01410	4.26981	4.69921	4.7878	5.39503	4.16918	5.00018	5.34929	5.52641	6.23744	5.02278	6.04494	5.78074
VIT_14s0060g01420	3.07148	5.27625	7.40653	5.86448	6.83945	5.27353	2.61912	3.83652	4.50577	5.78796	4.5902	3.29615
VIT_14s0060g01430	19.3091	19.8274	24.4616	16.8011	15.5701	16.0197	8.42392	11.323	13.4654	11.2666	9.6423	8.84449
VIT_14s0060g01440	0.983887	1.05	1.14513	2.02015	1.85242	1.49579	1.36239	1.20259	1.03765	1.74085	1.69235	2.12491
VIT_14s0060g01450	1.98574	2.16076	2.48865	3.14248	2.56253	2.2239	3.03807	2.75872	3.31277	4.3849	4.95101	4.53215
VIT_14s0060g01460	8.43844	8.91576	9.96625	7.60184	8.41562	7.8026	7.32399	8.45026	9.53254	10.4468	9.95557	9.93726
VIT_14s0060g01470	3.85512	7.25309	12.5306	1.44475	1.71842	1.69659	4.68935	8.74331	13.2215	11.9747	9.99049	11.6496
VIT_14s0060g01480	0	0	0	0	0	0	0	0	0	0	0	0
VIT_14s0060g01490	151.503	116.904	106.319	342.599	390.858	360.098	332.844	304.213	329.568	376.979	405.561	371.238
VIT_14s0060g01500	0.896111	0.800464	0.564614	0.647007	0.337783	0.927554	0.301192	0.417258	0.598202	0.175359	0.618092	0.641106
VIT_14s0060g01510	48.5825	60.351	59.5872	57.2561	56.5847	61.4023	55.9945	52.9405	47.0297	66.4497	69.1435	68.4064
VIT_14s0060g01520	1.50641	1.36863	1.43544	2.15718	1.877	2.46884	2.26437	1.63668	2.08571	2.75136	3.43463	3.35295
VIT_14s0060g01530	11.2898	11.778	10.8935	5.23375	4.70806	5.70191	6.10625	7.6134	7.13515	5.13723	6.27802	5.10804
VIT_14s0060g01540	25.4161	24.9758	26.0468	22.7506	20.9692	21.8478	21.5795	22.2636	22.0543	21.1531	20.7412	21.4478
VIT_14s0060g01550	96.7451	91.1	82.6638	87.851	93.6678	88.5587	73.9014	75.7139	75.8196	76.5929	76.3487	76.7289
VIT_14s0060g01560	17.2126	16.6259	17.1697	13.0046	14.0747	14.4721	19.9307	18.546	21.0948	19.9892	20.2973	19.7586
VIT_14s0060g01570	2.96426	2.60557	2.75679	0.61267	0.649709	0.862644	0.958118	1.49932	1.31779	0.363241	0.155467	0.275084
VIT_14s0060g01580	126.605	128.239	128.749	77.6165	77.6598	79.0241	73.2829	90.2514	87.9619	68.4986	65.5986	63.4801
VIT_14s0060g01590	0	0	0	0	0	0	0.0779274	0	0	0.0907416	0.0959515	0
VIT_14s0060g01620	14.1933	12.9709	13.0324	20.5009	18.9552	16.3537	12.7422	13.0438	12.1787	18.3849	18.647	18.6305
VIT_14s0060g01630	64.2357	69.5767	70.8207	58.3462	57.1823	62.1849	55.9189	54.8644	59.0486	54.5842	54.7395	53.4807
VIT_14s0060g01640	0	0	0	0	0	0	0	0	0	0	0	0
VIT_14s0060g01650	0	0	0	0	0.0351588	0	0	0	0	0	0	0
VIT_14s0060g01660	38.9701	36.17	37.0252	44.8437	47.5348	48.3455	44.639	42.22	47.514	55.1889	55.7535	54.6191
VIT_14s0060g01670	0	0	0	0	0	0	0	0	0	0	0	0.02919
VIT_14s0060g01680	22.6414	26.6952	24.2599	21.2927	18.7924	21.8663	17.6823	17.2099	18.8143	15.5467	16.9468	17.5347
VIT_14s0060g01690	1.10993	1.81513	1.19664	1.68291	2.05006	1.95308	1.56684	2.37736	2.18987	1.11496	1.92924	2.55692
VIT_14s0060g01700	1.62548	1.65458	1.66725	2.33087	2.14449	2.21074	2.49029	2.71067	2.59076	3.05513	3.66858	2.93434
VIT_14s0060g01710	34.6791	29.7034	27.8208	29.7173	29.7213	28.2445	27.0648	30.7613	29.8267	27.2721	28.0629	25.7655
VIT_14s0060g01720	279.87	229.849	195.646	247.563	266.694	230.646	182.862	188.057	190.266	224.622	200.842	188.805
VIT_14s0060g01730	105.261	80.8477	62.3872	91.7216	98.2718	74.765	68.3897	70.7691	70.1612	82.1778	84.3531	71.8188
VIT_14s0060g01740	19.7298	19.174	19.2384	19.6114	20.9969	19.2192	21.1791	19.9263	20.5664	20.809	21.3695	20.4446
VIT_14s0060g01750	37.8871	41.0023	39.2223	33.1618	30.8995	30.8607	34.2039	36.9668	34.4024	32.7512	31.3888	29.0215
VIT_14s0060g01760	59.6034	54.8442	52.6635	49.0747	56.1627	51.2586	49.8564	57.5427	53.3996	48.8473	45.513	47.6538
VIT_14s0060g01780	0	0	0	0	0	0	0	0	0	0.0355517	0	0
VIT_14s0060g01790	0	0	0	0	0	0	0	0	0	0	0	0
VIT_14s0060g01800	0	0	0	0	0	0	0	0	0	0	0	0
VIT_14s0060g01810	0	0	0	0	0	0	0	0	0	0	0	0
VIT_14s0060g01820	0	0	0	0	0	0.0454392	0	0	0	0	0	0
VIT_14s0060g01830	0.0349329	0.0336047	0	0	0	0	0	0	0	0.0638027	0.0337329	0
VIT_14s0060g01840	0	0	0.0313354	0	0.0281198	0	0	0	0	0	0	0
VIT_14s0060g01850	0	0	0	0	0	0	0	0	0	0	0	0
VIT_14s0060g01860	0	0	0	0	0	0	0	0	0	0	0	0
VIT_14s0060g01870	5.937	7.99577	7.72753	10.2261	8.43843	11.8973	34.2691	14.9502	6.2144	30.0583	35.0405	35.8695
VIT_14s0060g01880	0.465618	1.39351	0.963422	2.82394	2.36616	2.57043	5.39631	2.36078	0.805842	5.00804	9.74185	9.3273
VIT_14s0060g01890	0	0	0	0	0	0	0	0	0	0	0	0
VIT_14s0060g01900	0	0	0	0	0	0	0	0	0	0	0	0
VIT_14s0060g01910	0.034894	0.0335672	0	0	0	0	0.191561	0.064991	0.108703	0.414255	0.404344	0.314549
VIT_14s0060g01920	40.3536	40.3123	37.5544	41.7055	38.5638	39.7279	38.114	37.9412	34.8527	40.7789	44.2442	41.6166
VIT_14s0060g01930	142.559	114.836	109.967	100.423	122.015	103.417	117.166	133.355	118.733	117.697	132.111	112.379
VIT_14s0060g01940	0.832103	0.985187	1.66248	1.19696	1.52002	1.49071	0.803178	0.715299	0.897303	0.935251	0.958043	0.961659
VIT_14s0060g01950	9.49713	8.65019	7.38865	8.52911	8.67808	8.2366	8.62676	8.0987	8.50611	6.63688	7.16068	8.03184
VIT_14s0060g01960	0.133832	0.0643715	0.163962	0.0676401	0.0294274	0.0692638	0.104958	0.109054	0.0521149	0.229158	0.0969258	0.167558
VIT_14s0060g01970	2.80704	4.05047	4.38057	1.63909	1.77377	1.50919	3.16323	3.41355	3.62237	4.46735	5.64493	4.99527
VIT_14s0060g01980	153.115	187.159	173.947	53.9756	51.9039	60.3874	156.459	126.883	110.022	92.5067	99.3539	93.12
VIT_14s0060g01990	0.943715	1.18018	1.29492	0.858536	1.35572	0.879146	1.7516	2.37289	2.90724	4.13672	3.28067	3.15076
VIT_14s0060g02000	0.536389	0.940931	1.66994	0.701663	0.693784	0.620529	5.64188	1.85116	1.31058	3.34244	4.5398	4.3296
VIT_14s0060g02010	0	0	0	0	0	0	0	0	0	0	0	0
VIT_14s0060g02020	0	0	0	0	0	0	0.180683	0	0	0	0	0.0329654
VIT_14s0060g02050	39.2621	32.0114	29.9777	32.2492	36.1262	31.8866	28.1646	36.6657	33.8138	27.681	29.0581	26.4551
VIT_14s0060g02060	3.55296	2.60409	3.44545	3.21137	2.82734	3.44413	2.77169	3.13368	3.06478	2.74677	2.94078	2.84316
VIT_14s0060g02070	39.2694	39.3254	39.7025	34.2265	33.994	37.3989	27.8179	33.4938	30.0582	26.3776	24.3233	23.4919
VIT_14s0060g02080	0	0	0	0	0	0	0	0	0	0	0	0
VIT_14s0060g02090	4.09237	6.64059	5.5757	0.795512	0.593305	1.90851	1.55183	3.74826	2.40498	0.677628	0.542829	0.450432
VIT_14s0060g02100	1.57299	1.38495	1.25427	1.91341	2.53251	2.2905	2.29999	2.13524	1.68879	2.36168	2.88345	2.83059
VIT_14s0060g02110	224.617	168.059	140.247	141.879	164.405	122.547	126.254	151.697	124.44	132.511	137.231	127.156
VIT_14s0060g02120	2.10452	2.26375	3.48777	3.03623	3.24765	2.75265	2.94085	3.06451	2.94031	3.6341	4.45242	4.71401
VIT_14s0060g02130	0	0.128127	0	0	0.117146	0.137864	0.417823	0.248072	0.414923	0	0.128616	0.133405
VIT_14s0060g02140	360.807	322.442	320.231	183.838	183.236	196.941	521.51	567.102	612.586	286.491	271.751	299.811
VIT_14s0060g02150	136.175	125.674	134.789	96.0442	98.2957	105.138	117.52	137.946	131.12	122.149	88.6532	100.805
VIT_14s0060g02160	46.5723	42.2474	41.0385	54.2658	58.9149	54.7365	51.7304	43.734	48.6143	53.4079	54.0987	51.1848
VIT_14s0060g02170	0	0	0	0	0	0	0	0	0	0	0.350228	0.690211
VIT_14s0060g02180	3.60486	3.33442	4.38248	4.06432	5.03028	4.77182	4.21352	3.93811	3.85133	3.70352	4.41823	3.15931
VIT_14s0060g02190	6.93744	6.70499	6.99099	6.32114	5.90119	6.60774	6.38583	6.21793	5.81727	6.45436	5.8814	6.19825
VIT_14s0060g02200	6.77915	6.34174	5.67422	6.64487	5.69969	5.91517	9.12462	8.19148	8.04801	8.59554	9.26939	8.30516
VIT_14s0060g02210	5.72661	5.87536	6.27784	6.41438	5.71739	6.44512	4.9393	5.29972	6.08259	6.14292	6.32316	5.99814
VIT_14s0060g02220	37.6315	37.8363	37.5409	35.5285	33.964	34.9919	29.2495	30.6486	29.4821	28.7879	29.3605	27.2717
VIT_14s0060g02230	0	0	0	0	0	0	0	0	0	0	0	0
VIT_14s0060g02240	25.5645	28.394	27.8667	32.7345	31.2512	27.4389	30.2519	25.7288	22.6245	40.528	45.2864	38.8461
VIT_14s0060g02250	13.7659	13.5157	12.8982	12.4028	13.0402	13.1709	8.79123	8.32309	8.5729	9.14744	8.5207	8.13623
VIT_14s0060g02260	176.467	164.503	167.075	209.971	224.506	221.827	227.476	200.3	191.607	319.486	348.689	322.171
VIT_14s0060g02270	19.6845	18.145	13.8023	8.26033	8.6792	10.3206	25.7563	20.6767	14.2498	16.3804	19.6535	18.9954
VIT_14s0060g02280	126.865	138.347	143.681	181.968	178.812	196.985	149.034	136.231	139.19	229.956	229.001	235.419
VIT_14s0060g02290	22.4092	20.9096	21.3862	26.0253	26.4933	26.6501	28.4404	27.3463	28.4541	33.8854	37.9705	34.0469
VIT_14s0060g02300	9.19018	13.2611	9.33375	8.21258	7.79021	9.92624	41.8346	21.0861	13.4158	56.4374	59.5491	73.2392
VIT_14s0060g02310	115.66	89.0892	83.1372	67.9683	85.8988	69.7067	85.6116	99.0663	87.2261	75.0614	83.5039	79.1241
VIT_14s0060g02320	2.6981	3.44512	3.02493	0.618057	0.529246	0.723307	3.44802	3.33513	2.56995	5.7699	3.87064	5.32709
VIT_14s0060g02330	0.0216984	0.0104367	0.0319002	0.0109666	0	0.078609	0.00850854	0.0202069	0.011266	0.029723	0.020953	0
VIT_14s0060g02340	23.1206	16.8478	13.0439	6.86646	7.03136	6.91968	34.453	30.0235	39.6362	13.5603	13.4613	12.8054
VIT_14s0060g02350	12.0399	13.2349	12.8537	7.52589	7.14268	7.63994	11.9304	11.0146	12.6494	7.46323	8.36399	7.5926
VIT_14s0060g02360	2.44841	1.46411	2.46457	3.34447	3.37569	2.53432	3.73656	3.26611	2.54246	3.08195	3.8979	4.50699
VIT_14s0060g02370	5.17961	4.44	4.25563	4.9592	4.94656	4.74206	6.51551	6.87719	6.92294	7.02491	7.84093	7.36239
VIT_14s0060g02380	47.9744	51.1171	50.7023	42.2999	41.2056	43.856	47.4242	48.1193	47.6895	42.5635	41.5541	45.8782
VIT_14s0060g02390	1.38768	1.33492	1.60187	0.561079	0.623817	0.893742	1.64454	1.34973	1.08875	3.2667	2.26313	2.59449
VIT_14s0060g02400	7.85702	9.25562	9.38575	10.5488	9.74237	10.201	10.668	9.54294	11.6197	15.6449	15.0286	13.9569
VIT_14s0060g02410	49.7401	52.8023	52.7672	45.6185	44.2698	48.6391	49.4008	52.2337	51.7489	49.9782	52.9518	53.2628
VIT_14s0060g02420	16.0515	18.6217	19.2488	18.2178	16.1727	18.7631	13.3165	15.4338	15.9641	15.7729	16.2958	15.6071
VIT_14s0060g02430	1.25667	1.4338	1.14575	1.89064	2.26198	1.99652	0.733434	0.952564	0.819386	0.854038	0.536199	0.409805
VIT_14s0060g02440	3.54097	4.04929	4.39045	8.48105	7.3545	8.06642	6.69163	6.05218	7.6198	12.5321	12.4414	12.6056
VIT_14s0060g02450	0.207284	0.26587	0.304742	0.803188	0.577326	0.643672	0.13547	0.225209	0.251122	0.315492	0.200164	0.38063
VIT_14s0060g02460	0.21512	0.41388	0.210841	0.326172	0.37841	0.222668	0.75919	0	0.446767	0.0982254	0.311595	0.215465
VIT_14s0060g02470	0	0	0	0	0	0	0	0	0	0	0	0
VIT_14s0060g02480	0	0	0	0	0	0	0	0	0	0	0	0
VIT_14s0060g02520	0	0	0	0	0	0	0	0	0	0	0	0
VIT_14s0060g02540	0	0	0	0	0	0	0	0	0	0	0	0
VIT_14s0060g02550	0	0	0.159778	0	0	0	0	0	0.0846414	0	0	0
VIT_14s0060g02560	0	0	0	0	0	0.0716773	0	0	0	0	0	0
VIT_14s0060g02570	0	0	0	0	0	0	0	0	0	0	0	0
VIT_14s0060g02580	0	0	0	0.0588079	0	0	0	0	0	0	0	0
VIT_14s0060g02620	0.872535	0.714348	0.927963	0.300248	0.261251	0.28824	0.363985	0.432213	0.481944	0.169535	0.197196	0.185944
VIT_14s0060g02630	0.273532	0.639034	0.536184	0.157996	0.0687374	0.161788	0.980659	0.436681	0.892698	0.249794	0.754674	0.352248
VIT_14s0060g02640	2.74065	3.71139	4.25402	4.07819	3.11399	4.10303	3.65301	3.07806	3.70094	5.11304	4.8046	4.12346
VIT_14s0060g02650	0.224051	0.172425	0.461149	0.226476	0.118236	0.208721	0.281141	0.20865	0.279189	0.265989	0.302896	0.269292
VIT_14s0060g02660	0	0	0	0	0	0	0	0	0	0	0	0
VIT_14s0060g02670	3.1872	3.61632	2.88351	3.22169	3.23452	3.63739	3.01231	2.51149	2.97018	3.58228	3.55121	4.58383
VIT_14s0060g02680	19.9983	21.2674	21.7738	22.8042	21.7925	20.9452	20.1577	20.869	20.1407	24.8091	25.6515	24.0624
VIT_14s0060g02690	0	0	0	0	0	0	0	0	0	0	0	0
VIT_14s0060g02700	0	0	0	0	0	0	0	0	0	0	0	0
VIT_14s0060g02710	0	0	0	0	0	0	0	0	0	0	0	0
VIT_14s0060g02720	0	0	0	0	0	0	0	0	0	0	0	0
VIT_14s0060g02730	0	0	0	0	0	0	0	0	0	0	0	0
VIT_14s0060g02740	0	0	0	0	0	0	0	0	0	0	0	0
VIT_14s0060g02750	0	0	0	0	0	0	0	0	0	0	0	0
VIT_14s0060g02760	0	0	0	0	0	0	0	0.0392308	0	0	0.0406793	0
VIT_14s0128g00010	2.9307	2.59373	3.10221	3.31791	2.68076	2.12347	2.7581	1.80131	2.73896	3.42575	2.37722	2.87669
VIT_14s0128g00020	60.6139	57.503	63.6047	52.2093	51.7417	50.7659	27.2905	41.8055	52.0453	23.5257	16.0272	15.8575
VIT_14s0128g00030	8.47585	8.96058	8.19386	8.47986	7.93822	7.33599	6.17081	5.57646	8.20067	5.12497	4.8326	3.73767
VIT_14s0128g00040	0.0309593	0.0297822	0	0	0.0272298	0.0320456	0.2428	0.0576626	0.0321487	0.480634	0.418542	0.403117
VIT_14s0128g00050	29.8945	23.8569	23.7613	31.1947	32.242	25.7609	14.3976	18.378	19.6716	11.3104	10.4896	11.0854
VIT_14s0128g00060	1.54295	1.0602	0.360063	0.297076	0.516983	1.21683	0.864335	0.205271	0.915558	0.536781	0.1419	0.588734
VIT_14s0128g00070	0.535041	0.943611	0.5681	0.405624	0.70588	0.184605	0.419609	0.332176	0.601895	0.244304	0.344441	0.178633
VIT_14s0128g00080	10.6265	8.71232	9.46833	5.15104	5.09802	7.59957	2.89792	4.92555	6.92179	2.33786	1.70247	1.98357
VIT_14s0128g00090	0	0	0	0	0.0215409	0	0	0	0	0.0447318	0	0.0490612
VIT_14s0128g00100	30.1892	31.8084	35.6367	26.3032	23.7636	24.9594	15.0395	19.6268	20.012	15.3712	12.7426	12.1901
VIT_14s0128g00110	0	0	0.0490054	0	0	0.0258771	0.0196063	0	0	0.0228303	0.0482823	0
VIT_14s0128g00120	118.51	121.053	126.859	126.398	132.341	138.998	107.134	108.42	98.6512	137.745	125.622	130.706
VIT_14s0128g00150	10.8825	10.4687	10.4259	12.4243	11.7085	12.1942	10.8084	9.83023	10.2829	11.2992	11.4353	12.1678
VIT_14s0128g00160	0.939151	1.00712	1.22227	0.793689	0.812474	1.01991	0.27771	0.344104	0.479621	0.77329	0.579815	0.663086
VIT_14s0128g00170	10.2627	8.8333	8.47041	12.4428	11.4018	11.7116	7.71417	9.84852	9.47615	8.95671	8.56504	9.73818
VIT_14s0128g00180	6.89295	7.40489	8.00451	7.06244	5.74412	6.85719	10.5277	9.06674	11.7393	9.28293	9.77706	10.1008
VIT_14s0128g00190	0.0323848	0.155767	0.0634814	0	0	0.0335211	0	0.0753969	0.0168144	0.0147872	0.0156362	0
VIT_14s0128g00200	0	0	0	0	0	0	0	0	0	0	0	0
VIT_14s0128g00210	0.113984	0.0219299	0.111717	0.0921737	0.0200505	0.0235966	0	0	0	0.0416367	0	0
VIT_14s0128g00220	95.1232	83.8366	74.0048	70.6583	72.2081	67.2067	62.6524	75.536	74.2676	53.9592	50.6159	52.5401
VIT_14s0128g00230	6.07571	7.31386	7.39479	6.37639	5.90592	6.07412	6.48992	6.40014	7.23135	6.54899	7.10934	6.30161
VIT_14s0128g00240	2.14179	3.03954	3.72036	3.00095	3.82352	3.07299	3.04344	2.64627	3.3251	4.47345	3.48117	3.90814
VIT_14s0128g00250	38.6136	39.8532	40.3687	41.1716	40.3312	44.451	41.9811	36.1611	37.3989	41.2386	41.1669	39.1093
VIT_14s0128g00260	1.73531	1.6075	2.04726	2.17637	1.61106	1.1642	1.66336	1.73574	1.50165	1.37929	1.73777	1.57716
VIT_14s0128g00270	0.671762	0.444276	0.699551	0.997328	0.627765	0.869166	0.905494	0.371442	0.566774	0.670976	0.871672	0.94618
VIT_14s0128g00280	0	0.0401464	0.0818063	0.210924	0.183529	0.259185	0.0327295	0.0388646	0	0.0762229	0.0402996	0.0836003
VIT_14s0128g00290	1.38873	1.52433	1.58796	1.92567	1.83216	1.7139	1.25668	1.59172	1.34964	1.30073	1.46138	1.33746
VIT_14s0128g00300	2.29114	2.16847	2.02826	2.80153	2.01513	1.41527	1.27518	1.51421	1.76518	0.776178	1.07053	1.22143
VIT_14s0128g00310	7.07223	5.22038	4.83838	6.93644	6.22027	4.34874	5.87593	6.58612	5.88968	5.11563	5.17269	4.3834
VIT_14s0128g00320	22.1932	19.4243	19.526	17.3422	17.8782	15.6638	13.4551	16.2704	16.5547	11.5402	11.356	10.1347
VIT_14s0128g00330	48.2558	46.215	46.8974	33.0236	32.1238	32.376	33.1101	37.1633	38.3492	27.782	26.1107	28.0049
VIT_14s0128g00340	0	0	0.102686	0	0	0	0.0821661	0	0.0271986	0.119597	0.126463	0.209875
VIT_14s0128g00350	0	0	0	0	0	0	0	0	0	0	0	0
VIT_14s0128g00360	39.2261	44.2782	46.8221	52.0237	48.5743	54.0169	41.0437	41.7869	45.2818	50.3289	51.0476	51.7562
VIT_14s0128g00370	54.2866	54.7451	56.1416	50.5692	47.9269	49.4154	47.0231	43.6447	45.3256	57.2691	64.7057	62.5698
VIT_14s0128g00380	55.4285	58.5509	54.8082	45.7962	43.127	45.3413	51.9368	51.064	55.6491	56.0324	57.2995	56.6065
VIT_14s0128g00390	40.9081	41.1926	43.6673	37.5297	39.206	38.5237	55.7825	52.1361	54.7469	62.4072	64.73	68.3572
VIT_14s0128g00400	31.3661	32.1349	34.1163	29.4571	27.4245	27.8893	30.5905	31.0596	32.3511	32.876	34.3288	34.9174
VIT_14s0128g00410	0	0.0469	0	0	0	0.0504644	0.0764708	0.0908051	0	0	0	0
VIT_14s0128g00420	0	0.0183484	0	0	0	0	0.0448759	0.0710505	0.0396128	0	0.0368369	0
VIT_14s0128g00430	1.1115	1.36863	1.35085	1.01867	0.69084	1.16584	0.801966	0.92469	0.692521	1.02858	1.03039	1.06875
VIT_14s0128g00440	0.024003	0.069271	0.0705768	0.0242628	0	0.0745356	0.0752979	0.0223531	0.0249251	0.0219199	0.0463569	0.0240415
VIT_14s0128g00450	0	0	0	0	0	0	0.0142302	0	0.0376838	0	0.0175216	0
VIT_14s0128g00460	0	0.0129338	0.0131776	0.0543619	0.0118253	0.0139167	0.0210886	0.0250416	0	0.0245564	0.0129831	0.0807992
VIT_14s0128g00470	13.9168	12.3425	11.5104	13.0738	12.1266	11.6473	10.1232	9.25042	9.72383	7.65379	7.61863	6.89184
VIT_14s0128g00480	76.0605	75.9845	72.7086	62.7968	62.2986	64.6927	72.3071	82.8785	78.125	68.9342	76.2262	66.359
VIT_14s0128g00490	13.4826	11.1829	11.4764	18.2093	16.0175	17.1605	14.5031	15.9373	18.6771	14.189	14.2154	15.1394
VIT_14s0128g00500	0.374102	0.599796	0.244441	0.252101	0.877429	1.03261	0.0977973	0.580646	0.517965	0.797152	1.44501	1.24901
VIT_14s0128g00510	0.114094	0.0914635	0.186375	0.307544	0.23415	0.275561	0.260981	0.345319	0.483783	0.19102	0.238713	0.180939
VIT_14s0128g00520	3.00917	4.80265	4.75913	2.23521	2.38601	2.808	15.3934	14.0966	14.9373	14.3022	14.551	18.0383
VIT_14s0128g00530	0	0	0	0	0	0	0	0	0	0	0	0
VIT_14s0128g00540	0	0	0	0	0	0	0.058866	0	0	0	0.0362407	0.11277
VIT_14s0128g00550	0.138714	0.171566	0.233066	0.360554	0.252723	0.215372	0.318592	0.35063	0.637905	0.352884	0.277466	0.327494
VIT_14s0128g00560	0	0	0	0	0	0	0	0	0	0	0	0
VIT_14s0128g00570	0	0.103708	0.176104	0.290596	0.853378	1.26468	8.22935	1.941	1.67922	16.5069	30.537	51.5063
VIT_14s0128g00590	0	0	0	0	0	0	0	0	0	0	0	0
VIT_14s0128g00600	0	0	0	0	0.0325022	0	0.115925	0.0344138	0.0767469	0.0337469	0.142738	0.370131
VIT_14s0128g00610	0	0	0	0	0	0	0	0	0	0	0	0
VIT_14s0128g00620	0	0	0	0	0	0	0	0	0	0	0	0
VIT_14s0128g00630	0	0	0	0	0	0	0	0	0.0514277	0	0	0
VIT_14s0128g00640	0	0	0	0	0	0	0	0	0	0	0	0
VIT_14s0128g00650	0	0	0	0	0	0	0	0	0	0	0	0
VIT_14s0128g00660	0	0	0	0	0	0	0	0	0	0	0	0
VIT_14s0128g00670	0	0	0	0	0	0	0	0	0	0	0	0
VIT_14s0128g00680	0	0	0	0	0	0	0.470767	0.0798588	0.0445237	0.117467	0.0828074	0.0858907
VIT_14s0128g00690	0.641082	0.616706	0.997939	1.86782	1.26038	1.09295	0.739371	1.36963	1.2531	1.20533	1.38378	1.20868
VIT_14s0128g00700	0.377297	0.332705	0.385201	0.858105	0.636037	0.894976	0.727414	0.673445	0.685634	0.689107	0.819756	0.740058
VIT_14s0128g00710	14.4932	18.657	18.7936	14.0493	13.4148	15.1153	11.0007	11.9387	13.4548	11.2481	11.3994	10.505
VIT_14s0128g00720	14.0953	16.6928	17.1091	21.6562	20.0805	19.9232	15.4552	17.2767	18.3267	14.7245	14.9694	15.0374
VIT_14s0128g00730	16.3059	13.4623	13.8385	18.5664	15.4406	17.9774	17.6387	15.4178	14.4671	12.8369	10.1352	12.6402
VIT_14s0128g00740	6.81541	7.38773	8.26303	6.24466	5.84484	6.5119	6.16734	6.74281	6.9301	6.48274	5.78771	6.13094
VIT_14s0128g00750	4.9354	4.24739	4.55403	6.37913	6.06906	6.02979	5.81952	5.059	6.14519	6.45981	7.29947	7.02714
VIT_14s0128g00760	23.0923	23.1688	24.6936	18.2759	19.3637	20.2641	20.4054	21.6303	21.7614	19.4448	16.2249	16.3742
VIT_14s0128g00770	25.3487	21.7384	22.5059	22.672	25.3319	24.4076	22.1475	25.567	24.6318	22.6105	23.6105	21.7061
VIT_14s0128g00780	0.266382	0.628986	1.43596	0.0611966	0.106496	0.150398	0.778671	0.992288	1.16933	1.3269	1.27447	1.9283
VIT_14s0128g00790	0.119465	0.160892	0.421521	0	0.0735516	0.0370971	0.234228	0.389388	0.434191	0.447301	0.403765	0.574353
VIT_14s0128g00800	0.806855	0.790821	1.25336	1.67734	1.60677	1.89094	0.847688	0.779749	1.09079	1.04269	1.01435	0.838646
VIT_14s0128g00810	1.37508	2.04924	1.91112	1.83429	1.96284	1.87832	1.85628	2.15176	2.8441	3.21141	4.10325	2.65296
VIT_14s0128g00820	1.83847	2.56442	2.79295	2.60171	2.62762	3.09233	2.63134	2.18292	3.43637	3.90349	4.92649	4.18922
VIT_14s0128g00840	4.00757	4.63059	5.04057	5.84116	4.71304	5.05303	6.2325	5.38142	7.15593	8.46	9.15402	8.02799
VIT_14s0128g00850	3.64679	4.18971	4.07466	5.05544	5.07698	5.54349	5.63832	5.40469	6.13476	6.52741	7.77753	6.64781
VIT_14s0128g00860	1.20086	2.01229	1.48071	1.91868	1.53319	2.88696	1.91395	2.30879	2.61467	1.66266	2.65588	1.59078
VIT_14s0128g00870	0.712518	1.12606	1.59622	1.95491	2.37245	1.8438	0.838195	0.995313	1.79688	1.16193	1.76925	1.12147
VIT_14s0128g00880	2.49614	2.9813	2.76261	3.72803	4.00853	4.38362	2.48551	2.67717	2.7959	3.16315	2.92497	3.67998
VIT_14s0128g00890	42.1406	47.9687	49.3162	53.5053	48.5122	56.0547	46.6405	44.343	44.2163	55.2252	60.6973	58.4647
VIT_14s0128g00900	2.72047	3.71719	3.96275	5.92604	5.05475	5.40467	4.79256	4.6474	5.14615	6.78854	7.52968	6.53151
VIT_14s0128g00910	0.878593	0.950835	1.18404	2.10924	1.6421	1.25045	0.344521	1.12503	1.93873	1.40411	2.22708	1.98001
VIT_14s0128g00920	0	0	0	0	0	0	0	0	0	0	0	0
VIT_14s0128g00930	0	0	0	0	0	0	0	0	0	0	0	0
VIT_14s0128g00940	0	0	0	0	0	0	0	0	0	0	0	0
VIT_14s0128g00970	0	0	0	0.0391567	0	0	0	0	0	0.0353757	0.0374068	0.116399
VIT_14s0128g00980	0	0	0	0	0	0	0	0	0	0	0	0
VIT_14s0128g00990	0	0	0	0	0	0	0	0	0.0471048	0	0	0
VIT_14s0128g01000	0	0	0	0	0	0	0	0	0	0	0	0
VIT_14s0128g01010	0	0	0	0.0458531	0	0	0	0	0	0	0	0
VIT_14s0128g01020	0	0	0	0	0	0	0	0	0	0	0	0
VIT_14s0128g01030	0	0	0	0	0	0	0	0	0	0	0	0
VIT_14s0128g01040	0	0	0	0	0	0	0	0	0	0	0	0
VIT_14s0030g00010	4.95277	5.66267	5.53068	7.46852	5.89149	5.4207	7.64113	7.78804	5.69107	8.93469	8.42842	8.41695
VIT_14s0030g00020	0.180143	0.259941	0.397261	0.637325	0.7526	0.885705	1.58938	0.796864	0.607957	1.76848	1.78304	1.57878
VIT_14s0030g00030	9.08034	10.124	10.3621	5.80555	6.5331	6.87485	7.71265	8.66535	7.86319	6.59283	7.38964	6.87742
VIT_14s0030g00040	0	0.0583523	0.0297261	0.0306576	0	0	0	0	0	0	0	0.030378
VIT_14s0030g00080	0	0	0	0	0	0	0	0	0	0	0	0.1375
VIT_14s0030g00110	0	0	0	0	0	0	0	0	0	0	0	0.0312563
VIT_14s0030g00120	0	0	0	0	0	0	0	0	0	0	0	0
VIT_14s0030g00130	0	0.0145247	0	0	0	0.0156286	0	0	0	0	0	0
VIT_14s0030g00140	0	0	0.0103535	0	0	0	0	0	0.0219388	0.00964684	0	0
VIT_14s0030g00150	0	0	0	0	0	0	0	0	0	0	0	0
VIT_14s0030g00160	4.44671	5.01434	4.67303	5.9182	6.12729	6.26484	3.97171	3.61192	3.79664	3.94801	4.34167	4.55282
VIT_14s0030g00170	0.104857	0.151305	0	0.052996	0.184451	0	0	0.0488249	0.0544427	0	0.151883	0.0525127
VIT_14s0030g00180	0.294674	0.33662	0.451271	0.381637	0.332069	0.352672	0.34665	0.257268	0.37293	0.412061	0.311228	0.44272
VIT_14s0030g00190	19.9526	17.6925	18.4395	26.9483	26.7502	24.2768	26.9952	24.5523	28.56	14.7155	14.2977	11.788
VIT_14s0030g00200	0.0208249	0.140232	0.122465	0	0.0549488	0.0215557	0.0163321	0.0193935	0	0.0190177	0	0.0208583
VIT_14s0030g00210	0.190466	0.142507	0.0622259	0.0641757	0.0186135	0.109527	0.0663884	0.0394164	0.0439517	0.0386526	0.0408718	0.0423936
VIT_14s0030g00220	0.0800509	0	0.104612	0.0269724	0.0234692	0.0276199	0.0627804	0.049699	0.0554174	0.0243679	0.051534	0.0534528
VIT_14s0030g00230	0	0	0	0	0	0	0.0344521	0	0	0	0	0
VIT_14s0030g00240	0	0.0209532	0	0	0.0191575	0	0	0.0202842	0	0	0	0
VIT_14s0030g00250	2.81438	2.84273	2.77811	2.45875	1.80346	2.41373	0.756752	1.57256	1.89962	0.403879	0.349419	0.322159
VIT_14s0030g00260	0.0923301	0.0888194	0.0452469	0.0233323	0	0	0	0.0214959	0.119846	0.0421587	0.0222896	0
VIT_14s0030g00280	0	0	0	0	0	0	0	0	0	0	0	0
VIT_14s0030g00290	0	0	0	0	0	0	0	0	0	0	0	0
VIT_14s0030g00300	0	0.0192641	0	0	0	0	0	0	0	0	0	0
VIT_14s0030g00310	0	0	0.0401011	0	0	0	0	0	0	0	0	0
VIT_14s0030g00320	5.42854	6.13455	6.1513	8.77151	8.09373	7.72876	3.22864	4.09695	3.47865	3.88855	4.22873	3.7798
VIT_14s0030g00330	2.81227	3.44879	3.70317	4.14471	3.8896	4.46641	2.25605	2.83888	2.87572	1.98007	2.4669	2.25772
VIT_14s0030g00340	27.6721	35.7909	34.1296	20.467	15.5641	20.5654	17.9803	24.6505	25.6689	10.9981	9.65398	11.5767
VIT_14s0030g00350	1.42663	1.33931	1.39825	0.382235	0.39306	0.729448	0.485281	0.864369	0.374821	0.18836	0.315359	0.20659
VIT_14s0030g00360	0	0	0	0	0	0	0	0	0	0	0	0
VIT_14s0030g00390	0	0	0	0.0248731	0.0432851	0.0254702	0.0192981	0	0	0.0674141	0.190093	0.0492926
VIT_14s0030g00400	21.7763	25.7223	26.308	26.2537	23.7234	26.2358	29.0329	24.5442	26.2134	34.3959	35.7029	35.16
VIT_14s0030g00410	11.4417	8.43223	7.52679	4.4694	4.26415	4.61684	10.555	10.583	6.32325	6.44636	6.32959	6.95374
VIT_14s0030g00420	0.121459	0.128524	0.226182	0.171882	0.170923	0.163437	0.161933	0.045244	0.15135	0.133102	0.187658	0.0851574
VIT_14s0030g00430	1.62678	1.30912	1.11916	0.853816	0.797952	0.777167	0.331221	0.71378	0.893367	0.257124	0.619297	0.470016
VIT_14s0030g00440	33.5072	34.7582	38.7852	37.689	36.6941	36.803	34.5126	31.2781	25.1511	39.7337	40.4404	41.2491
VIT_14s0030g00450	16.5075	15.0961	16.0531	11.8753	12.3316	12.4267	13.1142	11.859	11.2645	10.3762	12.7109	11.9817
VIT_14s0030g00460	3.85092	3.44604	3.33545	8.23781	6.97095	5.65461	3.72245	3.50282	5.71929	3.76208	4.84287	4.93349
VIT_14s0030g00470	7.67075	6.91467	6.15125	10.7089	10.7098	10.2441	5.48997	6.46911	6.54502	4.16385	4.9468	4.32508
VIT_14s0030g00480	11.3753	10.9944	9.79923	13.1436	13.1197	12.9778	13.2134	11.676	11.738	13.9325	15.9068	14.851
VIT_14s0030g00490	9.34136	10.145	9.98413	10.1474	9.07111	9.27536	7.45861	9.27003	9.15156	7.91308	7.87761	7.7899
VIT_14s0030g00500	3.89999	4.13649	4.04645	4.80861	4.46048	4.56916	4.91839	5.0155	4.92504	5.32273	6.70434	6.62487
VIT_14s0030g00510	0	0	0	0	0	0	0	0	0	0	0	0
VIT_14s0030g00520	0	0	0	0	0	0	0	0	0	0	0	0
VIT_14s0030g00540	0.0162935	0.031348	0	0	0	0	0.0383349	0	0	0.0446386	0	0.0652787
VIT_14s0030g00550	0	0	0	0.0218499	0.019012	0	0.0508573	0	0	0.0592202	0.0417468	0.281458
VIT_14s0030g00560	0	0	0	0	0	0	0	0	0	0	0	0
VIT_14s0030g00570	0	0.0300497	0	0.0157877	0	0.0161667	0	0	0	0.0285265	0.0150822	0.0782188
VIT_14s0030g00580	0.0957183	0.184158	0.0469073	0	0	0	0	0	0.198791	0	0.0924303	0.0479359
VIT_14s0030g00590	0	0	0.0596836	0.184661	0	0	0	0.056709	0	0	0	0.121985
VIT_14s0030g00600	0.0397711	0	0	0.0201008	0.01749	0	0	0	0.041299	0	0.0192025	0
VIT_14s0030g00610	0	0	0	0	0	0	0	0	0.0448308	0	0	0.0432415
VIT_14s0030g00620	7.22305	9.41692	9.78074	9.30266	9.93341	10.2638	10.7207	8.71798	9.0138	15.4635	15.25	13.4698
VIT_14s0030g00630	15.3922	13.0358	12.2349	19.2437	23.1246	17.0376	18.2226	17.7977	14.6834	23.7412	26.171	21.2812
VIT_14s0030g00640	5.5568	5.72498	6.42964	3.94399	3.58258	3.42621	4.1562	4.79951	7.1327	2.70957	2.51735	2.55954
VIT_14s0030g00650	5.79964	7.07951	7.16844	3.9644	4.4617	4.52978	9.7381	9.87127	10.3466	8.39392	8.15936	8.96367
VIT_14s0030g00660	0	0	0	0	0	0	0.0120862	0	0.0480093	0.042221	0.0148817	0.0463074
VIT_14s0030g00670	3.71899	4.61272	5.6063	2.88144	2.72305	3.04832	6.61795	6.10043	6.37108	7.1028	7.45591	6.52339
VIT_14s0030g00680	0.144387	0.061732	0.0786196	0.0648665	0	0.0498178	0.0503273	0.0896416	0.0166593	0.0732537	0.0309838	0.0964124
VIT_14s0030g00690	4.52586	4.46835	5.67321	5.92322	5.65671	6.06541	5.49228	5.92286	7.39588	6.11263	6.44058	6.8474
VIT_14s0030g00700	51.7696	46.6979	44.454	48.642	44.8238	43.7276	55.6602	53.7905	53.4394	50.258	54.4416	54.4299
VIT_14s0030g00710	21.3292	23.4187	22.1246	10.9977	8.58713	10.4526	14.3379	13.9205	13.7	9.99406	10.7527	11.4088
VIT_14s0030g00720	8.78146	9.98986	9.67819	9.61314	12.1462	10.5228	9.14445	10.7228	9.79988	10.6814	11.3651	10.0364
VIT_14s0030g00730	16.1378	15.6145	15.4858	21.8322	20.9441	19.0543	15.9085	16.3916	18.6284	16.4339	19.2619	17.8553
VIT_14s0030g00740	112.786	105.936	99.5007	87.4618	101.001	73.956	91.4734	108.353	90.9554	109.358	126.833	107.756
VIT_14s0030g00750	70.2982	75.7614	78.2025	69.7585	68.879	72.3719	69.6219	75.3067	76.065	67.2023	65.0727	62.5101
VIT_14s0030g00760	0	0.215841	0.109955	0.3402	0	0	0.175965	0	0.116496	0.30735	0.108332	0
VIT_14s0030g00770	0	0.18937	0.192939	0.198985	0	0	0	0.183324	0.408834	0.179771	0	0.19717
VIT_14s0030g00780	0	0	0	0.0698425	0.0607711	0	0.0541879	0	0.143498	0.0630984	0.0667212	0.0692055
VIT_14s0030g00800	0	0	0	0	0.0819325	0.0964231	0	0.173503	0.0967331	0.0850702	0.0899545	0.279912
VIT_14s0030g00820	0	0	0	0	0	0	0	0	0	0	0	0
VIT_14s0030g00830	67.4296	56.2371	50.7806	73.8658	73.7609	67.653	50.5208	60.4582	51.9125	45.3672	55.1192	48.3131
VIT_14s0030g00840	0.244626	0.258857	0.299701	0.60582	0.516377	0.582382	0.143887	0.20503	0.43184	0.357435	0.41339	0.281771
VIT_14s0030g00850	0	0	0	0	0	0	0	0	0	0	0	0
VIT_14s0030g00860	0	0	0	0	0	0	0	0	0	0	0	0
VIT_14s0030g00870	0.0180195	0.0520031	0.0441528	0.173038	0.0792439	0.0652812	0	0.0671237	0.0467794	0.057595	0.121804	0.0270726
VIT_14s0030g00880	0	0	0	0	0	0	0	0	0	0	0	0
VIT_14s0030g00890	0.129338	0.248841	0.253532	0.392215	0.45503	0	0	0.602241	0	0.236228	0.499582	0
VIT_14s0030g00900	0.718849	1.06609	1.1449	0.666077	0.869347	0.93009	0.540272	0.641545	0.622054	0.246175	0.318155	0.270001
VIT_14s0030g00910	0	0	0	0	0	0	0	0	0	0	0	0
VIT_14s0030g00920	0.515649	0.843272	0.353775	0.416984	0.408178	0.266871	0.566161	0.528226	1.01737	0.894709	0.398349	0.361533
VIT_14s0030g00930	1.22745	1.37757	1.20303	1.44752	1.19954	1.27052	1.06959	1.27009	1.06217	1.37002	1.38283	1.70752
VIT_14s0030g00950	86.7278	70.9567	62.472	93.5236	98.6711	74.7271	63.7704	77.5818	70.6272	58.5118	62.0547	60.1789
VIT_14s0030g00960	2.69559	3.3673	4.10552	11.4479	10.558	10.5384	2.403	3.79255	4.64175	10.068	10.8801	9.05151
VIT_14s0030g00970	0.346621	0.300097	0.135891	0.315335	0.213406	0.21527	0.190288	0.225957	0.179968	0.0949621	0.133886	0.208306
VIT_14s0030g00980	1.93608	2.89716	2.68822	2.01139	1.65554	1.94834	1.8558	1.803	1.67538	1.62072	2.28503	1.45439
VIT_14s0030g00990	0.194077	0.379833	0.354197	0.696767	0.470889	0.422554	0.225685	0.255524	0.410014	0.446141	0.458831	0.268121
VIT_14s0030g01000	0.110211	0	0	0	0	0	0	0	0.0572224	0	0.0532125	0
VIT_14s0030g01020	0	0	0.147487	0	0	0	0	0	0	0	0	0
VIT_14s0030g01030	2.5907	2.23789	2.74645	3.74106	2.0926	2.6816	2.1147	2.75729	2.41571	2.75214	2.70593	1.80051
VIT_14s0030g01040	2.03126	4.61861	5.06765	5.87975	3.81675	5.0652	1.66544	3.18139	4.31447	4.21587	3.29886	3.42169
VIT_14s0030g01050	0.830066	1.32675	1.6897	1.66519	1.62862	1.57298	0.630954	1.24871	1.56478	1.46941	1.65243	1.16396
VIT_14s0030g01060	0	0.0232149	0	0	0	0	0	0	0	0	0	0
VIT_14s0030g01070	0	0	0	0	0	0	0	0	0	0	0	0
VIT_14s0030g01080	0	0	0	0	0	0	0	0	0	0	0	0
VIT_14s0030g01090	0	0.109093	0.166725	0.0573164	0.0997439	0	0.133408	0.10561	0.294405	0.103564	0.0547549	0.170381
VIT_14s0030g01100	0.974737	1.09395	0.743051	1.42319	0.428657	0.952887	1.06173	0.958167	0.674788	0.939599	1.41188	0.867823
VIT_14s0030g01110	0	0	0	0	0	0	0	0	0	0	0	0
VIT_14s0030g01120	0	0	0	0	0	0	0	0	0	0	0	0
VIT_14s0030g01130	0	0	0	0	0	0	0	0	0	0	0	0
VIT_14s0030g01150	5.02137	4.50842	3.281	4.14517	3.97482	3.20516	3.67551	4.44241	3.12856	4.20347	3.07096	2.85001
VIT_14s0030g01160	0.942572	1.1256	1.39105	2.66119	2.08685	1.86158	0.458825	1.09975	1.39505	1.45441	1.52745	1.34559
VIT_14s0030g01170	0.0269246	0.0518018	0.0791674	0.122472	0.21313	0.139347	0	0.0250739	0.181733	0.172116	0.116999	0.188775
VIT_14s0030g01180	0	0	0	0	0	0	0	0	0	0	0	0
VIT_14s0030g01200	0.144106	0.166352	0.240108	0.422431	0.456287	0.253577	0.169524	0.214722	0.254392	0.329001	0.361806	0.259807
VIT_14s0030g01210	0.216608	0.312558	0.176917	0.364921	0.222267	0.411049	0	0.235339	0.337394	0.296716	0.313751	0.361593
VIT_14s0030g01220	2045.27	1696.38	1496.65	737.04	825.452	743.357	1473.26	1845.16	1557.73	531.401	424.019	404.207
VIT_14s0030g01230	2704.7	2078.89	1984.63	1608.54	1929.53	1575.49	1711.34	2061.01	1661.66	1214.41	977.498	1103.25
VIT_14s0030g01240	25.1209	31.3946	29.7914	19.6651	18.7128	21.0728	34.1332	28.9349	26.282	25.6636	23.7889	25.2287
VIT_14s0030g01250	10.1856	12.2926	12.365	14.6223	13.0431	14.2683	12.6863	13.9976	13.406	15.868	17.1154	17.1945
VIT_14s0030g01260	10.4702	12.0706	11.09	15.1473	14.6904	15.4393	15.4994	12.8846	14.5397	19.2244	22.3476	21.9312
VIT_14s0030g01270	45.8477	42.6129	42.999	42.2873	41.0868	46.1347	41.047	40.2331	40.8213	49.6152	51.5097	48.8599
VIT_14s0030g01280	11.6991	13.0072	14.3706	15.4578	13.1655	16.1991	10.9514	11.8148	12.3608	13.4831	12.4648	12.2978
VIT_14s0030g01290	0	0	0	0	0	0	0	0	0	0	0	0
VIT_14s0030g01300	5.46655	10.0065	7.71527	2.58919	1.48362	5.04402	0.612453	3.31629	2.36793	0.513478	0.512794	1.0012
VIT_14s0030g01310	0	0	0	0	0	0	0	0	0	0	0	0
VIT_14s0030g01320	0	0	0	0	0	0	0	0	0	0.297746	0	0
VIT_14s0030g01330	0	0	0	0	0	0	0	0	0	0	0	0
VIT_14s0030g01340	9.06013	8.50143	9.54832	5.61308	5.25126	5.14279	4.42045	4.5751	4.74022	2.4148	3.03725	2.42549
VIT_14s0030g01350	21.7903	26.495	26.1714	24.4876	22.6642	24.8907	21.5508	21.7489	22.6165	24.1935	26.1197	25.2735
VIT_14s0030g01360	3.37617	3.73497	4.01219	4.70669	4.25622	4.29548	2.12926	2.65939	3.11146	1.78567	1.27691	0.901756
VIT_14s0030g01370	6.77005	7.02561	7.83977	9.35098	8.89095	8.97549	7.5096	8.67976	9.26918	8.36335	8.17187	8.42969
VIT_14s0030g01380	0.115498	0	0.169801	0	0.101584	0.298876	0	0	0	0.158212	0	0.0578415
VIT_14s0030g01390	0	0	0	0	0	0	0	0	0	0	0	0.0414136
VIT_14s0030g01400	4.78564	4.43211	3.96213	4.65716	4.75816	3.6921	3.07713	3.48785	3.5805	2.87736	2.81294	3.06653
VIT_14s0030g01410	0	0	0	0	0	0	0	0	0	0	0	0
VIT_14s0030g01420	0	0	0	0	0	0	0	0	0	0	0	0
VIT_14s0030g01430	0	0	0	0	0	0	0	0	0	0	0	0
VIT_14s0030g01440	27.2743	35.1458	37.0029	29.6041	26.4899	28.1548	35.2204	32.2611	37.5934	30.7927	35.9933	34.2817
VIT_14s0030g01450	0.0202196	0.077803	0.0990871	0	0	0.020929	0	0.112978	0.146974	0	0.11715	0.081008
VIT_14s0030g01470	0	0	0	0	0	0.0675665	0	0	0	0	0	0
VIT_14s0030g01480	6.25391	5.88469	5.5493	6.45968	6.18142	6.52048	4.36896	4.91933	4.61842	5.17055	5.40879	4.95642
VIT_14s0030g01490	0.0419008	0.0201538	0.0410674	0.0211771	0.0184266	0.043371	0.0985828	0.117062	0.108776	0.267852	0.323692	0.272792
VIT_14s0030g01500	0.539653	0.222486	0.07556	0.623421	0.135612	0.159597	0.302305	0.717942	0.0800549	0.211209	0.372226	0.463302
VIT_14s0030g01520	0.162316	0.234216	0.106058	0.0273454	0.214143	0.196013	0.233378	0.201545	0.112368	0.345869	0.31348	0.460632
VIT_14s0030g01530	4.22007	6.03616	5.98112	5.60268	5.18339	5.71807	3.98505	4.37112	4.74631	5.51111	6.17207	5.74875
VIT_14s0030g01540	10.2261	9.15667	8.69893	9.66495	10.0689	9.00935	7.75084	8.66468	7.72486	10.2979	9.50215	9.44797
VIT_14s0030g01550	0.121317	0.0583523	0	0.153288	0.106703	0.0627871	0	0.0282446	0	0.0276973	0.058575	0.060756
VIT_14s0030g01560	44.4873	42.7251	40.7495	39.9012	37.8221	43.3852	57.9953	55.1479	47.8909	80.0851	81.5173	94.7718
VIT_14s0030g01570	3.39082	5.14375	4.60161	5.40493	4.93234	5.53468	3.98891	2.42904	3.92736	5.71672	5.16339	5.22502
VIT_14s0030g01580	8.9456	10.8362	11.1736	13.0536	11.8361	11.6296	9.51905	9.36979	8.97692	12.6526	13.3416	13.2942
VIT_14s0030g01590	66.7588	54.8575	55.2613	55.9094	61.6204	53.0797	55.5169	50.7502	58.8603	35.5925	33.7854	30.4482
VIT_14s0030g01600	129.77	119.437	107.002	99.7114	109.252	110.13	202.321	166.27	161.49	200.772	204.813	198.821
VIT_14s0030g01610	15.9122	15.3072	16.5212	8.09525	8.12038	8.50678	24.8214	23.2211	23.8229	29.9888	31.7782	33.2066
VIT_14s0030g01620	294.647	245.135	255.919	170.246	190.329	175.442	192.213	212.844	193.273	175.585	187.825	175.038
VIT_14s0030g01630	0	0	0	0	0	0	0	0	0	0	0	0
VIT_14s0030g01640	0	0	0	0	0	0	0	0	0	0	0	0
VIT_14s0030g01650	28.5468	24.7241	25.0997	31.9561	33.266	30.1414	29.9232	29.0624	33.5192	29.7647	42.7499	41.0475
VIT_14s0030g01660	31.5508	32.1493	37.1571	43.5079	43.0208	43.2148	25.0784	26.0642	29.6103	42.9499	38.4986	37.3939
VIT_14s0030g01670	62.8533	70.4813	69.8221	79.9738	73.463	85.3252	72.0814	70.4103	70.1483	89.0633	79.9025	79.6351
VIT_14s0030g01680	80.8998	72.0361	72.0953	87.314	93.2973	85.2583	88.7516	82.7763	76.5329	111.162	123.043	108.972
VIT_14s0030g01700	0.140674	0.0902166	0.252772	0.0947974	0.0824849	0.0970731	0.0183874	0.174672	0.0973852	0.214109	0.0679207	0.0234832
VIT_14s0030g01710	6.04033	5.531	5.03375	5.87715	6.02293	4.78115	4.91449	5.59506	4.93069	3.36278	3.43108	2.78236
VIT_14s0030g01720	73.9878	64.6147	72.0484	68.7572	68.7633	71.8547	79.8718	74.2682	70.7049	71.3033	69.339	65.2956
VIT_14s0030g01730	1.76262	2.18373	2.04167	1.32278	1.47982	1.35453	2.22013	2.13888	1.16476	0.926772	1.28945	1.49796
VIT_14s0030g01740	64.2012	83.0295	80.974	39.1988	39.6134	41.1946	49.1799	49.2134	43.3679	25.7086	27.6416	28.5796
VIT_14s0030g01750	0.124701	0.0399864	0.0814804	0	0	0	0.0977973	0	0	0.0379596	0	0
VIT_14s0030g01760	3.72686	3.09065	3.07893	1.61657	1.70802	2.17269	1.79176	2.73932	2.87657	1.76039	1.77874	1.3873
VIT_14s0030g01790	1.97704	1.97719	1.86098	2.67118	2.47919	2.55295	0.414492	0.601563	0.508166	0.750789	0.472556	0.372515
VIT_14s0030g01800	3.75688	4.2235	4.31401	3.37059	3.53893	3.64709	3.77447	3.25022	3.58957	3.75566	4.59381	4.29728
VIT_14s0030g01810	392.948	315.866	310.952	252.205	273.563	252.551	275.933	298.98	269.583	266.835	292.259	277.224
VIT_14s0030g01820	58.2276	56.7657	56.5588	39.98	41.0011	39.5012	51.7511	52.8771	51.4144	42.7564	48.6224	48.6637
VIT_14s0030g01830	21.0832	19.053	19.8953	21.8096	22.2678	21.5678	27.8505	24.5373	26.0112	27.7038	31.393	30.5198
VIT_14s0030g01840	2.46992	3.31822	2.67123	4.0463	4.30731	4.27567	1.80346	3.13296	3.36078	4.78338	5.88045	3.88144
VIT_14s0030g01850	5.12656	4.86861	4.92829	7.35089	6.12243	6.81531	4.08477	3.859	4.74523	6.76075	6.9433	5.72537
VIT_14s0030g01860	29.3593	27.9884	39.2365	70.0835	78.5536	73.2725	39.2362	24.7125	29.9223	104.681	101.364	88.4252
VIT_14s0030g01870	0.529053	0.522691	0.616631	0.505871	0.36471	0.577217	0.14578	0.106527	0.29696	0.156694	0.151883	0.0859299
VIT_14s0030g01880	6.70016	7.86939	7.76957	6.16235	4.89943	6.69333	2.65787	3.97232	2.79111	2.65025	0.883983	0.799847
VIT_14s0030g01890	59.1532	59.2943	53.8131	3.68645	5.53406	8.66993	62.735	66.2465	73.6192	32.1337	30.3021	29.9452
VIT_14s0030g01900	113.432	102.65	111.325	63.957	66.8877	68.593	84.6684	84.5134	97.0308	47.844	50.9747	51.1582
VIT_14s0030g01910	45.1121	45.6299	46.528	42.7454	43.8972	42.1697	44.7553	44.9297	47.8897	49.9595	56.9002	51.7722
VIT_14s0030g01920	0.21736	0.418191	0	0	0	0	0	0.20242	0	0	0.209894	0
VIT_14s0030g01930	19.1082	23.4338	25.2772	21.365	19.6726	20.9799	15.951	18.548	17.5537	17.5784	17.6707	18.7044
VIT_14s0030g01940	0	0	0	0	0	0	0	0	0	0	0	0
VIT_14s0030g01950	12.9761	13.4231	19.2931	29.1781	31.845	26.2479	7.29048	8.33578	10.1308	16.5585	12.9931	9.90609
VIT_14s0030g01960	14.9428	14.5543	14.5149	15.8328	16.2641	15.0528	15.2975	15.0836	14.6579	17.4962	18.0627	17.6929
VIT_14s0030g01970	0.770077	0.788589	0.852149	0.577531	0.589914	0.437118	0.292228	0.393273	0.490114	0.431022	0.311842	0.398096
VIT_14s0030g01980	7.23493	8.65736	8.84218	11.1705	12.7849	10.982	13.6142	11.7908	13.8576	21.0499	23.2809	23.264
VIT_14s0030g01990	0	0	0	0	0	0	0	0	0	0	0	0
VIT_14s0030g02000	0	0	0	0	0	0	0	0	0	0	0	0
VIT_14s0030g02010	0	0	0	0	0	0	0	0	0	0	0	0
VIT_14s0030g02020	1.52849	1.90929	1.92293	2.28296	3.15022	2.38499	2.7374	2.99558	3.31656	4.58338	5.26509	5.91813
VIT_14s0030g02030	0.0911205	0	0	0	0.0801436	0	0	0.0848572	0.094621	0.0416064	0	0
VIT_14s0030g02040	0	0.0463941	0.0472687	0	0.0424181	0.0998402	0.113469	0.179651	0.200322	0	0.0465712	0
VIT_14s0030g02050	0.0606587	0.0583523	0.0891784	0.153288	0.240081	0.188361	0.11893	0.169468	0.125978	0.221578	0.263588	0.091134
VIT_14s0030g02060	0	0	0	0	0	0	0	0	0.0615574	0	0	0
VIT_14s0030g02080	0	0	0	0	0	0	0	0	0	0	0	0
VIT_14s0030g02090	0.548943	0.518291	0.677513	0.935082	0.867277	0.841784	0.964665	0.852017	0.601699	0.789089	0.716598	0.804371
VIT_14s0030g02110	0.23893	0.72951	0.417449	0.0420028	0.0365474	0.0752695	0.33403	0.290227	0.399132	0.0664073	0.07022	0.135264
VIT_14s0030g02130	0	0	0.0871516	0	0	0	0.0348681	0	0.046168	0	0	0
VIT_14s0030g02140	0	0	0	0	0	0	0	0	0	0	0	0
VIT_14s0030g02150	0.191632	3.01098	3.81902	0.0645687	0.0561823	0.528949	6.96337	7.73326	9.08738	2.15835	3.51594	3.77481
VIT_14s0030g02160	0	0	0	0	0	0.0227835	0	0	0	0	0	0
VIT_14s0030g02170	36.1537	39.4002	41.4917	22.9134	23.3482	23.4375	45.8566	43.3382	41.102	45.7886	50.9302	51.4232
VIT_14s0030g02180	144.981	130.646	147.373	103.76	108.033	96.4378	91.5523	100.38	107.743	74.8474	77.5832	76.323
VIT_14s0030g02190	5.04551	5.88409	6.48736	7.85552	7.32903	7.04241	5.12726	5.52424	6.94231	6.55055	6.87671	6.39284
VIT_14s0030g02200	9.63878	9.63432	6.3527	3.61403	3.64115	4.02542	16.0368	12.189	14.0474	10.0625	12.2958	13.4028
VIT_14s0030g02210	0.641029	0.935615	0.823263	1.56406	0.952639	1.09824	0.693422	0.679307	0.757469	0.868005	0.896496	1.15127
VIT_14s0030g02220	40.0392	33.2624	31.1894	34.0872	38.6413	36.3803	35.5728	35.8716	34.9683	29.321	35.1781	33.3481
VIT_14s0030g02230	57.704	59.3552	54.8491	40.0163	38.9959	42.78	52.0135	45.9169	45.8117	43.3694	44.6908	44.0407
VIT_14s0030g02240	2.40768	3.23524	2.50963	2.58826	3.63024	2.29437	2.33782	2.34896	1.26993	2.19874	1.95593	2.06704
VIT_14s0030g02260	0.762318	0.539215	0.637281	0.951879	0.571884	0.440949	1.10779	0.918719	1.07099	1.06472	1.03925	1.1004
VIT_14s0030g02280	0	0	0	0.0187655	0	0	0.0145594	0	0.0578333	0	0	0
VIT_14s0030g02290	4.84779	4.96761	4.23492	3.83499	3.98573	3.27254	3.96721	4.31829	3.61137	3.94588	4.68127	2.95556
VIT_14s0030g02300	9.94354	12.1353	12.0246	10.8763	9.87697	10.9735	10.968	11.2871	12.5447	12.7038	13.7055	13.3933
VIT_14s0030g02310	0.954265	1.16278	0.6547	0.482296	0.783355	0.362174	0.324301	0.681315	0.561524	0.813354	0.737188	0.669057
VIT_14s0081g00010	51.9011	47.1512	48.6253	61.2653	63.5057	64.4357	20.2543	25.4875	24.7772	38.6492	33.1559	28.5839
VIT_14s0081g00020	401.673	319.86	258.349	410.779	509.952	300.58	533.91	599.109	456.966	311.112	323.929	266.709
VIT_14s0081g00030	9460.59	7069.39	5695.45	9267.01	10222.8	6335.6	11575.3	12719.4	9792.24	6354.13	6152.93	5315.44
VIT_14s0081g00050	0.0845943	0.122067	0.165824	0.17102	0.111605	0.131344	0.232203	0.393898	0.263532	0.463518	1.02111	1.35568
VIT_14s0081g00060	50.1415	31.4226	28.7789	26.6993	28.0714	21.7355	9.49432	17.5465	16.0454	6.55292	5.35628	5.0266
VIT_14s0081g00070	4.39829	4.32224	4.77534	2.58705	2.05094	2.00158	3.00334	4.14893	4.7838	2.92588	3.1854	3.9876
VIT_14s0081g00080	57.8653	45.443	50.6821	51.2067	59.963	57.6633	47.1965	49.6259	42.9904	50.2014	58.4683	55.2183
VIT_14s0081g00090	9.51535	13.5042	14.044	9.84464	8.94014	9.57113	9.5344	9.67445	11.4153	10.0799	9.25334	8.92513
VIT_14s0081g00100	0	0	0	0	0	0	0	0	0	0	0	0
VIT_14s0081g00110	0.127235	0.142797	0.0623524	0.0643062	0.186513	0.2195	0.19957	0.11849	0.154144	0.213021	0.307162	0.254879
VIT_14s0081g00120	0	0	0	0	0	0.0184921	0	0	0	0	0	0
VIT_14s0081g00140	0	0	0	0	0	0	0	0	0	0	0	0
VIT_14s0081g00150	14.5837	14.6578	13.4003	14.8111	14.5815	15.6116	15.6589	15.9356	15.7868	16.9146	16.2915	17.1737
VIT_14s0081g00160	0.334941	0.31563	0.489069	0.877508	0.667341	0.834894	0.46639	0.509254	0.532359	0.80526	0.957105	0.972202
VIT_14s0081g00170	0	0	0	0	0	0	0	0	0	0	0	0
VIT_14s0081g00180	0	0	0	0	0	0	0	0	0	0	0	0
VIT_14s0081g00190	0.530507	1.27584	1.88484	0	0.0583249	0.13728	0.15602	0.555797	0.688608	0.0605585	0.128071	0.464938
VIT_14s0081g00200	2.20704	1.57166	1.34846	2.54963	2.11764	2.04714	2.06807	1.36133	2.26207	2.19874	2.13123	1.72253
VIT_14s0081g00210	0	0	0	0	0	0	0	0	0	0	0	0
VIT_14s0081g00220	0.145581	0.186727	0.0951236	0.0981043	0.38413	0.251148	0.190288	0.180766	0.251956	0.354525	0.2343	0.145814
VIT_14s0081g00230	0	0	0	0	0	0	0	0	0	0	0	0
VIT_14s0081g00240	11.9581	12.9749	13.1763	16.7857	15.6405	15.2704	15.5842	15.5741	16.7246	17.3409	18.5354	17.9585
VIT_14s0081g00250	0	0	0	0	0	0	0	0	0	0	0	0
VIT_14s0081g00270	0.305277	0.172747	0.264005	0.490099	0.473827	0.61339	0.521081	0.501695	0.671304	0.475573	0.502878	0.77341
VIT_14s0081g00280	0.440155	0.486147	0.527267	1.03814	0.831615	1.13056	0.690388	0.592078	0.778701	1.11655	1.33807	0.996019
VIT_14s0081g00310	0.251405	0.282153	0.451742	0.59296	0.368532	0.650565	0.131444	0.429228	0.391594	0.42091	0.525999	0.713456
VIT_14s0081g00320	15.1715	18.5118	18.6523	14.3792	13.1662	15.924	11.7816	13.7623	12.8066	11.5538	11.4164	10.9896
VIT_14s0081g00330	3.56051	3.07814	3.59233	3.37557	2.82457	3.34821	3.48587	5.78635	7.17709	2.85836	2.68539	2.51733
VIT_14s0081g00340	0	0	0	0	0	0	0	0	0	0	0	0
VIT_14s0081g00350	0	0	0	0	0	0	0	0	0	0	0	0
VIT_14s0081g00360	0	0	0	0	0	0	0	0	0	0	0	0
VIT_14s0081g00370	0	0	0	0	0	0	0	0	0	0	0	0
VIT_14s0081g00380	0	0	0	0.134062	0	0	0	0.0617552	0	0	0.0640354	0
VIT_14s0081g00390	0	0	0	0	0	0	0	0	0	0	0	0
VIT_14s0081g00400	0	0	0	0	0	0	0	0	0	0	0	0
VIT_14s0081g00410	0	0	0.194161	0	0.174236	0.102526	0.0776808	0	0.205711	0.0904544	0	0
VIT_14s0081g00420	0	0	0	0	0	0	0	0	0	0	0	0
VIT_14s0081g00440	64.6888	69.3916	65.0297	72.9873	75.5054	81.4112	75.4618	70.5682	70.7523	89.6804	90.9155	92.1904
VIT_14s0081g00460	13.4286	16.2767	15.8268	16.4811	14.2027	15.1855	13.9805	13.7457	12.8522	18.4664	19.8508	19.2898
VIT_14s0081g00470	0	0	0	0	0	0	0	0	0	0	0	0
VIT_14s0081g00480	65.7866	60.3758	60.4794	59.2558	60.5038	58.8503	65.9047	60.3951	68.2928	60.3555	64.1344	67.6406
VIT_14s0081g00490	3.47391	3.3084	2.94516	4.95122	4.65951	4.279	4.22287	4.7071	5.30282	5.88486	6.65883	5.53237
VIT_14s0081g00500	71.2389	69.1515	85.9916	96.3577	104.791	103.824	50.3396	45.7653	32.9215	45.6404	43.0111	43.7769
VIT_14s0081g00510	0	0	0	0	0	0	0	0	0	0	0	0
VIT_14s0081g00520	0	0	0.0594523	0	0	0	0	0	0	0.0553946	0	0
VIT_14s0081g00530	0	0	0	0	0	0	0	0	0	0	0	0
VIT_14s0081g00540	4.16285	3.58899	3.19476	4.32699	4.24857	4.63411	3.29554	4.4253	4.11886	4.08849	3.52685	2.98947
VIT_14s0081g00550	0	0.0912418	0	0	0	0	0.14877	0.0883286	0	0	0	0
VIT_14s0081g00560	2.23008	3.05388	3.26574	3.31503	3.27675	3.09588	1.72838	2.51659	2.31576	2.6595	2.43216	2.36505
VIT_14s0081g00570	0	0	0	0	0	0	0	0	0	0	0	0
VIT_14s0081g00580	12.0552	13.8323	14.2354	11.3537	10.6668	11.952	11.9983	11.7676	11.362	10.9648	10.519	10.0621
VIT_14s0081g00600	21.9904	18.2498	17.7554	30.6722	32.4421	28.9604	16.9304	20.8538	19.5432	20.9552	19.7773	19.7072
VIT_14s0081g00610	0	0	0	0	0	0	0	0	0	0	0	0
VIT_14s0081g00620	12.366	9.48886	11.1768	15.6126	15.7855	14.2193	9.18866	8.15529	8.71891	9.49125	9.50185	7.78331
VIT_14s0081g00630	22.5613	24.0431	24.0891	25.3257	25.7664	26.9204	26.3779	26.8607	30.5352	28.4608	30.8856	27.6899
VIT_14s0081g00640	0	0	0	0	0	0	0	0	0.109805	0	0.102111	0
VIT_14s0081g00650	4.25206	4.65849	4.97784	5.73077	7.47967	7.57994	6.9473	6.15967	5.64191	6.25603	5.01844	6.15172
VIT_14s0081g00660	7.75874	6.40789	6.04645	8.11051	8.85466	7.365	7.89545	8.24757	7.34937	7.11998	8.91757	8.83261
VIT_14s0081g00670	0	0	0	0	0	0.0442598	0.0335343	0	0	0.0390486	0.0206453	0.064242
VIT_14s0081g00680	16.7561	14.6651	15.8432	15.609	15.3925	13.7845	15.7005	16.9914	16.4445	14.9619	13.6635	13.2508
VIT_14s0081g00690	0.915201	0.880403	0.765439	2.12158	1.91042	1.93252	1.11012	1.03412	1.21646	2.01701	1.69683	1.55223
VIT_14s0081g00700	38.2226	31.4758	35.2007	35.8252	37.6772	35.8891	32.5748	32.5647	27.7099	43.929	43.3088	42.373
VIT_14s0081g00710	32.9199	25.7039	27.9919	43.4248	42.112	37.9255	34.3032	34.7174	41.848	22.5199	22.8665	21.3341
VIT_14s0081g00720	50.7391	41.9445	41.9024	27.9286	24.6598	28.4935	14.8722	23.7998	19.5861	7.16918	4.43033	3.33584
VIT_14s0081g00730	0	0.0805074	0.0410125	0	0	0	0	0	0	0	0	0
VIT_14s0081g00750	0	0	0	0	0	0	0	0	0	0	0	0
VIT_14s0081g00760	5.12527	5.4349	5.98127	6.67472	7.61093	7.00767	4.76734	4.01818	4.30724	5.87781	6.21529	5.56327
VIT_14s0081g00770	0.83839	1.14256	1.36953	1.48306	1.04464	0.940125	1.15065	1.30127	0.870597	1.02084	0.539727	0.769757
VIT_14s0081g00780	0.46149	0.722495	0.736115	0.814062	0.652618	0.73994	0.425796	0.918526	0.71413	0.636293	0.498065	0.35347
VIT_14s0081g00790	0.0761555	0.0732598	0	0.153959	0	0.0788276	0	0	0	0	0.147079	0.0762776
VIT_14s0081g00800	0.277084	0.292179	0.36558	0.420125	0.304632	0.330931	0.246558	0.317586	0.326462	0.131385	0.185238	0.20281
VIT_14s0081g00810	0	0	0	0	0	0	0	0	0.0242013	0	0	0
VIT_14s0081g00820	0	0	0	0	0	0	0	0	0	0	0	0
VIT_14s0036g00010	0.149671	0.233967	0.165031	0.245847	0.246826	0.290479	0.0586901	0.0174229	0.135993	0.119597	0.0722647	0.112433
VIT_14s0036g00020	0	0	0.0496398	0	0.0890917	0	0	0	0.0525927	0	0.0489073	0
VIT_14s0036g00030	0	0	0.0683999	0	0.0920713	0	0	0	0	0	0	0
VIT_14s0036g00040	0	0	0	0	0	0	0	0	0	0	0	0
VIT_14s0036g00050	3.16029	3.45659	3.01258	2.53809	2.85574	3.3608	3.9384	4.19286	3.55143	3.43952	3.17715	4.4662
VIT_14s0036g00060	0	0	0	0	0	0	0	0	0	0	0	0
VIT_14s0036g00070	0.431825	0.544325	0.70053	0.564438	0.628643	0.63964	0.204365	0.339742	0.533458	0.265167	0.29477	0.238631
VIT_14s0036g00080	0	0	0.0335272	0	0.0300867	0	0	0	0	0	0	0
VIT_14s0036g00090	0	0	0	0	0	0	0	0	0	0	0	0
VIT_14s0036g00100	0.285674	0.561571	0.559984	0.539866	0.4042	0.848523	0.224041	0.520508	0.657785	0.374309	0.287854	0.348334
VIT_14s0036g00110	0	0	0	0	0	0.0586923	0	0	0	0	0	0
VIT_14s0036g00120	0.107087	0.125089	0.089963	0.0850501	0.161462	0.0475046	0.0719857	0.135342	0.127086	0.0419114	0.0221589	0.00766131
VIT_14s0036g00130	0	0	0	0	0	0	0	0	0	0	0	0
VIT_14s0036g00140	0	0	0	0	0	0	0	0	0	0	0	0
VIT_14s0036g00210	0	0	0	0	0	0	0	0	0	0	0	0
VIT_14s0036g00220	0	0	0	0	0	0	0	0	0	0	0	0
VIT_14s0036g00230	0	0	0	0	0	0	0	0.0467123	0	0	0	0
VIT_14s0036g00240	0.923672	1.09049	1.3168	1.52782	1.2186	1.39066	0.460979	0.899282	1.15535	0.939367	0.831129	0.672839
VIT_14s0036g00260	0	0	0.0543925	0.0280484	0	0	0	0.0516817	0	0	0	0
VIT_14s0036g00290	0	0.018725	0	0.0196758	0.0171202	0.0201481	0.0152656	0.0362543	0	0.0355517	0	0.0194963
VIT_14s0036g00300	0	0	0.0417379	0	0.0374549	0.0881582	0	0	0.0884416	0.0388892	0.0822441	0
VIT_14s0036g00310	0.222281	0.34079	0.285941	0.372137	0.35435	0.25165	0.168877	0.258752	0.288525	0.139556	0.167691	0.125233
VIT_14s0036g00320	0	0	0	0	0	0	0	0	0	0	0	0
VIT_14s0036g00330	0.900205	1.35594	1.33506	1.51458	1.36475	1.31186	0.594519	0.739053	0.996286	0.649013	0.709151	0.516075
VIT_14s0036g00340	2.73874	2.38369	2.42863	1.58193	1.83529	0.674961	2.86383	2.18613	3.1148	1.54828	1.88904	1.5675
VIT_14s0036g00370	43.9615	43.6251	46.7795	37.3365	37.3452	40.3438	30.5006	34.0285	35.3849	30.3685	31.9753	30.0167
VIT_14s0036g00380	0	0	0	0	0	0	0	0	0	0	0	0
VIT_14s0036g00420	86.2218	76.18	79.2595	35.9503	41.4492	40.4368	57.9303	62.0226	64.2104	30.9208	33.0654	30.8787
VIT_14s0036g00430	22.1226	26.9794	26.9004	21.1646	18.7295	19.2498	22.0958	22.8084	24.9436	18.6126	18.0411	18.7271
VIT_14s0036g00440	0.104333	0.301098	0.204516	0	0	0.323981	0.0818238	0.194323	0.108341	0	0.100749	0
VIT_14s0036g00460	2.04364	1.24164	1.89757	0.108724	0.283808	0.222668	0.75919	0.801332	0.558459	0.785803	0.311595	0.323197
VIT_14s0036g00470	12.7959	12.8559	13.1777	12.6062	11.7541	11.0327	9.20782	10.7827	13.5965	9.26435	10.371	8.64363
VIT_14s0036g00480	4.22756	4.1282	4.5031	3.67666	3.80247	3.15395	3.82845	4.01125	4.75441	2.98656	3.54316	3.78694
VIT_14s0036g00500	6.63937	8.75921	9.17223	8.24522	9.17644	10.4067	6.05	6.30078	7.55104	8.54621	8.79264	7.47336
VIT_14s0036g00510	21.3426	22.7655	24.3329	24.595	22.6146	25.8752	23.7334	22.3578	24.6337	24.8368	26.0422	24.3135
VIT_14s0036g00520	36.5408	33.751	34.3872	25.7734	26.8342	27.533	26.4228	32.0149	36.0009	29.4003	27.2926	27.6631
VIT_14s0036g00540	0.216159	0.353499	0.338977	0.0436998	0.0760479	0.246119	0.135619	0.100651	0.0448927	0.296101	0.333975	0.0866025
VIT_14s0036g00560	0	0	0	0	0	0.0674961	0	0	0	0	0.0629681	0
VIT_14s0036g00570	13.0175	15.8391	17.7041	17.9396	16.2614	17.9834	15.2478	14.0191	14.6685	19.5913	18.5754	16.8207
VIT_14s0036g00580	0	0	0	0	0	0	0	0	0	0	0	0
VIT_14s0036g00590	0	0	0	0	0	0	0	0	0	0	0	0
VIT_14s0036g00610	0	0	0	0	0	0	0	0	0	0	0	0.0491381
VIT_14s0036g00630	40.3427	32.8838	31.0615	21.932	22.9493	23.4148	36.4255	41.4805	50.0326	22.7032	25.0881	24.2276
VIT_14s0036g00640	0	0	0	0	0	0	0	0	0	0	0	0
VIT_14s0036g00660	8.3303	10.9176	9.71693	13.6125	12.6603	13.9574	10.5202	11.0824	11.5762	11.7307	14.0266	12.5155
VIT_14s0036g00680	0.673921	1.14052	0.856227	0.731675	0.768362	0.787993	1.39962	1.55737	1.42554	1.16249	1.30154	1
VIT_14s0036g00690	1.3751	1.52439	1.56596	2.17102	2.08486	1.85713	1.54061	1.56109	1.49592	1.92551	2.20046	1.77082
VIT_14s0036g00700	3.60456	3.6766	3.78141	4.10131	3.48896	3.20607	4.30427	3.7785	3.70541	3.37445	3.93551	3.62848
VIT_14s0036g00710	0	0	0	0	0	0	0	0	0	0	0	0
VIT_14s0036g00730	20.5282	30.4353	29.9035	27.5912	26.6861	23.4668	25.0779	23.949	28.6372	30.2317	33.819	28.9777
VIT_14s0036g00750	31.2816	33.1736	32.7584	29.8994	29.4129	30.674	35.2416	30.9042	36.3988	33.5314	39.1861	40.0401
VIT_14s0036g00790	0	0	0	0	0	0	0	0	0	0	0	0
VIT_14s0036g00800	0	0.173543	0.0884074	0	0.15867	0	0.212223	0.0840013	0	0.0823735	0.174206	0
VIT_14s0036g00810	15.4058	18.2642	17.3325	12.8858	13.5023	12.6336	16.8894	16.4686	16.4483	14.6633	15.8195	16.6259
VIT_14s0036g00820	0	0.0302915	0.0308626	0	0	0	0	0.146622	0.0326985	0.0287561	0	0.0315393
VIT_14s0036g00830	0	0	0.223922	0.115469	0	0	0	0.106381	0.237243	0	0.110309	0
VIT_14s0036g00840	8.82817	8.74985	7.07939	5.40831	9.88232	8.03031	6.29414	5.97917	8.61172	7.32913	8.52492	7.63656
VIT_14s0036g00850	6.83649	7.30046	7.01304	7.568	6.75332	6.46907	5.25152	5.83207	6.03955	5.4395	5.64096	5.09726
VIT_14s0036g00860	0	0	0	0	0	0	0	0	0	0	0	0
VIT_14s0036g00870	0	0	0	0	0	0	0	0	0	0	0	0
VIT_14s0036g00890	0.0398725	0	0	0	0	0	0.0938107	0.0371318	0.0414042	0	0	0.119809
VIT_14s0036g00910	0.0661731	0.254628	0.0324285	0.0668893	0.0291008	0.0342475	0.441122	0.184874	0.446649	0.271937	0.47925	0.463955
VIT_14s0036g00920	10.0948	10.5695	9.17003	11.8217	12.7496	10.449	6.20316	8.08246	6.74335	7.19508	9.42108	7.95312
VIT_14s0036g00930	189.563	169.534	168.444	166.939	169.555	167.533	230.918	200.297	213.395	190.23	223.516	222.806
VIT_14s0036g00940	16.6295	13.499	11.744	19.9411	21.5987	18.0618	18.8659	18.2443	14.9501	19.2222	21.9536	19.6223
VIT_14s0036g00960	0	0	0	0	0	0	0	0	0.157016	0	0	0.15145
VIT_14s0036g00970	20.6944	17.9864	18.4267	18.2035	15.8089	17.4643	12.9622	15.7126	14.4097	12.578	14.198	12.4849
VIT_14s0036g00980	30.0252	22.3893	20.2202	34.4541	33.9238	26.4365	29.5084	29.6321	22.0114	26.7298	27.9453	26.3379
VIT_14s0036g00990	0.0773314	0.0743911	0.151587	0.0977104	0.136031	0.16009	0.151619	0.108024	0.260982	0.141241	0.0560063	0.0774555
VIT_14s0036g01000	0.141628	0.340608	0.138812	0.644226	0.373701	0.219897	0.0555365	0.527574	0.367673	0.388013	0.273527	0.567423
VIT_14s0036g01010	0.111785	0.107535	0	0	0	0.115708	0	0.104102	0.11608	0	0	0.111965
VIT_14s0036g01020	733.551	673.916	649.938	279.482	294.164	293.674	956.222	825.431	841.772	565.741	675.513	655.203
VIT_14s0036g01030	15.6131	18.554	20.1214	16.7718	16.8435	20.9994	17.9831	15.5988	14.9338	19.9595	20.3836	18.8438
VIT_14s0036g01040	0	0	0	0	0	0	0	0	0	0	0	0
VIT_14s0036g01050	0	0	0	0	0	0	0	0	0	0	0	0
VIT_14s0036g01060	29.4039	28.1662	31.6218	24.7894	24.3171	23.3736	8.87304	13.069	13.7336	6.75561	6.06295	4.80992
VIT_14s0036g01070	0	0	0	0	0	0	0	0	0	0	0	0
VIT_14s0036g01090	0.088794	0	0.043514	0	0.0390487	0	0	0.0413453	0	0	0	0
VIT_14s0036g01100	0	0.125982	0	0.132379	0.115185	0	0	0.12196	0	0	0	0.262344
VIT_14s0036g01110	0.450754	0.70859	0.754273	0.477858	0.357775	0.489329	0.456971	0.378817	0.605066	0.170678	0.191094	0.187198
VIT_14s0036g01120	0	0	0	0	0.0295062	0	0	0	0	0	0.0323952	0
VIT_14s0036g01130	9.16806	11.7967	10.1304	14.8749	13.5763	13.7007	9.49522	11.0757	12.0469	12.2831	12.6312	13.8034
VIT_14s0036g01160	0.253954	0.305373	0.373355	0.128351	0	0.0657163	0.0995827	0.354748	0.395566	0.115958	0.0613077	0.254362
VIT_14s0036g01170	0	0.0197571	0	0	0	0	0	0	0	0.0187556	0	0
VIT_14s0036g01180	0.805802	1.47433	1.30081	0.287479	0.305727	0.376152	0.954129	1.08884	1.21412	0.288577	0.198345	0.348159
VIT_14s0036g01200	0	0	0	0	0	0.0469538	0	0	0	0	0.0438039	0
VIT_14s0036g01210	0.045494	0.0437642	0	0.0459864	0.0800271	0	0.142716	0.169468	0.141725	0.166184	0.219656	0.136701
VIT_14s0036g01220	0	0	0	0	0	0	0	0	0	0	0	0
VIT_14s0036g01230	0.0285063	0.0891228	0.0908028	0.0360185	0.0877529	0.059013	0.00558905	0.0597304	0.0444021	0.0455567	0.0688176	0.078518
VIT_14s0036g01240	0	0.0567039	0.173319	0.297916	0.0518443	0.305067	0.0462281	0.164681	0.0612096	0	0.0569204	0.118079
VIT_14s0036g01260	0	0	0	0	0.103106	0.121341	0	0	0.243463	0	0.226402	0
VIT_14s0036g01270	0.680432	0.545467	0.666899	1.26096	0.49872	0.939077	2.66817	1.79538	1.05986	2.38197	2.51873	2.27175
VIT_14s0036g01290	0.923982	0.694414	0.820705	0.6713	0.558713	0.478201	0.724638	0.887361	1.07941	0.553741	0.418239	0.260287
VIT_14s0036g01300	0	0	0	0	0	0	0	0	0	0	0	0
VIT_14s0036g01310	0.240432	0.336422	0.364187	0.530257	0.403712	0.407239	0.0171418	0.0814203	0.204274	0.419173	0.211066	0.153248
VIT_14s0036g01320	0.0848236	0	0	0	0	0	0	0	0	0	0.0819098	0
VIT_14s0036g01330	0	0	0	0	0	0	0	0	0	0	0	0
VIT_14s0036g01350	0	0.0329609	0	0.103904	0.0301361	0.0709319	0.0134358	0.0159543	0.0711599	0.0782255	0.0496301	0.0343187
VIT_14s0036g01360	0	0.0246398	0.0502085	0.0129454	0.011264	0.0530248	0.0100438	0.0238531	0.0132988	0.0350862	0.0123669	0.0128274
VIT_14s0036g01370	0.269827	0.259567	0.440767	0.636409	0.474644	0.465491	0.211613	0	0.280192	0.410684	0.173705	0
VIT_14s0036g01380	6.97175	7.72496	6.68999	7.17634	6.43689	6.38517	9.53259	7.00243	7.65652	6.8334	7.19049	7.33026
VIT_14s0036g01400	0.0936422	0.202684	0.13767	0.0236639	0.0823615	0.024232	0.899633	0.392425	0.486198	0.812398	2.10239	2.71998
VIT_14s0036g01410	0	0.0150099	0.0152928	0.015772	0	0	0	0.0145306	0.0486076	0.0142491	0	0
VIT_14s0036g01440	0	0	0	0	0	0	0	0	0	0	0	0
VIT_14s0036g01450	41.1174	45.7669	46.7643	22.3322	20.788	22.1572	23.8646	24.9397	29.1569	16.4251	13.4905	15.1551
VIT_14s0036g01460	9.82994	13.0467	13.6035	12.2869	11.0919	12.8485	10.2841	10.1694	10.578	11.4262	13.2496	11.6785
VIT_14s0036g01520	12.1248	12.8085	14.0403	14.0036	13.8634	14.1771	12.0975	13.0896	13.8496	11.5032	12.8791	11.7169
VIT_14s0036g01530	0	0	0	0	0	0	0	0	0	0	0	0.0254465
VIT_14s0006g00010	0	0	0	0	0	0	0	0	0	0	0	0
VIT_14s0006g00030	0	0	0	0	0	0	0	0	0	0	0	0
VIT_14s0006g00050	0	0	0	0	0	0	0	0	0	0	0	0
VIT_14s0006g00060	0.0942768	0.0906921	0.0924017	0.381188	0.0829197	0.19517	0.221811	0.26339	0	0	0.364153	0
VIT_14s0006g00070	18.8263	18.3781	18.9518	19.2175	21.8195	22.7507	17.4921	19.6482	20.657	16.4303	16.702	15.6518
VIT_14s0006g00090	0	0	0	0	0	0	0	0	0.0158393	0	0.0441882	0.0305556
VIT_14s0006g00100	3.61489	3.49845	3.0078	4.09558	3.86141	3.27825	3.54589	2.6138	2.47226	4.69744	4.76677	4.60516
VIT_14s0006g00110	0	0	0	0	0	0	0	0	0	0	0	0
VIT_14s0006g00120	0	0	0	0	0	0	0	0	0	0	0	0
VIT_14s0006g00130	0	0	0	0	0	0	0	0	0	0	0	0
VIT_14s0006g00140	0	0.058015	0	0	0.106086	0	0	0	0.12525	0	0.116473	0
VIT_14s0006g00170	1.26181	0.910374	1.33977	1.59433	1.5414	1.97727	1.19574	1.77894	1.52866	1.61643	1.55693	1.72022
VIT_14s0006g00180	33.575	29.9823	34.9856	69.7747	73.5346	78.3546	57.7559	64.3652	86.4511	109.776	87.9439	76.5721
VIT_14s0006g00190	0	0	0	0	0	0	0	0	0	0	0	0
VIT_14s0006g00230	0	0	0	0.0644371	0	0	0	0	0	0	0	0
VIT_14s0006g00240	0	0	0	0	0	0	0	0	0	0	0	0
VIT_14s0006g00250	1.96742	3.12159	3.1053	1.29137	1.41579	2.45961	1.26242	1.54665	0.663312	0.956675	0.394772	0.946901
VIT_14s0006g00260	0	0	0.0254162	0	0	0	0	0	0	0	0	0
VIT_14s0006g00270	0	0	0	0	0	0	0	0	0	0	0	0
VIT_14s0006g00300	0.678697	0.345648	0.156517	0.322843	0.17557	0.247945	0.281791	0.632046	0.704769	1.16668	0.693935	0.799747
VIT_14s0006g00320	0	0	0	0	0	0	0.0462281	0	0	0	0	0
VIT_14s0006g00330	0	0	0	0	0	0	0	0	0	0	0	0
VIT_14s0006g00340	0	0	0	0	0	0	0	0	0	0	0	0
VIT_14s0006g00350	37.7606	40.7324	46.3693	24.9258	31.378	29.3342	54.3832	49.6914	50.5978	88.8771	100.89	114.108
VIT_14s0006g00360	0	0	0	0	0	0	0	0	0	0	0	0
VIT_14s0006g00380	19.8519	21.376	23.7636	19.3444	17.1462	17.7402	16.1918	19.2392	19.6113	17.271	17.8664	16.1987
VIT_14s0006g00410	6.4334	7.21128	7.40205	6.75749	6.15043	6.89076	5.39642	5.96514	5.83822	4.49572	5.9423	5.8834
VIT_14s0006g00420	5.96957	6.71262	6.56243	13.9846	13.469	11.4813	6.45311	5.49664	6.2687	9.14724	9.24398	8.72632
VIT_14s0006g00430	17.3685	19.6428	18.9765	16.8986	16.3316	16.6938	24.3557	19.3755	21.7527	25.9091	31.7566	32.0427
VIT_14s0006g00440	0	0	0	0	0	0	0	0	0	0	0	0
VIT_14s0006g00450	0.0640735	0	0.0313996	0.0323835	0	0.0331608	0.05025	0.0895039	0.199605	0.117026	0.0928087	0.192529
VIT_14s0006g00460	0	0	0	0	0	0	0	0	0	0	0	0
VIT_14s0006g00480	0	0	0	0	0	0	0	0	0	0	0	0
VIT_14s0006g00500	0	0	0	0	0.0123119	0	0.0109781	0	0	0	0	0
VIT_14s0006g00510	0	0	0	0	0	0	0	0	0	0	0	0
VIT_14s0006g00520	7.66777	11.2408	9.8777	6.55019	5.33074	6.88822	4.42451	4.7659	4.57064	3.14228	1.95651	2.2043
VIT_14s0006g00530	0	0	0	0	0	0	0	0	0	0	0	0
VIT_14s0006g00560	0	0	0	0	0	0	0	0	0	0	0	0
VIT_14s0006g00570	0	0	0	0	0	0	0	0	0	0	0	0
VIT_14s0006g00580	0	0	0	0	0	0	0	0	0	0	0	0
VIT_14s0006g00590	0.579628	1.22669	0.5681	1.58193	1.37647	1.7399	1.54556	1.56538	1.62512	1.21745	1.90304	0.928892
VIT_14s0006g00600	0.316161	0.608278	0.619745	0.958747	1.1123	0.981762	0.743852	0.294429	0.984918	1.15489	0.3053	0.633335
VIT_14s0006g00630	57.8668	50.4156	54.2441	57.0264	54.0559	54.426	51.2347	52.3128	57.4351	44.8945	45.1035	46.5061
VIT_14s0006g00640	63.74	67.3758	72.3392	46.3406	45.2748	51.5981	46.8696	50.8641	48.7607	41.2183	35.5419	38.3833
VIT_14s0006g00650	5.80926	6.74459	6.47906	9.69408	7.77428	8.47536	8.16928	7.76515	6.76048	10.5874	11.1469	12.0134
VIT_14s0006g00660	6.9692	5.28449	5.12294	8.68146	7.22938	7.27738	9.1469	7.17735	8.32246	7.1693	9.1842	10.1831
VIT_14s0006g00670	0	0	0	0	0	0	0	0	0	0	0	0
VIT_14s0006g00680	0	0	0	0	0	0	0	0	0	0	0	0
VIT_14s0006g00700	0	0	0	0	0	0	0	0	0	0	0	0
VIT_14s0006g00710	0	0	0	0	0	0	0	0	0	0	0	0
VIT_14s0006g00720	0	0	0	0	0	0	0	0	0	0	0	0
VIT_14s0006g00740	0	0	0	0	0	0	0	0	0	0	0	0
VIT_14s0006g00760	0	0	0	0	0	0	0	0	0	0	0	0
VIT_14s0006g00770	0	0	0	0	0	0	0	0	0	0	0	0
VIT_14s0006g00780	0.279463	0.618326	0.52042	0.508478	0.589914	0.954588	0.657512	0.260254	0.464319	0.816674	1.02548	1.20362
VIT_14s0006g00790	0	0	0	0	0	0	0	0	0	0	0	0
VIT_14s0006g00800	0	0	0	0	0	0	0	0	0	0	0	0
VIT_14s0006g00810	0	0	0	0	0	0	0	0	0	0	0	0
VIT_14s0006g00820	109.362	95.0702	86.2801	83.2416	89.0402	76.9456	98.2475	106.364	87.389	82.9337	92.9628	77.6593
VIT_14s0006g00830	22.6016	22.8624	24.7114	26.3596	25.993	25.7505	27.3284	25.1229	25.5218	28.6803	32.2692	29.7066
VIT_14s0006g00840	0	0	0	0	0	0	0	0	0	0	0	0
VIT_14s0006g00850	2.91369	3.32921	3.39197	5.01588	4.65537	4.24073	3.77188	3.40065	3.71266	3.4858	4.01767	3.63202
VIT_14s0006g00860	1.66686	1.63317	2.51107	2.62095	2.76922	2.87558	2.13032	2.27093	2.85277	2.62157	2.8317	2.53521
VIT_14s0006g00880	0	0	0	0	0	0	0	0	0	0	0	0
VIT_14s0006g00890	0	0	0	0	0	0	0	0	0	0	0	0
VIT_14s0006g00910	50.4536	51.8607	53.4488	41.996	38.1302	34.9287	28.6627	33.6295	34.653	25.0569	28.2699	27.2481
VIT_14s0006g00920	0.20532	0.230432	0.190057	0.115301	0.0300977	0.0118069	0.071566	0.127471	0.0473795	0.0937509	0.0771039	0.11425
VIT_14s0006g00960	6.26346	6.62783	6.85509	9.12755	8.56944	9.27462	7.27272	6.09217	5.60073	9.23128	10.5341	10.7869
VIT_14s0006g00970	0.0681915	0.0655986	0	0	0	0.0705842	0.213918	0.0635043	0	0	0.065849	0.136602
VIT_14s0006g00980	0.0739077	0.0710975	0.181094	0.0373538	0.0325022	0.0382505	0.0289813	0	0.0767469	0	0.142738	0.0740262
VIT_14s0006g00990	2.49194	3.68799	3.38176	5.42535	4.14265	3.51476	2.83484	2.90719	2.33175	4.90147	6.47861	4.05933
VIT_14s0006g01000	3.5883	5.05817	5.15352	6.71558	6.87452	7.42841	3.73362	4.16879	4.20575	6.1969	7.27314	5.08861
VIT_14s0006g01020	28.6835	31.3915	34.5239	44.299	44.618	45.4627	32.6408	28.1558	29.4835	42.7427	41.1496	38.9692
VIT_14s0006g01030	36.1658	37.9669	37.9824	26.3688	25.882	28.8006	23.0782	25.9837	26.5071	24.7043	24.5378	24.8325
VIT_14s0006g01040	0.627791	0.517647	0.615306	0.634586	0.552164	0.64982	0.492349	0.918719	0.651909	0.655211	0.69283	0.449142
VIT_14s0006g01050	0.278221	0.133821	0.136344	0.210924	0.122353	0.215988	0	0.323872	0	0.0635191	0.402996	0.209001
VIT_14s0006g01080	22.716	22.4816	22.7515	24.5755	23.8925	30.0821	19.3853	19.8994	22.2706	20.0276	17.1846	17.7983
VIT_14s0006g01090	12.8926	12.259	11.1023	8.54997	9.20922	7.75241	12.7119	11.7982	11.2597	10.1744	10.6866	9.29306
VIT_14s0006g01100	3.06862	7.08465	7.21821	1.24073	1.61937	1.90577	6.73843	4.00077	3.1865	5.60463	4.74113	1.22942
VIT_14s0006g01110	0.181344	0.279117	0.106642	0.109984	0.191397	0.187707	0.0284439	0.168879	0.301296	0.0662424	0.140091	0.108981
VIT_14s0006g01120	0.378863	0.364457	0.599837	0.0294587	0.0256325	0.150829	1.30278	1.84553	0.968411	0.345984	0.112569	0.17514
VIT_14s0006g01130	0	0	0	0	0	0	0	0	0	0	0	0
VIT_14s0006g01150	0	0	0	0.0615538	0	0	0	0	0	0	0	0
VIT_14s0006g01170	0.221985	0.266931	0.598318	0.336581	0.292865	0.344661	0.0870466	0.0516817	0.288141	0.253401	0.321539	0.222341
VIT_14s0006g01180	0.434721	1.25457	0.28405	0.585901	0.254901	1.34992	0.454576	0.40484	0.150474	0.396994	0.839575	0.290279
VIT_14s0006g01190	0	0	0	0	0	0	0	0	0	0	0	0
VIT_14s0006g01200	0	0	0.0527103	0	0	0	0	0	0	0	0	0
VIT_14s0006g01210	0	0.0354233	0.0721821	0	0.0323874	0	0	0.0685846	0	0.0672555	0.0355585	0
VIT_14s0006g01220	0.0404391	0	0.0396349	0	0	0	0	0	0	0.0369297	0	0
VIT_14s0006g01230	0	0.0389015	0	0	0	0	0	0	0	0	0	0
VIT_14s0006g01240	10.8984	9.2178	8.87554	10.697	12.225	9.75487	6.48259	6.42296	5.90454	6.22637	7.72776	7.2245
VIT_14s0006g01250	4.57368	3.55808	3.58617	2.6131	2.83339	3.37566	2.77598	3.963	2.97353	3.55933	4.6086	4.2225
VIT_14s0006g01270	0	0	0	0	0	0	0	0	0	0	0	0
VIT_14s0006g01280	0.384835	0.0411336	0	0	0	0.0442598	0.201206	0.318562	0.0888041	0	0.0412906	0.042828
VIT_14s0006g01290	0.555872	0.246801	0.293363	0.648333	1.01543	0.752416	0.0335343	0.278742	0.177608	0.507632	0.247744	0.385452
VIT_14s0006g01310	0	0	0	0	0	0	0	0	0	0	0	0
VIT_14s0006g01320	0	0	0	0	0	0	0	0	0	0.0460283	0	0
VIT_14s0006g01330	0	0	0	0	0	0	0	0	0	0	0	0
VIT_14s0006g01340	0.0434721	0.0418191	0	0	0	0	0	0	0	0	0	0.0435418
VIT_14s0006g01360	0	0	0	0	0	0	0	0	0	0	0	0
VIT_14s0006g01370	0.0384992	0.0185177	0.0377335	0.0972898	0.152376	0.139475	0.392512	0.107559	0.0799565	1.28327	0.706359	0.559135
VIT_14s0006g01380	1.25586	1.4869	0.757466	1.46475	1.35947	1.7999	1.43949	1.2595	1.00316	1.76442	1.58586	1.35463
VIT_14s0006g01390	1.34021	1.28925	1.49646	1.40616	1.07432	1.08872	1.62317	1.59566	1.65594	1.42531	1.39247	1.44431
VIT_14s0006g01400	5.26645	4.59911	5.93047	1.96326	2.85806	3.71148	7.11808	8.41757	8.02861	17.2934	15.473	16.0492
VIT_14s0006g01410	27.566	27.2692	27.7459	24.1478	23.3237	24.3726	15.8667	19.3554	21.9979	15.4835	15.747	14.8832
VIT_14s0006g01420	7.71654	9.0225	8.43096	6.8319	6.80286	8.45494	6.37772	6.71491	4.166	5.116	5.13052	5.14055
VIT_14s0006g01430	8.10542	8.07082	8.48622	7.44251	7.21238	7.86649	7.17455	6.54773	6.75969	7.48858	8.05585	7.26385
VIT_14s0006g01440	18.9668	17.5985	18.4431	22.4776	20.8401	21.6246	20.942	21.0913	20.7239	22.0478	21.3287	23.0774
VIT_14s0006g01450	0	0	0	0	0	0	0	0	0	0	0	0
VIT_14s0006g01460	0	0	0	0	0	0	0	0	0	0	0	0
VIT_14s0006g01470	0	0	0	0	0	0	0	0	0	0	0	0
VIT_14s0006g01480	0	0	0.100582	0.103733	0	0	0.0804824	0	0	0	0	0
VIT_14s0006g01490	0	0	0	0	0	0	0	0	0	0	0	0
VIT_14s0006g01510	0	0	0.0800976	0.0826074	0	0	0	0	0	0	0	0
VIT_14s0006g01530	42.381	49.7985	44.2938	41.0425	39.512	44.3388	52.8882	41.1043	36.1733	36.362	39.7074	36.299
VIT_14s0006g01540	0	0	0	0	0	0	0	0	0	0	0	0
VIT_14s0006g01560	0	0	0	0	0	0	0	0	0	0	0	0
VIT_14s0006g01570	28.6475	33.9986	34.2467	31.1472	29.0071	31.2947	26.2661	25.6062	29.5355	25.0087	27.4823	25.567
VIT_14s0006g01580	923.809	735.657	700.402	289.62	294.401	298.76	654.953	691.384	524.083	242.538	222.796	187.108
VIT_14s0006g01590	0	0	0	0	0	0	0	0	0	0	0	0
VIT_14s0006g01600	3.65165	5.77104	5.66679	2.0653	2.86764	2.24987	8.25056	10.2829	10.5632	10.5998	9.61314	8.18586
VIT_14s0006g01610	1.55033	2.01538	1.35523	0.381188	0.552798	0.954162	2.62888	2.92655	2.78467	1.79843	1.7803	1.93053
VIT_14s0006g01620	0.275973	0.619452	0.360645	0.116233	0.161818	0.190437	0.126253	0.685342	0.788079	0.294027	0.19987	0.115173
VIT_14s0006g01640	0	0	0	0	0	0	0	0	0	0	0	0
VIT_14s0006g01650	13.408	15.2127	14.0631	12.116	13.1587	14.0143	13.8946	13.1382	12.9237	13.5428	14.9751	13.1009
VIT_14s0006g01660	26.4965	25.6018	24.3811	21.7701	19.9558	21.5449	22.4492	24.7844	25.1827	20.0246	21.0046	23.5859
VIT_14s0006g01670	0	0	0	0	0	0	0.0385053	0	0.025492	0.0224185	0	0
VIT_14s0006g01680	0	0	0	0	0	0	0	0.0971615	0	0	0	0
VIT_14s0006g01690	0	0	0	0	0	0	0	0	0	0	0	0
VIT_14s0006g01700	0	0	0	0	0	0	0	0	0	0	0	0
VIT_14s0006g01710	0	0	0	0	0	0	0	0	0	0	0	0
VIT_14s0006g01720	0.194409	0.187017	0.285814	0.0982566	0.0854948	0	0.0762333	0.271569	0	0.0887689	0	0.389442
VIT_14s0006g01730	0	0	0	0	0	0	0	0	0	0	0	0
VIT_14s0006g01740	9.22824	7.85234	8.39199	4.71214	5.43893	3.97837	6.72994	7.72567	7.80451	4.67416	5.34674	5.39336
VIT_14s0006g01750	0.433002	0.317363	0.363763	0.5419	0.435246	0.448196	0.404268	0.326432	0.449637	0.451915	0.477861	0.433697
VIT_14s0006g01780	0	0.0506899	0	0	0	0	0.0413251	0	0	0	0	0
VIT_14s0006g01790	3.59586	3.33985	4.37504	6.55333	6.80833	7.02235	5.30674	4.23947	5.8861	7.34406	7.66308	7.9839
VIT_14s0006g01800	0	0	0	0	0	0	0	0.0423669	0	0	0	0.045567
VIT_14s0006g01810	0.0455602	0	0	0	0.160287	0.0943177	0.178654	0	0	0.0832128	0.219976	0
VIT_14s0006g01820	32.6888	34.6931	34.8563	31.5897	31.0948	32.348	33.4768	30.6826	30.9761	31.0614	29.9596	32.4501
VIT_14s0006g01830	2.25806	2.43029	3.33069	3.16386	3.08722	2.63813	2.22678	2.7691	2.73948	2.83794	2.67705	3.58287
VIT_14s0006g01840	6.48761	6.69454	7.26695	7.69189	6.62134	7.3548	5.13896	5.76912	6.28097	5.46429	5.68382	5.43945
VIT_14s0006g01850	0	0.17181	0.131287	0.0451336	0.0392715	0.0924341	0.0350173	0	0.231828	0.163102	0.215583	0.22361
VIT_14s0006g01860	0	0	0	0	0	0	0.255699	0	0	0	0	0
VIT_14s0006g01870	14.1542	12.2038	10.805	17.3593	16.7125	16.8012	16.7485	16.3025	15.2444	18.9461	20.7293	20.4192
VIT_14s0006g01880	70.1495	54.8986	53.9038	77.3742	79.6598	68.8935	66.7336	67.8422	68.7339	72.4405	77.8653	71.6011
VIT_14s0006g01890	8.74731	9.76946	9.7981	11.248	11.0257	11.0047	9.00684	9.34672	8.17707	11.2124	11.8562	10.9666
VIT_14s0006g01900	12.2523	9.50835	9.18303	11.0839	11.7271	10.4441	7.22687	9.87596	8.92744	8.55627	7.75502	6.9094
VIT_14s0006g01910	0.143908	0.0692179	0.0705227	0	0	0	0	0.0670079	0.0747179	0	0	0
VIT_14s0006g01920	0	0	0	0	0	0	0	0	0	0	0	0
VIT_14s0006g01930	5.98194	6.72708	5.20235	0.851646	1.0745	1.52616	7.26833	10.5531	7.52409	2.15435	2.60347	2.40505
VIT_14s0006g01940	0	0	0	0	0	0	0	0	0	0	0	0
VIT_14s0006g01950	0	0	0	0	0	0	0	0	0	0.0211417	0	0
VIT_14s0006g01960	0	0	0	0	0	0	0	0	0	0	0	0
VIT_14s0006g01970	5.88904	6.23532	6.1842	2.10667	2.50572	2.65202	2.8191	3.59682	3.49444	2.74137	2.58489	2.98755
VIT_14s0006g01980	15.5432	13.9477	13.4897	12.3292	10.5192	13.0673	9.64019	10.2539	8.72314	10.3586	10.7242	11.5038
VIT_14s0006g01990	183.079	183.625	190.261	168.919	162.494	186.65	263.736	221.268	223.652	233.341	258.948	252.181
VIT_14s0006g02000	40.1281	72.3149	65.1566	53.0015	52.7057	42.3668	61.4727	56.553	66.8103	77.2001	92.7408	73.2842
VIT_14s0006g02010	118.433	84.6154	81.452	88.2854	94.899	72.1206	92.1125	105.435	82.0066	67.8742	76.1104	68.7529
VIT_14s0006g02020	80.1359	85.4132	88.5597	88.7325	86.9371	89.6489	92.6414	88.917	88.6667	107.526	114.426	113.682
VIT_14s0006g02030	0	0.0106734	0.0108746	0.0112154	0.00975871	0	0	0	0	0.0101324	0.0214284	0.0333393
VIT_14s0006g02040	0	0	0.237809	0	0.106703	0	0	0	0	0	0.11715	0
VIT_14s0006g02050	0	0	0	0	0	0	0	0	0	0	0	0
VIT_14s0006g02060	0	0	0	0	0	0	0	0	0	0	0	0
VIT_14s0006g02070	0	0	0	0	0	0	0	0	0	0	0	0
VIT_14s0006g02080	61.3093	66.4717	63.2175	47.0073	48.8883	51.4873	45.4876	50.1467	47.7301	42.9825	39.922	42.1605
VIT_14s0006g02090	0.18466	0.532916	0.452469	1.02662	0.893282	1.14684	2.0999	1.46172	1.53403	2.4452	2.85307	2.21948
VIT_14s0006g02100	1.36086	1.0473	1.3338	1.65071	1.91508	2.25378	1.49417	1.26732	0.847886	1.49132	3.67953	4.36175
VIT_14s0006g02120	0	0	0.0669812	0	0	0	0	0	0	0	0	0
VIT_14s0006g02130	0	0	0	0	0	0	0	0	0	0	0	0
VIT_14s0006g02140	3.41749	3.7572	4.12931	4.36836	4.97786	5.40905	3.61613	3.97402	4.50639	5.89506	5.8843	6.1034
VIT_14s0006g02150	0	0	0	0	0	0	0	0	0	0	0	0
VIT_14s0006g02160	0.051714	0.149243	0.126714	0.0261368	0	0.0401464	0	0.0240797	0.0134252	0	0	0
VIT_14s0006g02170	1.24513	1.34234	1.47285	1.4756	1.45388	2.13321	1.17853	1.07957	1.44901	1.41154	1.80353	1.9997
VIT_14s0006g02180	0	0	0	0	0	0	0	0	0	0	0	0
VIT_14s0006g02190	0.907243	1.17132	1.053	1.18253	0.755954	1.11206	0.711511	0.678129	1.20241	1.40629	1.24495	0.896742
VIT_14s0006g02210	1.89549	1.70653	1.92924	3.04596	2.18012	2.46508	2.32512	2.37623	1.91784	2.24142	2.48744	2.8478
VIT_14s0006g02220	6.51531	6.39462	6.21314	8.45477	7.31792	7.51856	7.04306	6.02647	5.71419	9.24645	8.54454	8.33357
VIT_14s0006g02230	15.5361	13.741	12.1315	12.8856	13.3893	12.1935	11.8719	14.0973	13.9169	10.0822	12.3647	10.6305
VIT_14s0006g02240	129.952	141.118	127.029	116.357	112.108	129.686	167.245	142.545	152.456	166.765	165.686	177.05
VIT_14s0006g02250	0	0	0	0	0	0	0	0	0	0	0	0.282433
VIT_14s0006g02260	0.337238	0.223035	0.371847	0.042611	0	0	0	0.0785143	0.0656612	0.0192482	0.0203533	0
VIT_14s0006g02270	0	0	0	0	0	0	0	0	0	0	0	0
VIT_14s0006g02280	13.9568	13.8663	11.9749	15.7268	14.9922	14.7544	20.2047	15.0856	14.0178	23.7152	25.7396	23.6959
VIT_14s0006g02290	1.84272	0.861003	1.21265	0.585408	0.324147	0.653958	0.165161	0.0735453	0.164015	0.02404	0.0254203	0.0527336
VIT_14s0006g02300	0	0	0	0.112194	0.195243	0.114887	0	0	0	0.304081	0.21436	0
VIT_14s0006g02310	0.465179	0.383564	0.325662	0.335867	0.292243	0.481501	0.260585	0.433204	0.207021	0.485496	0.320857	0.266243
VIT_14s0006g02320	0	0	0	0	0	0	0	0	0	0	0	0
VIT_14s0006g02330	0	0	0	0	0	0	0	0	0	0	0	0
VIT_14s0006g02340	0.108211	0.13012	0.132573	0.0820362	0.0951749	0.112007	0.254594	0.327511	0.112368	0.123525	0.15674	0.054192
VIT_14s0006g02350	0	0	0	0	0	0	0	0	0	0	0	0
VIT_14s0006g02360	0	0	0	0	0	0	0	0	0	0	0	0
VIT_14s0006g02370	0	0	0	0	0	0	0	0	0	0	0	0
VIT_14s0006g02380	0	0	0	0	0	0	0	0	0	0	0	0
VIT_14s0006g02390	0	0	0	0	0	0	0	0	0	0	0	0
VIT_14s0006g02400	0	0	0	0	0	0	0	0	0	0	0	0
VIT_14s0006g02420	0	0	0	0	0	0	0	0	0	0	0	0
VIT_14s0006g02430	0	0	0	0	0	0	0	0	0	0	0	0
VIT_14s0006g02440	0	0	0	0	0	0	0	0	0	0	0	0
VIT_14s0006g02450	0	0	0	0	0	0	0	0	0	0	0	0
VIT_14s0006g02470	159.663	131.071	136.188	119.306	132.267	127.846	110.561	117.772	117.175	112.601	105.094	106.599
VIT_14s0006g02480	5.21665	4.81955	5.87224	9.50203	7.67732	8.9282	6.48109	4.76188	5.68522	7.78266	6.03497	6.777
VIT_14s0006g02490	7.59902	8.53415	10.1636	10.0974	9.24617	9.85977	8.67357	8.44995	9.84207	12.1741	11.4721	10.8034
VIT_14s0006g02500	0	0	0	0	0	0	0	0	0	0	0	0
VIT_14s0006g02510	11.9257	12.082	11.6885	23.6689	23.7774	22.6514	20.8599	15.6934	16.7586	28.7766	35.53	27.9505
VIT_14s0006g02520	22.4452	28.0084	27.8744	22.3594	20.7533	22.8876	19.9764	21.4382	23.143	19.8806	21.1025	19.1658
VIT_14s0006g02530	51.9932	48.8659	41.124	58.81	62.0553	47.9514	37.6362	33.7483	33.0422	16.2385	12.3008	8.2281
VIT_14s0006g02540	0	0	0	0	0	0	0	0	0	0	0	0
VIT_14s0006g02550	6.64278	2.87018	2.59323	0.56904	0.742698	0.815781	0.750542	1.73003	1.40298	0.154228	0.108722	0.11277
VIT_14s0006g02560	0	0	0	0	0	0	0	0	0	0	0	0
VIT_14s0006g02570	20.0019	11.6314	8.69893	7.12953	8.16452	4.23839	4.94305	6.68817	7.65808	2.74089	2.52563	1.6534
VIT_14s0006g02590	0.0665955	0	0.065271	0.0673163	0	0.0229774	0.626735	0.289417	0.18441	1.25687	0.407283	0.444682
VIT_14s0006g02600	16.2933	14.405	19.3901	27.7366	24.9405	24.207	16.4867	16.0871	20.6605	19.5356	17.5042	14.4668
VIT_14s0006g02610	0.0639426	0.246045	0.0940063	0.0646346	0.0281198	0.0661862	0.175516	0.23819	0.165997	0.233574	0.0617461	0.0960677
VIT_14s0006g02620	91.4959	97.4126	81.8642	50.3098	52.299	51.7008	84.4167	85.6309	79.0355	62.6898	62.5263	60.6727
VIT_14s0006g02630	0.139483	0.268358	0.505821	0.0986945	0.0736078	0.0721884	0.207841	0.337727	0.492459	0.22928	0.175099	0.265442
VIT_14s0006g02640	0	0	0	0	0	0	0	0	0	0	0	0
VIT_14s0006g02650	0	0.14702	0.0299584	0	0	0.0316388	0.191774	0.0284653	0.0634811	0.083741	0.0590326	0.091846
VIT_14s0006g02660	3.46472	3.72842	4.00015	3.11638	2.53084	3.37354	5.18115	6.78125	8.8116	6.48896	7.51365	7.26405
VIT_14s0006g02670	4.72244	4.64853	5.6511	5.93918	4.53992	5.17234	5.59847	6.54562	6.78557	4.11203	4.56022	3.79501
VIT_14s0006g02680	3.17858	3.29143	3.1352	3.88832	3.43671	3.9607	2.81038	3.56343	5.04564	2.64389	3.55815	2.73756
VIT_14s0006g02690	30.4715	29.7867	29.8874	23.4235	23.5712	22.6648	29.5338	31.9424	35.9199	21.6933	23.8468	23.322
VIT_14s0006g02700	0	0	0	0	0	0	0	0	0	0	0	0
VIT_14s0006g02710	4.95029	4.4246	4.4316	4.84627	5.55386	5.40642	3.94344	4.17444	3.76428	4.12914	5.08136	4.25549
VIT_14s0006g02720	29.1413	29.6104	29.7133	17.663	16.4263	17.691	18.772	20.1914	19.9043	15.5582	14.9079	14.1082
VIT_14s0006g02730	0.138495	0	0.135741	0.0933293	0	0	0.0362052	0.0859836	0.239693	0	0	0
VIT_14s0006g02750	18.3566	14.8367	12.8637	23.5379	25.4281	21.5049	19.7089	18.165	19.1559	19.6081	22.5736	19.0221
VIT_14s0006g02760	12.0384	12.3308	14.1397	11.2721	9.67085	12.2994	4.11285	6.52686	7.42968	6.11552	4.67819	4.19824
VIT_14s0006g02770	0	0	0	0	0	0	0.153101	0	0	0	0	0
VIT_14s0006g02780	0	0	0	0	0	0	0	0	0	0	0	0
VIT_14s0006g02800	7.41807	9.75557	9.84744	3.70172	4.76257	3.82298	3.19113	3.99334	4.74534	3.51578	3.65719	3.51121
VIT_14s0006g02810	9.87414	9.97547	11.0977	7.05222	7.87989	8.01075	7.11598	11.2546	9.54087	6.58015	6.70024	6.03327
VIT_14s0006g02820	97.6758	86.1115	86.8096	37.2581	37.9174	37.7834	66.5668	90.3172	88.8367	31.5914	27.9558	29.0808
VIT_14s0006g02830	170.59	153.649	149.489	87.8813	94.7998	93.0427	85.7671	91.9469	90.209	66.3089	59.0259	60.5026
VIT_14s0006g02840	3.34295	3.26348	2.76679	3.15385	2.74422	2.64004	2.27216	2.9748	2.93138	1.53773	1.91296	1.78576
VIT_14s0006g02850	1.54416	1.93344	2.28219	0.520291	0.668292	1.34464	1.82614	1.5978	0.814467	1.67875	0.899404	1.32569
VIT_14s0006g02860	11.4812	13.5992	13.2623	11.6844	11.1972	11.6819	13.5522	13.856	17.1534	13.4448	13.8962	13.1424
VIT_14s0006g02870	1.37739	1.14225	1.00086	2.95262	3.94768	3.22015	2.51431	2.14522	2.31807	2.36389	3.23345	3.09219
VIT_14s0006g02880	83.9103	82.2708	78.016	37.2011	34.3731	41.9398	35.2676	46.0565	44.9136	25.5108	21.2893	22.0118
VIT_14s0006g02890	0.0256451	0.111015	0.0754053	0.259227	0.225558	0.21236	0.181011	0.143294	0.146467	0.292745	0.334317	0.346765
VIT_14s0006g02900	10.2644	12.7771	15.0688	8.83923	8.62108	7.40985	7.58352	8.4512	8.85179	7.94548	7.95499	9.2881
VIT_14s0006g02910	42.5429	39.667	38.4001	52.0385	55.6887	55.0607	64.0912	70.4783	76.7119	87.9123	93.8319	88.8097
VIT_14s0006g02920	0	0	0	0.123108	0	0.0630314	0	0	0	0	0	0
VIT_14s0006g02930	0	0	0.0635142	0.0655044	0.0569965	0	0	0.0603488	0.0672926	0.0591793	0.125154	0
VIT_14s0006g02940	0	0	0	0	0	0	0	0	0	0	0	0
VIT_14s0006g02950	0	0	0	0.237885	0.0258734	1.00483	3.66823	2.21901	1.28299	42.0426	50.1662	68.2395
VIT_14s0006g02960	22.878	23.8001	24.4802	25.1677	25.1064	24.0746	21.0081	20.0838	16.8778	23.5641	24.7397	24.163
VIT_14s0006g02970	1.37972	1.53583	1.73864	0.179312	0.364053	0.897682	2.65876	2.66154	2.80404	0.449994	1.08489	1.4609
VIT_14s0006g02980	0	0	0	0	0	0	0	0	0	0	0	0
VIT_14s0006g02990	37.7469	44.2967	60.792	49.8789	47.5126	44.9635	15.2583	18.8976	25.7736	26.3215	26.2011	18.9612
VIT_14s0006g03000	12.4213	15.7434	15.5257	16.382	13.8486	15.7546	13.471	14.6631	15.4254	17.095	16.5714	16.9017
VIT_14s0006g03020	0	0	0	0	0	0	0	0	0	0	0	0
VIT_14s0006g03030	0	0	0	0	0	0	0	0	0	0	0	0
VIT_14s0006g03040	77.1464	81.0141	81.1344	81.1214	81.0806	89.544	72.062	69.8685	69.8544	80.9966	76.3789	82.8063
VIT_14s0006g03050	0.0663133	0.127584	0	0.067031	0.174975	0	1.40418	0.802818	1.23949	1.87731	2.56142	2.65679
VIT_14s0006g03060	47.3127	33.0771	32.189	45.8531	53.9814	42.8689	39.7023	42.6666	41.4993	30.8206	30.1809	31.0775
VIT_14s0006g03070	13.2792	14.593	14.4416	18.2764	16.6548	16.2612	14.9448	15.3987	15.9707	16.3609	19.0679	17.4034
VIT_14s0006g03080	0	0	0	0	0	0	0	0	0	0	0	0
VIT_14s0006g03090	0	0	0	0	0	0	0	0	0	0	0	0
VIT_14s0006g03100	6.0354	3.64558	2.8889	6.59729	5.80215	4.3585	4.12788	9.01903	4.95551	3.07626	6.30246	4.35809
VIT_14s0006g03110	0.0756036	0.218187	0	0.229266	0	0	0	0	0	0	0	0
VIT_14s0006g03120	8.35808	9.93835	9.99357	11.3101	9.14051	10.6556	9.24602	8.77649	8.8955	10.7328	11.8698	12.2381
VIT_14s0006g03130	3.22329	5.28349	5.05054	6.00191	5.7446	5.79479	3.24301	4.30512	4.05178	5.2868	7.51522	5.73477
VIT_14s0006g03140	1.38451	2.94914	2.90781	2.79899	2.39196	2.66146	1.43482	2.44055	2.82405	3.07059	3.29464	2.32773
VIT_14s0006g03150	1.04044	2.83582	2.23778	2.04497	2.0844	2.30347	1.08796	1.37264	1.77067	2.2434	2.73502	2.40264
VIT_14s0006g03160	0.636177	1.95836	1.62116	1.80057	1.34289	1.8438	0.698496	1.42188	1.58548	1.51052	3.56308	2.03903
VIT_14s0006g03170	1.26395	2.23281	1.84695	1.99774	1.75848	1.97434	1.0273	1.11286	1.575	2.26654	2.8405	2.23272
VIT_14s0006g03180	0.777266	0.690195	0.439504	0.0604368	0.131468	0.154719	0	0.835199	0.403563	0.0273005	0	0
VIT_14s0006g03190	0	0	0	0	0	0	0	0	0	0	0.0318826	0
VIT_14s0006g03200	74.2946	75.5166	73.4697	64.4102	63.5446	64.5945	60.5971	65.0886	65.5106	59.1252	64.0099	58.9746
VIT_14s0006g03210	1.25586	1.20811	0.473416	4.98016	6.11763	2.39986	1.13644	2.06918	1.20379	2.29375	2.14558	2.12871
VIT_14s0006g03220	8.45602	7.10251	7.05085	9.05784	10.046	7.31571	6.68117	6.64068	7.53582	8.99	6.45931	7.45829
VIT_14s0006g03230	430.008	384.77	340.376	357.844	374.159	325.132	361.983	409.704	357.426	371.384	392.002	368.729
VIT_14s0006g03240	22.8288	24.0326	24.3918	31.3242	33.8013	31.3826	24.96	24.9366	24.6998	31.6867	28.0757	29.7442
VIT_14s0006g03250	0.553117	0.250393	0.574005	0.986652	0.829886	0.404135	0.153101	0.333298	0.371648	0.356552	0.345605	0.325885
VIT_14s0006g03260	8.72113	8.26337	6.83386	5.32466	4.84455	4.20814	2.9484	3.86746	3.51806	1.93618	1.87849	1.68572
VIT_14s0006g03270	0	0	0	0	0	0	0	0	0	0	0	0.0158815
VIT_14s0006g03280	27.3222	33.3558	33.4005	28.0019	25.5835	30.779	35.1675	28.9334	33.6625	31.2977	31.3037	31.8873
VIT_14s0006g03290	0	0	0	0	0	0	0	0	0	0	0	0
VIT_14s0083g00010	0	0	0	0	0	0	0	0	0	0	0	0
VIT_14s0083g00020	0	0	0	0	0	0	0	0	0	0	0	0
VIT_14s0083g00030	0	0	0	0	0	0	0	0	0	0	0	0
VIT_14s0083g00040	0	0	0	0	0	0	0	0	0	0	0	0
VIT_14s0083g00050	0	0	0	0	0	0.0471589	0	0	0	0	0.0219976	0
VIT_14s0083g00060	0	0	0	0	0	0.0930981	0	0	0	0	0	0
VIT_14s0083g00070	26.7047	21.5972	24.8096	49.3956	45.0123	42.4274	25.7827	29.0262	31.0299	25.0826	27.9426	26.2741
VIT_14s0083g00080	11.0313	8.75734	10.1033	5.90011	7.63003	6.62374	3.29675	3.86485	3.36422	3.96111	3.49045	2.65497
VIT_14s0083g00100	6.42257	7.84027	8.06775	6.98515	6.84658	7.44737	9.99419	9.7477	10.4472	10.6724	13.0123	12.6011
VIT_14s0083g00110	12.5919	12.4015	11.695	7.66722	8.99186	8.59606	4.60846	7.98511	10.7096	10.8147	5.70332	6.246
VIT_14s0083g00120	2.62013	2.00959	2.03012	3.63272	3.48788	3.31678	1.24957	2.15976	2.18766	3.84779	3.28232	2.5534
VIT_14s0083g00130	0	0	0	0	0.032198	0	0	0	0	0	0	0
VIT_14s0083g00150	0.118113	0.0454487	0	0.0477564	0.0415537	0.122257	0.0185261	0.0219988	0	0	0.0228111	0
VIT_14s0083g00160	129.965	116.35	108.699	116.638	127.58	109.09	114.089	136.563	111.672	113.652	121.26	113.609
VIT_14s0083g00170	14.9377	18.7498	17.7462	19.0828	15.5621	15.3378	19.0238	19.2298	18.9263	16.2067	18.2557	18.4687
VIT_14s0083g00180	53.8999	56.8845	58.0851	44.6644	44.9329	49.0881	46.1701	49.4945	45.3742	47.7289	41.2155	46.0915
VIT_14s0083g00190	0	0	0.0684763	0	0	0	0	0	0	0	0	0.0699779
VIT_14s0083g00200	1.43028	1.45056	1.60831	1.58025	1.58954	1.77886	2.81731	1.93084	2.24511	2.21743	2.90149	2.56531
VIT_14s0083g00220	9.51576	10.6915	10.2258	10.7108	9.99647	9.9722	9.59833	8.48957	9.42029	8.93322	9.63189	9.21974
VIT_14s0083g00230	1.22061	1.06237	1.22482	1.14569	1.3803	1.71467	1.02565	1.43442	0.965714	1.1943	1.15062	1.13524
VIT_14s0083g00240	0.550257	0.622746	0.983453	0.883395	0.654782	0.804091	0.482312	0.723436	0.705841	0.325149	0.375074	0.583559
VIT_14s0083g00250	0	0	0	0	0	0	0	0	0	0	0	0
VIT_14s0083g00260	4.05459	1.3852	1.59701	0.11491	0.0333285	0.0784459	0.0891542	0.458753	0.590236	0	0.0365917	0
VIT_14s0083g00280	0	0	0	0	0	0	0	0	0	0	0	0
VIT_14s0083g00290	0.0324688	0.374811	0.063646	0.0984605	0	0.033608	0.0254638	0.060474	0.0674322	0	0	0
VIT_14s0083g00300	58.8893	64.3647	64.8741	86.1845	80.8159	86.2092	66.7575	66.3782	67.6769	82.2348	80.2332	86.2777
VIT_14s0083g00310	0	0	0	0	0	0	0	0	0	0	0	0
VIT_14s0083g00320	60.7469	65.4327	74.1061	167.779	160.76	149.968	58.2975	60.0595	48.3293	105.146	95.811	92.853
VIT_14s0083g00330	4.22125	4.98283	5.58263	5.75756	5.26916	5.74313	5.4501	3.86243	4.32598	5.94229	6.19446	6.31433
VIT_14s0083g00340	6.00171	7.70743	8.08283	5.65135	5.23999	5.19464	8.29746	7.639	7.80177	7.35696	8.88462	9.58287
VIT_14s0083g00350	0	0	0	0	0	0	0	0	0	0.026639	0.0281684	0.0584345
VIT_14s0083g00360	17.1455	16.5963	16.0716	22.3792	22.0798	20.3732	18.18	18.9763	17.1109	18.7062	20.1412	20.3294
VIT_14s0083g00370	1.34636	1.76009	1.82711	0.418747	0.293511	0.619376	1.12808	2.27186	1.48172	0.420347	0.477817	1.26783
VIT_14s0083g00380	0	0	0.024941	0	0	0	0	0.0710938	0	0	0	0
VIT_14s0083g00390	1.23895	1.38003	1.59778	2.76838	1.49117	1.41742	1.07394	0.971615	1.62512	1.19098	1.70014	1.24094
VIT_14s0083g00400	15.135	19.4422	20.5838	7.10103	6.97129	8.68011	3.95177	5.77146	2.71171	3.96341	2.48617	2.39454
VIT_14s0083g00410	3.0115	4.46423	3.19354	1.39729	1.25923	2.19735	1.27769	2.20682	1.12784	0.901691	0.810442	1.28565
VIT_14s0083g00420	0.0366939	0.0352987	0.0359641	0.037091	0.0322735	0.0379814	0	0	0	0	0.0354334	0
VIT_14s0083g00430	0	0	0	0	0	0	0	0	0	0	0	0
VIT_14s0083g00440	1.1249	1.42385	1.66346	3.57082	3.52362	3.20713	2.49186	2.4076	2.39771	4.18121	3.6971	4.42776
VIT_14s0083g00450	102.653	93.482	93.0689	94.9369	89.5387	92.5355	103.654	96.6206	101.018	93.7633	86.1474	83.4548
VIT_14s0083g00460	0.142111	0.153796	0.156695	0.0179561	0.0312478	0.0183871	0.417942	0.496285	0.756297	0.210889	0.0343073	0.142339
VIT_14s0083g00470	2.17809	1.47445	1.97664	1.7124	1.34809	1.002	2.08777	3.23037	1.92668	1.98906	1.55797	1.29279
VIT_14s0083g00480	1.60512	1.54409	1.08914	1.06086	1.52036	1.21413	1.16199	1.89724	1.21804	1.0148	0.953837	1.36036
VIT_14s0083g00490	0.789903	1.89967	0.774192	1.09787	1.47634	0.715416	1.23897	1.65512	1.43543	1.35254	1.2395	1.28565
VIT_14s0083g00500	0.326041	0.627287	0.639112	0.494354	1.14706	0.16874	0.511398	0.759074	1.18498	0.446619	0.472261	0.97969
VIT_14s0083g00510	0	0	0	0	0	0	0	0	0	0	0	0
VIT_14s0083g00520	4.91936	6.17729	7.60033	8.82542	7.92686	8.53197	9.11498	9.23238	11.4645	13.1001	14.6681	13.7098
VIT_14s0083g00530	8.89983	7.91347	7.95027	23.0191	23.8865	20.5307	11.7228	10.8639	12.1735	17.9825	18.3646	16.5794
VIT_14s0083g00540	10.8044	10.8895	10.9735	12.6513	12.4227	12.4855	10.5271	12.174	14.1957	15.3839	16.8048	13.837
VIT_14s0083g00550	0.556517	0.648918	0.79338	0.818241	0.533974	0.698236	0.621614	0.50256	0.682969	0.47742	0.618825	0.320933
VIT_14s0083g00570	1.20384	0.796172	1.1799	0.836599	0.926468	0.700921	0.70809	0.840821	0.312522	0.687106	0.581244	0.90433
VIT_14s0083g00580	445.74	513.661	546.48	375.813	366.375	371.115	420.756	411.16	403.612	408.937	382.425	355.526
VIT_14s0083g00590	18.2377	16.4774	15.6769	24.9372	25.6218	25.3063	23.0395	20.6564	22.0094	31.8021	32.7474	30.9304
VIT_14s0083g00600	0	0	0	0	0	0	0	0	0	0	0	0
VIT_14s0083g00610	7.42916	7.83499	8.72873	8.01738	8.54266	7.87893	7.02029	7.6699	8.78953	7.49346	7.73259	7.71554
VIT_14s0083g00620	3.41969	3.62007	3.79076	3.90955	3.30982	4.52894	1.01889	1.51583	0.992437	0.872782	0.273984	0.448713
VIT_14s0083g00630	15.2115	18.4033	17.347	19.7538	17.1252	16.6159	19.7051	20.4489	21.4638	17.7646	20.7201	20.8463
VIT_14s0083g00640	8.34664	8.15878	8.2686	4.42261	4.99277	3.27465	6.15878	6.2058	6.15097	2.80713	2.85997	2.87657
VIT_14s0083g00650	1.33056	1.46282	1.242	1.72924	1.61609	1.90192	1.44103	1.00308	1.90803	2.02515	3.12036	2.41155
VIT_14s0083g00660	0.0552026	0.212415	0.0541047	0.1674	0.0485526	0	0.216465	0.102816	0.114647	0.100824	0.159919	0.0552912
VIT_14s0083g00670	0.355681	0.342157	0.418328	0.575248	0.688233	0.809954	5.63468	2.98109	0.517082	14.0319	5.70148	9.54753
VIT_14s0083g00680	0	0	0	0	0	0	0	0	0	0	0	0
VIT_14s0083g00690	15.2775	16.2244	18.0042	16.8635	14.8216	16.7737	12.1578	14.3059	15.4995	12.4115	11.4683	10.5157
VIT_14s0083g00700	0	0.0405792	0.0826883	0	0	0	0	0	0	0	0	0
VIT_14s0083g00710	7.91631	7.47472	8.21246	6.94327	7.94816	8.54706	8.00408	8.59709	8.42278	9.65391	10.2552	9.68559
VIT_14s0083g00720	0.16892	0.363229	0.185038	0.381672	0.349579	0.339409	0.194818	0.222083	0.319864	0.390189	0.374211	0.338382
VIT_14s0083g00730	7.20765	7.30595	7.65299	9.40389	7.30202	8.19279	9.10704	8.35299	9.67446	9.59287	9.58942	8.95717
VIT_14s0083g00740	264.301	274.18	269.989	161.072	138.928	163.951	188.787	208.229	226.861	157.313	165.439	160.219
VIT_14s0083g00750	8.4036	11.8913	11.6645	13.0883	11.7021	13.5434	8.11856	9.16819	9.78921	11.1642	11.7372	11.5065
VIT_14s0083g00760	0.447141	1.14704	0.876496	1.20528	0.917644	1.38849	1.05202	1.11042	0.773864	1.0889	2.30284	0.746431
VIT_14s0083g00770	26.9784	22.1518	16.9421	19.3451	17.8642	18.5315	21.4969	26.4463	23.912	16.1241	12.4595	13.1708
VIT_14s0083g00780	12.1543	13.8262	12.8745	14.6505	14.0012	14.7239	15.9957	13.3221	13.5426	17.1403	17.8907	16.6177
VIT_14s0083g00790	2.86454	3.15159	3.49093	5.39198	5.14235	5.44317	4.61165	3.95843	4.28305	5.31627	5.95409	5.24184
VIT_14s0083g00800	2.82737	2.91111	3.00928	2.14348	2.21478	2.30925	2.80638	2.96216	3.30299	3.71163	3.39148	3.51776
VIT_14s0083g00810	4.98803	6.27216	5.63961	5.40216	5.65628	5.67936	5.68622	6.53642	5.9196	6.849	6.70896	7.01229
VIT_14s0083g00820	0	0	0	0	0	0	0	0	0	0	0	0
VIT_14s0083g00830	0	0	0	0	0	0	0	0	0	0	0	0
VIT_14s0083g00840	0.347777	0.0955866	0.194777	0.0753301	0.0218487	0.0257128	0.798756	1.04102	0.79966	0.249539	0.143927	0.0995241
VIT_14s0083g00850	0.227305	0.131197	0.178227	0.137859	0.0999613	0.211753	0.213918	0.190513	0.259641	0.103789	0.175597	0.0910678
VIT_14s0083g00870	20.8342	19.2576	19.3732	22.5121	20.1005	20.9422	21.1666	19.4745	19.7393	17.6254	17.5686	18.2616
VIT_14s0083g00880	5.58012	7.00296	6.05118	10.9188	10.5813	10.6086	11.0811	8.2859	7.4531	22.8987	22.4436	22.746
VIT_14s0083g00890	0	0	0	0	0	0.0429115	0	0	0.0430494	0	0	0
VIT_14s0083g00900	0.0546246	0	0	0.0552158	0	0.0565413	0	0	0.056723	0	0	0
VIT_14s0083g00910	7.38509	9.09492	9.5214	5.42341	5.34021	5.8999	4.14949	5.40043	5.93174	4.46972	4.14004	3.79776
VIT_14s0083g00920	0.134913	0.389351	0.79338	0	0.118661	0.139647	0	0.628199	0.560385	0.24641	1.17251	2.70259
VIT_14s0083g00930	22.7443	21.5128	21.5032	22.7978	21.6435	23.367	20.9597	20.1949	20.2315	23.3039	22.781	23.4808
VIT_14s0083g00940	5.07384	4.92941	3.7544	3.02291	3.25091	3.65197	5.38904	5.60126	2.86118	5.66149	7.91715	6.76476
VIT_14s0083g00950	20.7587	16.1445	14.727	20.002	21.3078	17.3715	17.803	20.3652	14.9789	17.8595	19.7778	19.2639
VIT_14s0083g00960	9.42996	15.0588	14.3866	15.2438	13.2998	15.7851	16.385	15.5966	15.9524	23.3097	27.59	24.9505
VIT_14s0083g00970	182.001	147.489	143.704	134.037	142.152	118.143	141.455	154.052	135.007	132.482	143.16	131.349
VIT_14s0083g00980	0.062103	0.179225	0.213037	0.188325	0.191176	0.224987	0.438342	0.260254	0.257955	0.141784	0.209894	0.311013
VIT_14s0083g00990	8.04622	9.50166	9.48137	8.47262	7.66741	8.69707	7.52289	7.68261	7.6476	7.84957	7.79929	8.02856
VIT_14s0083g01000	14.4125	13.3977	15.3387	14.6666	11.8867	12.9844	14.1574	12.6988	12.6482	14.4247	14.3392	14.9217
VIT_14s0083g01010	35.0077	33.8549	35.7348	40.6024	43.2914	35.1166	33.2465	33.6085	35.39	38.403	41.2345	40.9749
VIT_14s0083g01020	21.0285	18.9484	19.905	14.0737	14.1286	17.4466	16.266	20.5882	24.0779	12.2384	13.688	13.6391
VIT_14s0083g01030	8.42689	7.66829	6.98373	3.51906	4.14943	4.04135	4.77163	5.45397	6.38559	2.97127	3.23612	2.93296
VIT_14s0083g01050	59.3109	57.0021	51.3566	35.442	31.4026	35.1677	35.9136	46.1496	38.0882	24.7657	20.8585	23.9243
VIT_14s0083g01060	0	0	0	0.0850501	0	0	0	0	0	0	0	0
VIT_14s0083g01070	9.48855	6.994	6.40118	1.12105	3.35988	1.02041	8.31123	7.22973	6.01421	3.93868	1.90392	1.85138
VIT_14s0083g01090	14.9453	16.2393	17.1374	19.2556	18.6616	19.1728	16.0813	14.9709	15.8411	20.9745	21.4011	21.8566
VIT_14s0083g01100	0.324111	0.200435	0.294975	0	0.0610858	0.0479263	0	0.0646785	0.0240402	0.0211417	0.0223556	0.0231879
VIT_14s0083g01110	7.5311	6.80393	4.00309	12.0029	12.3015	13.1366	2.51565	3.91491	2.21372	14.3737	10.0236	12.5919
VIT_14s0083g01120	0	0	0	0	0	0	0	0	0	0	0	0
VIT_14s0083g01130	0.0655724	0.0210264	0	0	0.0384488	0.113122	0.222844	0.142485	0	0.399212	2.19509	3.5247
VIT_14s0083g01140	57.6434	47.4833	43.1879	8.30428	5.07591	8.64419	248.027	122.031	73.8881	215.4	337.651	404.423
VIT_14s0083g01150	0.144981	0.201455	0.0631547	0	0.0283369	0.0500229	0.0884354	0.105012	0.284374	0	0	0
VIT_14s0083g01160	97.5767	121.095	131.587	85.4878	76.1987	88.5054	67.9301	83.3028	80.3524	82.9989	70.7899	81.7258
VIT_14s0083g01170	19.0689	19.3814	17.7834	14.4856	13.6207	14.5542	18.3386	20.1079	21.2615	18.3111	17.9302	18.0769
VIT_14s0083g01180	23.5364	20.5125	20.2794	12.2862	13.7801	11.5993	16.6678	17.8293	17.4732	11.5168	13.2975	12.5963
VIT_14s0083g01190	0	0	0	0	0	0	0	0.104102	0	0	0	0
VIT_14s0083g01200	8.71765	8.72658	11.0035	11.5434	13.0149	11.987	9.03173	10.2754	10.6559	12.0739	11.9284	11.3415
VIT_14s0083g01210	0.863684	1.07456	1.04967	0.197887	0.232956	0.405275	0.289002	0.407521	0.478327	0.178779	0.233524	0.253754
VIT_14s0083g01220	0.0990503	0.0635227	0.0970803	0.133496	0.232315	0.341753	0.310723	0.676441	1.47426	0.874393	0.60577	0.462976
VIT_14s0083g01230	0	0	0	0	0	0	0	0	0	0	0	0
VIT_14s0068g00010	1.06731	1.66123	1.77482	0.64247	0.453548	0.546176	0.526682	1.22848	1.41964	0.657094	0.440053	0.288277
VIT_14s0068g00020	0	0	0	0	0	0	0	0	0	0	0	0
VIT_14s0068g00030	0.716148	1.236	2.00249	0.532279	0.435356	0.566859	0.31386	0.480577	0.448383	0.250058	0.193227	0.13713
VIT_14s0068g00040	0.255718	0.344393	0.70177	0.0516971	0	0.105876	0	0.142885	0.0531083	0	0	0
VIT_14s0068g00050	0	0	0	0	0	0	0	0	0	0	0	0
VIT_14s0068g00060	0	0	0	0	0	0	0	0	0	0	0	0
VIT_14s0068g00070	0.0521665	0.0669106	0.136344	0.0703081	0.0458822	0.107994	0.0272746	0.0971615	0.198625	0.0317596	0	0.0174167
VIT_14s0068g00080	0	0	0	0	0	0	0	0	0	0	0	0
VIT_14s0068g00090	0.10349	0.110616	0.394456	0.127856	0.151705	0.119023	0.117235	0.0856677	0.179109	0.126011	0.0999348	0.0345519
VIT_14s0068g00100	0.0354874	0	0.0695632	0	0	0	0	0.0330481	0	0	0	0
VIT_14s0068g00110	7.33071	7.49361	9.87018	8.27081	8.6945	8.51534	6.5157	7.55777	9.98829	6.70805	5.83472	5.07298
VIT_14s0068g00120	3.69178	5.0955	5.19156	3.40724	4.23528	4.15361	4.28001	6.12865	3.00021	5.8633	4.18496	2.89386
VIT_14s0068g00130	7.27524	7.38117	6.28221	5.53321	5.98732	7.1673	8.27411	7.42872	7.55472	7.15658	5.62478	6.58399
VIT_14s0068g00140	0	0	0	0.0534436	0	0	0	0	0	0	0	0
VIT_14s0068g00150	0.230825	0.310868	0.361975	0.513311	0.527848	0.334494	0.0362052	0.0429918	0	0	0.0445792	0.0462391
VIT_14s0068g00160	70.0795	57.5075	63.9488	75.7234	84.0555	58.7216	138.168	141.188	121.286	70.881	55.2823	50.31
VIT_14s0068g00170	0	0	0	0	0	0	0	0	0	0	0	0
VIT_14s0068g00190	0	0	0	0	0	0	0	0	0	0	0	0
VIT_14s0068g00200	0	0	0	0	0	0	0	0	0	0	0	0
VIT_14s0068g00210	0	0	0.00823554	0	0.00739042	0	0.00658983	0.00782509	0	0.00767345	0.00811402	0.0252484
VIT_14s0068g00220	67.1495	68.8754	68.84	67.6094	62.5975	66.6674	74.8679	76.0205	77.6596	73.5643	75.0812	79.9926
VIT_14s0068g00230	96.8806	77.9031	71.31	80.2963	81.5684	70.396	59.1382	85.6461	66.2657	69.3165	68.6053	75.0854
VIT_14s0068g00240	25.2935	29.5705	29.1991	32.8259	30.1942	32.0666	29.8334	29.6581	31.0193	29.0224	33.8852	33.2217
VIT_14s0068g00250	14.0406	14.6153	16.7343	11.2335	11.8715	12.0653	10.3362	11.3239	14.1398	12.5318	12.3943	10.4412
VIT_14s0068g00260	0.148429	0.124937	0.254584	0.112526	0.0979111	0.230455	0.0873045	0.0345566	0.0385327	0.118604	0	0.0371667
VIT_14s0068g00270	0.0907243	0	0	0	0	0.0469538	0	0	0.0471048	0	0	0
VIT_14s0068g00280	0.0903316	0.173794	0.132802	0.0456546	0.0397249	0.0467506	0	0	0	0	0.0872286	0
VIT_14s0068g00290	3.6409	4.7516	5.55653	3.11411	3.27695	3.86529	2.26968	3.39855	3.78959	4.22399	3.56501	3.29822
VIT_14s0068g00300	23.8019	23.234	22.6188	8.90132	9.06003	10.7107	35.6666	29.3877	25.5652	15.5077	16.0823	14.1543
VIT_14s0068g00310	4.07013	4.5036	4.00791	3.36088	3.2773	3.24377	3.9713	4.0217	4.80193	4.20552	3.39521	4.34461
VIT_14s0068g00320	0	0	0	0	0	0	0	0	0	0	0	0
VIT_14s0068g00330	20.2504	18.7934	20.0535	8.59976	8.16642	9.45852	6.85343	9.95742	12.0193	2.93509	1.39967	1.34658
VIT_14s0068g00340	7.5446	8.82697	8.91343	9.58434	9.29003	9.60336	8.23568	8.48818	11.1376	11.0238	10.1602	10.0279
VIT_14s0068g00360	1.08591	1.94587	1.87821	0.290559	0.0936372	0.407732	0.584455	1.21948	0.983913	0.330559	0.0822441	0.202603
VIT_14s0068g00370	0.0633601	0.487608	0.621	0	0.0557274	0.0655833	0.0993811	0.649055	0.263177	0.0578615	0.0611836	0
VIT_14s0068g00380	0.0528268	0.127045	0.155328	0.133496	0.046463	0.218722	0.372868	0.196783	0.274281	0.506545	0.408097	0.449748
VIT_14s0068g00390	13.9917	15.2531	15.2906	12.7943	12.8758	13.3249	16.9598	16.4474	17.9934	16.7021	16.0504	17.5521
VIT_14s0068g00400	2.04029	1.85119	2.61326	3.98412	4.03763	3.21582	0.945519	1.38185	1.61308	1.99027	1.83587	1.57912
VIT_14s0068g00410	16.4757	16.7192	16.8417	24.6432	24.434	25.7842	23.3907	20.1586	20.3344	33.6647	36.0722	33.851
VIT_14s0068g00420	7.35935	9.25859	9.18644	11.5808	11.644	10.0456	8.47188	8.66297	10.7993	10.4074	12.2979	11.1929
VIT_14s0068g00430	14.8915	17.4187	18.9778	20.4052	18.4045	19.366	15.2701	15.0689	17.9179	18.8811	20.4479	18.381
VIT_14s0068g00440	0	0	0	0	0	0	0	0	0	0	0	0
VIT_14s0068g00450	0	0	0	0	0	0	0	0	0	0	0	0
VIT_14s0068g00460	0	0.0220423	0	0	0	0	0	0	0	0	0	0
VIT_14s0068g00470	0	0.100533	0.0512143	0	0.0459588	0	0	0	0	0	0	0
VIT_14s0068g00480	0	0	0	0	0	0	0	0.0694011	0.0773864	0	0	0
VIT_14s0068g00490	0	0	0	0.0701522	0	0.215509	0.0544282	0.387784	0.432403	0.126757	0.335085	0.139025
VIT_14s0068g00500	26.1436	23.8173	23.8486	30.0018	31.8021	26.9286	22.0907	22.8187	28.21	19.9054	18.3529	15.9632
VIT_14s0068g00510	34.4598	33.4781	35.7833	13.5101	11.2296	16.1328	4.6884	13.9976	12.726	11.9716	6.35008	6.07328
VIT_14s0068g00520	49.9255	51.2343	50.6609	48.7948	44.7836	50.1658	43.6922	49.2137	45.9782	55.2297	50.5519	55.7734
VIT_14s0068g00600	0	0	0	0	0	0	0	0	0	0	0	0
VIT_14s0068g00630	8.37934	10.3544	10.8284	11.4653	10.33	10.664	10.4345	9.8593	9.5571	11.0571	12.1183	12.1666
VIT_14s0068g00640	73.0664	78.1741	84.063	114.446	116.183	110.458	76.2671	72.8401	79.4193	101.353	99.6964	100.2
VIT_14s0068g00650	0.0198856	0.0765179	0	0.0402016	0	0.06175	0	0.0370374	0.0206495	0	0	0
VIT_14s0068g00660	27.2463	29.1571	31.1514	29.0545	27.975	32.0644	27.3288	27.9473	26.9298	34.4097	36.1407	39.5163
VIT_14s0068g00670	0	0	0	0.0377099	0	0	0	0	0	0	0	0
VIT_14s0068g00680	198.175	150.633	161.718	168.262	172.844	147.213	128.496	144.423	154.816	62.9795	63.7539	61.2593
VIT_14s0068g00690	10.9274	11.3409	10.2708	18.0842	15.9476	13.4873	12.5169	12.7765	9.66478	17.786	21.5701	19.6801
VIT_14s0068g00700	1.99368	2.77791	2.46225	3.36177	3.11386	2.78544	2.65033	2.41447	2.66443	3.31475	3.18564	2.79384
VIT_14s0068g00710	2.27485	2.41198	2.55509	3.7765	3.72413	3.54059	3.71137	3.21638	3.10367	6.06548	6.20529	5.80434
VIT_14s0068g00720	24.4533	30.4798	30.159	22.6573	21.0339	24.2264	19.9921	22.271	21.6682	22.0765	21.5798	22.8745
VIT_14s0068g00730	0.236762	0.546622	0.417695	0	0.041648	0.245069	1.15123	1.01424	1.3768	0.259458	0.411532	0.474283
VIT_14s0068g00740	0.241932	0.290916	0.41496	0.366825	0.611763	0.876472	0.758945	0.478767	0.439645	2.01604	1.34332	1.69624
VIT_14s0068g00750	11.4957	10.4559	12.0146	8.75639	9.22436	11.4479	7.54146	7.61056	8.37309	7.38845	6.76044	7.36686
VIT_14s0068g00760	0.357624	0.478645	0.320032	0.565818	0.492328	0.75644	0.438995	0.434403	0.532825	0.809372	0.765753	0.85656
VIT_14s0068g00770	5.42353	5.63984	6.17665	6.3702	5.44204	6.44405	5.61633	5.13966	6.14748	5.04006	5.8089	5.58525
VIT_14s0068g00780	20.8615	23.4106	24.0452	18.2654	15.6129	17.6517	19.8709	21.7306	23.0809	17.5547	18.211	18.3724
VIT_14s0068g00790	35.5728	36.515	38.6679	31.9036	30.9186	34.2704	37.9514	36.7163	37.756	34.4009	31.3638	35.9187
VIT_14s0068g00800	51.4877	51.4647	51.0058	54.6878	51.0564	53.5805	43.199	45.8883	43.9107	41.693	38.7944	38.6022
VIT_14s0068g00810	1.57286	2.06008	2.5021	5.46675	5.36327	4.97181	3.90932	3.12104	3.01529	6.94978	7.87455	7.58607
VIT_14s0068g00820	0.640953	0.616582	1.09936	0.269954	0.140935	0.331722	5.27805	12.5348	6.98855	1.02433	1.34103	1.33746
VIT_14s0068g00830	45.2778	34.163	35.823	58.714	58.6175	53.9623	36.6109	44.7815	41.9474	34.7523	32.2268	32.4219
VIT_14s0068g00840	23.2702	23.8464	23.1828	40.6496	40.1324	41.9399	27.4058	25.0283	28.5938	33.637	31.296	30.7945
VIT_14s0068g00850	52.8305	62.9161	63.9268	70.994	63.4727	68.4386	64.4269	58.3858	56.1606	104.944	105.107	110.37
VIT_14s0068g00860	0	0	0	0	0	0	0	0	0	0	0	0
VIT_14s0068g00870	23.891	20.0129	19.522	46.2098	48.3298	44.0681	18.2946	22.0238	18.8157	25.8135	20.4522	20.192
VIT_14s0068g00880	46.0091	36.2798	36.3351	37.1279	41.106	37.2225	36.4183	43.1652	39.2514	38.3067	33.4867	36.4466
VIT_14s0068g00890	6.7568	6.8003	8.89018	8.13565	8.12771	8.21341	7.15819	6.97977	7.3554	9.21675	8.69046	8.47377
VIT_14s0068g00900	0.0681915	0.131197	0	0	0	0	0	0.0635043	0	0	0	0
VIT_14s0068g00910	12.0954	13.3689	14.8306	15.0458	14.0035	13.3885	10.1247	8.0687	10.6888	12.511	13.6107	12.8071
VIT_14s0068g00920	20.2779	15.1061	30.8442	156.107	157.802	160.229	57.0875	57.3061	65.2256	166.372	234.873	218.279
VIT_14s0068g00930	22.7042	19.5898	31.339	52.6325	56.8596	58.9269	46.3413	50.5645	58.3686	72.8871	100.17	91.0077
VIT_14s0068g00940	4.61495	4.1446	4.12259	2.68533	2.78588	3.36673	2.29712	2.53741	3.05925	1.69511	1.52932	1.77389
VIT_14s0068g00950	0	0	0	0	0	0	0.0355755	0	0	0	0.0438039	0.0454349
VIT_14s0068g00970	2.72772	3.75489	4.41077	2.78509	2.58491	2.71886	1.77909	2.89945	3.97695	3.31295	4.07963	4.12114
VIT_14s0068g00980	0.567328	0.851912	0.773037	0.65739	0.474644	0.544266	0.976676	0.927802	0.531647	1.32682	1.5099	1.24735
VIT_14s0068g00990	0.144239	0.0925032	0.188494	0	0.0845755	0.1493	0.11312	0.0895498	0.14978	0.0439072	0.0928563	0.0481568
VIT_14s0068g01000	58.3421	61.899	60.3944	59.1176	53.5858	59.7808	50.9105	51.5282	45.5809	54.8896	59.4345	52.5297
VIT_14s0068g01010	5.32631	6.67599	6.87861	5.79567	5.85584	5.724	5.34434	6.15648	5.85627	7.71099	8.44114	8.66129
VIT_14s0068g01020	1.79222	1.38542	0.878289	1.97337	2.25189	2.02074	1.58126	1.4306	1.46227	2.3089	2.22513	2.66059
VIT_14s0068g01030	63.7503	61.427	64.789	60.4491	59.1294	65.094	61.5011	62.8019	68.0458	69.0114	67.0398	66.3669
VIT_14s0068g01040	0.0505653	0.0486426	0.0991191	0.0255563	0.0222369	0.0523395	0.436217	0.188358	0.0525078	0.577213	0.41504	0.607756
VIT_14s0068g01050	22.3188	18.4923	14.7206	24.4919	25.4117	21.9943	20.5608	24.059	20.5173	22.0572	22.5117	21.7422
VIT_14s0068g01060	2.92084	2.93119	3.00412	6.08716	6.07358	6.00933	3.09667	3.0391	3.63217	5.53231	5.2754	5.68853
VIT_14s0068g01070	9.87887	13.0912	14.2272	10.9028	11.792	11.2167	8.02426	11.2182	12.666	9.29772	9.34484	8.88505
VIT_14s0068g01090	14.2013	13.8064	13.4429	14.4058	13.2565	14.0583	12.0437	12.5858	13.0079	10.7361	10.9967	11.3223
VIT_14s0068g01100	11.2078	12.5849	11.272	11.8818	12.8974	12.0659	10.8265	10.9829	10.4218	12.1431	13.8208	11.9494
VIT_14s0068g01110	38.6996	45.8135	45.4412	31.4015	29.1199	30.3037	24.7771	29.813	35.04	22.7008	22.6072	20.3159
VIT_14s0068g01120	30.3149	36.3388	36.2908	25.3883	24.8181	26.7247	21.3214	23.7893	28.3353	15.8243	15.6496	16.5337
VIT_14s0068g01130	29.1045	35.4197	36.9604	39.8685	36.246	37.0469	33.4018	28.5409	32.4502	37.9205	37.3115	35.7982
VIT_14s0068g01140	2.6646	2.7641	2.74399	3.0534	2.84041	2.96146	2.19566	2.19557	2.79247	2.31001	2.41893	2.12772
VIT_14s0068g01150	13.5559	11.7084	12.2475	11.2835	10.5396	11.8551	9.78668	11.0958	12.1773	9.02311	8.76533	7.89317
VIT_14s0068g01160	0.0903316	0.0434485	0	0.684819	0.158899	0.280503	0.141686	0.0420613	0	0.247477	0.348914	0.316668
VIT_14s0068g01170	0.250304	0.332515	0.257008	0.493977	0.387885	0.493498	0.261736	0.332998	0.309428	0.446279	0.54096	0.477534
VIT_14s0068g01180	38.0807	33.7967	30.3403	29.9996	33.4933	34.7886	31.9845	32.2601	32.7064	27.5964	29.7977	26.8715
VIT_14s0068g01190	7.62269	9.2719	10.3649	5.16549	5.00647	5.28949	6.89101	5.81647	6.97215	5.88524	5.72967	5.68709
VIT_14s0068g01200	3.03387	2.35504	2.60552	2.42907	2.4174	2.28528	1.88462	1.87423	2.18346	1.78305	2.18999	1.71493
VIT_14s0068g01210	0.869441	0.678148	0.760025	0.0475055	0.186009	0.243229	0.202717	0.306365	0.122006	0.0429183	0.0226912	0.0470722
VIT_14s0068g01220	0	0	0	0	0	0	0	0	0	0	0	0
VIT_14s0068g01230	5.83037	6.21313	7.37575	5.14017	5.12801	5.29381	5.35178	5.97394	6.73717	5.95158	6.5755	6.22026
VIT_14s0068g01240	0.331969	0.486623	0.55777	0.782976	0.792511	0.687233	0.843033	0.794958	0.771519	1.12602	1.12961	1.235
VIT_14s0068g01250	2.97478	5.78556	5.83124	3.66067	5.06221	3.27998	5.32531	4.9986	4.7679	9.39007	10.1165	11.0762
VIT_14s0068g01260	56.7109	58.839	61.5488	55.3739	53.0348	61.6717	48.3375	52.0294	51.4384	62.658	65.7537	66.5167
VIT_14s0068g01270	18.6447	15.9842	19.6941	15.2334	15.379	13.2992	18.9407	16.4635	15.0474	19.4968	19.9632	23.8029
VIT_14s0068g01280	116.779	120.236	118.639	114.641	113.026	115.423	108.457	112.064	108.308	124.377	130.089	122.242
VIT_14s0068g01290	0	0	0	0	0	0	0.028411	0	0	0	0.0349823	0
VIT_14s0068g01300	11.7523	13.364	14.1818	7.86245	7.42381	8.77193	8.27117	10.2012	10.6519	6.09515	6.2647	7.28043
VIT_14s0068g01310	26.7674	20.1555	22.0441	19.4068	23.0163	22.1741	23.4405	23.0161	22.9115	20.4224	28.0363	24.5833
VIT_14s0068g01320	1.04085	1.07279	0.510075	1.12727	1.24242	0.769552	1.10783	0.900071	1.15804	1.69736	1.43585	0.670192
VIT_14s0068g01330	160.601	162.411	157.367	100.262	102.499	108.981	143.77	149.059	133.147	144.323	145.222	148.426
VIT_14s0068g01340	103.247	89.4219	84.678	74.7192	83.8325	75.1815	78.6853	93.8341	90.6503	64.4501	63.5547	64.8475
VIT_14s0068g01350	0.232713	0.246251	0.410552	0.44694	0.266083	0.192703	0.383264	0.281732	0.241653	0.446287	0.561798	0.559407
VIT_14s0068g01360	4.59998	6.42117	7.44882	7.02519	8.50947	10.3508	29.4879	18.3691	17.1338	40.1358	37.3946	40.8903
VIT_14s0068g01370	139.915	130.465	131.94	119.975	126.805	125.184	130.909	143.582	131.591	139.187	152.494	143.988
VIT_14s0068g01380	0.199504	0.277215	0.73869	2.95772	2.944	2.59277	0.591078	0.701875	1.19697	1.01217	0.72779	0.666079
VIT_14s0068g01390	0.829582	0.970587	1.12074	0.929215	1.12405	0.696235	0.914363	0.772559	0.861451	1.20805	1.08255	0.943198
VIT_14s0068g01400	5.28847	6.63244	9.32992	75.4338	87.1705	71.9328	38.28	15.9423	12.529	158.516	161.035	155.966
VIT_14s0068g01410	0	0	0	0	0	0	0	0	0	0	0	0
VIT_14s0068g01420	0	0	0	0	0	0	0	0	0	0	0	0
VIT_14s0068g01430	10.667	11.4647	11.2362	11.241	10.7723	10.031	10.2846	10.2282	11.1053	9.37723	10.9377	10.0783
VIT_14s0068g01440	1.50467	1.58401	1.96168	1.90836	1.72292	1.43992	1.77006	1.55987	1.2087	2.0352	1.78196	2.06157
VIT_14s0068g01450	8.15253	9.20099	9.68834	9.1237	8.41245	8.54407	9.32791	8.3107	7.49821	8.73462	8.8706	8.69054
VIT_14s0068g01460	20.9728	18.2089	16.8608	21.495	21.2016	20.637	19.8834	18.1467	19.2974	18.3527	19.6627	18.1347
VIT_14s0068g01470	25.5309	34.1524	34.1319	21.7725	20.4549	25.2575	23.9801	24.3091	23.3053	24.6496	23.6358	21.3778
VIT_14s0068g01480	0.105387	0	0	0	0	0	0	0	0	0	0	0.0703706
VIT_14s0068g01490	13.8448	12.0554	14.6222	5.24797	5.82604	7.75208	16.6378	30.3711	33.9586	32.9706	25.3265	23.4902
VIT_14s0068g01500	4.126	6.59385	8.17484	1.45749	1.59986	1.60728	27.9917	16.8156	20.5241	21.7162	15.5301	15.5528
VIT_14s0068g01510	23.961	22.6879	21.3942	20.1625	18.3713	19.4778	18.6932	21.3794	19.9964	17.6428	16.1118	19.1619
VIT_14s0068g01520	0	0	0	0.0218348	0.0189988	0	0	0.0603488	0.0448617	0.0986321	0	0.108178
VIT_14s0068g01530	48.1983	53.804	56.9339	48.0686	45.3958	49.8061	33.8581	40.8198	37.9556	36.8659	33.4914	33.7058
VIT_14s0068g01540	3.72618	3.08665	2.41442	9.08146	8.21146	7.39243	1.80207	2.6411	2.47207	4.32913	2.41878	2.65398
VIT_14s0068g01550	3.55681	3.63854	3.5881	3.84083	3.6014	3.3763	3.00716	3.94247	3.22501	2.82033	2.49639	2.57196
VIT_14s0068g01560	11.8696	13.1441	13.3291	15.1555	12.8489	15.4861	12.4997	11.6355	14.488	16.6177	15.3134	15.0975
VIT_14s0068g01570	0.121948	0.117311	0.119522	0.0410891	0.0715048	0.0420755	0	0	0	0	0	0
VIT_14s0068g01580	0.0790401	0	0.0387341	0.0798956	0	0	0.0309938	0	0.0410383	0.0360904	0	0.0395835
VIT_14s0068g01590	44.3663	41.1938	36.5567	33.6198	36.018	33.5355	36.9837	38.7448	32.8107	29.0175	32.6335	31.7665
VIT_14s0068g01600	0	0	0	0	0	0	0	0	0	0	0	0
VIT_14s0068g01610	0	0	0	0	0	0.0161426	0	0	0	0	0	0
VIT_14s0068g01620	2.03899	2.26715	1.92058	0.0535341	0.0698714	0.219277	0.0207675	0.197282	0.274977	0	0	0
VIT_14s0068g01630	15.0207	14.9182	14.2644	14.2189	11.6759	12.123	12.3691	13.9126	15.408	11.7708	10.6433	10.9786
VIT_14s0068g01640	92.4994	74.2708	69.8314	62.7777	71.7453	60.7039	75.8592	82.6384	70.3361	64.3632	73.3082	64.4602
VIT_14s0068g01650	9.78934	12.0655	11.8008	14.828	12.8761	15.7221	12.7879	11.3887	13.5702	18.0306	19.6877	18.2373
VIT_14s0068g01660	0.531021	0.715162	0.490719	1.15022	0.854036	0.957968	0.940001	1.03143	0.992557	1.46867	1.37718	1.35248
VIT_14s0068g01670	16.2767	16.4558	17.7235	23.552	22.3737	23.9838	15.0348	16.2909	16.0597	14.1403	12.7093	13.2933
VIT_14s0068g01690	25.205	23.982	25.5956	18.8035	19.7489	20.3502	21.6426	21.5214	23.3384	20.0414	21.9482	19.9038
VIT_14s0068g01700	0.199362	0.0479455	0.293096	0.20152	0.350692	0.0515894	0.469053	0.232074	0.103511	0.364122	0.240643	0.549126
VIT_14s0068g01710	43.3057	46.0131	46.2908	40.4571	36.1525	41.0178	31.0351	37.8713	37.7987	26.673	23.8074	25.2691
VIT_14s0068g01720	0	0	0	0	0.0204831	0	0	0.0216878	0	0.0212676	0.0224886	0
VIT_14s0068g01730	21.7445	20.3874	18.3404	16.9028	17.7782	14.6774	16.9572	20.3069	20.6717	13.0892	13.2492	13.3437
VIT_14s0068g01740	0	0.0660302	0	0	0	0	0	0.063922	0.071277	0.125367	0	0
VIT_14s0068g01760	189.017	171.14	148.582	137.48	141.369	146.769	242.081	193.548	202.096	256.502	292.574	296.332
VIT_14s0068g01770	0	0.0354233	0.288728	0.0744439	0	0.0381155	0.693095	0.342923	0.305904	0.571672	0.782287	1.10647
VIT_14s0068g01780	0	0	0.026981	0.0834793	0	0	0	0	0.028586	0.050279	0.0531657	0.0827179
VIT_14s0068g01790	0	0.0504351	0.0513859	0	0	0	0	0	0	0	0	0
VIT_14s0068g01800	5.28083	6.19129	5.44537	3.89228	3.72541	3.75796	15.5307	8.55499	9.48222	20.1944	18.3792	25.7302
VIT_14s0068g01820	0.142922	0.54995	0.140079	0.288937	0.125705	0	0.560437	0.133098	0.890474	0.130519	0.414037	0.429453
VIT_14s0068g01830	10.2136	12.0439	10.9147	1.46537	2.14439	3.75136	6.35641	10.4934	5.88463	1.7451	0.954465	0.792002
VIT_14s0068g01840	12.9426	14.6949	11.9948	5.38435	5.18837	6.65278	29.8639	16.6855	11.1541	23.8398	28.8219	26.1912
VIT_14s0068g01850	1.51207	2.7637	1.1856	0.305687	0.398976	0.313026	2.3717	0.985696	0.314032	0.55234	0.730065	1.36305
VIT_14s0068g01860	0.631741	0.60772	1.18206	0.348315	0.20205	0.535015	0.270244	0.3209	0.238549	0.052447	0.221833	0.115046
VIT_14s0068g01870	191.736	204.452	197.033	88.1931	83.2558	90.5431	103.471	118.99	129.717	49.604	40.6526	41.617
VIT_14s0068g01880	0	0	0.063383	0	0	0	0	0	0	0	0	0
VIT_14s0068g01890	5.56981	6.88681	7.68418	4.00838	3.27477	3.00795	5.44832	5.97628	4.93507	6.39952	5.65617	5.41198
VIT_14s0068g01900	0.055398	0	0	0	0	0	0.0434462	0.154771	0	0.101181	0	0.0554869
VIT_14s0068g01910	0	0	0	0	0	0	0.134505	0.159718	0.0890474	0.313245	0	0.171781
VIT_14s0068g01920	0.228944	0.566328	0.288502	0.0991807	0.0575326	0.270831	3.33451	4.47735	2.78494	2.35957	1.61072	2.55518
VIT_14s0068g01930	10.3648	8.53016	8.63341	11.9609	12.3959	10.6981	11.79	12.5234	13.9034	13.0852	14.3185	14.381
VIT_14s0068g01940	323.432	254.672	236.834	263.091	310.527	229.617	249.322	297.044	227.574	270.041	306.88	271.813
VIT_14s0068g01950	65.6544	48.771	51.2845	62.5956	59.0014	50.1371	53.7299	58.1861	68.259	40.5749	40.0698	41.7207
VIT_14s0068g01960	57.5717	56.6229	62.7728	44.5837	44.3997	44.4381	54.1385	51.6801	57.7158	47.5783	52.537	51.8676
VIT_14s0068g01970	2.87885	2.97562	2.37134	0.835854	0.969722	1.10953	2.3058	2.1676	1.59013	2.88073	2.72082	3.2209
VIT_14s0068g01980	0	0	0	0	0.0337369	0	0.0300823	0	0	0	0	0
VIT_14s0068g01990	8.28228	6.01218	6.47412	9.50186	11.3514	8.30991	5.73829	6.19878	6.17333	9.5124	8.73376	7.12502
VIT_14s0068g02000	0	0.0597416	0.15217	0.0627751	0.163865	0.128564	0.243523	0.115668	0.128977	0.198497	0.389803	0.435418
VIT_14s0068g02010	0.115343	0.191654	0.195266	0.13779	0.175229	0.217073	0.888137	0.771433	0.958192	0.622423	0.961925	1.05025
VIT_14s0068g02020	30.0254	24.3501	21.3522	28.3429	29.3021	26.3542	21.4322	25.8637	23.4534	20.1655	23.1551	20.4548
VIT_14s0068g02030	117.936	102.399	98.7307	104.494	106.4	103.551	115.304	111.674	96.7184	95.3993	108.05	104.864
VIT_14s0068g02040	131.605	122.867	119.555	223.544	240.576	202.815	147.53	166.046	166.41	218.382	247.983	228.71
VIT_14s0068g02050	33.1854	22.9451	21.3448	45.7426	42.7036	37.2774	32.0887	33.6261	33.4813	38.3124	44.5177	40.5096
VIT_14s0068g02060	66.8621	56.1607	50.1303	71.1108	75.6583	63.905	58.5147	67.719	59.7738	69.5914	75.1668	70.2898
VIT_14s0068g02070	14.4881	15.3286	14.3393	13.4704	14.0984	13.5974	12.8872	14.3313	17.2607	15.4611	19.7377	18.8576
VIT_14s0068g02080	0.157286	0.126088	0.43678	0.39747	0.25362	0.244207	0.143911	0.146475	0.272214	0.215454	0.126569	0.105025
VIT_14s0068g02090	1.89696	0.912418	1.85923	1.43812	4.58822	3.43617	0.743852	0.883286	1.47738	3.89776	4.5795	4.27501
VIT_14s0068g02100	0	0	0	0	0	0	0	0	0	0	0	0
VIT_14s0068g02110	75.4408	69.505	68.4767	73.8016	75.5864	61.7877	52.4455	61.0441	61.7386	48.5109	47.484	46.3408
VIT_14s0068g02120	0.192024	0.203195	0.0752819	0	0.0337783	0.0198762	0.240953	0.0894124	0.0598202	0.227967	0.611911	0.538529
VIT_14s0068g02130	6.03529	6.22051	6.17133	8.91322	7.77853	7.61275	8.44192	7.22629	7.75932	10.0925	11.1387	10.7553
VIT_14s0068g02140	15.7301	18.6033	17.8144	15.414	15.5043	14.9264	17.8915	16.8145	17.5141	20.9922	21.0231	19.8649
VIT_14s0068g02150	8.08688	11.4216	9.24104	2.71241	2.19847	3.29118	38.4134	20.6076	16.6233	47.4827	47.5467	53.7719
VIT_14s0068g02160	54.7748	45.3987	44.1087	51.7202	52.0632	52.3742	43.4662	45.4217	51.6585	36.5811	34.7271	35.9795
VIT_14s0068g02180	0.0265478	0	0	0	0	0	0	0	0	0	0	0
VIT_14s0068g02190	28.6625	37.6285	36.7208	19.3922	17.3925	19.5586	18.2852	24.6399	20.822	13.3405	7.6056	9.32421
VIT_14s0068g02200	2.52329	2.60583	2.50947	6.43275	6.7885	6.12626	3.85595	3.69755	3.41014	4.77805	5.21363	5.48209
VIT_14s0068g02210	0	0	0	0	0	0	0	0	0	0	0	0
VIT_14s0068g02220	1.04333	1.21873	0.876496	0.0753301	0.065546	0	0.935129	0.832813	0.619092	0.476393	0.143927	0.0746431
VIT_14s0068g02230	1.61757	1.40045	0.554888	0.817536	1.13816	0.920878	1.83945	1.05447	0.755868	1.55105	1.0153	1.29613
VIT_14s0068g02240	0.658175	0.924599	0.942029	0.401291	0.42268	0.475807	1.25357	0.768601	0.770248	1.10671	1.09963	0.701087
VIT_14s0068g02250	0.0252012	0.048486	0	0	0.0221653	0	0.0197642	0	0	0	0	0.0252416
VIT_14s0068g02270	0	0	0	0	0	0	0	0	0	0	0	0
VIT_14s0068g02280	0	0	0	0	0	0	0	0	0	0	0	0
VIT_14s0068g02290	0.102585	0.0767547	0.13406	0.0345652	0.0601515	0.0353949	0.107271	0.137993	0.153871	0.104092	0.132082	0.137
VIT_14s0068g02300	0	0	0	0	0	0	0	0	0	0	0	0
VIT_14s0068g02310	0	0	0	0	0	0	0	0	0	0	0	0
VIT_14s0068g02320	0	0.0526395	0	0	0	0	0	0	0	0.0499713	0	0
VIT_14s0068g02330	0	0	0	0	0	0	0	0	0	0	0	0
VIT_14s0171g00030	0	0	0	0	0	0	0	0	0	0	0	0
VIT_14s0171g00040	0.262407	0.313012	0.2469	0.0530494	0.120014	0.173833	0.197562	0.117298	0.108995	0.0670976	0.1419	0.0841049
VIT_14s0171g00050	0.0105493	0.0101482	0.0206791	0	0	0	0.0579137	0.00982422	0.0109546	0.0674369	0.0509348	0.105663
VIT_14s0171g00060	0	0.0112686	0.0229621	0	0	0.0121251	0	0.0109089	0.012164	0.0106975	0.0226233	0.0117328
VIT_14s0171g00070	0	0	0	0	0	0	0	0	0	0	0	0
VIT_14s0171g00080	1.17784	1.02468	0.873342	1.07671	0.792729	0.911728	1.06831	1.19226	1.05292	0.916621	0.900016	1.15921
VIT_14s0171g00090	14.297	15.2648	15.5526	14.3106	13.1735	12.8292	13.7864	13.0705	13.9943	14.523	15.4748	14.7921
VIT_14s0171g00100	2.1465	1.3891	0.803273	3.55047	4.05045	12.4422	27.9445	7.08722	2.26949	51.1083	67.4968	78.258
VIT_14s0171g00110	0.0796435	0.0766152	0.0260198	0.0268351	0.0233497	0.0549587	0.166562	0	0.220542	0.0969757	0.153815	0.0531808
VIT_14s0171g00120	133.79	121.291	121.138	114.896	114.495	117.58	99.6711	95.3119	100.638	101.66	101.119	97.8852
VIT_14s0171g00130	71.1546	59.795	60.6228	37.8154	40.1594	43.5021	46.4319	57.8543	58.6945	33.0788	36.0271	32.5062
VIT_14s0171g00140	3.22266	2.95377	1.83007	5.31272	4.95114	4.92486	7.72318	6.788	7.7701	7.57851	9.1756	8.89384
VIT_14s0171g00150	0.458793	0.196155	0.299779	0.669873	0.358688	0.527657	0.119937	0.664623	0.0529354	2.56042	3.59349	3.42094
VIT_14s0171g00160	93.2374	83.8402	84.507	105.95	114.109	100.47	81.9135	85.0925	87.3181	96.212	86.7184	79.014
VIT_14s0171g00170	7.72244	10.031	11.272	11.0607	10.123	11.9675	5.52943	7.24039	7.52075	8.00054	6.94317	7.21043
VIT_14s0171g00180	15.2069	16.0769	18.5652	31.995	26.4231	27.4768	9.55731	11.2157	13.4165	19.1166	17.0767	16.825
VIT_14s0171g00190	15.1617	15.9366	15.3135	15.4816	14.9776	14.1332	14.215	14.1674	15.7441	11.4835	11.266	11.1879
VIT_14s0171g00200	0	0	0	0	0	0	0	0	0	0	0	0
VIT_14s0171g00210	0.0478043	0.0229933	0.0234268	0.0362413	0.0525569	0.0371113	0.0843544	0.0556481	0.0992816	0.0763975	0.0230811	0.0119703
VIT_14s0171g00220	14.8218	13.5291	13.2339	14.3296	14.5918	14.5574	13.0551	16.2604	14.3418	15.2788	15.9662	14.3395
VIT_14s0171g00230	6.9983	6.88368	6.39612	9.63838	8.40191	9.97841	6.54499	6.72907	6.6131	7.01409	7.7209	7.09714
VIT_14s0171g00240	1.38631	1.36324	1.11719	1.79057	1.53091	1.29146	1.12347	1.57792	1.55154	1.22381	1.54693	1.32682
VIT_14s0171g00250	15.8565	13.4501	13.6413	13.8439	13.6389	14.3736	10.9154	12.3992	11.4171	10.824	10.8011	9.70739
VIT_14s0171g00260	74.5323	68.549	62.8241	70.2359	74.3803	64.1312	75.777	81.2339	73.9006	82.342	92.2991	81.4244
VIT_14s0171g00270	64.5379	63.6699	64.1277	67.1955	63.1901	67.8862	68.732	64.3755	70.3484	76.4128	78.068	78.1186
VIT_14s0171g00280	25.3759	30.9139	31.6318	25.954	24.867	29.937	26.5837	25.8913	24.935	30.1843	28.3518	29.7895
VIT_14s0171g00290	0	0	0	0	0	0	0	0	0	0.0351582	0	0
VIT_14s0171g00300	2.78093	2.5645	3.27075	0.872389	0.910897	1.17126	1.06792	1.41099	0.796625	0.788151	0.666722	0.614708
VIT_14s0171g00310	19.5847	20.4651	20.999	28.8621	27.6501	24.3661	22.6083	21.4872	24.0024	25.0592	26.8826	25.8339
VIT_14s0171g00320	6.06212	7.83624	6.45731	4.74473	5.33184	4.61897	19.4132	10.4284	6.73215	11.8602	17.7039	23.4019
VIT_14s0171g00330	69.9645	66.8917	69.982	64.399	65.6179	71.2185	65.0173	73.3761	71.6832	73.1519	72.0668	75.4827
VIT_14s0171g00340	27.278	27.9047	27.2461	20.938	19.4465	21.2896	29.1068	26.8585	27.0059	24.6443	26.3209	23.9613
VIT_14s0171g00350	0.0871863	0.293549	0.170905	0.220325	0.23005	0.0902455	0	0.162387	0.135804	0.47772	0.126287	0.218315
VIT_14s0171g00360	149.502	151.412	148.815	101.989	97.2294	106.15	133.946	130.036	124.523	80.9626	85.8805	78.3752
VIT_14s0171g00370	4.62314	4.17691	3.6127	4.54687	4.75307	4.23569	4.53215	4.30536	3.95737	5.24888	5.61058	4.78699
VIT_14s0171g00380	30.163	33.7292	32.446	25.7469	25.7517	26.6638	27.4908	28.7199	30.9376	26.5484	31.9063	30.5277
VIT_14s0171g00390	15.1387	13.798	16.0625	13.0631	14.714	18.0806	9.77876	12.6433	15.1599	10.012	8.06358	7.56726
VIT_14s0171g00400	40.8403	73.5009	94.1389	114.538	106.525	131.869	105.787	71.878	68.1295	154.877	152.912	157.181
VIT_14s0171g00410	4.26161	5.17177	6.31026	17.0056	15.1083	16.5588	16.4642	6.28884	4.19385	22.7998	24.6913	25.8208
VIT_14s0171g00420	15.5793	12.8119	12.7418	18.1404	18.674	16.5647	17.3437	17.0416	13.6833	20.4215	20.8776	21.018
VIT_14s0171g00430	32.1926	28.6524	31.6054	32.1582	32.9781	32.8462	33.1185	31.2899	33.2608	39.0338	40.7263	39.0183
VIT_14s0171g00440	0	0.0244398	0	0	0.0446905	0	0.179322	0.0709784	0.211054	0.139206	0.122665	0.050893
VIT_14s0171g00450	31.3421	28.7098	28.5068	30.3808	30.7386	28.9924	30.4193	30.7591	27.5306	25.4248	23.3406	23.6816
VIT_14s0171g00460	44.2843	36.7426	37.2262	41.0033	43.8885	40.2708	56.9174	54.4796	55.1629	57.8163	58.7563	57.2418
VIT_14s0171g00470	4.0879	4.40201	4.9036	8.51098	5.84931	7.45221	9.76143	6.13652	6.65252	10.5308	11.4889	12.4056
VIT_14s0171g00480	4.07788	3.46377	4.18811	6.68731	6.372	6.57842	6.22609	5.27217	5.8788	11.0135	11.2479	9.64618
VIT_14s0171g00490	51.4566	53.3591	58.5071	38.18	42.8621	36.3625	85.3323	76.4532	89.2442	75.8913	79.5312	76.7714
VIT_14s0171g00500	0.392229	0.377316	0.230657	0.0792948	0.137992	0.0811984	1.10739	0.438323	1.62919	1.21785	2.27253	1.49286
VIT_14s0171g00510	52.2802	50.183	49.485	56.8978	57.309	50.2009	50.8333	48.5278	47.2922	66.3316	69.0694	63.0134
VIT_14s0171g00520	18.8823	24.8654	25.2932	26.8248	24.2684	28.3443	21.533	20.0742	22.0478	27.0099	27.7236	26.465
VIT_14s0171g00530	15.7153	23.0177	23.4516	23.8469	23.4418	22.9511	21.239	18.824	20.5829	33.4754	36.3345	30.0602
VIT_14s0219g00010	18.3617	20.0208	22.5757	23.8776	25.604	24.2141	26.5201	21.5114	19.101	33.8647	32.3385	31.841
VIT_14s0219g00020	30.2438	28.6034	29.5531	27.203	25.9599	27.1587	29.7164	30.5219	31.1977	27.0704	24.5279	23.891
VIT_14s0219g00030	0.0657561	0.0421706	0.0429655	0.0221559	0	0.136127	0.0171899	0.0408242	0.0455214	0	0	0.0219538
VIT_14s0219g00040	61.4346	63.6663	59.9272	17.4167	17.7423	19.8701	57.8668	49.3855	43.77	19.1932	20.056	17.4913
VIT_14s0219g00050	0.100427	0.0644059	0	0	0	0	0	0	0	0	0	0
VIT_14s0219g00060	3.45595	3.24898	3.11778	4.08881	3.73045	2.52031	3.69593	4.57159	3.26246	3.72985	3.18554	3.93351
VIT_14s0219g00070	18.6492	16.8188	16.913	17.7878	16.5026	15.2722	14.0014	17.9762	17.6239	15.3432	14.3025	15.3761
VIT_14s0219g00080	11.4411	12.7358	13.793	11.6766	10.5665	12.3001	11.667	13.7697	15.1455	13.2827	13.2791	12.9988
VIT_14s0219g00090	0.290411	0.201767	0.379514	0.0326172	0.0425711	0.0835004	0.139185	0.105175	0.100523	0.11787	0.171377	0.145439
VIT_14s0219g00110	76.4717	85.5876	81.4728	75.0928	85.9943	77.4057	106.997	81.1501	64.5293	109.479	116.003	105.476
VIT_14s0219g00120	114.519	117.405	104.678	120.71	122.852	115.644	96.933	101.463	107.233	90.3329	91.7355	89.4794
VIT_14s0219g00130	5.41569	4.83573	6.31513	5.39008	3.76177	4.25459	3.00577	3.02606	3.54728	1.49639	1.60912	2.50356
VIT_14s0219g00140	22.8279	19.0512	19.4637	19.8809	22.2343	18.3279	19.5052	20.447	17.4251	22.5634	22.2542	19.9724
VIT_14s0219g00150	206.475	186.981	195.133	164.626	174.176	172.195	192.397	209.249	207.583	172.603	193.418	197.703
VIT_14s0219g00160	0.396201	0.217792	0.443796	0.114425	0.398254	0.234345	0.44389	0.685226	0.587745	0.310129	1.31174	1.07713
VIT_14s0219g00170	23.5615	23.2397	24.2061	21.7151	22.0607	20.463	18.116	20.0239	19.4494	18.4405	18.9044	19.2805
VIT_14s0219g00180	0.0444601	0.0427696	0	0.0898825	0	0.0460201	0.17434	0	0	0.0812034	0.128798	0
VIT_14s0219g00190	30.3536	33.9994	32.2653	25.5805	23.4182	25.408	22.8042	24.0478	25.043	14.8745	13.804	13.8871
VIT_14s0219g00200	7.90257	7.87769	9.14939	7.13136	7.59104	7.25313	8.96878	8.08197	7.97063	6.63898	7.76943	7.15002
VIT_14s0219g00210	1.20577	0.821615	1.28028	0.914118	1.41403	1.24808	0.551621	0.51466	0.313024	0.458806	0.242574	0.402569
VIT_14s0219g00220	19.1443	15.9836	14.5791	31.8311	30.0407	27.3597	12.2416	14.2577	14.571	12.541	12.1844	10.6498
VIT_14s0219g00230	0.0765278	0.171775	0.0750058	0.0257854	0.0224363	0	0.0800232	0.0475117	0.158935	0	0	0.0511004
VIT_14s0219g00240	0	0	0	0	0.0305203	0	0.0272141	0	0	0	0	0
VIT_14s0219g00250	20.5685	18.5132	16.7236	21.1888	21.174	18.254	21.2929	21.6864	21.8787	21.1682	22.6944	19.4908
VIT_14s0219g00260	5.3683	3.76372	4.01303	3.86286	2.88098	4.42649	4.56691	4.7451	4.44072	3.65604	3.42664	3.09856
VIT_14s0219g00270	0	0	0	0	0	0	0.0657043	0.0312082	0	0.122414	0	0
VIT_14s0219g00280	1.70559	1.37467	1.73944	0.582449	0.871695	0.668003	0.849569	1.05175	1.29243	0.98927	0.823501	0.577137
VIT_14s0219g00290	22.3268	21.1154	19.8514	7.21332	8.59644	7.99593	15.8661	19.6955	18.3666	11.9797	13.0314	12.3372
VIT_14s0219g00300	0.859213	0.865902	1.40354	1.40616	1.0436	0.974062	1.76483	1.71461	1.99687	2.5034	2.84468	2.25393
VIT_14s0066g00010	0	0	0	0	0	0	0	0	0	0.0117338	0	0
VIT_14s0066g00020	0	0.0409471	0	0	0	0.0146864	0.0111274	0	0	0	0	0
VIT_14s0066g00050	0.0562948	0.0135386	0.0275876	0.014226	0	0	0.0110374	0.0262126	0.0146143	0	0	0
VIT_14s0066g00060	0	0	0	0	0	0	0	0	0	0	0	0
VIT_14s0066g00070	0	0.0144135	0.0146852	0	0	0	0	0	0	0	0	0
VIT_14s0066g00100	0.0378018	0	0.0247	0.012737	0	0.0130427	0.0296463	0	0	0	0	0
VIT_14s0066g00110	0	0	0	0	0	0	0	0	0	0	0	0
VIT_14s0066g00120	0.112106	0.258823	0.131851	0.0906551	0.00986008	0.0348118	0.0791276	0.0939599	0.0465649	0	0	0
VIT_14s0066g00130	0.0132234	0.0127206	0	0	0	0	0.0103706	0	0	0	0	0.0264893
VIT_14s0066g00140	58.8189	46.3207	49.8408	95.8987	103.3	80.9534	68.9395	70.0921	72.7165	78.0808	92.5778	76.1437
VIT_14s0066g00150	7.13284	5.91838	5.48349	7.09343	6.57795	6.16918	5.65428	6.19494	6.68813	5.26725	6.21946	5.0838
VIT_14s0066g00160	2.35296	1.65814	1.50169	2.95921	2.33422	1.89744	1.50201	0.917259	1.84672	0.924469	0.634085	0.76731
VIT_14s0066g00170	0	0	0	0	0	0	0	0	0	0	0	0
VIT_14s0066g00180	66.0446	58.8655	53.513	36.4687	36.1302	34.0852	53.1031	63.4367	65.0815	35.8902	36.9135	36.6926
VIT_14s0066g00190	0	0	0	0	0	0	0.104679	0.0621502	0.0693013	0.121892	0.193335	0.0668446
VIT_14s0066g00200	12.1494	11.8563	9.46125	15.8489	16.226	12.7978	11.3636	12.6946	12.4339	12.8225	13.2009	12.9698
VIT_14s0066g00210	18.9153	17.432	16.7226	19.5957	19.1463	16.9603	14.2346	15.4783	15.7013	16.7902	15.5953	14.467
VIT_14s0066g00220	121.555	115.456	124.142	122.123	125.867	118.908	102.555	101.21	117.773	93.8427	93.0321	88.7697
VIT_14s0066g00240	0.0181449	0.0523648	0	0	0.0319181	0.0751261	0.128072	0	0.0376838	0.115991	0.192737	0.145392
VIT_14s0066g00250	38.6351	43.1486	45.056	66.524	51.893	57.4159	38.768	49.3869	37.1151	36.3016	20.2598	20.9001
VIT_14s0066g00260	19.0521	18.203	17.6887	23.2213	23.5966	26.4954	26.1734	19.1306	19.6494	31.5722	30.8505	29.695
VIT_14s0066g00270	13.3702	11.8603	12.7074	11.342	10.7336	11.6043	10.1606	12.9808	13.5635	10.8014	9.77393	8.93096
VIT_14s0066g00280	0	0	0	0	0	0	0	0	0	0	0	0
VIT_14s0066g00290	26.0343	28.6151	28.2915	22.599	20.6963	23.0522	22.8411	24.695	24.5426	21.5835	19.9053	23.9146
VIT_14s0066g00300	7.08477	4.47578	4.14559	1.7102	2.23211	1.69652	2.2391	3.49584	2.74513	0.77253	1.17427	0.635475
VIT_14s0066g00310	79.7864	76.0477	84.8262	52.9541	53.8943	51.6804	57.8081	65.1437	74.0876	48.3374	47.871	48.067
VIT_14s0066g00320	13.3678	12.7938	12.7334	16.5537	17.2002	15.5355	14.747	14.7891	15.4612	15.8607	15.7809	14.9474
VIT_14s0066g00330	4.50621	4.29582	3.18313	6.23745	6.21284	6.26112	4.42549	4.9904	3.37248	6.59907	6.15471	6.1399
VIT_14s0066g00340	30.9161	29.4176	31.2181	22.6925	21.0953	19.6127	20.3337	23.9888	24.0094	19.0776	19.0149	16.4558
VIT_14s0066g00350	8.91405	8.52666	9.15632	8.39964	7.57444	8.23638	10.8221	8.77033	11.2961	7.9565	8.389	7.61684
VIT_14s0066g00360	3.37342	4.17485	5.12928	4.24859	4.25009	4.35058	5.1554	5.23025	6.55159	5.80331	6.49748	6.15496
VIT_14s0066g00370	11.2844	13.6601	15.107	11.4383	11.1448	11.8434	13.8062	13.0478	14.68	20.7541	18.1409	17.6325
VIT_14s0066g00380	0.24453	0.156822	0.319556	0.576746	0.358455	0.379666	0.223737	0.113861	0.169283	0.595492	0.275486	0.857229
VIT_14s0066g00390	16.8377	15.7706	14.8654	16.6505	18.483	14.5913	18.3848	18.4275	16.59	18.7855	21.427	18.2244
VIT_14s0066g00400	9.38676	7.33483	10.6131	15.3498	16.8501	12.8996	8.5425	8.05536	8.4832	6.55346	5.87789	4.29981
VIT_14s0066g00410	127.403	107.647	105.866	96.7932	91.5612	82.3282	94.4404	96.6234	89.6128	44.6393	50.8368	48.6373
VIT_14s0066g00420	0.746212	0.80461	0.779593	0.845465	0.78614	0.814834	0.816737	0.985106	0.774878	1.05588	0.926458	0.887034
VIT_14s0066g00430	0	0.014738	0	0	0	0.0158581	0.132168	0.142675	0.190909	0.027982	0.0295886	0.107416
VIT_14s0066g00440	0	0	0	0	0	0	0.0241368	0.0286612	0	0.0281058	0	0
VIT_14s0066g00450	123.519	124.831	128.32	101.391	111.356	112.336	105.813	109.36	99.6297	108.63	120.482	121.647
VIT_14s0066g00460	10.5948	10.982	11.1098	13.608	12.4326	13.1265	10.5051	9.59078	10.3728	13.757	13.4419	12.6614
VIT_14s0066g00470	11.8463	8.10003	7.11442	16.7292	16.5993	13.2237	13.3438	13.736	17.7285	11.985	10.5983	11.2837
VIT_14s0066g00480	17.7393	17.6639	17.6818	16.9768	17.8817	18.6113	18.0558	19.8501	18.1913	19.5939	19.6519	18.0696
VIT_14s0066g00490	11.2772	13.3585	14.1196	16.0149	13.293	14.3394	11.064	11.1199	11.5842	11.7828	12.3098	12.8789
VIT_14s0066g00500	3.59769	5.67587	5.92391	4.94581	4.30344	4.09632	2.65222	3.28339	5.23026	5.5853	5.69753	3.89174
VIT_14s0066g00540	4.50777	7.27391	7.44666	6.02641	6.6825	6.88602	3.76332	4.90886	7.66315	5.67688	6.10813	5.42528
VIT_14s0066g00550	2.76737	2.67362	2.31483	2.7732	2.26613	2.41998	2.70355	2.65491	2.70027	1.83005	2.07334	1.93549
VIT_14s0066g00560	158.71	121.223	113.871	91.4463	101.725	97.3149	65.6567	75.5259	68.8711	64.3397	60.5056	63.9822
VIT_14s0066g00570	0	0.590388	1.50379	0.310183	0.269895	0.635258	0.962632	0.857307	0	0.280231	0.592641	0
VIT_14s0066g00580	29.5217	35.0887	32.9587	28.4821	26.2705	26.4722	28.6062	29.7408	33.5232	24.57	24.7801	24.8339
VIT_14s0066g00590	14.8023	18.834	18.385	8.78953	9.57193	10.1138	15.2401	14.9901	14.008	11.5699	11.9878	11.3386
VIT_14s0066g00600	4.21186	3.77365	4.65422	0.417396	0.181592	0.598383	1.68397	4.34535	3.6876	0.905022	0.478491	0.579026
VIT_14s0066g00610	21.1988	29.3635	30.5135	19.2761	15.9941	20.0435	13.7177	14.0801	15.2858	20.0004	23.1637	23.9949
VIT_14s0066g00620	0	0.0342546	0.0349003	0	0.0626378	0	0	0	0	0	0.0687707	0
VIT_14s0066g00630	0.0482279	0.139182	0.0472687	0.0487498	0.0424181	0	0.226938	0	0.100161	0.0440425	0	0.0966105
VIT_14s0066g00640	22.1659	20.3297	21.9674	20.1858	20.1225	19.6015	22.0833	23.1616	24.4371	23.4433	25.1404	21.5459
VIT_14s0066g00650	0	0.0157231	0.032039	0.0165215	0.0143756	0.0169181	0	0	0.0169725	0.0298523	0	0
VIT_14s0066g00660	0	0.0444097	0	0	0	0.0955698	0	0	0	0	0	0
VIT_14s0066g00670	6.21173	8.1221	7.38858	6.5228	5.35735	6.74181	6.02248	5.48523	5.40661	6.31519	6.79425	6.48345
VIT_14s0066g00680	0.140516	0.0675865	0.172151	0.0355091	0	0.0363616	0.0826503	0.0327143	0.0364785	0	0	0.0351853
VIT_14s0066g00690	0	0	0	0	0	0	0	0	0	0	0	0
VIT_14s0066g00700	4.56781	6.94073	2.89985	0.367281	0.0913079	2.0954	47.3438	22.4777	19.2966	16.8278	13.4332	19.8083
VIT_14s0066g00710	0	0	0	0	0	0	0.0373624	0.044366	0	0.130519	0.0460041	0.0954341
VIT_14s0066g00720	5.18132	5.39212	6.18626	5.14217	4.99215	5.53377	5.11629	5.1761	4.47549	5.39841	5.27625	4.83579
VIT_14s0066g00730	1.16987	2.11297	2.0826	1.95479	1.7114	2.07585	1.02982	1.47854	2.29326	1.76603	2.29394	1.55435
VIT_14s0066g00740	5.71086	6.97279	6.82915	8.3753	7.18016	7.21222	6.2588	7.56837	8.22378	6.31848	7.75355	7.6878
VIT_14s0066g00750	0.221312	0.19769	0.34086	0.239687	0.139037	0.261803	0.247951	0.441643	0.410383	0.245415	0.137385	0.190001
VIT_14s0066g00760	0	0.0411711	0.111859	0.0432616	0.0250951	0.0738335	0.179013	0.358709	0.17777	0.0260561	0.123985	0.0714451
VIT_14s0066g00770	0.258143	0.807066	0.82228	0.391406	0.454092	1.13561	0.151838	0.1202	0.26806	0.353611	0.498552	0.517115
VIT_14s0066g00780	0.375888	0.528486	0.354242	2.92274	2.4414	2.09503	0.770995	1.23864	1.02086	0.752547	0.670109	0.579217
VIT_14s0066g00790	19.1952	22.3436	22.0103	23.2938	20.3218	24.5869	22.442	21.4133	21.9417	25.8825	26.8403	25.9932
VIT_14s0066g00800	65.8897	75.0473	72.2225	50.4217	48.3337	56.9924	93.9361	81.6015	86.309	72.3283	71.3774	75.286
VIT_14s0066g00810	42.5517	35.674	41.4701	0.849433	1.20945	2.05595	15.971	32.0348	27.4026	2.73079	4.2576	5.20315
VIT_14s0066g00820	9.39502	10.9652	10.4293	8.64574	8.81116	9.5504	9.7185	9.7841	11.7141	7.05749	7.98297	6.99854
VIT_14s0066g00830	6.41677	6.8152	5.32159	8.68742	9.47438	8.98613	7.26395	6.30018	6.72358	7.3978	8.18703	8.34645
VIT_14s0066g00840	5.67027	5.89104	6.08546	7.5371	7.23144	6.01596	7.73768	7.55114	8.59662	9.50197	9.91064	9.54133
VIT_14s0066g00850	2.16293	2.78571	3.17111	3.75833	3.09725	4.03358	2.64958	3.09629	3.15556	2.18744	3.27967	2.79304
VIT_14s0066g00860	0.143118	0.34419	0.29457	0.506334	0.528684	0.444419	0.460188	0.359857	0.37154	0.483582	0.456066	0.501716
VIT_14s0066g00870	2.54199	2.927	2.73051	3.73746	3.38753	3.25576	2.73865	2.31944	2.37301	3.35312	4.14071	3.75481
VIT_14s0066g00880	0.0245297	0.0550597	0.0160279	0.173566	0.0431494	0.0253904	0.134663	0.0609163	0.0509441	0.350948	0.323723	0.319398
VIT_14s0066g00890	0.15808	0.304139	0.464809	0.159791	0.695185	0	0.247951	1.32493	1.31322	0.577446	1.2212	0.950003
VIT_14s0066g00900	0.665698	1.2342	1.17442	0.623964	0.830351	0.626414	0.541062	0.845373	0.992917	1.12743	0.899962	0.751626
VIT_14s0066g00910	0	0	0.0302091	0	0	0	0	0	0	0	0	0.0154358
VIT_14s0066g00920	1.86076	2.0538	2.43806	4.51415	3.67804	3.42634	2.9647	2.71785	3.33566	4.69537	5.18246	4.34546
VIT_14s0066g00950	30.6524	32.1207	29.8978	30.9655	30.3441	32.245	39.1129	41.2592	44.9116	32.638	34.5298	33.4438
VIT_14s0066g00960	744.909	602.196	619.617	762.87	846.485	688.162	595.682	673.723	631.053	584.429	548.773	565.263
VIT_14s0066g00970	4.7324	3.64197	3.085	3.67115	4.22039	4.48835	1.4673	1.59886	2.3771	1.42717	1.87045	1.41097
VIT_14s0066g00980	9.32527	9.29261	10.0144	11.9519	10.2818	10.5531	8.80057	10.1386	11.6295	7.86405	9.34963	9.25085
VIT_14s0066g00990	12.9982	12.709	13.0182	10.1952	10.2454	11.0771	13.9818	14.2214	16.2266	9.68642	8.96224	9.3908
VIT_14s0066g01000	0.0721196	0.416264	0.259179	0.1944	0.211439	0.22395	0.301654	0.111937	0.22467	0.153675	0.162498	0.168549
VIT_14s0066g01010	0	0	0	0	0	0.0247125	0.131068	0	0.024792	0.0872116	0	0
VIT_14s0066g01020	51.1317	54.178	56.5004	63.4734	61.9837	66.3924	63.8546	58.6202	57.6134	94.9647	91.8673	93.0581
VIT_14s0066g01030	7.85926	9.82988	10.0286	10.1349	8.96332	10.4776	6.03459	6.87198	8.57423	6.41315	6.75487	6.63545
VIT_14s0066g01040	7.40239	8.35448	8.72144	7.40395	7.67267	7.68224	7.16148	7.16498	7.66659	8.07296	8.64903	7.47265
VIT_14s0066g01050	7.98808	8.85482	9.02174	7.78934	6.94825	7.46526	4.93708	5.45199	5.78633	4.83103	4.81893	4.27421
VIT_14s0066g01060	0.621723	0.280352	0.114255	0	0.0683534	0	0.716148	0.361868	0.0605257	0.63874	1.14445	1.01192
VIT_14s0066g01070	10.9148	10.3013	9.88868	11.172	11.0521	9.5889	10.9518	10.9974	11.7389	11.1403	12.6877	13.0223
VIT_14s0066g01080	386.762	378.037	357.499	331.134	330.973	339.376	455.369	401.433	379.169	449.272	497.923	497.639
VIT_14s0066g01090	0.0394205	0.0758433	0.077273	0	0.277374	0.0816074	0.21641	0.110133	0.0409349	10.5119	8.3746	10.7396
VIT_14s0066g01100	26.1706	24.8514	24.5859	25.8105	23.3966	22.6322	22.5505	24.3892	25.6208	17.728	17.7877	19.4251
VIT_14s0066g01110	99.4932	83.3075	88.5328	124.429	138.798	120.107	90.4106	80.9802	91.7809	98.2493	105.078	102.871
VIT_14s0066g01120	13.0952	15.4008	15.6818	15.5515	14.4221	15.9444	16.481	15.2527	15.9269	17.2383	15.9255	14.7937
VIT_14s0066g01130	83.9389	59.593	56.6236	49.7234	51.3521	46.7929	61.0223	64.7545	61.0264	33.7615	38.4375	34.4199
VIT_14s0066g01140	0.116356	0.111932	0.228085	1.80344	1.09162	1.7263	0.304178	0.180598	0.0805509	6.97766	7.1161	8.31341
VIT_14s0066g01150	6.12296	6.61097	6.58871	4.45798	4.50035	5.7838	13.0627	9.7095	9.22603	14.3113	17.1384	18.7629
VIT_14s0066g01160	13.7768	13.4855	11.7261	19.2397	20.0358	16.762	19.4766	17.7817	14.9962	23.2311	28.0075	25.6006
VIT_14s0066g01170	51.1991	60.2406	62.3745	51.6868	48.0463	51.7146	40.5569	43.019	46.3425	42.7954	44.6391	41.6392
VIT_14s0066g01180	20.473	24.9742	25.1352	16.9205	14.6204	16.2421	15.2278	18.8722	21.7689	12.249	12.0048	12.5101
VIT_14s0066g01190	43.9436	49.4458	41.6253	18.5304	20.1934	23.2156	97.1946	73.2554	50.3449	73.8813	63.6654	51.0694
VIT_14s0066g01200	9.50303	11.551	12.3018	15.0309	13.1919	13.1252	17.5657	12.5817	13.0633	19.1211	22.7895	19.7103
VIT_14s0066g01210	87.3949	64.4493	70.6846	92.4187	94.429	79.9514	68.6111	69.779	83.0798	52.1169	47.8868	46.7187
VIT_14s0066g01220	0.332094	0.319467	0.0406862	0.125883	0.219066	0.214842	2.40913	2.0489	2.54328	1.28892	2.04438	2.82733
VIT_14s0066g01230	9.52256	10.552	9.15596	9.54439	9.40026	9.85669	9.79994	10.1402	9.67976	10.8977	13.6574	11.6305
VIT_14s0066g01240	3.58482	3.29858	3.27744	1.89058	2.13106	2.02397	5.16723	4.80309	4.4435	4.52886	5.60984	4.74012
VIT_14s0066g01250	0	0	0	0	0	0	0	0	0	0	0	0
VIT_14s0066g01260	0	0	0	0	0	0	0	0	0	0	0	0
VIT_14s0066g01270	0	0	0	0	0	0	0.0212529	0	0	0	0	0
VIT_14s0066g01280	7.53315	8.60466	9.92425	2.03058	1.95785	2.9223	3.26798	4.33561	4.83447	1.92127	1.48109	1.54983
VIT_14s0066g01290	0.0797788	0.153491	0.208512	0.0537615	0.350841	0.357838	0.125134	0.173355	0.110458	0.218566	0.154077	0.372898
VIT_14s0066g01300	11.981	11.665	12.3319	7.6687	7.27431	8.45356	6.50255	6.83348	7.72737	7.66646	7.68628	7.51572
VIT_14s0066g01310	17.3664	17.9105	17.1397	14.86	15.0079	12.9175	14.3482	14.8751	13.8187	12.208	14.2544	12.4996
VIT_14s0066g01320	221.164	205.962	207.7	144.753	154.335	136.282	188.832	201.732	212.165	148.386	146.279	145.708
VIT_14s0066g01330	5.41475	6.47932	6.34258	9.87873	8.36334	6.42495	12.5325	10.3311	12.7541	9.16605	11.3502	9.78864
VIT_14s0066g01340	528.394	509.431	478.676	721.948	768.323	669.753	586.517	472.182	382.976	793.688	755.677	753.948
VIT_14s0066g01350	210.005	180.091	163.111	260.392	279.864	225.442	209.623	173.351	132.094	254.879	243.965	252.339
VIT_14s0066g01360	0	0.386023	0	0	0	0.138454	0	0	0	0.366456	0.129165	0.133975
VIT_14s0066g01370	6.10372	5.7777	4.9773	4.93583	6.31328	5.5092	5.09324	6.36628	4.76633	5.44025	7.12002	6.84713
VIT_14s0066g01380	21.6734	19.1364	19.9607	25.4515	27.1867	23.1251	21.9724	21.2201	24.384	17.8362	18.914	18.5314
VIT_14s0066g01390	3.21025	4.56209	3.84361	2.58124	2.67914	2.54881	1.87394	2.83671	2.48124	1.59908	2.096	2.21058
VIT_14s0066g01400	14.4416	14.1925	14.46	21.6703	22.4897	18.5997	14.2911	13.0496	10.6655	13.4553	14.8865	15.8703
VIT_14s0066g01410	17.1147	13.8127	14.6398	13.0919	12.2899	10.0745	8.28314	11.2896	12.3685	4.36498	4.63421	4.01528
VIT_14s0066g01420	0	0	0.0316915	0	0	0	0.481813	0	0	2.83474	0.655701	0.647729
VIT_14s0066g01430	0.58961	1.23162	1.12275	1.60066	1.61501	1.37753	0.924811	1.06679	1.18954	1.4461	1.36646	1.73792
VIT_14s0066g01440	23.959	28.2471	26.5898	14.8622	14.56	17.95	30.7381	27.3056	24.8131	25.6495	33.0397	31.5206
VIT_14s0066g01450	3.04139	4.81239	4.52745	4.47812	3.92275	4.85869	5.35992	4.87198	5.94428	6.43676	6.9986	5.91803
VIT_14s0066g01460	26.5289	25.4697	25.6929	24.9081	25.2698	22.8741	21.2372	22.5815	20.8516	24.2985	26.3011	24.8385
VIT_14s0066g01470	0	0	0	0	0	0	0	0	0	0	0	0
VIT_14s0066g01480	0.0196855	0	0	0.039797	0.0519421	0.0203762	0.0154384	0	0.0204417	0	0	0
VIT_14s0066g01490	0.036737	0.0706802	0.0720126	0.222807	0.129246	0.152104	0.115245	0.136847	0.0381482	0.100646	0.1419	0.110388
VIT_14s0066g01500	0	0	0.112992	0	0.101397	0.0596651	0.090413	0.0536804	0.299285	0.10528	0.111325	0
VIT_14s0066g01520	0	0	0	0	0	0	0	0	0	0	0	0
VIT_14s0066g01530	118.481	125.326	111.359	102.039	105.553	94.6501	113.054	114.966	114.354	109.695	125.963	110.573
VIT_14s0066g01540	0	0	0	0	0	0.0173345	0.0919368	0.0311915	0.0173902	0	0.0646864	0.0335475
VIT_14s0066g01550	101.703	95.1587	99.4128	77.3964	70.8283	75.4366	63.5975	69.158	84.8996	63.3424	67.7541	61.1438
VIT_14s0066g01560	1.0968	1.29249	1.43779	1.69072	1.67612	1.40491	1.06446	0.753289	1.1247	0.926494	1.00617	0.796454
VIT_14s0066g01570	0.757255	0.922719	1.28647	0.535816	0.666032	0.418041	0.494902	0.564164	0.629077	0.18441	0.316872	0.278106
VIT_14s0066g01580	47.8367	56.0616	53.5644	22.492	20.9037	24.4032	28.6501	30.3612	35.8365	11.6979	9.03055	8.55718
VIT_14s0066g01590	0.64811	0.53178	0.242878	0.327562	0.301783	0.473542	0.224243	0.301781	0.395887	0.0522234	0.0920363	0.114556
VIT_14s0066g01600	33.6973	31.4765	31.1125	34.2864	42.3678	42.9218	40.4941	36.7146	29.69	58.0997	52.6039	45.1797
VIT_14s0066g01610	11.1952	12.2413	12.4368	11.9714	11.5246	13.004	11.1796	12.1689	13.214	18.5078	17.1198	15.9184
VIT_14s0066g01620	66.977	55.3166	56.6532	61.3377	70.9329	60.9482	59.3928	66.8404	56.0385	61.8764	63.634	60.2979
VIT_14s0066g01630	5.76716	7.27642	6.87619	7.35208	6.73998	7.43284	11.0457	8.45293	10.6466	12.0777	14.0917	12.8365
VIT_14s0066g01640	0.939937	0.849946	0.239523	7.41085	5.90269	5.38996	0.353832	0.297612	0.488023	1.42489	1.37963	1.16739
VIT_14s0066g01650	18.2507	20.8047	18.1113	14.6663	13.6242	14.9475	9.64351	13.9794	12.4134	10.2293	8.70172	7.31198
VIT_14s0066g01660	16.5784	17.5628	17.4135	18.7399	18.6316	18.1596	20.0967	19.6859	20.0845	20.2541	22.1916	20.8009
VIT_14s0066g01670	0	0	0	0	0	0	0.62679	0.0455682	0.0338742	0.0744752	0.441007	0.277724
VIT_14s0066g01680	0	0	0	0	0	0	0	0	0	0	0	0
VIT_14s0066g01690	0	0	0	0	0	0	0	0	0	0	0	0
VIT_14s0066g01700	31.057	28.5409	29.0449	24.7988	26.6137	29.9916	30.888	34.9006	32.6104	30.8652	31.5651	33.2964
VIT_14s0066g01710	5.22396	5.57432	5.63638	6.38985	6.83407	10.4737	22.8429	12.1009	9.32219	38.225	41.1404	48.1683
VIT_14s0066g01720	64.6287	85.7953	86.2173	72.0165	66.3421	73.9223	61.2695	60.2129	57.8319	67.3994	65.2594	59.886
VIT_14s0066g01730	0.0147502	0.042568	0	0	0.0129733	0	0.0925434	0.178572	0.137851	0.0538805	0.056974	0.0443215
VIT_14s0066g01740	30.7661	23.3409	25.8261	30.8048	31.6267	30.2885	26.6022	31.1821	26.7073	31.3312	29.8498	30.8154
VIT_14s0066g01750	8.19334	7.94623	8.22731	13.856	13.2738	12.0626	7.65128	7.44304	7.81261	11.0705	11.9864	10.6662
VIT_14s0066g01780	32.817	23.5809	22.7341	35.9163	35.9216	28.0591	25.9561	25.4305	24.7498	20.8544	24.8274	21.7131
VIT_14s0066g01790	0.62373	0.872747	1.02814	2.89448	3.19181	3.22808	0.489164	0.71287	0.529929	2.48553	1.25936	1.73221
VIT_14s0066g01800	4.45847	6.11877	5.42526	4.6288	3.80631	4.0107	4.51478	4.99554	5.11049	4.51272	4.63575	5.00997
VIT_14s0066g01810	0.686331	1.42795	2.39349	0.661491	0.61769	0.693892	1.25177	1.29317	1.60771	1.37015	1.44881	1.63065
VIT_14s0066g01820	3.51942	5.72947	10.2666	1.87348	1.37372	1.76756	2.02518	3.00599	4.00062	2.73855	2.17184	2.37785
VIT_14s0066g01830	0.730421	1.70891	4.18047	0.191418	0.245868	0.242683	0.502116	1.33524	1.29223	0.362339	0.400558	0.415472
VIT_14s0066g01840	0.0626624	0.18084	0.491329	0.0633406	0.0551138	0.0324306	0.0491434	0.350132	0.260279	0.314734	0.211785	0.188289
VIT_14s0066g01850	16.4832	16.9837	19.0394	9.21258	9.52762	12.6412	6.37163	9.02098	7.65237	6.06391	3.57064	3.20804
VIT_14s0066g01860	0.210672	0.289517	0.265477	0.0304218	0.052941	0.218064	0.141618	0.224219	0.28127	0	0.0290622	0
VIT_14s0066g01870	3.6373	3.53583	3.95898	3.61861	3.97365	4.26031	3.84346	3.76167	4.03545	3.86359	3.9745	4.27588
VIT_14s0066g01880	63.9652	43.6491	36.6481	18.4736	23.0027	22.1242	121.83	114.735	111.468	101.721	154.673	163.115
VIT_14s0066g01890	15.9189	16.2781	16.6329	15.6463	15.6788	18.2493	16.0707	13.5495	12.8232	20.1202	17.8751	19.1529
VIT_14s0066g01900	41.5127	31.5019	28.5296	46.0578	46.0034	37.8335	26.0388	27.1077	27.1783	23.4106	26.791	28.4926
VIT_14s0066g01910	5.32764	5.75716	5.66552	6.7406	6.69295	6.53478	6.66428	6.22661	7.05369	6.29245	7.03957	6.12772
VIT_14s0066g01920	41.5938	39.0824	38.2315	47.1939	48.9461	44.1621	53.4177	50.4867	50.1642	74.2267	80.8599	79.1341
VIT_14s0066g01930	16.4049	16.1997	18.2609	13.5299	13.9785	14.4639	15.495	14.9198	17.3806	17.6456	17.2254	16.1493
VIT_14s0066g01940	3.41842	2.67186	2.19872	2.48358	2.34892	2.32205	3.93759	4.57621	3.99346	3.9022	4.2294	4.06588
VIT_14s0066g01950	0.0522972	0.0251544	0.153771	0.132158	0.0689958	0.243595	0.51268	0.340918	0.352991	0.573105	1.23727	1.1
VIT_14s0066g01960	0	0	0	0	0	0	0.0210524	0.074996	0	0	0	0
VIT_14s0066g01970	0.0311442	0.26964	0.213673	0	0.0273924	0	0.43965	0.725086	0.905537	0.0853242	0	0
VIT_14s0066g01980	0	0	0	0	0	0	0	0	0	0	0	0
VIT_14s0066g01990	0	0	0	0	0	0	0	0	0	0	0	0
VIT_14s0066g02000	0	0	0	0	0	0	0	0	0	0	0	0
VIT_14s0066g02020	0.414926	0.364441	0.618852	0.0182355	0.0476011	0.205406	0.169778	0.201603	0.2248	0.0494241	0	0.0180692
VIT_14s0066g02030	4.63762	6.12455	6.47757	6.5662	5.24436	6.16351	6.12728	4.81544	5.82256	7.68083	8.02039	7.33175
VIT_14s0066g02040	0.878186	1.60989	3.31296	0.0502466	0.276896	0.36017	1.10456	1.7128	1.56575	0.923028	0.83202	0.597461
VIT_14s0066g02050	0	0	0	0	0	0	0	0	0	0	0	0
VIT_14s0066g02060	0	0.151052	0.718199	0.0705432	0.0306904	0.0902958	0.205244	0.406194	0.452931	0.573584	0.252715	0.297074
VIT_14s0066g02070	0	0.0692179	0.105784	0	0	0	0.0846453	0.0670079	0.0747179	0	0	0
VIT_14s0066g02080	0	0.0504774	0.0257145	0	0.0230757	0	0.0617279	0.0977316	0.136221	0.0718783	0.0760051	0
VIT_14s0066g02090	0	0.0562449	0.382035	0.0197003	0.0171416	0.0201732	0.183416	0.127048	0.182142	0.338162	0.432857	0.605139
VIT_14s0066g02100	0	0.0352367	0	0	0	0	0	0	0.0380366	0	0.0176856	0.0366882
VIT_14s0066g02110	0	0	0	0	0	0	0	0	0	0	0.0381144	0
VIT_14s0066g02120	0.0246262	0.0236898	0.0482728	0	0.0216596	0	0.0579397	0	0	0.0224891	0.0713408	0.0493314
VIT_14s0066g02130	0.751197	0.860279	0.736257	1.15707	0.629242	0.851608	1.0941	0.599625	1.00293	0.686006	0.967191	1.0032
VIT_14s0066g02140	0.166982	0.160633	0.290953	0.243807	0.163185	0.172841	0.276464	0.276452	0.0770653	0.372756	0.394157	0.27875
VIT_14s0066g02150	0	0	0	0	0	0	0	0	0	0	0	0
VIT_14s0066g02170	18.0444	18.9872	17.6337	14.2815	15.6612	15.802	29.7554	28.5325	23.5731	24.4519	31.9876	34.5832
VIT_14s0066g02180	0.750697	0.762273	0.592701	0.822057	0.788648	0.884959	0.801339	1.16516	1.03938	0.990238	1.22832	1.90064
VIT_14s0066g02190	8.24762	9.60595	11.1033	12.0581	11.2841	11.7425	16.4928	22.8067	29.8608	41.7716	35.9767	32.7586
VIT_14s0066g02200	19.7411	19.0379	18.8654	14.0505	13.2011	12.2195	13.5299	14.5283	13.6663	12.5813	15.9691	13.9965
VIT_14s0066g02210	1.52949	2.41719	2.67691	2.0982	2.35417	2.99669	1.62791	1.98393	1.53152	3.39212	3.85062	2.95446
VIT_14s0066g02220	1.03349	1.75167	2.74939	3.08427	2.46725	3.31113	1.77542	1.74157	2.14638	3.95496	3.13653	3.3026
VIT_14s0066g02230	4.65011	5.67665	4.71755	6.76204	6.91223	6.86807	7.40039	6.68566	4.32046	9.28781	9.32213	9.64199
VIT_14s0066g02240	32.7542	33.1512	35.1395	34.9943	34.0919	37.7651	31.1178	32.5049	35.9824	30.3159	29.4004	29.1968
VIT_14s0066g02250	29.8354	32.4854	35.8559	21.581	21.3037	22.753	19.7503	22.3159	24.3022	17.8713	16.0829	16.1928
VIT_14s0066g02260	4.48898	4.56971	5.39416	5.79627	5.97641	5.48986	5.14815	5.32575	5.79486	5.9245	6.30919	5.58943
VIT_14s0066g02270	0.263172	0.388187	0.223546	0.478836	0.354918	0.345048	0.178875	0.343115	0.382594	0.240333	0.254132	0.210875
VIT_14s0066g02280	0	0	0	0.272747	0	0	0.0705377	0.16752	0	0.328547	0.521116	0.270259
VIT_14s0066g02290	0.0419008	0.201538	0.123202	0.423543	0.331679	0.390339	0.197166	0.273145	0.0435104	0.153058	0.202307	0.251808
VIT_14s0066g02300	0.681667	0.273228	0.0556758	0.574204	1.09917	0.940781	0.0445501	0	0.353927	0.415007	0.219417	0.568967
VIT_14s0066g02310	0	0.02247	0	0.0236109	0	0	0	0	0	0	0.0451115	0
VIT_14s0066g02320	0.0337102	0.0324284	0.0330397	0	0	0.0523395	0.0132187	0	0	0.0153924	0.0244141	0.0168821
VIT_14s0066g02330	23.7544	30.7732	30.1459	30.6235	28.0122	31.0606	26.5161	24.4972	27.6982	30.7174	34.1879	31.9872
VIT_14s0066g02340	22.4393	19.7485	19.7598	21.4957	22.7117	21.2256	26.6589	22.9544	22.9428	27.1965	28.5801	27.0625
VIT_14s0066g02350	12.7574	12.5397	15.6234	11.2867	10.7984	16.0291	28.2124	46.8398	57.0299	36.1736	35.7379	35.6516
VIT_14s0066g02360	38.1579	31.2283	29.9331	29.3359	30.6392	27.4365	32.3821	32.4412	33.414	29.6238	31.7371	32.895
VIT_14s0066g02370	4.81687	4.25852	4.56816	5.1844	4.49388	4.6831	3.33413	3.23266	3.76662	3.22345	2.93773	2.63692
VIT_14s0066g02380	76.3406	70.6643	64.7407	63.041	60.1533	60.2794	60.7872	65.4812	62.3343	67.2011	70.2317	66.5507
VIT_14s0066g02390	22.7339	28.3423	29.6529	20.9328	18.7168	21.5706	28.8379	25.7036	28.8137	29.553	32.8979	31.5627
VIT_14s0066g02400	22.7399	23.9916	23.6402	26.4026	26.5618	26.022	25.6294	26.5782	27.061	27.3599	28.3127	25.681
VIT_14s0066g02410	20.2633	22.151	19.211	19.5679	16.2589	20.2718	20.3524	22.0306	18.8772	18.7999	16.8522	17.3016
VIT_14s0066g02420	0	0	0	0	0	0	0	0	0	0	0.02343	0
VIT_14s0066g02430	0	0	0	0	0	0	0	0	0	0	0	0
VIT_14s0066g02440	26.3327	31.1818	31.0207	26.8912	25.0088	25.8889	25.084	24.9526	26.4846	27.4786	26.9194	28.6074
VIT_14s0066g02450	1.21389	1.04948	1.55119	1.84831	1.77042	2.19487	0.988151	1.08752	0.877578	1.33306	1.45411	1.30818
VIT_14s0066g02460	0	0	0	0	0	0	0	0	0	0	0	0
VIT_14s0066g02470	2.43384	3.77018	3.91141	0.307523	0.330541	0.389	7.71922	8.7662	8.21385	3.36662	5.30531	5.44907
VIT_14s0066g02480	0	0.0349301	0.0355886	0	0.0319366	0	0	0	0.0377057	0.132638	0.0701269	0.072738
VIT_14s0066g02490	0.0191261	0	0.00937286	0.00966656	0.0168221	0.00989861	0.0299995	0	0.0297913	0.0349326	0.0369382	0.0383136
VIT_14s0066g02500	0.0200255	0.00963205	0.00981362	0.0202423	0.00880657	0.0103641	0.0314103	0.0839207	0.0519871	0.0548629	0.0966881	0.0902594
VIT_14s0066g02510	0.537252	0.650815	0.819103	1.26715	1.05007	1.02982	0.749054	0.815341	0.743854	1.29017	1.09524	0.916786
VIT_14s0066g02520	0	0.00792363	0.024219	0.00832596	0.00724456	0.0341033	0.0129195	0.00767065	0.0171065	0.03761	0.0238616	0.0165001
VIT_14s0066g02530	6.40727	5.40205	5.08884	5.08079	4.43708	3.73532	4.49068	6.41266	5.85042	2.72385	3.78698	3.00592
VIT_14s0066g02540	3.23995	4.82625	4.59968	5.14078	5.44887	5.60972	4.24262	3.38298	2.49782	5.2989	5.84016	5.84127
VIT_14s0066g02550	20.6224	29.861	26.8229	20.0941	18.6214	22.1824	17.8125	19.4457	17.2413	17.3273	17.3337	15.5617
VIT_14s0066g02560	187.75	137.093	144.15	186.874	182.584	177.086	165.294	181.912	154.013	156.417	151.459	158.937
VIT_14s0066g02570	0	0	0	0	0	0	0	0	0	0	0	0
VIT_14s0066g02580	0	0	0	0	0	0	0	0	0	0	0	0
VIT_14s0066g02590	1.16769	2.41097	1.68879	0.331069	0.363217	0.619073	0.424382	0.875249	0.384468	0.221074	0.123759	0.171156
VIT_14s0066g02600	5.06845	4.34539	3.76495	6.25582	5.80306	5.19107	4.49101	4.00791	3.19483	5.52183	6.43992	5.27252
VIT_14s0066g02610	13.4757	22.9861	32.4075	12.5771	13.8593	9.80412	20.0226	31.3135	37.5095	18.6363	18.2928	17.2921
VIT_14s0066g02620	10.9066	11.5807	13.0495	14.7481	12.3982	12.8229	12.1202	13.1465	13.4198	14.5267	14.4864	13.4593
VIT_14s0066g02630	22.8714	20.1913	20.3914	20.1205	19.2705	19.2483	18.0654	20.8421	22.7304	17.7293	17.4237	17.847
VIT_14s0066g02640	0	1.00366	0	1.05462	0	0	0.818238	3.15775	1.08341	0.238197	0	0.522502
VIT_14s0066g02650	0.081723	0.235847	0.400488	0.33043	0	0.0845905	0	0	0.169725	0.223892	0.0789157	0
VIT_14s0066g02660	0.0133078	0.0512071	0.0913017	0.0269036	0	0.0413242	0.0104367	0.111537	0.0967331	0.0607644	0.0128506	0.0133291
VIT_14s0066g02670	0.0871863	0.223657	0.569682	0.0293766	0.0894639	0.0150409	0.0227921	0.108258	0.256518	0.03981	0	0.0145544
VIT_14s0066g02680	0.0523191	0.239066	0.589703	0.0264427	0.0115041	0.0676936	0.123095	0.462867	0.366721	0.0597234	0.0631523	0.0131008
VIT_14s0108g00010	57.511	57.858	58.4224	52.6794	55.396	55.2145	53.0451	53.2959	52.4976	48.8537	48.2262	47.6142
VIT_14s0108g00020	0.291433	0.81302	0.485582	0.117835	0	0.180995	0.137135	0.217121	0.272366	0	0.0281422	0
VIT_14s0108g00030	0.290172	0.167483	0.360241	0.117325	0.0170144	0.120141	0.0606851	0.0540453	0.020088	0	0	0.0775033
VIT_14s0108g00040	64.6686	69.1394	69.2903	60.2684	61.3421	60.4673	78.1236	65.8092	66.7665	83.0188	89.9412	83.8537
VIT_14s0108g00050	0	0	0	0.0258486	0	0	0	0	0	0	0	0.0512256
VIT_14s0108g00060	18.4528	20.5618	20.2232	17.5927	15.6643	16.9877	21.0279	19.8272	22.4714	17.7451	18.7909	17.4603
VIT_14s0108g00070	4.22477	3.55612	4.0014	6.85743	6.62776	7.21127	5.68678	5.86374	6.43297	6.88158	8.1593	7.1204
VIT_14s0108g00080	182.998	178.899	179.134	181.35	171.008	180.9	138.855	154.642	154.89	170.625	167.417	173.032
VIT_14s0108g00090	11.7183	12.3895	12.6874	10.2731	9.3434	11.9027	24.1177	24.049	20.1519	33.4042	50.8257	61.4278
VIT_14s0108g00100	1.59941	1.88916	1.50807	7.16269	6.78439	8.27766	1.81007	1.99854	1.87109	2.38505	2.77614	3.69063
VIT_14s0108g00110	2.17813	2.1943	2.84081	11.5113	11.1022	9.46203	3.42987	3.24227	2.84952	7.70582	6.37617	7.71298
VIT_14s0108g00120	0	0	0	0.0209666	0	0	0	0	0	0.0568262	0.0801185	0.0831016
VIT_14s0108g00130	8.14328	8.17812	8.83924	8.76766	9.23866	8.7173	7.92581	9.04096	10.8525	10.2102	10.6683	9.4316
VIT_14s0108g00140	235.5	221.218	220.38	220.206	206.533	243.985	228.882	217.715	200.765	201.782	199.221	227.932
VIT_14s0108g00150	25.1239	24.8827	28.6734	14.3825	12.9702	16.4672	13.3224	15.6893	16.2875	8.51753	8.20868	8.12157
VIT_14s0108g00160	0	0	0	0	0	0	0.0722825	0.0171663	0.0191415	0	0.0534005	0.0738518
VIT_14s0108g00170	0	0.00999661	0	0	0	0	0	0	0	0	0	0
VIT_14s0108g00180	0	0	0	0	0	0	0	0	0	0	0	0
VIT_14s0108g00190	1.29578	1.8053	1.75174	0.812984	1.13969	0.901876	3.66192	3.18324	3.08552	2.59109	3.14976	2.34958
VIT_14s0108g00200	0	0	0	0	0	0	0	0	0	0	0	0
VIT_14s0108g00220	0	0	0	0	0	0	0	0	0	0	0	0
VIT_14s0108g00230	0	0	0	0	0	0	0	0	0	0	0	0
VIT_14s0108g00240	0	0	0	0	0	0	0	0	0	0	0	0
VIT_14s0108g00250	0	0	0	0	0	0	0	0	0	0	0	0
VIT_14s0108g00260	0	0	0	0	0	0	0	0	0	0	0	0
VIT_14s0108g00270	16.0531	14.8551	16.6439	7.16253	7.56466	7.10685	22.1518	21.958	23.4443	14.8385	14.7702	13.1666
VIT_14s0108g00280	0.0359438	0.0414926	0.105687	0.0145331	0.00632277	0.014882	0.0169135	0.0267785	0.119439	0.0196947	0.041651	0
VIT_14s0108g00290	0	0.0101414	0.0206651	0.0106563	0	0	0	0	0	0	0	0
VIT_14s0108g00300	0.0798467	0.14082	0.273905	0	0.0234093	0.0137747	0.0104367	0.173503	0.165828	0.0243058	0	0.0133291
VIT_14s0108g00310	0	0.073082	0.186149	0	0.0334094	0	0.119161	0	0.197223	0.0346888	0.0733609	0
VIT_14s0108g00330	0	0	0	0	0	0	0	0	0	0	0	0
VIT_14s0108g00340	8.22557	12.56	16.1123	5.915	4.91707	5.54098	8.80606	11.9048	15.641	5.65819	7.22092	5.90861
VIT_14s0108g00350	6.95035	5.49694	6.37779	4.73872	4.73866	4.58692	3.96924	5.14768	5.90951	4.02556	4.41434	3.50411
VIT_14s0108g00360	0.781648	1.50385	2.265	1.27104	1.55432	1.37191	1.30598	1.58243	1.19987	1.45866	1.83777	1.63388
VIT_14s0108g00370	0.601921	0.978368	1.1799	1.07001	0.748476	0.816399	0.813897	1.10177	1.3363	0.758186	1.10236	1.22656
VIT_14s0108g00380	9.78245	10.1504	10.6124	10.2472	9.31522	10.1053	6.91403	9.31208	8.29454	8.71737	8.22752	7.28934
VIT_14s0108g00390	0	0	0.0360063	0	0.0323114	0.038026	0	0	0	0	0	0
VIT_14s0108g00400	5.71946	5.56245	6.77613	9.21205	8.67893	10.8861	6.85151	8.15532	10.8776	9.91051	8.33506	7.84802
VIT_14s0108g00420	0	0	0	0	0.0484671	0	0	0	0	0	0	0
VIT_14s0108g00430	43.7226	45.5479	48.2888	36.2378	34.2224	44.5722	32.8712	35.3076	39.0723	29.3986	21.5297	21.7966
VIT_14s0108g00440	0.0911205	0.262967	0.111635	0	0	0.0707383	0	0.0636429	0.0473105	0	0	0
VIT_14s0108g00450	634.275	495.045	456.611	167.397	188.519	166.275	512.284	465.99	436.39	203.723	224.512	178.825
VIT_14s0108g00460	436.917	348.499	364.899	249.002	277.225	269.947	264.879	299.598	285.564	235.89	228.753	221.101
VIT_14s0108g00470	1.11134	1.10099	1.0242	1.2072	1.0504	1.64824	1.49598	1.22031	1.39517	1.87831	1.97013	2.01026
VIT_14s0108g00480	32.0965	30.5548	30.8789	21.3002	17.4262	22.9287	22.3101	19.9109	17.1851	28.1142	26.8747	28.6475
VIT_14s0108g00490	48.3715	50.0006	52.3425	33.8889	32.286	34.5897	45.166	41.2495	42.2894	44.4609	43.1464	40.4631
VIT_14s0108g00500	2.47076	3.33169	3.38392	3.34818	2.86586	3.00976	3.60041	3.46144	3.71967	4.0693	4.6207	4.22
VIT_14s0108g00510	78.2136	70.8936	63.2322	85.2343	93.0784	89.3381	99.5207	87.1761	84.5961	109.185	132.8	122.613
VIT_14s0108g00520	0	0.0969719	0	0	0.177323	0.104342	0.118585	0.0469379	0.0523387	1.05865	0.146013	0.0504832
VIT_14s0108g00530	0	0	0	0.0559976	0	0	0.0868925	0	0	0.860037	0.909416	0.88779
VIT_14s0108g00540	4.44888	3.74855	3.97383	6.33092	6.39668	5.04588	8.22774	7.96293	9.81294	12.8367	11.8218	13.9685
VIT_14s0108g00550	0	0.371726	0	0	0	0	0.909153	0.359857	0.401263	0.705768	0.373145	0.774076
VIT_14s0108g00560	0.263235	0.542627	0.503713	0.354778	0.275624	0.428169	0.796282	0.431915	0.221281	1.69418	1.04098	1.44384
VIT_14s0108g00570	2.67361	2.99064	3.19327	3.77099	4.09057	3.65557	3.67671	3.36996	4.57124	5.0308	4.8153	4.44656
VIT_14s0108g00580	5.98895	4.79402	5.4628	5.56769	4.90222	5.11312	4.47402	5.25161	6.30981	5.12988	4.98117	4.9696
VIT_14s0108g00590	28.8809	19.184	18.0566	0.164008	0.0648665	0.13741	11.7761	14.6979	21.2291	0.309813	0.384575	0.236381
VIT_14s0108g00600	1.38512	1.92466	1.52727	2.11961	2.11504	2.19041	1.90101	1.95278	1.61812	2.05549	2.06204	2.2737
VIT_14s0108g00610	0	0	0	0	0	0	0	0	0	0	0	0
VIT_14s0108g00620	0	0	0	0	0	0	0	0	0	0	0	0
VIT_14s0108g00630	140.489	122.584	120.545	59.9932	56.9263	47.6081	85.4153	97.7086	113.141	29.5532	21.3049	27.3941
VIT_14s0108g00640	0	0	0	0	0	0	0	0	0	0	0	0
VIT_14s0108g00650	0	0	0	0	0	0	0	0	0	0	0	0
VIT_14s0108g00660	0	0.0372185	0	0.0391083	0	0	0.0303426	0	0	0	0	0.0387517
VIT_14s0108g00670	0	0	0	0	0	0	0	0	0	0	0	0
VIT_14s0108g00690	0.1248	0.168077	0.146782	0.0756905	0.0439064	0.0258358	0.0783002	0.162711	0.103676	0.0455879	0	0.0500002
VIT_14s0108g00700	0	0	0	0	0.0302853	0	0.0270045	0	0	0	0	0
VIT_14s0108g00710	0.131642	0.186231	0.303586	0.360064	0.306487	0.376723	0.394746	0.295667	0.442263	0.339439	0.366405	0.349024
VIT_14s0108g00720	0	0	0	0	0	0	0	0	0	0	0	0
VIT_14s0108g00730	2.62709	2.92433	3.03463	4.79891	3.89504	4.09833	6.60771	4.2115	4.15047	6.04917	6.74076	7.33006
VIT_14s0108g00740	151.76	127.622	152.467	129.086	148.737	102.795	159.907	158.901	147.235	204.985	183.421	156.079
VIT_14s0108g00750	6.03724	4.87733	5.54376	10.0426	10.2591	11.3151	4.48192	4.66703	5.08229	6.98532	6.59397	6.01757
VIT_14s0108g00760	17.2469	13.5187	11.8953	30.3473	34.6645	29.0922	7.66472	10.8861	7.69442	8.80841	7.46365	6.71788
VIT_14s0108g00800	0.528714	1.22067	0.932758	5.77191	4.1852	5.47266	3.73183	2.26491	1.20786	8.49783	7.96462	5.9311
VIT_14s0108g00810	613.947	583.469	631.131	1287.81	1356.75	1145.96	544.527	736.836	527.172	770.861	740.347	673.863
VIT_14s0108g00820	0	0	0	0	0	0	0	0	0	0	0	0
VIT_14s0108g00830	20.6598	18.9104	23.6627	74.3219	74.09	69.661	11.8432	24.3718	22.5683	58.2783	41.3056	41.1948
VIT_14s0108g00840	1.82357	1.9324	1.34048	0.633637	0.814477	0.855299	4.36865	3.39645	4.52695	7.44188	8.18557	8.90417
VIT_14s0108g00850	376.237	278.22	251.198	164.799	175.591	167.891	138.227	184.088	159.144	111.373	113.212	103.696
VIT_14s0108g00860	0.0294726	0.0567039	0	0	0	0	0.0231141	0.0274468	0.0306048	0.0269149	0	0.0295199
VIT_14s0108g00870	39.1504	36.5015	40.4557	40.0701	37.9585	36.3342	48.982	48.6252	49.6557	48.0376	48.2292	47.5268
VIT_14s0108g00890	4.00361	6.07024	6.5595	4.55432	4.47785	3.98328	9.09153	7.83525	9.14632	17.4623	16.226	15.4416
VIT_14s0108g00900	0	0	0	0	0	0	0	0.0451914	0	0	0	0.0486048
VIT_14s0108g00910	0	0	0	0	0	0	0	0	0	0	0	0
VIT_14s0108g00920	0	0	0	0	0	0	0	0	0	0	0	0
VIT_14s0108g00930	2.53692	8.64666	13.2392	0.288705	1.22648	1.06081	2.75381	5.61691	5.44322	1.56496	1.52503	2.01933
VIT_14s0108g00940	25.2518	26.3844	26.3794	22.5546	20.7872	20.6084	17.0436	17.4912	20.1306	15.644	15.9923	14.7167
VIT_14s0108g00950	28.8655	29.7752	31.4869	31.0015	29.6323	31.0707	38.0821	30.3225	31.7349	37.2182	41.8528	42.8016
VIT_14s0108g00960	0	0	0	0	0	0	0	0	0	0	0	0
VIT_14s0108g00970	16.1687	17.6959	17.7071	15.8833	16.6912	16.4479	22.4437	19.77	18.1035	23.6618	24.1407	23.6203
VIT_14s0108g00980	8.56597	9.92254	11.7945	3.20581	3.93649	4.60201	15.0165	10.213	9.27978	7.71432	7.5848	7.58518
VIT_14s0108g00990	0.694267	0.445246	0.907279	0.877227	0.966834	0.538971	0.680604	0.377152	0.240313	1.69071	2.51407	1.33281
VIT_14s0108g01000	2.58712	2.89674	7.35758	6.9022	8.46769	5.97039	10.544	16.4701	18.4532	19.2881	22.73	19.2858
VIT_14s0108g01010	0	0	0	0	0	0	0	0	0	0	0	0
VIT_14s0108g01020	68.7013	69.1127	97.0544	258.235	261.076	203.001	22.0406	20.859	33.2154	26.7745	15.6352	10.1855
VIT_14s0108g01030	20.9069	23.0183	22.8769	18.2188	17.3558	16.8692	21.257	20.1933	23.2697	17.374	21.8058	19.9721
VIT_14s0108g01040	16.0416	21.1733	20.5744	15.7401	14.8669	14.9829	20.5051	17.6087	17.4224	19.2131	21.0575	19.9743
VIT_14s0108g01050	0.701378	0.790569	0.715204	1.35349	0.928445	1.07798	1.00567	1.01604	1.08881	1.16456	1.53244	1.5895
VIT_14s0108g01060	5.8544	6.19159	5.97993	2.94106	3.67575	3.55923	5.68387	5.09072	6.51877	5.52348	5.15949	4.78641
VIT_14s0108g01070	3.85827	5.05124	5.88486	14.0539	15.1803	17.1089	16.5438	9.97128	9.88582	31.5441	37.6762	36.3807
VIT_14s0108g01080	5.4458	4.97939	8.13836	12.6173	12.3538	12.6132	2.28345	3.99191	5.99095	6.69659	7.62777	5.53555
VIT_14s0108g01090	0	0	0	0	0	0	0	0	0	0	0	0
VIT_14s0108g01100	27.9218	22.5443	20.7447	25.8231	28.2257	23.001	21.2355	25.9534	23.0202	21.4979	23.0381	21.4111
VIT_14s0108g01110	109.872	98.6829	107.995	68.2654	65.1962	77.2141	91.0774	104.918	107.43	73.8396	74.442	72.6728
VIT_14s0108g01120	11.0607	11.3098	10.0068	10.2161	10.9981	11.6623	12.3949	10.2044	9.61147	11.0897	11.7762	10.846
VIT_14s0108g01130	2.09734	2.24177	3.44032	3.73951	3.56126	3.37701	0.993765	1.54626	1.57294	2.15474	1.77213	1.72141
VIT_14s0108g01140	111.834	99.6443	99.8519	95.8809	96.4126	90.1007	102.895	108.973	110.147	105.336	102.823	102.998
VIT_14s0108g01150	0.782999	0.444211	0.41323	0.710297	1.28906	0.893599	0.393636	0.54221	0.250178	0.990067	1.00814	0.764146
VIT_14s0108g01160	704.281	641.48	689.755	478.32	475.709	525.233	591.256	607.256	604.689	486.122	457.837	448.807
VIT_14s0108g01170	29.1342	25.5214	26.2805	26.2439	28.3684	25.9132	25.4368	25.787	27.7635	31.3619	32.4903	30.3688
VIT_14s0108g01180	19.6142	19.958	21.6068	18.8212	18.6364	17.7289	11.5911	12.992	12.1059	12.16	9.41688	8.21799
VIT_14s0108g01190	3.73059	2.64701	3.08589	3.50352	3.7466	2.98512	5.43647	5.51923	4.25854	4.32499	4.95655	4.77009
VIT_14s0108g01200	47.8237	47.5337	42.45	31.0926	29.1224	30.03	44.4839	45.0691	45.0083	33.6329	34.9502	34.8829
VIT_14s0108g01210	3.86971	5.36861	5.1731	4.47039	3.41512	3.47415	5.01678	5.283	5.53551	4.56761	4.70275	4.45599
VIT_14s0108g01220	0.0670952	0.032272	0.164402	0	0.118025	0.0347247	0.394648	0.156208	0.139345	0.24509	0.356347	0.504021
VIT_14s0108g01230	42.6299	46.019	43.8272	45.096	44.5778	45.2682	41.4799	45.8827	41.8322	42.6155	48.5427	45.272
VIT_14s0108g01250	0.258037	0.372339	0.303486	0.339079	0.612772	0.614309	0.263077	0.648811	0.42872	0.353466	0.323925	0.335986
VIT_14s0108g01260	0.683561	0.709483	0.687596	0.509128	0.268965	0.688926	0.818238	0.536063	0.392269	0.574957	0.833785	0.66664
VIT_14s0108g01270	0.278531	0.156298	0.14787	0.199428	0.2756	0.252266	0.227541	0.518771	0.37359	0.339145	0.190515	0.209233
VIT_14s0108g01280	39.5584	42.4299	47.6321	30.8197	30.1797	34.4138	39.9086	37.6997	38.8345	40.5648	40.8212	43.6225
VIT_14s0108g01290	7.21555	6.9412	6.47952	9.77742	8.13016	8.55876	8.24355	7.79108	9.47731	7.15926	7.64563	7.91077
VIT_14s0108g01300	5.49955	4.24541	4.09253	6.89736	5.9418	4.70862	3.56759	4.36278	4.26549	3.44119	3.80268	2.85619
VIT_14s0108g01310	0	0	0	0	0	0	0	0	0.0493206	0.216871	0.183458	0.0475722
VIT_14s0108g01320	38.3336	32.1397	30.9072	10.7437	9.86382	12.9835	9.31626	15.5386	12.1731	4.28219	3.43377	2.23091
VIT_14s0108g01330	40.0647	41.5774	40.9426	24.7501	26.7514	23.7004	44.4749	48.5808	50.6426	27.2802	31.4283	31.7729
VIT_14s0108g01340	1.63483	1.8017	1.85122	3.52967	3.01538	3.02295	2.0041	2.02502	2.07672	2.49309	2.72819	2.0031
VIT_14s0108g01350	47.703	41.837	41.8328	16.9473	20.8065	15.4483	26.013	27.4858	24.3043	7.94838	11.2332	8.3265
VIT_14s0108g01360	22.8301	21.0567	22.7177	23.9228	23.2375	26.5896	23.7544	20.7415	18.6038	25.3687	22.5844	21.959
VIT_14s0108g01370	42.519	34.8761	37.4589	38.2135	36.8594	38.9049	49.0258	46.2635	42.4298	44.9683	44.0092	43.0244
VIT_14s0108g01380	6.99313	6.15759	7.43443	7.43936	8.15959	7.35525	6.61224	7.43154	6.55902	6.72101	5.93602	5.67691
VIT_14s0108g01390	33.4159	37.404	38.2041	34.9273	32.252	34.6888	35.6729	34.3459	39.3873	37.2956	39.803	38.4679
VIT_14s0108g01400	0	0	0	0	0	0	0	0	0	0	0	0
VIT_14s0108g01410	0.048527	0	0	0	0	0	0	0	0	0	0	0
VIT_14s0108g01420	25.6838	23.4225	24.3199	13.6076	11.3998	13.4529	14.4664	15.1794	19.91	8.9943	12.5044	11.5368
VIT_14s0108g01430	30.2997	31.0016	31.5621	38.5681	34.9105	36.3879	28.6224	31.3068	34.3263	32.5269	26.267	29.0532
VIT_14s0108g01440	30.9633	27.3673	28.1355	23.9941	21.3304	20.4922	17.669	20.7782	24.8753	14.5359	14.6249	14.753
VIT_14s0108g01450	6.08855	6.05607	6.08333	6.81172	6.92782	7.05172	11.4391	8.68398	10.1896	13.4551	15.2836	14.3873
VIT_14s0108g01460	61.4507	54.3833	56.5347	63.9742	67.5904	56.7087	53.0953	57.4837	55.0773	59.2658	57.387	59.8
VIT_14s0108g01470	59.3754	45.6186	48.1743	57.2357	52.5686	47.539	54.3367	53.39	44.5886	50.4881	48.2228	53.9568
VIT_14s0108g01480	3.47375	2.81953	2.94361	6.18142	6.58794	5.0189	3.7743	3.10018	2.81812	5.74976	5.73047	4.85655
VIT_14s0108g01490	2.9358	2.94184	3.38695	5.3169	5.02978	4.58987	2.60221	2.62009	2.95331	4.39855	4.00142	3.93599
VIT_14s0108g01500	110.742	95.7908	76.8548	25.9705	23.9401	23.8055	88.9706	85.587	106.283	26.6337	39.8404	39.5249
VIT_14s0108g01510	11.7139	10.5883	10.6262	12.1504	11.3393	13.1495	7.72643	8.64796	7.85636	9.90094	9.99145	9.53723
VIT_14s0108g01520	23.4538	29.3782	30.3461	30.2477	27.094	30.0867	31.401	27.822	29.9954	45.284	39.9111	41.3246
VIT_14s0108g01530	0.107878	0.148251	0.196359	0.264824	0.257537	0.303085	0.277983	0.430553	0.224043	0.323694	0.297634	0.29328
VIT_14s0108g01540	0.913618	0.976533	0.950722	0.991914	0.982127	0.910651	1.18534	0.724772	0.831591	1.15364	1.50307	1.23141
VIT_14s0108g01550	7.3934	6.87744	6.40892	7.77306	8.48118	8.60942	8.45132	8.08687	8.72764	8.29641	8.72223	9.30897
VIT_14s0108g01560	44.9245	42.452	44.449	23.1168	21.12	21.0839	31.2805	32.3521	37.6242	13.4157	14.2047	11.8412
VIT_14s0108g01570	8.50903	8.41019	7.7184	11.0971	11.7102	9.87833	10.7296	10.1616	13.8603	10.8788	12.599	12.2326
VIT_14s0108g01580	3.04578	3.37809	3.37153	5.23387	4.2074	4.76607	3.89213	3.75409	4.94883	4.254	4.44634	4.07354
VIT_14s0108g01590	137.147	130.929	129.604	79.6069	80.1607	93.3972	102.755	113.616	110.019	130.839	127.334	130.019
VIT_14s0108g01600	85.2968	87.7762	89.6102	54.8588	55.7831	63.0911	64.0953	69.2063	73.0827	91.6848	90.4974	81.9503
VIT_14s0108g01610	57.5044	69.41	67.3297	40.1921	40.8939	47.2787	45.6691	47.7899	51.1155	62.4851	62.4703	63.4293
VIT_14s0108g01620	15.7837	18.7864	18.4414	9.73497	10.8235	8.76873	11.2595	12.7057	14.8159	16.6941	19.9776	16.8808
VIT_14s0108g01630	0.190969	0.165337	0.149737	0.135125	0.302336	0.237204	0.23963	0.12449	0.178475	0.122078	0.221291	0.114765
VIT_14s0108g01640	0.734474	1.25004	0.830615	1.08508	0.894455	1.22809	0.753251	0.841833	0.821358	1.08349	1.58216	0.962007
VIT_14s0108g01650	101.38	109.116	112.404	113.723	109.872	112.59	98.4073	101.605	104.261	116.707	120.208	123.549
VIT_14s0108g01660	2.36111	1.74718	1.7999	1.7339	1.66844	1.73375	3.67178	3.13849	4.46357	2.06406	2.12411	2.18299
VIT_14s0108g01670	0.132627	0.255168	0.129989	0	0	0	0.15602	0.185266	0.0688608	0	0	0.0664197
VIT_14s0108g01680	10.0685	14.3456	13.5039	15.7495	14.0636	15.2571	13.3893	12.7504	15.2642	20.4251	24.0952	21.802
VIT_18s0122g00010	14.6971	13.7258	12.7005	17.9382	19.149	15.0895	13.9736	13.9975	13.3076	14.7486	17.8496	16.0568
VIT_18s0122g00040	6.62552	7.91206	6.26983	5.658	3.91841	4.61142	5.73364	5.53182	5.21935	4.79871	3.97113	7.89473
VIT_18s0122g00050	56.5848	63.4662	62.6886	47.1553	46.7759	47.1323	51.8691	52.1631	56.0453	49.5615	50.0416	50.8962
VIT_18s0122g00070	43.4206	40.8094	39.7618	32.2152	31.2919	33.6527	38.6939	38.9753	37.9811	32.1647	35.3195	33.4211
VIT_18s0122g00080	4.64871	4.93736	5.15413	7.44188	7.40036	8.75273	6.5657	7.01287	7.60135	8.72107	8.10461	8.95416
VIT_18s0122g00090	27.0134	30.2108	30.4373	25.5903	23.6823	25.3354	27.9088	29.067	34.4099	32.7217	32.9448	33.2251
VIT_18s0122g00110	11.9956	14.1856	13.9566	13.069	12.6904	13.8247	14.2984	12.4565	12.5286	16.4229	18.9096	16.9979
VIT_18s0122g00120	48.7405	66.4712	72.8307	57.1637	54.7527	61.6702	37.5244	43.3582	47.5097	51.4129	42.6383	40.71
VIT_18s0122g00140	26.598	28.1069	32.0378	33.41	30.4898	32.3084	22.9143	23.8649	23.1516	25.4147	23.0371	23.9992
VIT_18s0122g00160	32.9247	39.1112	40.0091	34.6354	33.3461	34.2644	32.981	32.7986	38.5632	33.341	37.4093	36.518
VIT_18s0122g00180	45.0011	31.0761	34.1822	49.3871	53.4331	36.8482	85.9937	111.168	117.91	58.5248	82.6039	74.6929
VIT_18s0122g00190	54.5568	48.2564	45.3354	65.6608	70.9399	60.4498	42.5585	49.784	48.569	49.2027	45.8205	46.4913
VIT_18s0122g00200	0.445022	0.214051	0.436171	0.562298	0.195706	0.422251	0.319927	0.276289	0.346589	0.237068	0.214868	0.334302
VIT_18s0122g00210	0	0	0	0	0	0	0	0	0	0	0.00361237	0
VIT_18s0122g00220	11.6356	12.1145	12.9021	10.2166	10.8791	11.2634	10.6115	10.2855	11.215	10.7561	13.1249	11.0419
VIT_18s0122g00230	10.9147	12.637	14.6173	12.9137	13.386	16.8028	13.4171	16.7209	20.7069	18.4639	16.5606	17.9143
VIT_18s0122g00240	0.351856	0.323761	0.359852	0.432982	0.282559	0.459211	0.671867	0.840547	0.746632	0.461026	0.546586	0.612905
VIT_18s0122g00260	10.142	12.7484	12.2864	14.5976	13.7889	13.3586	9.73857	10.9774	11.4228	12.2604	13.0708	12.6189
VIT_18s0122g00280	0	0	0	0	0	0	0	0	0	0	0	0
VIT_18s0122g00290	0	0.0318622	0	0	0	0.0342838	0.0779274	0	0	0	0	0
VIT_18s0122g00300	2.14268	1.7783	2.30595	0.806891	1.10856	1.52206	8.00665	8.29459	12.521	13.0065	18.1348	18.7259
VIT_18s0122g00320	76.2895	70.2257	65.693	44.1663	44.5197	49.0554	71.3106	77.0226	77.4474	44.088	49.367	49.8435
VIT_18s0122g00330	18.716	16.5845	18.6271	9.36701	8.99354	10.1589	6.00253	11.393	13.4939	7.65657	5.71581	5.13611
VIT_18s0122g00350	0.0963074	0.0308818	0.031464	0.162249	0.0564704	0.0332289	0.0503531	0.119583	0.0666714	0.175899	0.0929991	0.0964618
VIT_18s0122g00360	1.43742	1.59018	1.26795	0.217947	0.316066	0.706733	1.04276	1.00397	0.85827	0.262536	0.624621	0.575892
VIT_18s0122g00380	28.1343	37.1837	37.6026	38.3445	35.2226	39.4923	29.643	29.1132	31.1575	48.9511	46.445	43.6459
VIT_18s0122g00410	26.5528	30.4309	31.2205	19.3625	17.9046	20.2419	19.3319	18.5349	20.1753	17.1758	17.3367	17.1998
VIT_18s0122g00430	7.79588	7.33156	7.41275	8.14489	8.82678	9.69536	7.89341	8.23525	8.09537	7.49124	7.97753	7.31308
VIT_18s0122g00440	0.121789	0	0	0	0.107118	0	0	0	0	0	0	0
VIT_18s0122g00450	0.077603	0.149305	0.0760596	0	0.0227515	0.107101	2.61701	0.62633	1.58482	5.36238	6.6944	11.8664
VIT_18s0122g00460	301.343	200.426	185.443	189.578	206.934	175.304	185.581	206.145	203.413	113.004	114.058	114.279
VIT_18s0122g00470	2.75916	2.61178	3.1586	3.56995	3.33924	3.1073	3.06406	3.04229	3.32358	2.78176	3.11199	3.60371
VIT_18s0122g00480	64.2271	54.5906	53.9908	44.4131	46.1969	47.0562	59.63	63.9396	71.0449	43.0967	43.7991	42.1007
VIT_18s0122g00490	11.0129	12.174	13.5397	10.3509	11.6405	9.59945	11.3644	13.0448	10.5332	9.79253	12.2205	9.67596
VIT_18s0122g00500	133.964	120.102	125.237	151.283	166.85	150.768	209.416	192.45	193.09	240.925	239.815	231.163
VIT_18s0122g00510	149.615	169.563	174.646	138.782	131.383	139.094	230.55	197.476	180.408	173.462	203.838	232.145
VIT_18s0122g00530	2.45304	2.65474	2.76258	2.22925	2.3235	2.33159	2.46951	2.20755	2.97591	2.41248	2.47127	2.75229
VIT_18s0122g00550	0.766081	0.342157	0.402238	2.12952	2.33422	1.21776	1.11578	0.917259	1.0228	2.84837	2.56276	2.60337
VIT_18s0122g00560	11.5666	11.8937	11.2409	10.1461	9.82986	9.85079	11.1636	10.8776	10.9129	10.652	11.8291	11.1778
VIT_18s0122g00590	0.13165	0.284951	0.32258	0.0332688	0.0289478	0.0681349	0.619486	0.429104	0.410124	1.35254	0.603859	0.955997
VIT_18s0122g00600	37.5704	28.9439	29.7994	36.9117	43.4259	31.0891	47.3999	47.0595	37.2627	46.9175	49.9675	44.1224
VIT_18s0122g00610	24.4676	26.3954	26.8528	15.2796	16.0046	20.0115	12.1877	15.1098	16.5355	21.769	19.3565	18.5413
VIT_18s0122g00620	4.9056	4.0779	3.2402	0.296444	0.422085	0.579524	1.31726	1.68833	1.41194	0.438249	0.695117	0.747702
VIT_18s0122g00630	20.5685	20.1927	20.3785	20.766	20.9529	19.1046	13.2671	14.9212	14.5487	16.0613	12.1858	14.4061
VIT_18s0122g00640	0.058724	0	0.028778	0.0890393	0.0258249	0	0.0230273	0	0.12196	0.0536278	0.0850602	0.0588182
VIT_18s0122g00650	0.245489	0.118078	0	0.248146	0.107958	0.254103	0.28879	0	0.25492	0.336278	0.237057	0.122942
VIT_18s0122g00660	19.6248	20.1317	19.9266	21.8431	20.2374	22.7707	21.1959	21.439	22.136	22.5245	23.6766	22.7291
VIT_18s0122g00670	5.75761	5.25627	4.89175	6.8751	7.2876	5.95964	6.19115	5.66564	5.91105	8.08801	8.09562	7.43319
VIT_18s0122g00680	1.69742	1.87218	1.70669	1.73058	1.84044	1.33288	0.470515	1.03566	0.911706	0.628064	0.918469	0.644883
VIT_18s0122g00700	14.8737	17.3432	18.0956	23.1342	23.9028	24.7263	14.3617	16.4009	16.6932	19.8637	18.2154	19.5625
VIT_18s0122g00710	15.0687	17.5192	19.896	15.0795	14.3705	13.3915	10.923	14.1933	15.0441	13.2106	12.2437	12.1821
VIT_18s0122g00720	0.173888	0	0	0	0	0	0	0	0	0	0.0839575	0
VIT_18s0122g00750	0.184427	0.253449	0.438986	0.319582	0.254901	0.327254	0.165301	0.147214	0.136794	0.144362	0.228975	0.184723
VIT_18s0122g00770	20.1746	15.8817	13.4154	19.8684	20.2262	17.2231	14.7028	17.187	15.3923	12.7367	12.3091	13.4172
VIT_18s0122g00780	13.226	14.5918	18.5587	9.81771	10.3848	10.4031	9.8427	10.2877	12.6817	8.99311	9.13429	8.4762
VIT_18s0122g00790	0	0	0.0254373	0	0	0	0	0	0	0	0	0
VIT_18s0122g00800	0	0	0	0	0	0	0	0	0	0	0	0
VIT_18s0122g00810	123.254	90.1666	76.1131	95.0014	94.8646	70.9257	87.1755	111.316	80.8165	69.5277	85.201	67.1909
VIT_18s0122g00820	0.689425	0.862174	0.337857	0.418132	0.788285	0.856339	0.973234	1.41248	0.787501	1.00735	1.7975	1.58822
VIT_18s0122g00830	20.2456	21.3663	22.4312	15.3744	15.178	14.6841	14.4891	14.7649	17.9942	9.40324	10.3286	10.0058
VIT_18s0122g00840	0.390304	0.666146	0.641683	1.19631	1.07415	0.99045	0.64182	0.539352	0.53604	1.14978	1.05774	0.832303
VIT_18s0122g00850	429.74	514.294	509.486	332.841	279.418	358.168	242.031	337.171	325.571	179.841	128.601	129.648
VIT_18s0122g00860	11.2866	10.8574	13.2517	14.0433	14.9211	11.9717	11.3519	11.9628	14.0884	11.8372	13.573	11.8641
VIT_18s0122g00870	61.9698	55.0308	52.5181	38.4041	45.3282	40.6301	44.0613	50.7806	44.7264	44.0799	49.0059	43.2198
VIT_18s0122g00880	17.9221	14.2174	14.9849	16.0554	15.7257	15.0781	15.3878	18.4699	18.5664	18.7325	20.5873	19.5247
VIT_18s0122g00890	93.0429	99.5086	100.197	73.2063	69.3105	71.172	80.8584	87.8443	87.6903	77.5359	78.8638	73.7075
VIT_18s0122g00900	7.48177	5.77764	5.95383	10.6503	10.1424	9.76918	8.31695	7.60672	9.01654	7.58468	9.04753	9.2469
VIT_18s0122g00910	0	0	0.0575921	0	0.0172274	0	0.199695	0.0364812	0.0813575	0.0715484	0.0567423	0.0784733
VIT_18s0122g00920	4.37789	4.57879	4.7854	7.49953	6.52547	6.25376	4.12862	4.4199	5.31083	5.6669	4.68845	4.43956
VIT_18s0122g00930	0	0	0	0	0	0.0197429	0.0149586	0	0	0.0174184	0.0368369	0
VIT_18s0122g00950	66.2799	60.5414	66.2005	71.9197	67.7444	63.642	55.7412	63.455	67.0891	66.7064	65.3672	64.1895
VIT_18s0122g00960	256.726	222.17	223.449	349.063	353.4	306.768	235.342	237.863	263.972	234.089	258.685	251.81
VIT_18s0122g00970	9.03211	9.72628	10.8285	9.61896	9.23851	9.62032	8.59347	9.42514	9.95481	8.43239	9.31564	9.0365
VIT_18s0122g00980	0.632115	1.02001	0.659514	0.103057	0.0538032	0.0422126	0.223883	0.398774	0.25409	0.0558637	0.0393807	0.0204235
VIT_18s0122g00990	1.53818	2.04431	1.8944	0.531914	0.542932	0.659904	1.03966	1.2157	1.43964	0.66538	0.801302	0.739915
VIT_18s0122g01010	25.8948	25.3572	26.245	26.4569	24.7778	26.9317	20.4904	20.9852	19.3631	22.8414	21.5955	20.6312
VIT_18s0122g01020	40.1919	34.6434	36.0808	45.3907	44.7352	41.5101	47.8739	48.8154	51.2004	46.5701	52.7215	49.2517
VIT_18s0122g01030	7.58785	7.46625	8.32121	7.56474	7.02985	7.91396	6.37717	7.27096	8.20365	8.20748	7.28252	7.44941
VIT_18s0122g01040	17.3093	21.2201	22.0454	15.3985	14.3268	17.3462	15.7915	16.9933	16.306	15.1111	14.8236	14.4358
VIT_18s0122g01050	3.71597	3.57468	3.13778	3.58282	4.42481	3.49131	3.13845	3.40731	3.73999	4.07218	5.27207	4.89577
VIT_18s0122g01060	16.4913	14.6502	15.5861	17.6337	17.1688	16.9829	16.4747	17.0033	16.8336	16.1359	18.6061	17.192
VIT_18s0122g01080	35.2596	41.494	39.1097	49.4411	44.1672	50.8515	43.2574	40.5128	42.081	52.1622	49.1434	47.8184
VIT_18s0122g01110	6.31516	6.36994	6.36984	7.34413	6.25544	7.64736	5.89035	6.36641	5.85742	6.97093	5.97982	7.86055
VIT_18s0122g01120	1.1014	1.40628	1.53092	2.16592	1.81415	1.78262	1.61763	2.25653	2.51617	2.32253	2.82329	2.12611
VIT_18s0122g01130	0.00743642	0.0143073	0.0291541	0.0150338	0.00654059	0	0	0.0207758	0	0.00679107	0.0143619	0
VIT_18s0122g01140	18.7847	17.4079	17.5964	17.1636	18.5687	16.8628	12.8509	13.4463	12.8973	9.5857	8.30148	7.56398
VIT_18s0122g01160	3.29752	1.99538	3.46652	9.00505	8.84119	7.10172	2.73209	2.67462	2.73384	5.56129	5.54676	5.11403
VIT_18s0122g01170	2.82517	2.90847	2.67182	5.26058	5.27482	5.54078	4.02316	3.55413	2.49622	5.34104	5.07335	5.98208
VIT_18s0122g01190	211.775	190.862	176.65	176.44	203.231	155.611	201.337	203.331	135.828	166.348	207.631	193.152
VIT_18s0122g01200	3.83112	6.94153	5.83289	8.47833	9.38909	10.1256	4.46311	4.98797	4.9439	6.98031	7.43496	6.2961
VIT_18s0122g01210	0.1205	0.0289796	0.0885776	0.395864	0.344448	0.280638	0.519766	0.168326	0.156411	0.357639	0.872706	1.08624
VIT_18s0122g01220	11.0168	12.7448	13.3496	20.7349	17.5414	21.4138	12.4066	11.8998	12.1671	18.2431	17.2939	18.4967
VIT_18s0122g01230	0	0	0	0	0	0	0	0.0171663	0	0.0168337	0.0712007	0.0369259
VIT_18s0122g01240	0.0576779	0.0184949	0.0565308	0.0194341	0.0169099	0	0.120625	0.0358089	0.119787	0.263362	0.222787	0.385136
VIT_18s0122g01250	0.122745	0	0	0	0	0	0.0962632	0.457231	0	0.336278	0	0.368825
VIT_18s0122g01260	4.49037	5.44742	7.00268	2.86201	2.95721	3.29706	5.55129	6.92147	9.48654	7.35295	7.39064	6.07062
VIT_18s0122g01270	12.6475	15.7214	18.3029	6.29215	6.46156	8.49228	11.8337	12.9458	14.6866	10.2644	9.94038	9.60551
VIT_18s0122g01280	13.8223	16.2194	19.5417	29.4313	26.6177	22.9228	9.9777	11.4943	13.507	15.9681	19.5131	15.4215
VIT_18s0122g01290	4.66667	5.04334	5.46375	4.28296	4.40504	5.02242	5.32135	4.44591	5.89016	9.18313	9.87064	9.52433
VIT_18s0122g01300	0	0.0494413	0	0	0	0	0.201536	0.143588	0.05337	0.0469353	0	0.102956
VIT_18s0122g01310	0	0.128674	0	0	0	0	0.262256	0.62283	0.416696	0.0610761	0.129165	0.0669874
VIT_18s0122g01320	355.314	292.74	278.833	120.478	116.565	126.782	408.754	400.584	474.123	257.553	307.977	310.277
VIT_18s0122g01330	0	0	0	0	0	0	0	0.0114263	0	0	0	0
VIT_18s0122g01340	74.3866	93.1788	93.8708	62.8905	63.3088	66.3677	77.126	70.8942	65.1969	45.7495	41.2133	42.4388
VIT_18s0122g01350	22.3968	17.0399	18.6337	19.4519	18.8423	17.135	13.7464	18.1368	15.4567	11.6452	12.0899	12.3078
VIT_18s0122g01370	17.5075	20.6147	22.4448	21.4742	19.787	21.6063	18.0964	16.9229	18.8362	21.48	22.4082	20.82
VIT_18s0122g01380	5.52771	5.99222	7.11883	11.0429	10.1314	9.90524	7.23455	6.21051	7.13495	9.34693	10.5379	9.96583
VIT_18s0122g01400	2.04999	2.437	3.13635	3.60525	4.01653	3.34677	3.82977	3.58535	5.2786	8.53855	9.23801	7.39515
VIT_18s0122g01410	26.1461	26.6376	24.0949	23.9604	22.87	22.6397	26.3357	26.7069	29.3323	24.1394	25.4387	24.965
VIT_18s0122g01420	0	0	0	0	0	0	0	0	0	0	0.0795387	0
VIT_18s0122g01430	0.889661	0.564072	0.753062	1.20587	1.06703	1.06738	1.98216	1.14861	1.36476	0.978637	1.05435	1.21512
VIT_18s0122g01440	92.1673	103.646	98.1056	76.9329	72.6106	83.9179	75.8231	83.7999	82.0428	59.236	46.085	50.5039
VIT_18s0122g01460	0	0	0	0	0	0	0	0	0	0	0	0
VIT_18s0122g01470	0	0	0	0	0	0	0	0	0	0	0	0
VIT_18s0122g01480	0.0379163	0.127661	0.0185811	0.05749	0.0333487	0.05887	0.0297361	0.0529651	0.0196864	0	0.0183069	0.0379771
VIT_18s0001g00030	0.0209925	0.0403887	0	0	0	0.0651874	0.0164635	0.0390992	0.021799	0.0383415	0	0
VIT_18s0001g00040	0.0304178	0	0.0596256	0.276723	0.133767	0.0629702	0.143132	0.113308	0.157932	0.166668	0.176237	0.152333
VIT_18s0001g00050	17.7356	19.8393	18.698	18.4583	19.1397	19.5355	17.5467	21.0532	18.7502	20.8583	22.9573	21.4162
VIT_18s0001g00060	73.7891	69.329	74.5443	80.5416	72.671	68.8906	63.804	68.1866	80.5861	62.7131	65.3485	53.6677
VIT_18s0001g00070	4.84458	6.86136	7.09965	7.70601	6.24074	6.76919	6.45098	6.72856	7.53161	7.14801	9.01643	8.47074
VIT_18s0001g00090	28.6892	27.5711	24.6142	23.6644	23.8854	23.4395	19.0057	20.2956	22.5129	18.6584	20.1407	20.919
VIT_18s0001g00100	5.91236	5.8109	6.52086	6.07715	5.73893	6.38525	10.849	9.10143	9.60127	10.8115	12.0789	11.4584
VIT_18s0001g00110	16.4446	15.1466	14.8506	4.64833	4.84606	4.65024	13.0131	11.6041	11.9491	4.79941	5.89351	5.73089
VIT_18s0001g00120	53.3257	53.2129	53.2084	43.9094	43.5929	45.5748	49.626	49.8436	47.8336	45.3023	49.0016	50.5413
VIT_18s0001g00130	22.8922	18.3802	19.703	9.00221	9.67294	10.0638	21.5158	24.8625	25.6543	8.40587	8.83077	9.89793
VIT_18s0001g00140	28.9875	21.6091	18.2122	8.34793	8.06268	6.92414	54.47	35.8395	41.1639	15.0083	15.0725	13.0694
VIT_18s0001g00160	0	0	0	0	0	0	0.0518967	0	0.0343576	0.0604304	0.03195	0
VIT_18s0001g00170	5.36213	7.55743	7.31578	4.06963	4.21479	4.77582	3.29717	3.37604	3.20028	2.27758	2.52876	2.00733
VIT_18s0001g00180	36.8294	35.5768	36.6991	33.3293	31.8374	34.0587	29.7269	29.9749	31.7403	32.1371	32.6473	32.3074
VIT_18s0001g00190	222.268	196.876	217.72	342.554	333.394	328.175	268.725	259.506	310.372	251.411	292.871	283.847
VIT_18s0001g00210	0.89871	0.35774	0.820088	0.0626508	0.245311	0.256619	0.218737	0.144299	0.193083	0.169804	0.209478	0.217278
VIT_18s0001g00220	0	0	0	0	0	0	0.121671	0.0361195	0	0.0354196	0.0374532	0.0388477
VIT_18s0001g00230	120.527	106.277	106.398	99.6391	102.348	97.7907	98.2889	114.627	101.561	96.6231	94.1354	99.115
VIT_18s0001g00270	0	0.199403	0	0	0	0	0	0	0.071749	0.0630984	0	0
VIT_18s0001g00280	0	0.0535126	0.0181738	0.0187433	0	0	0.0727107	0.0690722	0.0577648	0	0.0358113	0
VIT_18s0001g00290	12.1908	11.1458	14.0221	17.5167	17.5898	18.0415	11.9575	12.7915	17.1056	20.5483	19.4742	19.9302
VIT_18s0001g00300	0.0784458	0.301852	0.230657	0	0.206987	0.243595	0	0.0730538	0	0	0	0
VIT_18s0001g00320	0.0157128	0.0151154	0	0	0	0	0	0	0	0	0	0
VIT_18s0001g00330	40.0804	36.1715	35.4359	32.2651	36.5241	28.6558	41.803	39.2494	40.8692	34.5267	37.0078	41.1793
VIT_18s0001g00360	4747.91	4052.81	3998.45	3718.83	4101.84	4481.66	3975.86	4047.92	3678.17	3673.75	3582.8	3331.46
VIT_18s0001g00370	21.7438	22.1092	25.9693	18.9057	15.3827	17.8917	4.82927	6.86476	10.7722	5.91505	2.15891	2.09854
VIT_18s0001g00380	8.34327	8.43949	9.86236	5.67349	5.33687	5.83585	10.5882	9.67691	8.45375	8.2426	6.54299	7.87551
VIT_18s0001g00410	0	0	0	0	0	0	0	0	0	0	0	0
VIT_18s0001g00440	11.9544	12.2418	10.4778	11.4774	11.9652	10.2893	9.99695	12.3696	13.17	9.76264	9.16465	9.9565
VIT_18s0001g00450	0	0	0	0	0	0	0	0	0	0	0	0.0468611
VIT_18s0001g00460	16.2938	13.5303	14.9504	20.0745	20.4728	16.7117	18.488	16.8803	18.9254	20.0809	20.0382	21.6772
VIT_18s0001g00470	111.747	118.326	134.132	31.188	30.848	39.682	40.6039	55.6578	56.8708	22.5208	15.1277	16.7913
VIT_18s0001g00480	102.39	102.822	105.329	98.1463	98.2403	104.167	109.811	108.935	107.219	116.752	122.245	116.504
VIT_18s0001g00490	61.1636	60.6722	65.5535	46.707	43.4284	43.9836	45.9288	53.0852	53.382	34.9606	36.2505	37.1538
VIT_18s0001g00500	5.14264	5.33294	5.27904	5.41549	4.52313	5.0117	4.78585	4.80249	4.84931	4.89257	5.3948	4.72045
VIT_18s0001g00510	3.75071	6.19026	7.18781	4.13047	5.196	4.91182	5.70448	7.28711	7.81449	9.20322	5.75103	6.27722
VIT_18s0001g00550	0.0154491	0.148617	0.0605674	0	0.013588	0.0159912	0.0484642	0.0863232	0.080213	0.0141084	0.0298368	0.0309478
VIT_18s0001g00560	23.3716	24.4133	23.6202	19.9457	19.4834	22.5626	26.3986	26.2354	24.8619	24.1101	22.2648	25.2614
VIT_18s0001g00570	0.622811	0.780263	0.908539	0.819881	0.853524	1.01947	0.715627	0.890235	0.827222	0.912665	1.14689	0.62381
VIT_18s0001g00580	14.2169	13.4043	14.2483	14.8282	14.9255	15.2427	14.3586	14.9605	17.191	16.4614	15.8771	15.675
VIT_18s0001g00600	12.0876	8.36645	9.1984	6.30786	5.96397	5.64552	7.7071	8.6942	8.16384	5.33979	6.12086	5.70897
VIT_18s0001g00610	23.904	19.2426	14.9258	11.9552	12.0767	11.8869	14.8311	14.1528	14.5823	13.0806	19.7681	18.0974
VIT_18s0001g00630	2.16608	0.937675	1.2738	2.18953	2.28617	2.24209	2.03852	2.92493	2.02437	2.86825	1.67334	2.27803
VIT_18s0001g00640	0.83401	1.21131	0.945645	1.47118	1.75474	1.59113	1.83398	1.58382	1.817	2.19529	2.27396	1.93276
[truncated: 27,972 more rows]

## Sheet: TMM_FC_FDR_UP_Veraison
Table. List of differentially expressed up-regulated genes in red-skin vs white-skin comparison at veraison (onset of ripening) using DESeq2 (F.C. Fold change, FDR: False discovery rate)
Gene ID	log2FC	P-value	FDR	Gene name	Gene description
VIT_02s0033g00410	8.95582	0	0	MYBA1	Myb-related transcription factor [Uniprot/SPTREMBL Acc. Q6L973]
VIT_16s0039g02230	7.85383	8.04824e-233	4.02681e-229	UFGT	Glycosyltransferase [Uniprot/SPTREMBL Acc. D7T7R5]
VIT_05s0136g00260	5.08542	5.59457e-246	4.19872e-242		Chalcone synthase [Uniprot/SPTREMBL Acc. Q8W3P6]
VIT_03s0063g00460	4.40854	8.76658e-47	3.98746e-44	RRTF1	Putative uncharacterized protein [Uniprot/SPTREMBL Acc. F6HQB3]
VIT_18s0001g13670	4.28	5.73583e-47	2.69046e-44
VIT_16s0050g00910	4.05983	2.36942e-132	8.89125e-129		Protein DETOXIFICATION [Uniprot/SPTREMBL Acc. F6H6E7]
VIT_04s0008g05510	4.04267	4.24308e-52	2.76907e-49
VIT_12s0057g00070	4.01383	6.87038e-48	3.43748e-45
VIT_12s0057g00120	4.0086	2.26179e-30	3.77217e-28
VIT_11s0016g00660	3.94809	2.79567e-47	1.35364e-44		Putative uncharacterized protein [Uniprot/SPTREMBL Acc. F6HGN0]
VIT_15s0021g01390	3.78708	2.37346e-59	1.9792e-56		Putative uncharacterized protein [Uniprot/SPTREMBL Acc. D7SLZ7]
VIT_04s0023g03370	3.75129	6.21741e-85	1.33319e-81		Flavanone 3-hydroxylase [Uniprot/SPTREMBL Acc. A2ICC8]
VIT_19s0014g04690	3.73923	1.7106e-26	2.21346e-24
VIT_16s0100g01200	3.73483	1.38199e-40	4.5095e-38	STS	Stilbene synthase 6 [Uniprot/SWISSPROT Acc. A2ICC6]; Putative uncharacterized protein [Uniprot/SPTREMBL Acc. F6HP15]
VIT_17s0000g02050	3.65974	1.61192e-48	8.64102e-46		Putative uncharacterized protein [Uniprot/SPTREMBL Acc. D7SJE0]
VIT_05s0020g03740	3.64016	8.38475e-32	1.53482e-29		Putative uncharacterized protein [Uniprot/SPTREMBL Acc. D7T710]
VIT_16s0100g01110	3.61311	4.20452e-28	6.01047e-26		Stilbene synthase 2 [Uniprot/SPTREMBL Acc. A0FDZ9]; Stilbene synthase [Uniprot/SPTREMBL Acc. Q6BAB1]; Stilbene synthase [Uniprot/SPTREMBL Acc. Q6BAB4]; Stilbene synthase [Uniprot/SPTREMBL Acc. Q6BAB9]; Stilbene synthase [Uniprot/SPTREMBL Acc. Q6BAC2]; Stilbene synthase [Uniprot/SPTREMBL Acc. Q6BAC7]; Stilbene synthase [Uniprot/SPTREMBL Acc. Q6BAD5]; Stilbene synthase [Uniprot/SPTREMBL Acc. Q6BAE5…
VIT_18s0001g09400	3.59433	2.21818e-44	8.32372e-42		Putative uncharacterized protein [Uniprot/SPTREMBL Acc. A5B9D6]
VIT_01s0011g06140	3.59163	3.16255e-32	5.93373e-30		Putative uncharacterized protein [Uniprot/SPTREMBL Acc. F6HFB5]
VIT_02s0025g04460	3.5681	9.3503e-38	2.64808e-35		Putative uncharacterized protein [Uniprot/SPTREMBL Acc. F6HUI0]
VIT_12s0057g00170	3.44032	1.4101e-23	1.48079e-21
VIT_14s0006g02950	3.4137	2.10488e-19	1.34877e-17
VIT_06s0004g04010	3.40275	5.01875e-38	1.50663e-35		Putative uncharacterized protein [Uniprot/SPTREMBL Acc. F6GTU7]
VIT_12s0057g00090	3.38855	1.30985e-20	1.02936e-18
VIT_18s0001g06170	3.37176	1.53237e-20	1.19175e-18
VIT_02s0025g02490	3.36059	4.57894e-53	3.12408e-50
VIT_03s0088g00260	3.26206	7.69229e-23	7.49749e-21		Putative uncharacterized protein [Uniprot/SPTREMBL Acc. D7T3Q1]
VIT_06s0009g03670	3.16712	1.99071e-66	1.99204e-63		Putative uncharacterized protein [Uniprot/SPTREMBL Acc. F6HA13]
VIT_08s0007g01550	3.14753	4.59527e-19	2.80386e-17		Laccase [Uniprot/SPTREMBL Acc. F6HKY5]
VIT_03s0063g01790	3.116	7.49263e-36	1.81394e-33
VIT_16s0100g00380	3.10017	4.03654e-16	1.82495e-14		C-repeat binding factor 4 [Uniprot/SPTREMBL Acc. A0SJQ7]
VIT_09s0002g02950	3.09416	2.20186e-17	1.13965e-15
VIT_05s0020g03750	3.07759	3.1739e-45	1.25369e-42
VIT_08s0007g02360	3.04545	1.15884e-67	1.33802e-64	YLS9	Putative uncharacterized protein [Uniprot/SPTREMBL Acc. F6HKR7]
VIT_18s0001g06020	3.03905	1.21152e-15	5.12252e-14
VIT_02s0025g01730	3.03367	8.97238e-25	1.00504e-22		Putative uncharacterized protein [Uniprot/SPTREMBL Acc. D7TVI4]
VIT_12s0057g00150	2.99981	2.73742e-15	1.10157e-13
VIT_11s0016g01810	2.9782	4.38467e-51	2.74224e-48
VIT_19s0090g01530	2.9728	2.34856e-72	3.91687e-69
VIT_09s0002g02970	2.96929	5.77341e-15	2.21069e-13
VIT_10s0071g00770	2.96742	7.72219e-19	4.58142e-17		Putative uncharacterized protein [Uniprot/SPTREMBL Acc. F6HVZ3]
VIT_05s0020g05020	2.96469	1.31093e-14	4.76443e-13		Putative uncharacterized protein [Uniprot/SPTREMBL Acc. D7T7B5]
VIT_05s0020g03730	2.96453	3.41376e-21	2.89495e-19		Putative uncharacterized protein [Uniprot/SPTREMBL Acc. F6HDR8]
VIT_16s0100g01100	2.94308	8.63872e-15	3.22555e-13		Putative uncharacterized protein [Uniprot/SPTREMBL Acc. F6HP23]
VIT_07s0151g00760	2.94177	4.41639e-35	1.03578e-32		Putative uncharacterized protein [Uniprot/SPTREMBL Acc. D7TDZ0]
VIT_13s0019g00480	2.93888	7.80112e-60	6.88793e-57		Putative uncharacterized protein [Uniprot/SPTREMBL Acc. F6HN90]
VIT_13s0019g04460	2.86599	7.44544e-68	1.01596e-64		Phenylalanine ammonia-lyase [Uniprot/SPTREMBL Acc. F6HNF5]
VIT_00s0407g00050	2.85863	1.48984e-37	4.06591e-35		Putative uncharacterized protein [Uniprot/SPTREMBL Acc. F6HWB8]
VIT_08s0032g01220	2.85038	6.86496e-26	8.24345e-24	CPK25	Putative uncharacterized protein [Uniprot/SPTREMBL Acc. F6I3K8]
VIT_06s0004g07490	2.83164	5.83569e-14	1.89187e-12		Putative uncharacterized protein [Uniprot/SPTREMBL Acc. F6GUH9]
VIT_13s0156g00590	2.81747	5.74501e-15	2.20913e-13		Serine/threonine-protein kinase [Uniprot/SPTREMBL Acc. F6HPV5]
VIT_12s0057g00060	2.81002	1.30643e-19	8.60064e-18
VIT_12s0057g00180	2.7976	1.27639e-20	1.00835e-18
VIT_08s0007g00310	2.77872	2.52181e-14	8.76212e-13		Putative uncharacterized protein [Uniprot/SPTREMBL Acc. F6HLC7]
VIT_18s0001g07320	2.74931	1.58426e-45	6.6055e-43		Putative uncharacterized protein [Uniprot/SPTREMBL Acc. F6H118]
VIT_07s0005g03340	2.7359	2.0864e-30	3.51875e-28		Putative uncharacterized protein [Uniprot/SPTREMBL Acc. F6HZJ9]
VIT_19s0090g01070	2.70722	4.59966e-84	8.63011e-81		Putative uncharacterized protein [Uniprot/SPTREMBL Acc. D7T828]
VIT_16s0013g00590	2.69251	7.09924e-29	1.08734e-26		Putative uncharacterized protein [Uniprot/SPTREMBL Acc. D7U759]
VIT_17s0000g06290	2.66655	1.29013e-32	2.51492e-30		Putative uncharacterized protein [Uniprot/SPTREMBL Acc. D7SIA6]
VIT_07s0031g00530	2.66088	2.1353e-45	8.6624e-43		Putative uncharacterized protein [Uniprot/SPTREMBL Acc. D7SVW7]
VIT_16s0100g00780	2.64144	4.93399e-13	1.40264e-11		Stilbene synthase 5 [Uniprot/SWISSPROT Acc. A5C9M2]; Putative uncharacterized protein [Uniprot/SPTREMBL Acc. D7TMT7]
VIT_14s0068g00820	2.63377	2.87934e-16	1.32573e-14		Putative uncharacterized protein [Uniprot/SPTREMBL Acc. D7SVF0]
VIT_16s0100g01030	2.63266	8.03656e-14	2.53955e-12		Stilbene synthase 3 [Uniprot/SWISSPROT Acc. P51071]
VIT_00s0259g00170	2.63047	3.34033e-26	4.14367e-24
VIT_13s0067g01970	2.62736	5.6589e-27	7.58394e-25		Laccase [Uniprot/SPTREMBL Acc. D7T4I6]
VIT_01s0026g02400	2.62049	7.36121e-15	2.79626e-13		Putative uncharacterized protein [Uniprot/SPTREMBL Acc. F6HPC0]
VIT_17s0000g00680	2.61367	2.05973e-15	8.40125e-14
VIT_16s0100g00750	2.61366	1.96492e-14	6.92336e-13		Putative uncharacterized protein [Uniprot/SPTREMBL Acc. F6HP49]
VIT_13s0064g01100	2.61004	1.16487e-19	7.87596e-18		Putative uncharacterized protein [Uniprot/SPTREMBL Acc. A5B1G3]
VIT_12s0057g00100	2.59619	3.73901e-20	2.6725e-18
VIT_18s0166g00190	2.59506	2.31934e-16	1.08116e-14		Putative uncharacterized protein [Uniprot/SPTREMBL Acc. F6HW89]
VIT_17s0000g04360	2.59481	2.30652e-18	1.29182e-16		Putative uncharacterized protein [Uniprot/SPTREMBL Acc. F6GTH3]
VIT_13s0064g01110	2.58669	1.59507e-18	9.13815e-17		Putative uncharacterized protein [Uniprot/SPTREMBL Acc. A5B1G5]
VIT_14s0068g01920	2.57631	5.04007e-16	2.23821e-14		Peroxidase [Uniprot/SPTREMBL Acc. F6H3X3]
VIT_16s0013g01060	2.57338	4.03636e-14	1.36455e-12		Putative uncharacterized protein [Uniprot/SPTREMBL Acc. D7U791]
VIT_06s0004g02620	2.56691	1.40051e-110	3.5036e-107		Phenylalanine ammonia-lyase [Uniprot/SPTREMBL Acc. A5BPT8]
VIT_11s0078g00290	2.56678	3.13873e-11	6.89786e-10		Putative uncharacterized protein [Uniprot/SPTREMBL Acc. F6I6P6]
VIT_18s0041g01290	2.56386	1.65788e-14	5.92495e-13	CCR4	Putative uncharacterized protein [Uniprot/SPTREMBL Acc. F6I3V2]
VIT_08s0007g04180	2.55484	4.29627e-12	1.07658e-10
VIT_06s0004g01480	2.55262	8.46277e-16	3.62932e-14		Lipoxygenase [Uniprot/SPTREMBL Acc. F6GUA6]
VIT_08s0007g03900	2.55129	1.47848e-40	4.7217e-38	AT-HSFA3	Putative uncharacterized protein [Uniprot/SPTREMBL Acc. F6HKH8]
VIT_10s0003g03810	2.54701	9.13875e-19	5.35831e-17		Putative uncharacterized protein [Uniprot/SPTREMBL Acc. D7TK99]
VIT_04s0023g01850	2.54234	6.07478e-19	3.67671e-17		Putative uncharacterized protein [Uniprot/SPTREMBL Acc. F6GWW0]
VIT_01s0127g00050	2.5366	2.28176e-13	6.82038e-12
VIT_18s0001g11790	2.53166	3.609e-17	1.81174e-15	AT5PTASE11	Putative uncharacterized protein [Uniprot/SPTREMBL Acc. E0CPY3]
VIT_12s0035g01760	2.52231	1.71859e-27	2.38852e-25
VIT_17s0000g00200	2.51199	1.675e-15	6.90708e-14	Rap2.6L	Putative uncharacterized protein [Uniprot/SPTREMBL Acc. F6GT44]
VIT_04s0008g05700	2.50811	1.07033e-12	2.93705e-11		Putative uncharacterized protein [Uniprot/SPTREMBL Acc. F6H3I2]
VIT_01s0011g06450	2.49685	3.36729e-15	1.32659e-13		Putative uncharacterized protein [Uniprot/SPTREMBL Acc. F6HF99]
VIT_17s0000g00950	2.49347	5.08495e-23	5.08834e-21		Putative uncharacterized protein [Uniprot/SPTREMBL Acc. F6GSZ7]
VIT_03s0063g01210	2.47474	6.31682e-25	7.18299e-23		Putative uncharacterized protein [Uniprot/SPTREMBL Acc. D7TPQ5]
VIT_16s0013g01050	2.47002	7.40478e-20	5.14564e-18		Putative uncharacterized protein [Uniprot/SPTREMBL Acc. D7U790]
VIT_16s0013g01110	2.45224	1.41075e-23	1.48079e-21		Putative uncharacterized protein [Uniprot/SPTREMBL Acc. F6I2P6]
VIT_11s0016g04050	2.44605	8.1871e-20	5.63708e-18
VIT_05s0020g05000	2.42704	3.82845e-10	7.12082e-09		Putative uncharacterized protein [Uniprot/SPTREMBL Acc. D7T7B3]
VIT_15s0046g02190	2.42442	7.11741e-15	2.71148e-13	WRKY22	Putative uncharacterized protein [Uniprot/SPTREMBL Acc. D7UCE2]
VIT_07s0104g01260	2.42201	4.74788e-16	2.11471e-14		Putative uncharacterized protein [Uniprot/SPTREMBL Acc. F6HQ22]
VIT_01s0011g02060	2.40072	1.68119e-19	1.09716e-17		Putative uncharacterized protein [Uniprot/SPTREMBL Acc. F6HF53]
VIT_16s0022g00240	2.39334	6.54945e-23	6.42531e-21		Putative uncharacterized protein [Uniprot/SPTREMBL Acc. D7T210]
VIT_19s0014g01720	2.39333	5.2551e-13	1.48548e-11		Putative uncharacterized protein [Uniprot/SPTREMBL Acc. E0CSC3]
VIT_01s0244g00130	2.39084	3.78034e-16	1.71429e-14		Putative uncharacterized protein [Uniprot/SPTREMBL Acc. F6HWQ1]
VIT_06s0004g08270	2.38643	1.37998e-14	4.9912e-13		Putative uncharacterized protein [Uniprot/SPTREMBL Acc. F6GU71]
VIT_04s0023g02900	2.36711	1.73738e-20	1.31707e-18		Putative uncharacterized protein [Uniprot/SPTREMBL Acc. F6GWQ4]
VIT_12s0034g01950	2.3594	2.16492e-13	6.48613e-12		Putative uncharacterized protein [Uniprot/SPTREMBL Acc. F6H8X0]
VIT_07s0005g00870	2.35075	1.3087e-15	5.48704e-14
VIT_08s0105g00190	2.33485	9.61655e-10	1.68567e-08		Putative uncharacterized protein [Uniprot/SPTREMBL Acc. F6H6S5]
VIT_11s0016g03190	2.32971	4.6346e-12	1.15366e-10		Putative uncharacterized protein [Uniprot/SPTREMBL Acc. D7TBH2]
VIT_09s0018g02010	2.32607	2.58645e-12	6.67185e-11		Putative uncharacterized protein [Uniprot/SPTREMBL Acc. F6HBV2]
VIT_12s0035g01000	2.30335	2.82334e-09	4.59635e-08		Putative uncharacterized protein [Uniprot/SPTREMBL Acc. D7TGT1]
VIT_06s0004g06770	2.30175	8.74187e-30	1.38122e-27
VIT_00s0620g00010	2.30028	1.74053e-16	8.21552e-15	PLA-I{beta]2	Putative uncharacterized protein [Uniprot/SPTREMBL Acc. F6HJS8]
VIT_07s0005g00110	2.29324	1.04997e-11	2.45868e-10		Putative uncharacterized protein [Uniprot/SPTREMBL Acc. A5BYD6]
VIT_12s0057g00080	2.2919	1.79556e-16	8.42573e-15
VIT_01s0011g03330	2.28599	9.30826e-34	1.94051e-31		Putative uncharacterized protein [Uniprot/SPTREMBL Acc. F6HFP2]
VIT_13s0067g01070	2.27658	1.86269e-23	1.92821e-21		Putative uncharacterized protein [Uniprot/SPTREMBL Acc. F6HCC2]
VIT_12s0057g00140	2.26784	8.80433e-10	1.55474e-08
VIT_03s0038g03400	2.25769	1.12197e-31	2.02901e-29	CHIT1B	Basic endochitinase [Uniprot/SWISSPROT Acc. P51613]; Chitinase [Uniprot/SPTREMBL Acc. Q546P8]
VIT_18s0122g00450	2.25223	2.93098e-09	4.76642e-08		Putative uncharacterized protein [Uniprot/SPTREMBL Acc. D7UDG9]
VIT_05s0094g00360	2.24563	5.74865e-34	1.21531e-31		Putative uncharacterized protein [Uniprot/SPTREMBL Acc. A5AJB3]
VIT_05s0077g01150	2.22495	2.47939e-27	3.41428e-25		Beta-1,3-glucanase [Uniprot/SPTREMBL Acc. Q9M563]
VIT_09s0002g06900	2.20456	2.6815e-14	9.27403e-13		Putative uncharacterized protein [Uniprot/SPTREMBL Acc. F6HXD6]
VIT_15s0046g02150	2.18766	7.44425e-17	3.60446e-15	WRKY43	Putative uncharacterized protein [Uniprot/SPTREMBL Acc. D7UCE6]
VIT_13s0019g04040	2.18415	5.7099e-12	1.40042e-10	scpl28	Carboxypeptidase [Uniprot/SPTREMBL Acc. F6HNI0]
VIT_06s0004g08150	2.17631	3.52232e-48	1.8231e-45	ATC4H	Putative uncharacterized protein [Uniprot/SPTREMBL Acc. A5BRL4]
VIT_01s0011g05440	2.16186	4.30181e-13	1.23698e-11		Putative uncharacterized protein [Uniprot/SPTREMBL Acc. F6HFF1]
VIT_08s0007g04200	2.15764	9.93447e-26	1.16497e-23		Putative uncharacterized protein [Uniprot/SPTREMBL Acc. D7TIZ2]
VIT_08s0007g01810	2.15489	6.21204e-27	8.25157e-25	PHT4;2	Putative uncharacterized protein [Uniprot/SPTREMBL Acc. F6HKX5]
VIT_14s0066g00700	2.15238	2.33914e-12	6.1168e-11		Oleosin [Uniprot/SPTREMBL Acc. A5ALS9]
VIT_12s0134g00240	2.14947	5.12361e-21	4.22557e-19		Putative uncharacterized protein [Uniprot/SPTREMBL Acc. F6GXP8]
VIT_07s0151g00700	2.14918	1.24361e-13	3.84087e-12	EDA4
VIT_07s0005g03430	2.14781	2.71255e-11	6.01409e-10		Putative uncharacterized protein [Uniprot/SPTREMBL Acc. D7U305]
VIT_01s0010g01090	2.14729	5.47247e-15	2.11162e-13		Peroxidase [Uniprot/SPTREMBL Acc. F6HGH0]
VIT_03s0038g02050	2.13725	1.27198e-09	2.19454e-08		Dirigent protein [Uniprot/SPTREMBL Acc. F6I119]
VIT_05s0020g03140	2.12258	2.62589e-08	3.68308e-07	MSS1	Hexose transporter [Uniprot/SPTREMBL Acc. Q3L7K6]
VIT_06s0004g06210	2.1137	2.04671e-20	1.54378e-18	CYP86A1	Putative uncharacterized protein [Uniprot/SPTREMBL Acc. D7SK14]
VIT_15s0046g00170	2.11343	7.06752e-51	4.24334e-48		Putative uncharacterized protein [Uniprot/SPTREMBL Acc. F6I6F8]
VIT_15s0046g01580	2.11091	1.82109e-14	6.44685e-13		Putative uncharacterized protein [Uniprot/SPTREMBL Acc. F6I687]
VIT_13s0067g03750	2.10987	4.34427e-15	1.68931e-13		Putative uncharacterized protein [Uniprot/SPTREMBL Acc. F6HC15]
VIT_11s0065g00350	2.08384	1.21016e-08	1.80025e-07		Putative uncharacterized protein [Uniprot/SPTREMBL Acc. F6H9P8]
VIT_06s0004g01020	2.08272	6.25918e-09	9.77631e-08		Dirigent protein [Uniprot/SPTREMBL Acc. D7SLF5]
VIT_12s0028g02970	2.07674	7.42882e-08	9.56167e-07		MLO-like protein [Uniprot/SPTREMBL Acc. F6H5F5]
VIT_06s0004g01430	2.07625	4.41287e-08	5.93524e-07		Putative uncharacterized protein [Uniprot/SPTREMBL Acc. F6GUD2]
VIT_06s0004g01030	2.07193	8.3235e-08	1.05342e-06		Dirigent protein [Uniprot/SPTREMBL Acc. F6GUG1]
VIT_16s0013g00950	2.06723	6.15211e-16	2.68439e-14		Putative uncharacterized protein [Uniprot/SPTREMBL Acc. D7U782]
VIT_15s0046g02110	2.06714	5.53401e-20	3.88157e-18		Putative uncharacterized protein [Uniprot/SPTREMBL Acc. A5AFM5]
VIT_01s0137g00330	2.06392	1.19521e-11	2.7814e-10		Putative uncharacterized protein [Uniprot/SPTREMBL Acc. D7SME9]
VIT_12s0057g00420	2.05367	9.71466e-23	9.34724e-21		Putative uncharacterized protein [Uniprot/SPTREMBL Acc. F6HHK7]
VIT_09s0002g06970	2.03582	2.26378e-22	2.15059e-20	FAD5	Putative uncharacterized protein [Uniprot/SPTREMBL Acc. F6HXE0]
VIT_11s0052g01260	2.03511	1.48481e-07	1.76321e-06		Xyloglucan endotransglucosylase/hydrolase [Uniprot/SPTREMBL Acc. F6GXE2]
VIT_02s0025g01280	2.0334	2.26751e-08	3.22e-07		Putative uncharacterized protein [Uniprot/SPTREMBL Acc. D7TVE1]
VIT_10s0092g00220	2.02997	2.77182e-11	6.13644e-10		CASP-like protein 1B2 [Uniprot/SWISSPROT Acc. A7QC16]
VIT_08s0007g01650	2.02839	3.042e-20	2.20582e-18		Putative uncharacterized protein [Uniprot/SPTREMBL Acc. F6HKX9]
VIT_07s0104g00450	2.02345	1.847e-09	3.08725e-08
VIT_06s0009g03380	2.01969	5.71895e-10	1.03299e-08		Putative uncharacterized protein [Uniprot/SPTREMBL Acc. F6HA41]
VIT_08s0007g04380	2.01893	2.58695e-12	6.67185e-11	PAB7	Polyadenylate-binding protein [Uniprot/SPTREMBL Acc. D7TIX4]
VIT_03s0063g00140	2.01541	1.27568e-19	8.47255e-18	CCoAOMT1	Putative uncharacterized protein [Uniprot/SPTREMBL Acc. D7TPG4]
VIT_18s0122g00300	2.0141	7.85525e-18	4.272e-16
VIT_01s0011g03070	2.01355	1.64084e-08	2.39117e-07		Putative uncharacterized protein [Uniprot/SPTREMBL Acc. F6HFQ2]
VIT_04s0023g01980	2.01167	1.17081e-14	4.28632e-13		Putative uncharacterized protein [Uniprot/SPTREMBL Acc. F6GWV5]
VIT_04s0008g06150	2.00448	1.03519e-11	2.42785e-10
VIT_16s0100g01070	2.00111	2.45488e-07	2.79574e-06	STS35	Putative uncharacterized protein [Uniprot/SPTREMBL Acc. F6HP25]
VIT_13s0019g01990	2.00071	5.46278e-14	1.78253e-12		Putative uncharacterized protein [Uniprot/SPTREMBL Acc. F6HNV6]
VIT_15s0048g01320	1.99949	6.41919e-10	1.15392e-08		GA20ox1 [Uniprot/SPTREMBL Acc. F6I351]
VIT_14s0068g02010	1.9962	7.56093e-12	1.81874e-10		Putative uncharacterized protein [Uniprot/SPTREMBL Acc. F6H3X8]
VIT_06s0061g01210	1.99324	1.76359e-14	6.27287e-13		Putative uncharacterized protein [Uniprot/SPTREMBL Acc. F6GW57]
VIT_11s0016g03420	1.98972	1.16245e-08	1.73443e-07		Putative uncharacterized protein [Uniprot/SPTREMBL Acc. F6HH04]
VIT_00s0226g00030	1.98109	8.0205e-11	1.65823e-09		Peroxidase [Uniprot/SPTREMBL Acc. D7SPV5]
VIT_04s0069g01010	1.97411	9.99748e-27	1.31633e-24		Putative uncharacterized protein [Uniprot/SPTREMBL Acc. D7T0F1]
VIT_19s0014g01540	1.96777	1.02102e-10	2.07663e-09		Putative uncharacterized protein [Uniprot/SPTREMBL Acc. F6H2P9]
VIT_08s0040g02840	1.96073	3.18025e-22	2.98347e-20		Putative uncharacterized protein [Uniprot/SPTREMBL Acc. F6HQX0]
VIT_07s0255g00030	1.95868	4.32486e-13	1.24123e-11		Putative uncharacterized protein [Uniprot/SPTREMBL Acc. D7UE06]
VIT_00s0270g00120	1.95864	3.4669e-07	3.87766e-06		Putative uncharacterized protein [Uniprot/SPTREMBL Acc. F6HML9]
VIT_19s0014g02120	1.95755	1.70777e-09	2.8673e-08		Putative uncharacterized protein [Uniprot/SPTREMBL Acc. E0CSF3]
VIT_18s0001g11130	1.95133	9.05333e-15	3.35532e-13	AR781
VIT_07s0005g03970	1.9399	1.13137e-20	8.98508e-19		Putative uncharacterized protein [Uniprot/SPTREMBL Acc. F6HZN7]
VIT_18s0001g11680	1.93283	2.96525e-08	4.09084e-07		Putative uncharacterized protein [Uniprot/SPTREMBL Acc. E0CPX3]
VIT_00s0304g00060	1.93124	9.07536e-14	2.84981e-12		Putative uncharacterized protein [Uniprot/SPTREMBL Acc. F6I7F3]
VIT_07s0151g00740	1.92335	3.65995e-22	3.3911e-20		Putative uncharacterized protein [Uniprot/SPTREMBL Acc. F6HI51]
VIT_10s0003g00140	1.92216	8.0642e-28	1.14192e-25		Putative uncharacterized protein [Uniprot/SPTREMBL Acc. D7TJC7]
VIT_16s0013g00410	1.91854	1.05297e-11	2.46185e-10
VIT_16s0013g00990	1.918	3.64788e-16	1.65923e-14		Putative uncharacterized protein [Uniprot/SPTREMBL Acc. F6I2P1]
VIT_02s0234g00130	1.91777	2.11455e-54	1.67049e-51		Putative uncharacterized protein [Uniprot/SPTREMBL Acc. F6HCX9]
VIT_02s0033g00260	1.91456	3.43667e-10	6.44806e-09
VIT_06s0004g06840	1.91315	5.49841e-38	1.61826e-35		Putative uncharacterized protein [Uniprot/SPTREMBL Acc. F6GUQ2]
VIT_19s0014g01370	1.88957	1.11424e-12	3.05197e-11
VIT_03s0088g00700	1.88821	1.02692e-06	1.03513e-05		Putative uncharacterized protein [Uniprot/SPTREMBL Acc. F6HBN8]
VIT_02s0025g04340	1.88595	1.60677e-41	5.60874e-39	ATOSM34	Putative uncharacterized protein [Uniprot/SPTREMBL Acc. F6HUH2]
VIT_16s0013g02160	1.88514	2.71422e-29	4.20005e-27
VIT_12s0028g00860	1.88511	2.2467e-21	1.96064e-19	anac042	Putative uncharacterized protein [Uniprot/SPTREMBL Acc. E0CU17]
VIT_00s0203g00090	1.87302	3.79531e-17	1.89892e-15		Putative uncharacterized protein [Uniprot/SPTREMBL Acc. D7UDP9]
VIT_02s0025g01230	1.8663	7.87562e-13	2.20959e-11		Putative uncharacterized protein [Uniprot/SPTREMBL Acc. D7TVD7]
VIT_12s0034g00130	1.86566	4.70197e-35	1.08579e-32		Glycosyltransferase [Uniprot/SPTREMBL Acc. F6H992]
VIT_11s0016g03800	1.86186	9.41376e-14	2.94376e-12		Putative uncharacterized protein [Uniprot/SPTREMBL Acc. D7TBM5]
VIT_08s0007g02000	1.86102	2.6163e-13	7.70014e-12	ATGPAT6	Putative uncharacterized protein [Uniprot/SPTREMBL Acc. F6HKT5]
VIT_05s0020g03300	1.85987	4.62901e-13	1.32094e-11		Putative uncharacterized protein [Uniprot/SPTREMBL Acc. F6HDP5]
VIT_07s0005g00820	1.85818	3.59554e-28	5.18933e-26	HRE2	Putative uncharacterized protein [Uniprot/SPTREMBL Acc. D7U2C6]
VIT_18s0076g00340	1.85712	3.85545e-15	1.50313e-13		Putative uncharacterized protein [Uniprot/SPTREMBL Acc. F6GYV3]
VIT_06s0004g04180	1.85695	1.55746e-70	2.33775e-67		Putative uncharacterized protein [Uniprot/SPTREMBL Acc. F6GV44]
VIT_13s0067g00890	1.85167	6.34563e-09	9.89669e-08		Phosphoinositide phospholipase C [Uniprot/SPTREMBL Acc. D7T4P6]
VIT_08s0007g08520	1.85138	3.12288e-13	9.11953e-12
VIT_12s0059g00280	1.84926	1.61463e-13	4.93597e-12		Putative uncharacterized protein [Uniprot/SPTREMBL Acc. F6HI93]
VIT_15s0045g00880	1.8467	1.70095e-07	1.99463e-06		Putative uncharacterized protein [Uniprot/SPTREMBL Acc. F6I1F8]
VIT_10s0003g01160	1.84649	5.37015e-11	1.14011e-09
VIT_11s0052g01190	1.84523	1.75036e-06	1.6745e-05		Xyloglucan endotransglucosylase/hydrolase [Uniprot/SPTREMBL Acc. F6GXE8]
VIT_01s0011g02320	1.84446	4.30813e-19	2.66111e-17
VIT_18s0001g12310	1.83866	5.51148e-09	8.67162e-08
VIT_01s0146g00440	1.83817	4.25535e-26	5.23547e-24
VIT_18s0072g00160	1.83189	6.00989e-24	6.48981e-22		Peroxidase [Uniprot/SPTREMBL Acc. F6GY60]
VIT_15s0048g02780	1.82191	3.50526e-10	6.56035e-09
VIT_06s0004g01010	1.82173	5.70303e-08	7.50899e-07		Dirigent protein [Uniprot/SPTREMBL Acc. F6GUI8]
VIT_01s0011g05810	1.81962	1.31737e-15	5.508e-14	ADO3
VIT_05s0077g00500	1.81108	1.6841e-14	6.00436e-13		Putative uncharacterized protein [Uniprot/SPTREMBL Acc. D7SYH2]
VIT_18s0001g15230	1.81052	4.27752e-10	7.84909e-09		Putative uncharacterized protein [Uniprot/SPTREMBL Acc. F6H090]
VIT_10s0116g01200	1.7993	6.68732e-19	4.03119e-17		Putative uncharacterized protein [Uniprot/SPTREMBL Acc. F6H7H0]
VIT_11s0052g01180	1.79814	2.52863e-06	2.32423e-05		Xyloglucan endotransglucosylase/hydrolase [Uniprot/SPTREMBL Acc. F6GXE9]
VIT_16s0013g00970	1.79518	9.8478e-14	3.07309e-12		Putative uncharacterized protein [Uniprot/SPTREMBL Acc. D7U783]
VIT_04s0044g01420	1.79476	9.00393e-11	1.84127e-09		Putative uncharacterized protein [Uniprot/SPTREMBL Acc. F6I0D8]
VIT_04s0008g02980	1.7943	4.21616e-10	7.75545e-09
VIT_16s0013g00390	1.78962	1.36092e-32	2.61891e-30
VIT_01s0011g04550	1.78649	1.42352e-20	1.11287e-18
VIT_11s0016g01060	1.78556	9.17896e-13	2.55614e-11		Putative uncharacterized protein [Uniprot/SPTREMBL Acc. D7TCE8]
VIT_18s0001g15460	1.78407	5.0495e-11	1.07814e-09		Acyl-[acyl-carrier-protein] desaturase [Uniprot/SPTREMBL Acc. F6H099]
VIT_06s0061g01300	1.77632	2.07591e-23	2.10536e-21		Arogenate dehydratase [Uniprot/SPTREMBL Acc. A5BWG3]
VIT_07s0005g01350	1.77272	7.11798e-14	2.27806e-12		Putative uncharacterized protein [Uniprot/SPTREMBL Acc. D7U2H3]
VIT_02s0025g04720	1.77113	8.33767e-127	2.50297e-123	LDOX	Anthocyanidin synthase [Uniprot/SPTREMBL Acc. A2ICC9]
VIT_16s0100g00950	1.76827	7.41396e-07	7.7173e-06		Putative uncharacterized protein [Uniprot/SPTREMBL Acc. F6HP34]
VIT_12s0035g00920	1.76677	6.64524e-08	8.64342e-07		Putative uncharacterized protein [Uniprot/SPTREMBL Acc. F6HK45]
VIT_06s0004g04970	1.76471	6.89014e-40	2.11063e-37		Putative uncharacterized protein [Uniprot/SPTREMBL Acc. F6GV00]
VIT_04s0023g02610	1.76305	1.9532e-18	1.10216e-16		Putative uncharacterized protein [Uniprot/SPTREMBL Acc. D7SP60]
VIT_14s0128g00520	1.7606	3.64895e-23	3.67589e-21		Putative uncharacterized protein [Uniprot/SPTREMBL Acc. D7U210]
VIT_13s0019g01130	1.75861	6.32615e-32	1.17229e-29		Putative uncharacterized protein [Uniprot/SPTREMBL Acc. F6HNY4]
VIT_07s0005g01320	1.75609	3.27102e-07	3.67225e-06
VIT_07s0005g02660	1.74613	1.17413e-14	4.288e-13		Putative uncharacterized protein [Uniprot/SPTREMBL Acc. F6HZG2]
VIT_04s0044g01130	1.74406	2.24717e-12	5.88656e-11		Putative uncharacterized protein [Uniprot/SPTREMBL Acc. D7U4F6]
VIT_05s0077g01330	1.73602	3.20961e-08	4.41578e-07
VIT_11s0016g05360	1.73455	8.59224e-09	1.31467e-07		Phospholipase D [Uniprot/SPTREMBL Acc. F6HH93]
VIT_05s0051g00670	1.73227	1.66726e-17	8.71973e-16	NCED6	Putative uncharacterized protein [Uniprot/SPTREMBL Acc. F6HS58]
VIT_17s0000g09570	1.7262	3.28084e-07	3.68053e-06		Putative uncharacterized protein [Uniprot/SPTREMBL Acc. F6GTQ8]
VIT_04s0008g02920	1.72542	4.27111e-42	1.52641e-39
VIT_12s0028g01370	1.72143	7.40638e-12	1.7873e-10		Putative uncharacterized protein [Uniprot/SPTREMBL Acc. F6H553]
VIT_00s0301g00100	1.71906	1.34463e-07	1.61722e-06	BFN1	Putative uncharacterized protein [Uniprot/SPTREMBL Acc. D7SSG6]
VIT_19s0090g01340	1.71843	1.74558e-19	1.13425e-17
VIT_17s0000g08370	1.71182	3.26623e-37	8.60108e-35		Putative uncharacterized protein [Uniprot/SPTREMBL Acc. D7SHS2]
VIT_16s0013g00450	1.70875	2.06696e-23	2.10536e-21
VIT_07s0005g02370	1.70821	1.91864e-07	2.22385e-06		Putative uncharacterized protein [Uniprot/SPTREMBL Acc. D7U2R4]
VIT_18s0089g01030	1.70707	9.6287e-13	2.67148e-11		Putative uncharacterized protein [Uniprot/SPTREMBL Acc. F6GVX7]
VIT_02s0012g00540	1.69682	5.16098e-07	5.56511e-06		Peroxidase [Uniprot/SPTREMBL Acc. D7TTH0]
VIT_18s0001g06760	1.69162	1.89591e-11	4.27934e-10		Putative uncharacterized protein [Uniprot/SPTREMBL Acc. F6H0Y8]
VIT_08s0007g07640	1.69153	3.22931e-20	2.33039e-18		Putative uncharacterized protein [Uniprot/SPTREMBL Acc. F6HLA2]
VIT_15s0048g02070	1.68865	8.99787e-07	9.19387e-06
VIT_00s0317g00140	1.68845	2.06397e-12	5.44468e-11		Putative uncharacterized protein [Uniprot/SPTREMBL Acc. F6HRR9]
VIT_08s0007g04350	1.68655	2.92587e-08	4.04768e-07		Putative uncharacterized protein [Uniprot/SPTREMBL Acc. F6HKF2]
VIT_14s0068g01360	1.6862	1.69466e-13	5.1596e-12
VIT_05s0077g01570	1.68461	7.58911e-08	9.71121e-07		Putative uncharacterized protein [Uniprot/SPTREMBL Acc. F6H6U6]
VIT_18s0001g06150	1.68305	1.40034e-05	0.000107131
VIT_06s0004g04820	1.68146	6.41287e-07	6.76439e-06		Putative uncharacterized protein [Uniprot/SPTREMBL Acc. F6GV07]
VIT_12s0034g01970	1.67913	6.27506e-06	5.2458e-05		Putative uncharacterized protein [Uniprot/SPTREMBL Acc. F6H8W9]
VIT_16s0013g00900	1.67699	1.0308e-10	2.09368e-09		Putative uncharacterized protein [Uniprot/SPTREMBL Acc. F6I2N8]
VIT_06s0004g04950	1.67691	3.0183e-40	9.43846e-38		Putative uncharacterized protein [Uniprot/SPTREMBL Acc. F6GV02]
VIT_04s0008g03190	1.67555	5.35559e-14	1.75518e-12		Putative uncharacterized protein [Uniprot/SPTREMBL Acc. F6H2X8]
VIT_09s0018g00240	1.6733	2.70448e-06	2.46774e-05	WRKY40	Putative uncharacterized protein [Uniprot/SPTREMBL Acc. F6HBV8]
VIT_15s0048g00510	1.67254	1.54218e-05	0.000116053		Pectinesterase [Uniprot/SPTREMBL Acc. F6I390]
VIT_12s0034g01870	1.67226	4.28413e-13	1.23426e-11		Putative uncharacterized protein [Uniprot/SPTREMBL Acc. D7SZX9]
VIT_07s0129g00330	1.66798	6.81859e-09	1.05949e-07
VIT_13s0067g02710	1.66536	4.22662e-21	3.54422e-19
VIT_03s0063g00450	1.66035	1.83219e-05	0.000135607		Alpha-amylase [Uniprot/SPTREMBL Acc. D7TPJ1]
VIT_06s0080g01090	1.65687	1.12095e-21	1.00152e-19		Putative uncharacterized protein [Uniprot/SPTREMBL Acc. F6HHC1]
VIT_01s0011g06290	1.65245	6.03796e-16	2.64227e-14		Putative uncharacterized protein [Uniprot/SPTREMBL Acc. D7T8G2]
VIT_14s0068g01500	1.65229	1.737e-12	4.64748e-11		Putative uncharacterized protein [Uniprot/SPTREMBL Acc. A5AMY0]
VIT_12s0028g02530	1.65202	5.73525e-07	6.10974e-06		Putative uncharacterized protein [Uniprot/SPTREMBL Acc. F6H4X9]
VIT_16s0013g00980	1.65002	3.6564e-08	4.98932e-07		Putative uncharacterized protein [Uniprot/SPTREMBL Acc. D7U785]
VIT_12s0028g03010	1.64977	2.46718e-21	2.1283e-19		Putative uncharacterized protein [Uniprot/SPTREMBL Acc. F6H5F4]
VIT_16s0013g00440	1.64668	4.87024e-30	7.77685e-28
VIT_01s0011g03850	1.64448	7.59443e-11	1.57448e-09		Putative uncharacterized protein [Uniprot/SPTREMBL Acc. F6HFM7]
VIT_04s0023g01890	1.64274	2.686e-17	1.37132e-15		Putative uncharacterized protein [Uniprot/SPTREMBL Acc. D7SPC8]
VIT_17s0000g00650	1.63458	4.89131e-07	5.30481e-06		Putative uncharacterized protein [Uniprot/SPTREMBL Acc. F6GT07]
VIT_06s0009g01770	1.63222	1.44218e-14	5.19115e-13		Putative uncharacterized protein [Uniprot/SPTREMBL Acc. F6H9Y8]
VIT_11s0052g01330	1.63124	1.99779e-05	0.000146349		Xyloglucan endotransglucosylase/hydrolase [Uniprot/SPTREMBL Acc. F6GXD5]
VIT_01s0127g00700	1.62881	9.96598e-09	1.51037e-07
VIT_16s0013g01070	1.62725	1.28762e-08	1.90792e-07		Putative uncharacterized protein [Uniprot/SPTREMBL Acc. A5BFX5]
VIT_16s0100g00910	1.61906	2.27576e-05	0.000164781		Putative uncharacterized protein [Uniprot/SPTREMBL Acc. F6HP38]
VIT_06s0004g06290	1.61704	7.71673e-18	4.21193e-16
VIT_16s0013g00480	1.61569	5.88651e-16	2.58353e-14
VIT_02s0025g04300	1.6151	1.08081e-14	3.98598e-13
VIT_04s0008g01500	1.61129	2.10629e-12	5.54656e-11
VIT_06s0004g00970	1.60773	1.25468e-07	1.52245e-06		Dirigent protein [Uniprot/SPTREMBL Acc. F6GUJ1]
VIT_11s0052g01300	1.60751	3.30846e-05	0.000230066		Xyloglucan endotransglucosylase/hydrolase [Uniprot/SPTREMBL Acc. A5C3A3]
VIT_16s0013g02150	1.60501	2.31976e-09	3.83899e-08
VIT_00s0438g00020	1.60084	4.17446e-11	9.04166e-10		Putative uncharacterized protein [Uniprot/SPTREMBL Acc. F6HYH3]
VIT_18s0001g14810	1.59676	1.87068e-07	2.17666e-06		Putative uncharacterized protein [Uniprot/SPTREMBL Acc. E0CQA8]
VIT_02s0033g00450	1.59434	1.70479e-37	4.56946e-35		Myb-related transcription factor [Uniprot/SPTREMBL Acc. Q6L9M7]
VIT_14s0066g02350	1.59327	7.89992e-15	2.97187e-13	GATL10	Hexosyltransferase [Uniprot/SPTREMBL Acc. F6HV65]
VIT_02s0033g00270	1.58509	4.74628e-17	2.35121e-15
VIT_08s0040g01710	1.58399	2.03192e-11	4.57946e-10		Phenylalanine ammonia-lyase [Uniprot/SPTREMBL Acc. F6HR33]
VIT_08s0058g00790	1.58312	1.5184e-05	0.000114759
VIT_04s0008g04230	1.58259	5.45059e-10	9.86893e-09		Putative uncharacterized protein [Uniprot/SPTREMBL Acc. F6H3F6]
VIT_06s0004g01990	1.57568	3.7456e-05	0.00025532
VIT_18s0072g00260	1.57435	2.32371e-08	3.28735e-07	ERF110	Putative uncharacterized protein [Uniprot/SPTREMBL Acc. F6GY54]
VIT_08s0040g00440	1.5741	1.24485e-17	6.67329e-16
VIT_11s0016g03810	1.57161	1.29096e-06	1.27566e-05		Putative uncharacterized protein [Uniprot/SPTREMBL Acc. D7TBM6]
VIT_05s0094g00220	1.57031	8.60497e-08	1.0863e-06		Putative uncharacterized protein [Uniprot/SPTREMBL Acc. F6HB09]
VIT_12s0057g00110	1.56989	1.00285e-06	1.01484e-05
VIT_15s0046g01570	1.56936	4.77771e-07	5.19662e-06		Putative uncharacterized protein [Uniprot/SPTREMBL Acc. D7UCJ5]
VIT_18s0117g00550	1.56904	3.59049e-05	0.000246764		Laccase [Uniprot/SPTREMBL Acc. F6GYR1]
VIT_19s0014g02950	1.56607	5.41107e-09	8.54949e-08
VIT_12s0034g01900	1.56404	8.16701e-06	6.66026e-05		Putative uncharacterized protein [Uniprot/SPTREMBL Acc. F6H8X4]
VIT_19s0014g04780	1.55653	3.64933e-30	5.95396e-28
VIT_18s0001g03240	1.54057	6.82655e-11	1.42315e-09		Putative uncharacterized protein [Uniprot/SPTREMBL Acc. F6H0T1]
VIT_05s0077g01970	1.5403	2.27056e-21	1.97001e-19		Putative uncharacterized protein [Uniprot/SPTREMBL Acc. F6H6W1]
VIT_07s0005g05590	1.53817	4.43614e-10	8.11042e-09		Putative uncharacterized protein [Uniprot/SPTREMBL Acc. D7U3E9]
VIT_13s0067g00260	1.5337	1.00544e-12	2.77932e-11		Putative uncharacterized protein [Uniprot/SPTREMBL Acc. F6HC04]
VIT_02s0025g02540	1.53355	4.68148e-11	1.00361e-09		Putative uncharacterized protein [Uniprot/SPTREMBL Acc. D7TVQ9]
VIT_13s0067g02360	1.53253	1.72315e-06	1.64958e-05		Peroxidase [Uniprot/SPTREMBL Acc. F6HC56]
VIT_08s0058g01000	1.53147	5.45062e-09	8.59937e-08		Aspartate aminotransferase [Uniprot/SPTREMBL Acc. D7SR19]
VIT_08s0007g06800	1.52779	9.47113e-16	4.02724e-14	CMT1	Putative uncharacterized protein [Uniprot/SPTREMBL Acc. D7TIB5]
VIT_09s0002g01080	1.52712	3.40439e-05	0.000235918		Lipoxygenase [Uniprot/SPTREMBL Acc. D7TZR1]
VIT_03s0038g01460	1.52283	1.28388e-07	1.55037e-06	LAP5	Putative uncharacterized protein [Uniprot/SPTREMBL Acc. F6I151]
VIT_06s0009g01140	1.52251	2.45784e-20	1.80844e-18		Putative uncharacterized protein [Uniprot/SPTREMBL Acc. D7T1K7]
VIT_13s0067g02630	1.52006	2.86411e-05	0.000202689
VIT_04s0008g05760	1.51736	1.49901e-08	2.20373e-07		Putative uncharacterized protein [Uniprot/SPTREMBL Acc. F6H3I6]
VIT_14s0108g01000	1.51535	5.13736e-07	5.54362e-06		Putative uncharacterized protein [Uniprot/SPTREMBL Acc. F6H5U6]
VIT_19s0014g02240	1.5153	1.52551e-07	1.8044e-06		Putative uncharacterized protein [Uniprot/SPTREMBL Acc. E0CSG4]
VIT_08s0007g05340	1.50875	7.55445e-08	9.67635e-07		Putative uncharacterized protein [Uniprot/SPTREMBL Acc. D7TIN4]
VIT_07s0031g01380	1.50356	2.12905e-11	4.79117e-10		Putative uncharacterized protein [Uniprot/SPTREMBL Acc. F6H498]
VIT_13s0067g01960	1.50032	1.01492e-32	2.0312e-30		Putative uncharacterized protein [Uniprot/SPTREMBL Acc. F6HCA2]
VIT_12s0034g01910	1.49942	3.90876e-05	0.000265117		Putative uncharacterized protein [Uniprot/SPTREMBL Acc. F6H8X3]
VIT_05s0020g03280	1.49755	0.000103138	0.000622981		Amine oxidase [Uniprot/SPTREMBL Acc. D7T6W4]
VIT_00s0525g00020	1.49331	2.38407e-08	3.36641e-07		Putative uncharacterized protein [Uniprot/SPTREMBL Acc. D7UE80]
VIT_07s0031g02610	1.493	2.51395e-22	2.37323e-20		Putative uncharacterized protein [Uniprot/SPTREMBL Acc. F6H4F0]
VIT_03s0097g00460	1.4924	7.38134e-12	1.78412e-10		Putative uncharacterized protein [Uniprot/SPTREMBL Acc. F6HW53]
VIT_15s0048g00500	1.49116	0.000121434	0.000715919		Pectinesterase [Uniprot/SPTREMBL Acc. D7U7W0]
VIT_17s0000g07080	1.48081	2.47177e-07	2.81283e-06		Putative uncharacterized protein [Uniprot/SPTREMBL Acc. F6GT20]
VIT_01s0011g01980	1.47658	2.42873e-08	3.42625e-07
VIT_18s0122g00180	1.47529	3.89277e-19	2.4346e-17		Putative uncharacterized protein [Uniprot/SPTREMBL Acc. F6I6Y2]
VIT_04s0023g02480	1.47346	1.49489e-53	1.12191e-50		Dehydrin 1 [Uniprot/SPTREMBL Acc. Q3ZNL4]
VIT_12s0028g01360	1.47241	2.19171e-08	3.12715e-07		Putative uncharacterized protein [Uniprot/SPTREMBL Acc. F6H554]
VIT_16s0022g00080	1.46684	1.00362e-10	2.04401e-09
VIT_02s0025g00650	1.4655	8.42941e-06	6.84661e-05		Putative uncharacterized protein [Uniprot/SPTREMBL Acc. D7TV86]
VIT_16s0039g01710	1.46469	1.47218e-06	1.4377e-05		Putative uncharacterized protein [Uniprot/SPTREMBL Acc. F6HEE4]
VIT_02s0025g00420	1.46336	1.2801e-07	1.54954e-06	WRKY29	Putative uncharacterized protein [Uniprot/SPTREMBL Acc. F6HUN4]
VIT_00s0214g00150	1.46322	3.33137e-34	7.24695e-32
VIT_10s0003g05450	1.46044	1.89127e-10	3.69634e-09		Putative uncharacterized protein [Uniprot/SPTREMBL Acc. F6HM03]
VIT_08s0007g08750	1.46015	9.032e-06	7.2809e-05	AT-HSFB3	Putative uncharacterized protein [Uniprot/SPTREMBL Acc. F6HKV6]
VIT_00s0463g00020	1.45971	3.66472e-20	2.63193e-18	SCL13	Putative uncharacterized protein [Uniprot/SPTREMBL Acc. F6HRV6]
VIT_11s0016g04800	1.45036	4.44703e-08	5.97583e-07		Putative uncharacterized protein [Uniprot/SPTREMBL Acc. D7TBW9]
VIT_00s0324g00050	1.44728	3.51047e-11	7.64762e-10		Glycosyltransferase [Uniprot/SPTREMBL Acc. F6I298]
VIT_14s0083g00670	1.44664	0.000192674	0.00107551		Putative uncharacterized protein [Uniprot/SPTREMBL Acc. F6GVT5]
VIT_03s0091g00450	1.44313	3.39777e-06	3.03937e-05
VIT_13s0067g02300	1.44177	0.000199627	0.00110978		Putative uncharacterized protein [Uniprot/SPTREMBL Acc. D7T4G4]
VIT_08s0058g00690	1.4416	1.588e-05	0.000118882		Putative uncharacterized protein [Uniprot/SPTREMBL Acc. F6GXS4]
VIT_13s0084g00670	1.43981	1.53365e-13	4.70759e-12
VIT_18s0001g01380	1.43878	9.37035e-08	1.17403e-06		Putative uncharacterized protein [Uniprot/SPTREMBL Acc. F6HJB9]
VIT_05s0020g00600	1.4328	4.41578e-06	3.8513e-05		1-Cys peroxiredoxin [Uniprot/SPTREMBL Acc. D7T674]
VIT_05s0020g02170	1.43075	1.27984e-18	7.41712e-17		Putative uncharacterized protein [Uniprot/SPTREMBL Acc. F6HDJ1]
VIT_06s0009g03420	1.42117	7.32046e-07	7.63586e-06
VIT_02s0025g00510	1.42075	3.19148e-12	8.11935e-11		Putative uncharacterized protein [Uniprot/SPTREMBL Acc. F6HUN7]
VIT_12s0059g01070	1.41369	2.49289e-08	3.51015e-07		Putative uncharacterized protein [Uniprot/SPTREMBL Acc. D7TEB5]
VIT_01s0011g04040	1.41339	1.81307e-06	1.72679e-05		Putative uncharacterized protein [Uniprot/SPTREMBL Acc. F6HEV7]
VIT_02s0025g03320	1.41127	4.60206e-05	0.000306736	CYP86A7	Putative uncharacterized protein [Uniprot/SPTREMBL Acc. F6HUB7]
VIT_01s0137g00050	1.4112	2.41465e-09	3.98285e-08		Putative uncharacterized protein [Uniprot/SPTREMBL Acc. D7SMG8]
VIT_04s0079g00690	1.40933	0.000113	0.000672268	GST4	Glutathione S-transferase [Uniprot/SPTREMBL Acc. Q56AY1]
VIT_08s0040g02430	1.40908	2.09633e-10	4.04967e-09
VIT_08s0032g00680	1.40342	1.84894e-05	0.000136713		Putative uncharacterized protein [Uniprot/SPTREMBL Acc. D7U8M9]
VIT_14s0171g00140	1.40092	6.39024e-12	1.55458e-10		Putative uncharacterized protein [Uniprot/SPTREMBL Acc. F6I5K1]
VIT_18s0001g05060	1.4006	1.38034e-21	1.22597e-19		Putative uncharacterized protein [Uniprot/SPTREMBL Acc. E0CRH9]
VIT_17s0000g07670	1.40014	6.66735e-21	5.40956e-19		Putative uncharacterized protein [Uniprot/SPTREMBL Acc. F6GSV5]
VIT_19s0090g00080	1.39237	5.05826e-10	9.18071e-09
VIT_05s0102g00450	1.39226	1.31011e-05	0.000101313		Putative uncharacterized protein [Uniprot/SPTREMBL Acc. A5BNB3]
VIT_13s0320g00030	1.38806	2.72996e-15	1.10152e-13
VIT_11s0016g03350	1.3873	2.20946e-05	0.000160459		Putative uncharacterized protein [Uniprot/SPTREMBL Acc. F6HGL9]
VIT_00s1241g00010	1.37934	1.3492e-06	1.32797e-05		Putative uncharacterized protein [Uniprot/SPTREMBL Acc. D7UEC1]
VIT_16s0100g00200	1.37807	5.82562e-11	1.22813e-09		Putative uncharacterized protein [Uniprot/SPTREMBL Acc. F6HP79]
VIT_14s0068g00920	1.37294	1.00735e-11	2.37367e-10		Putative uncharacterized protein [Uniprot/SPTREMBL Acc. F6H419]
VIT_09s0002g07010	1.36721	5.10287e-11	1.08644e-09
VIT_03s0017g01940	1.36496	9.97186e-09	1.51037e-07
VIT_11s0016g05430	1.36463	1.86858e-18	1.05839e-16
VIT_18s0001g10480	1.36459	6.38863e-05	0.0004098
VIT_00s0214g00090	1.36457	1.1865e-36	3.01855e-34
VIT_19s0090g00120	1.36429	5.2758e-23	5.20986e-21		Putative uncharacterized protein [Uniprot/SPTREMBL Acc. F6HEN8]
VIT_07s0104g00850	1.36395	1.69025e-09	2.84764e-08		Putative uncharacterized protein [Uniprot/SPTREMBL Acc. D7TP81]
VIT_12s0028g03270	1.36391	2.12645e-15	8.64985e-14		Putative uncharacterized protein [Uniprot/SPTREMBL Acc. E0CTG9]
VIT_17s0000g09190	1.36376	2.23888e-17	1.15483e-15
VIT_05s0049g02240	1.36055	4.69728e-13	1.33788e-11		Putative uncharacterized protein [Uniprot/SPTREMBL Acc. D7SZQ8]
VIT_17s0000g02410	1.35959	2.68504e-08	3.75605e-07		Putative uncharacterized protein [Uniprot/SPTREMBL Acc. F6GSK6]
VIT_14s0060g01490	1.35467	5.41934e-21	4.42089e-19
VIT_17s0000g09770	1.35436	8.47585e-05	0.000525062		Putative uncharacterized protein [Uniprot/SPTREMBL Acc. F6GTP9]
VIT_11s0016g02380	1.35406	0.000480716	0.0023751	ACO1	1-aminocyclopropane-1-carboxylic acid oxidase 3 [Uniprot/SPTREMBL Acc. D7TB93]
VIT_10s0003g01170	1.3525	9.44757e-05	0.0005781		Putative uncharacterized protein [Uniprot/SPTREMBL Acc. F6HM92]
VIT_04s0008g02070	1.35212	7.1002e-19	4.24598e-17	ARSK1	Putative uncharacterized protein [Uniprot/SPTREMBL Acc. F6H2T3]
VIT_12s0028g03760	1.34908	0.000159655	0.000912572		CASP-like protein 1C2 [Uniprot/SWISSPROT Acc. A7PJ32]
VIT_05s0094g00350	1.3481	5.37492e-12	1.32258e-10		Putative uncharacterized protein [Uniprot/SPTREMBL Acc. D7T2C8]
VIT_16s0100g00770	1.34684	0.000411692	0.00207505		Putative uncharacterized protein [Uniprot/SPTREMBL Acc. D7TMT8]
VIT_08s0032g01150	1.34494	2.28619e-18	1.28524e-16		Putative uncharacterized protein [Uniprot/SPTREMBL Acc. F6I3K6]
VIT_08s0040g01200	1.33875	0.000422332	0.00212511		Putative uncharacterized protein [Uniprot/SPTREMBL Acc. F6HR63]
VIT_02s0025g04310	1.33677	2.98703e-15	1.19243e-13
VIT_02s0025g04280	1.33557	4.22782e-11	9.13087e-10
VIT_08s0007g03730	1.33318	5.10008e-08	6.77454e-07		Transmembrane 9 superfamily member [Uniprot/SPTREMBL Acc. F6HKI8]
VIT_17s0000g07620	1.32728	2.54373e-09	4.17739e-08	OTP43	Putative uncharacterized protein [Uniprot/SPTREMBL Acc. F6GSX3]
VIT_06s0004g05120	1.32629	3.92418e-11	8.52416e-10		Putative uncharacterized protein [Uniprot/SPTREMBL Acc. F6GUZ0]
VIT_17s0000g01090	1.32143	0.000246569	0.00133273		Acyl-[acyl-carrier-protein] hydrolase [Uniprot/SPTREMBL Acc. F6GSX1]
VIT_13s0067g03820	1.32109	2.1779e-36	5.44838e-34	CHI2	Chalcone--flavonone isomerase 2 [Uniprot/SWISSPROT Acc. A5ANT9]; Chalcone-flavonone isomerase family protein [Uniprot/SPTREMBL Acc. D7T475]
VIT_12s0035g01050	1.32011	1.86773e-13	5.66357e-12
VIT_18s0001g07310	1.31939	3.0206e-06	2.72635e-05		Putative uncharacterized protein [Uniprot/SPTREMBL Acc. F6H117]
VIT_11s0052g01090	1.31377	6.2784e-14	2.02229e-12		Putative uncharacterized protein [Uniprot/SPTREMBL Acc. F6GXF5]
VIT_09s0002g00750	1.31141	8.22131e-05	0.000511193		Putative uncharacterized protein [Uniprot/SPTREMBL Acc. F6HXQ4]
VIT_18s0001g13790	1.31048	2.53046e-12	6.55996e-11		Putative uncharacterized protein [Uniprot/SPTREMBL Acc. F6H064]
VIT_06s0061g00760	1.30869	8.01424e-07	8.26194e-06		Putative uncharacterized protein [Uniprot/SPTREMBL Acc. F6GW81]
VIT_11s0016g00520	1.3041	6.21955e-07	6.59756e-06		Putative uncharacterized protein [Uniprot/SPTREMBL Acc. D7TCA2]
VIT_07s0197g00240	1.30282	1.57269e-06	1.52101e-05		Putative uncharacterized protein [Uniprot/SPTREMBL Acc. E0CVW6]
VIT_04s0044g01880	1.30267	1.26953e-11	2.93617e-10		Putative uncharacterized protein [Uniprot/SPTREMBL Acc. D7U493]
VIT_07s0129g00930	1.29866	3.73792e-08	5.0913e-07	MEE59	Putative uncharacterized protein [Uniprot/SPTREMBL Acc. F6HSY4]
VIT_01s0011g01160	1.29469	3.76687e-07	4.18511e-06		Putative uncharacterized protein [Uniprot/SPTREMBL Acc. D7T9Q7]
VIT_06s0061g00120	1.29425	0.00077814	0.00358498		Glucan endo-1,3-beta-glucosidase [Uniprot/SWISSPROT Acc. A7PQW3]
VIT_09s0002g08660	1.29312	9.0556e-16	3.86149e-14
VIT_18s0001g09550	1.28944	0.00074544	0.00346568		Putative uncharacterized protein [Uniprot/SPTREMBL Acc. E0CPN0]
VIT_14s0066g01710	1.28905	7.97173e-07	8.22941e-06	TBL22	Putative uncharacterized protein [Uniprot/SPTREMBL Acc. D7TWT7]
VIT_16s0050g01110	1.28409	4.59762e-05	0.000306576		Putative uncharacterized protein [Uniprot/SPTREMBL Acc. F6H6C6]
VIT_12s0059g01850	1.28317	1.39249e-17	7.3596e-16		Putative uncharacterized protein [Uniprot/SPTREMBL Acc. D7TEI4]
VIT_02s0087g00750	1.28254	6.53002e-09	1.01571e-07		Putative uncharacterized protein [Uniprot/SPTREMBL Acc. D7TFC3]
VIT_16s0013g00890	1.28202	1.02802e-05	8.16865e-05		Putative uncharacterized protein [Uniprot/SPTREMBL Acc. F6I2N7]
VIT_09s0002g06920	1.27688	2.12019e-10	4.0905e-09		Putative uncharacterized protein [Uniprot/SPTREMBL Acc. D7U133]
VIT_07s0005g00140	1.2761	7.31857e-08	9.42933e-07	ATTSPO	Putative uncharacterized protein [Uniprot/SPTREMBL Acc. F6HZ32]
VIT_12s0057g00520	1.27523	8.51397e-26	1.01424e-23		Putative uncharacterized protein [Uniprot/SPTREMBL Acc. F6HHL5]
VIT_14s0068g02150	1.27385	4.44774e-07	4.85885e-06		Putative uncharacterized protein [Uniprot/SPTREMBL Acc. F6H3Y7]
VIT_15s0021g00960	1.27378	4.30472e-16	1.92877e-14		Putative uncharacterized protein [Uniprot/SPTREMBL Acc. F6GVD6]
VIT_16s0098g00900	1.27229	1.72798e-07	2.02317e-06	APRR5	Putative uncharacterized protein [Uniprot/SPTREMBL Acc. F6H771]
VIT_19s0014g04790	1.27125	1.84332e-08	2.66083e-07	AtOCT4	Putative uncharacterized protein [Uniprot/SPTREMBL Acc. F6H2H7]
VIT_04s0008g06930	1.2712	5.90985e-05	0.000382522
VIT_04s0008g03000	1.2701	1.03437e-05	8.18359e-05
VIT_04s0023g02510	1.26662	0.000198334	0.00110382		Putative uncharacterized protein [Uniprot/SPTREMBL Acc. D7SP72]
VIT_12s0059g01340	1.26649	0.000286801	0.00152331		Putative uncharacterized protein [Uniprot/SPTREMBL Acc. F6HIE7]
VIT_16s0013g01500	1.26615	0.000400129	0.0020263		Putative uncharacterized protein [Uniprot/SPTREMBL Acc. F6I2S0]
VIT_12s0028g00610	1.26558	6.61577e-11	1.38112e-09		Putative uncharacterized protein [Uniprot/SPTREMBL Acc. F6H5A0]
VIT_04s0008g06570	1.2647	2.68585e-27	3.66497e-25	ATCM2	Putative uncharacterized protein [Uniprot/SPTREMBL Acc. D7SV37]
VIT_00s0487g00010	1.26317	1.45292e-08	2.14227e-07		Putative uncharacterized protein [Uniprot/SPTREMBL Acc. F6HWT2]
VIT_02s0033g00380	1.26087	8.05108e-17	3.88575e-15
VIT_12s0059g01090	1.26082	1.57038e-09	2.67249e-08		Putative uncharacterized protein [Uniprot/SPTREMBL Acc. D7TEB7]
VIT_09s0002g01320	1.25956	0.00046086	0.00228602		Putative uncharacterized protein [Uniprot/SPTREMBL Acc. F6HXW9]
VIT_05s0062g01190	1.25875	3.37603e-16	1.54494e-14
VIT_19s0085g00050	1.25871	4.68709e-11	1.00361e-09		Putative uncharacterized protein [Uniprot/SPTREMBL Acc. D7T0Y3]
VIT_19s0090g01350	1.25819	4.1421e-05	0.000279681
VIT_02s0033g01390	1.25609	2.43904e-13	7.22089e-12
VIT_18s0001g09230	1.25598	1.59341e-17	8.36264e-16		Putative uncharacterized protein [Uniprot/SPTREMBL Acc. F6GZM8]
VIT_00s0194g00180	1.2538	1.36437e-05	0.000104806
VIT_00s0346g00120	1.25359	0.000176575	0.000997136		Putative uncharacterized protein [Uniprot/SPTREMBL Acc. D7TRS3]
VIT_16s0013g01080	1.2527	1.25743e-19	8.38845e-18
VIT_14s0066g02470	1.25088	7.58665e-12	1.82201e-10
VIT_15s0046g01390	1.24933	5.17458e-05	0.000340361		Putative uncharacterized protein [Uniprot/SPTREMBL Acc. F6I6A0]
VIT_08s0007g05580	1.24388	8.84609e-10	1.55988e-08		Putative uncharacterized protein [Uniprot/SPTREMBL Acc. D7TIL3]
VIT_19s0014g03720	1.24055	3.95046e-05	0.000267462
VIT_17s0000g08380	1.24032	3.56065e-15	1.39544e-13
VIT_18s0001g11910	1.2386	0.00023042	0.00125585	LPAT4	Putative uncharacterized protein [Uniprot/SPTREMBL Acc. E0CPZ5]
VIT_03s0063g02250	1.23596	1.0104e-11	2.37713e-10		Putative uncharacterized protein [Uniprot/SPTREMBL Acc. F6HQK5]
VIT_02s0033g00390	1.23478	3.15708e-27	4.26917e-25		Myb-relared transcription factor VvMYBA2 [Uniprot/SPTREMBL Acc. Q6L9M8]
VIT_16s0100g00400	1.23181	6.14152e-14	1.98245e-12		Putative uncharacterized protein [Uniprot/SPTREMBL Acc. F6HP68]
VIT_08s0007g05940	1.23162	5.13734e-12	1.2662e-10
VIT_18s0072g00480	1.23056	7.39379e-06	6.09449e-05
VIT_11s0016g04920	1.22674	9.40608e-05	0.000576481
VIT_05s0094g01330	1.22668	8.82973e-11	1.80811e-09		Putative uncharacterized protein [Uniprot/SPTREMBL Acc. D7T2L9]
VIT_14s0066g01880	1.22661	5.78964e-11	1.22398e-09	PMZ	Putative uncharacterized protein [Uniprot/SPTREMBL Acc. D7TWV4]
VIT_08s0007g07690	1.22573	4.4964e-08	6.03676e-07	PGIP
VIT_19s0014g04650	1.22444	0.00125172	0.00540538		Putative uncharacterized protein [Uniprot/SPTREMBL Acc. F6H2G8]
VIT_14s0108g01070	1.21793	1.23049e-07	1.49552e-06		Putative uncharacterized protein [Uniprot/SPTREMBL Acc. F6H5V0]
VIT_08s0058g00670	1.21785	9.5979e-38	2.66786e-35		Putative uncharacterized protein [Uniprot/SPTREMBL Acc. F6GXS6]
VIT_03s0017g02110	1.21757	0.000953895	0.0042881		Putative uncharacterized protein [Uniprot/SPTREMBL Acc. F6HTP1]
VIT_07s0151g00260	1.21753	8.22567e-07	8.46246e-06		Putative uncharacterized protein [Uniprot/SPTREMBL Acc. F6HWJ1]
VIT_19s0014g05430	1.21284	2.89998e-08	4.01556e-07		Putative uncharacterized protein [Uniprot/SPTREMBL Acc. F6H2D6]
VIT_14s0108g00840	1.21182	2.4962e-09	4.10383e-08		Putative uncharacterized protein [Uniprot/SPTREMBL Acc. F6H5T7]
VIT_19s0015g00610	1.20959	5.31331e-05	0.000347962		Putative uncharacterized protein [Uniprot/SPTREMBL Acc. F6I560]
VIT_14s0066g02190	1.20868	1.70536e-10	3.35484e-09
VIT_07s0031g01520	1.20825	5.06325e-05	0.000334063
VIT_01s0150g00330	1.2078	6.54195e-08	8.52384e-07		Putative uncharacterized protein [Uniprot/SPTREMBL Acc. F6HJ78]
VIT_19s0014g00970	1.20599	3.11663e-10	5.88436e-09
VIT_04s0044g00220	1.20572	4.56397e-09	7.27285e-08		Putative uncharacterized protein [Uniprot/SPTREMBL Acc. D7U458]
VIT_12s0028g00590	1.20409	1.37714e-35	3.28109e-33		Putative uncharacterized protein [Uniprot/SPTREMBL Acc. E0CU26]
VIT_04s0044g00680	1.20198	0.000115621	0.000685689		Putative uncharacterized protein [Uniprot/SPTREMBL Acc. F6I0H9]
VIT_07s0255g00090	1.20069	0.000528928	0.00257516	CYP82F1	Putative uncharacterized protein [Uniprot/SPTREMBL Acc. A5AKY1]
VIT_08s0007g07810	1.20057	1.66875e-07	1.95993e-06		Putative uncharacterized protein [Uniprot/SPTREMBL Acc. A5AWW8]
VIT_07s0005g01300	1.20033	2.32565e-07	2.65662e-06	BXL2	Putative uncharacterized protein [Uniprot/SPTREMBL Acc. D7U2G9]
VIT_02s0109g00250	1.20019	2.55052e-11	5.68002e-10		Putative uncharacterized protein [Uniprot/SPTREMBL Acc. D7SYN3]
VIT_00s0179g00150	1.19876	4.6908e-08	6.26413e-07		Putative uncharacterized protein [Uniprot/SPTREMBL Acc. F6HBI2]
VIT_19s0090g00600	1.19782	3.72013e-05	0.000254045
VIT_03s0038g01960	1.1977	1.90268e-12	5.06369e-11
VIT_05s0077g01860	1.19749	3.50749e-07	3.9085e-06	RAP2.3	Putative uncharacterized protein [Uniprot/SPTREMBL Acc. D7SYA3]
VIT_05s0077g01250	1.19654	1.19286e-12	3.26136e-11	CTL2	Putative uncharacterized protein [Uniprot/SPTREMBL Acc. A5B1C7]
VIT_03s0091g00690	1.19575	3.05309e-15	1.21557e-13		Putative uncharacterized protein [Uniprot/SPTREMBL Acc. F6H663]
VIT_03s0091g00670	1.19395	1.99308e-09	3.31664e-08
VIT_18s0072g00550	1.19173	3.11635e-21	2.65775e-19		Putative uncharacterized protein [Uniprot/SPTREMBL Acc. F6GY39]
VIT_04s0023g01150	1.19026	4.24842e-10	7.80523e-09		Putative uncharacterized protein [Uniprot/SPTREMBL Acc. D7SPJ7]
VIT_15s0048g02120	1.18956	6.34112e-07	6.70283e-06	ATMYB3R2	Putative uncharacterized protein [Uniprot/SPTREMBL Acc. D7U7H5]
VIT_13s0074g00470	1.18955	2.15026e-15	8.7231e-14
VIT_13s0156g00030	1.18856	1.0835e-05	8.53274e-05
VIT_18s0166g00260	1.18695	0.00218132	0.00867787
VIT_08s0007g04770	1.18608	1.45526e-09	2.49069e-08		Putative uncharacterized protein [Uniprot/SPTREMBL Acc. A5ARW4]
VIT_00s0762g00030	1.18354	3.85933e-06	3.40756e-05		Putative uncharacterized protein [Uniprot/SPTREMBL Acc. F6I7L3]
VIT_01s0011g01970	1.18306	1.70639e-06	1.63556e-05		Putative uncharacterized protein [Uniprot/SPTREMBL Acc. F6HFR7]
VIT_13s0320g00050	1.18103	0.000533133	0.00259227		Non-specific lipid-transfer protein [Uniprot/SPTREMBL Acc. F6GZ27]
VIT_00s0323g00050	1.18083	3.20684e-06	2.88404e-05		Putative uncharacterized protein [Uniprot/SPTREMBL Acc. F6HHR9]
VIT_03s0180g00210	1.17928	4.53597e-11	9.75429e-10		Putative uncharacterized protein [Uniprot/SPTREMBL Acc. F6I5X9]
VIT_12s0028g00070	1.17742	4.45534e-06	3.88129e-05		Putative uncharacterized protein [Uniprot/SPTREMBL Acc. F6H5C6]
VIT_05s0029g00240	1.17728	1.4428e-18	8.32938e-17		Putative uncharacterized protein [Uniprot/SPTREMBL Acc. D7SNS5]
VIT_04s0008g00180	1.17579	2.54124e-07	2.8897e-06		Malic enzyme [Uniprot/SPTREMBL Acc. F6H359]
VIT_15s0046g02380	1.17128	2.09454e-10	4.04967e-09		Putative uncharacterized protein [Uniprot/SPTREMBL Acc. F6I641]
VIT_08s0007g05000	1.16985	3.50468e-18	1.95559e-16		Putative uncharacterized protein [Uniprot/SPTREMBL Acc. D7TIR8]
VIT_01s0010g01840	1.16569	1.11397e-30	1.94426e-28
VIT_00s0291g00070	1.16425	1.80961e-15	7.44173e-14		Putative uncharacterized protein [Uniprot/SPTREMBL Acc. F6GZ14]
VIT_02s0025g04330	1.16178	7.97533e-23	7.72321e-21
VIT_09s0002g05590	1.15806	0.000663682	0.00312873		Putative uncharacterized protein [Uniprot/SPTREMBL Acc. F6HX68]
VIT_13s0067g02870	1.15804	2.17367e-26	2.76498e-24		Chalcone-flavonone isomerase family protein [Uniprot/SPTREMBL Acc. F6HC36]
VIT_07s0031g02390	1.15745	8.15511e-08	1.0356e-06	PAD4	Putative uncharacterized protein [Uniprot/SPTREMBL Acc. F6H4E0]
VIT_06s0004g06390	1.15684	8.77527e-08	1.10686e-06		Glycosyltransferase [Uniprot/SPTREMBL Acc. F6GUS8]
VIT_01s0026g00850	1.15517	5.57269e-06	4.71761e-05	ZFP5	Putative uncharacterized protein [Uniprot/SPTREMBL Acc. D7TNK9]
VIT_15s0021g00360	1.15335	0.000224094	0.00122761		Putative uncharacterized protein [Uniprot/SPTREMBL Acc. F6GVG3]
VIT_00s0445g00030	1.15254	4.91158e-08	6.55313e-07
VIT_18s0001g07760	1.15208	1.04969e-12	2.89629e-11	CLT2	Putative uncharacterized protein [Uniprot/SPTREMBL Acc. E0CNR0]
VIT_02s0033g01400	1.15113	7.93313e-14	2.51747e-12		Ubiquinol oxidase [Uniprot/SPTREMBL Acc. D7U406]
VIT_02s0033g01070	1.15075	0.000776564	0.00358102
VIT_10s0003g00320	1.15074	0.00121477	0.0052643		Putative uncharacterized protein [Uniprot/SPTREMBL Acc. F6HM38]
VIT_02s0154g00110	1.15058	0.00013844	0.00080355		Trehalose 6-phosphate phosphatase [Uniprot/SPTREMBL Acc. F6HP93]
VIT_07s0031g01950	1.14634	1.2127e-07	1.47749e-06
VIT_03s0038g03850	1.14622	6.40186e-06	5.3414e-05
VIT_13s0019g01180	1.14343	4.02919e-07	4.44692e-06		Putative uncharacterized protein [Uniprot/SPTREMBL Acc. F6HNY2]
VIT_01s0011g03670	1.1423	3.31639e-09	5.35834e-08	ENDO 2	Putative uncharacterized protein [Uniprot/SPTREMBL Acc. D7T937]
VIT_10s0003g01650	1.14215	2.0737e-08	2.96723e-07
VIT_18s0001g07840	1.14103	7.7608e-05	0.000484969		Putative uncharacterized protein [Uniprot/SPTREMBL Acc. E0CNR9]
VIT_16s0098g01000	1.14098	4.32999e-19	2.66365e-17
VIT_10s0003g02870	1.14097	9.78994e-06	7.81633e-05		Putative uncharacterized protein [Uniprot/SPTREMBL Acc. F6HMH5]
VIT_09s0002g06980	1.14089	1.52021e-08	2.23054e-07	PIFI	Putative uncharacterized protein [Uniprot/SPTREMBL Acc. D7U138]
VIT_05s0094g00340	1.13907	1.34273e-28	2.0358e-26		Class IV chitinase [Uniprot/SPTREMBL Acc. Q7XAU6]
VIT_01s0011g05970	1.13906	6.55074e-11	1.36968e-09	AT-HSFA8	Putative uncharacterized protein [Uniprot/SPTREMBL Acc. F6HFC3]
VIT_05s0020g03190	1.13692	4.17525e-19	2.60044e-17		Putative uncharacterized protein [Uniprot/SPTREMBL Acc. F6HDN8]
VIT_01s0127g00260	1.13692	1.53669e-29	2.40268e-27		Putative uncharacterized protein [Uniprot/SPTREMBL Acc. D7TDJ3]
VIT_04s0044g01230	1.1343	3.37278e-06	3.02061e-05
VIT_05s0077g00800	1.13148	1.28318e-11	2.9586e-10		DNA replication complex GINS protein SLD5 [Uniprot/SPTREMBL Acc. D7SYJ7]
VIT_15s0048g00530	1.12962	5.9758e-09	9.3727e-08		Putative uncharacterized protein [Uniprot/SPTREMBL Acc. F6I388]
VIT_05s0077g01820	1.12806	1.1325e-05	8.86745e-05		Putative uncharacterized protein [Uniprot/SPTREMBL Acc. F6H6X4]
VIT_08s0007g03740	1.12276	2.30264e-08	3.2637e-07
VIT_14s0068g01400	1.12063	0.00232274	0.00913876		CASP-like protein 1F2 [Uniprot/SWISSPROT Acc. A7PA04]
VIT_04s0044g01120	1.11861	2.59926e-05	0.000185665		Putative uncharacterized protein [Uniprot/SPTREMBL Acc. F6I0F6]
VIT_07s0129g00210	1.11713	6.22564e-05	0.000400715		Putative uncharacterized protein [Uniprot/SPTREMBL Acc. D7TT76]
VIT_05s0077g01470	1.11622	9.72414e-09	1.47882e-07		Putative uncharacterized protein [Uniprot/SPTREMBL Acc. D7SY69]
VIT_04s0008g05110	1.11017	2.59324e-07	2.93992e-06		Putative uncharacterized protein [Uniprot/SPTREMBL Acc. F6H3U4]
VIT_13s0019g02100	1.10606	0.00114336	0.0050093
VIT_12s0059g02530	1.09971	2.20966e-05	0.000160459		Putative uncharacterized protein [Uniprot/SPTREMBL Acc. F6HIL1]
VIT_07s0005g04880	1.09915	8.22608e-06	6.69595e-05		Putative uncharacterized protein [Uniprot/SPTREMBL Acc. F6HZU1]
VIT_18s0001g02770	1.09827	2.35246e-13	6.99218e-12		Putative uncharacterized protein [Uniprot/SPTREMBL Acc. E0CR66]
VIT_03s0038g00660	1.09495	0.000335702	0.00174537
VIT_14s0083g01140	1.09314	0.00270369	0.0104244		Putative uncharacterized protein [Uniprot/SPTREMBL Acc. F6GVV3]
VIT_15s0046g01190	1.09238	8.04222e-12	1.91914e-10		Glycosyltransferase [Uniprot/SPTREMBL Acc. D7UCM3]
VIT_14s0108g00540	1.09142	4.87569e-14	1.62271e-12		ATP-dependent 6-phosphofructokinase [Uniprot/SPTREMBL Acc. D7SXA1]
VIT_01s0011g01170	1.08912	0.000112978	0.000672268
VIT_13s0064g00910	1.08899	0.00319421	0.0119611
VIT_01s0127g00870	1.08635	5.93272e-06	4.9916e-05
VIT_03s0038g02980	1.07866	9.64816e-05	0.000588456		Putative uncharacterized protein [Uniprot/SPTREMBL Acc. F6I0X2]
VIT_13s0019g03910	1.07804	0.000511757	0.00250537
VIT_14s0068g00160	1.07676	4.46517e-18	2.4823e-16
VIT_06s0004g05670	1.07653	0.00102552	0.00456497		Putative uncharacterized protein [Uniprot/SPTREMBL Acc. F6GUW8]
VIT_14s0006g00180	1.07596	1.76088e-13	5.35037e-12		Putative uncharacterized protein [Uniprot/SPTREMBL Acc. F6HSG4]
VIT_14s0066g00780	1.07591	0.000237354	0.00128756
VIT_10s0116g00590	1.07443	1.28833e-05	9.96795e-05	ATPMEPCRA	Pectinesterase [Uniprot/SPTREMBL Acc. F6H7L2]
VIT_17s0000g01010	1.07417	9.87859e-07	1.00188e-05		Putative uncharacterized protein [Uniprot/SPTREMBL Acc. D7U696]
VIT_18s0072g00390	1.0739	2.32951e-11	5.20327e-10
VIT_03s0017g01450	1.07307	0.00297976	0.011306		Putative uncharacterized protein [Uniprot/SPTREMBL Acc. D7TUA8]
VIT_03s0063g01330	1.07296	0.00231396	0.00911137		Putative uncharacterized protein [Uniprot/SPTREMBL Acc. D7TPR8]
VIT_08s0007g08000	1.0724	1.34746e-07	1.61932e-06		Putative uncharacterized protein [Uniprot/SPTREMBL Acc. F6HL53]
VIT_07s0031g00350	1.07192	1.5428e-34	3.45633e-32		Putative uncharacterized protein [Uniprot/SPTREMBL Acc. D7SVV2]
VIT_14s0060g02300	1.07151	0.000403541	0.00204219		Putative uncharacterized protein [Uniprot/SPTREMBL Acc. F6I4L8]
VIT_13s0064g00150	1.07143	1.43236e-06	1.4043e-05
VIT_01s0011g01940	1.06954	4.75897e-21	3.94652e-19
VIT_00s0391g00070	1.06841	2.00176e-21	1.7571e-19	DHS1	Phospho-2-dehydro-3-deoxyheptonate aldolase [Uniprot/SPTREMBL Acc. F6HJL1]
VIT_13s0156g00570	1.06827	2.98746e-05	0.000210032		Serine/threonine-protein kinase [Uniprot/SPTREMBL Acc. F6HPV3]
VIT_05s0020g03290	1.06739	5.3441e-07	5.74194e-06		Putative uncharacterized protein [Uniprot/SPTREMBL Acc. F6HDP4]
VIT_12s0059g00490	1.06714	3.4751e-07	3.87931e-06
VIT_18s0001g12690	1.06431	1.13499e-09	1.97179e-08
VIT_18s0001g03470	1.06376	3.23612e-07	3.64398e-06		Putative uncharacterized protein [Uniprot/SPTREMBL Acc. F6H0T8]
VIT_00s0301g00090	1.06374	0.000116253	0.000688837		Putative uncharacterized protein [Uniprot/SPTREMBL Acc. D7SSG5]
VIT_14s0068g00930	1.06287	1.19808e-10	2.40739e-09		Chalcone synthase [Uniprot/SPTREMBL Acc. A2ICC5]
VIT_18s0001g01060	1.06246	0.00260057	0.010076		Putative uncharacterized protein [Uniprot/SPTREMBL Acc. F6H0E4]
VIT_02s0025g04290	1.06164	2.38138e-09	3.93229e-08
VIT_13s0156g00260	1.05987	1.81519e-17	9.46043e-16		Putative uncharacterized protein [Uniprot/SPTREMBL Acc. F6HPT4]
VIT_05s0049g01020	1.05987	9.56212e-41	3.1895e-38		R2R3 MYB15 transcription factor [Uniprot/SPTREMBL Acc. A5BKG2]
VIT_02s0033g00130	1.05782	2.25902e-28	3.35722e-26		Putative uncharacterized protein [Uniprot/SPTREMBL Acc. F6I052]
VIT_03s0097g00710	1.05679	1.84717e-11	4.18189e-10		Glutamyl-tRNA reductase [Uniprot/SPTREMBL Acc. D7TY79]
VIT_11s0118g00080	1.05605	0.000572675	0.00275773		Putative uncharacterized protein [Uniprot/SPTREMBL Acc. F6HCF5]
VIT_18s0001g07770	1.05595	7.9127e-14	2.51631e-12		Putative uncharacterized protein [Uniprot/SPTREMBL Acc. E0CNR1]
VIT_05s0094g00330	1.05559	4.62521e-12	1.15323e-10		Putative uncharacterized protein [Uniprot/SPTREMBL Acc. A5AK36]
VIT_05s0029g00080	1.05406	0.000248879	0.00134377		Putative uncharacterized protein [Uniprot/SPTREMBL Acc. F6GWG4]
VIT_13s0067g02530	1.05344	0.000928416	0.00418988	ETG1	Putative uncharacterized protein [Uniprot/SPTREMBL Acc. F6HC50]
VIT_02s0234g00110	1.05109	2.21666e-07	2.53986e-06		Oleosin [Uniprot/SPTREMBL Acc. A5AG74]
VIT_05s0020g02500	1.05093	0.000503908	0.0024734		Putative uncharacterized protein [Uniprot/SPTREMBL Acc. F6HDK5]
VIT_06s0080g00910	1.04879	4.68562e-08	6.26279e-07		Putative uncharacterized protein [Uniprot/SPTREMBL Acc. F6HHD6]
VIT_08s0007g06040	1.0461	1.3239e-14	4.79994e-13		Putative uncharacterized protein [Uniprot/SPTREMBL Acc. F6HLL9]
VIT_10s0003g01580	1.04402	1.33408e-05	0.000102848
VIT_11s0016g05540	1.04153	0.00723606	0.0237666		Putative uncharacterized protein [Uniprot/SPTREMBL Acc. F6HHA1]
VIT_17s0000g03840	1.03992	0.000226017	0.00123589		Putative uncharacterized protein [Uniprot/SPTREMBL Acc. D7SIY0]
VIT_14s0171g00100	1.03937	0.00541389	0.0186696		Putative uncharacterized protein [Uniprot/SPTREMBL Acc. D7UBD5]
VIT_01s0010g02460	1.03722	1.37857e-12	3.74182e-11		Glyceraldehyde-3-phosphate dehydrogenase [Uniprot/SPTREMBL Acc. F6HG44]
VIT_18s0041g00710	1.03692	0.00104591	0.00464333		Glycosyltransferase [Uniprot/SPTREMBL Acc. D7U9A6]
VIT_18s0001g11760	1.03546	3.34813e-14	1.14217e-12		Protein DETOXIFICATION [Uniprot/SPTREMBL Acc. E0CPY0]
VIT_18s0041g02080	1.03539	1.47942e-12	3.98674e-11		Putative uncharacterized protein [Uniprot/SPTREMBL Acc. F6I447]
VIT_05s0049g01350	1.03457	5.57442e-07	5.9553e-06		Putative uncharacterized protein [Uniprot/SPTREMBL Acc. F6H8R7]
VIT_04s0023g01550	1.03376	9.15471e-05	0.000563396		Putative uncharacterized protein [Uniprot/SPTREMBL Acc. F6GWX6]
VIT_12s0057g00310	1.03312	1.45449e-07	1.73062e-06	ATGEX1	Putative uncharacterized protein [Uniprot/SPTREMBL Acc. D7TD15]
VIT_05s0049g00510	1.02919	7.03661e-06	5.82568e-05		Putative uncharacterized protein [Uniprot/SPTREMBL Acc. F6H8M0]
VIT_03s0038g00760	1.02889	3.38311e-33	6.95624e-31		Arginine decarboxylase [Uniprot/SPTREMBL Acc. F6I184]
VIT_01s0011g04650	1.02823	1.16865e-07	1.43313e-06		Putative uncharacterized protein [Uniprot/SPTREMBL Acc. F6HFJ7]
VIT_09s0002g06810	1.02507	6.47288e-11	1.35695e-09
VIT_05s0020g02280	1.02283	0.00146112	0.00615188	DMP2	Putative uncharacterized protein [Uniprot/SPTREMBL Acc. F6HDJ4]
VIT_12s0057g00250	1.02217	1.54713e-08	2.2634e-07	NDB4	Putative uncharacterized protein [Uniprot/SPTREMBL Acc. D7TD10]
VIT_13s0019g05070	1.02162	1.52031e-05	0.000114846		Putative uncharacterized protein [Uniprot/SPTREMBL Acc. F6HNC1]
VIT_10s0003g03300	1.01935	4.13936e-12	1.03899e-10
VIT_02s0033g01330	1.01856	3.2349e-11	7.07812e-10	ACBP6	Putative uncharacterized protein [Uniprot/SPTREMBL Acc. D7U3Z9]
VIT_18s0001g13250	1.01839	4.14275e-13	1.19582e-11		Thioredoxin [Uniprot/SPTREMBL Acc. A5AML5]
VIT_19s0014g00080	1.01828	1.59509e-06	1.5397e-05		Putative uncharacterized protein [Uniprot/SPTREMBL Acc. F6H2J5]
VIT_02s0033g00180	1.01762	4.26807e-19	2.64726e-17		Putative uncharacterized protein [Uniprot/SPTREMBL Acc. A5AUJ0]
VIT_00s0226g00100	1.01552	0.00505722	0.0176532		Putative uncharacterized protein [Uniprot/SPTREMBL Acc. D7SPW2]
VIT_19s0014g04810	1.01457	0.00315344	0.0118422		Putative uncharacterized protein [Uniprot/SPTREMBL Acc. A5BEB8]
VIT_04s0023g01610	1.01442	1.32707e-07	1.59866e-06	DDM1	Putative uncharacterized protein [Uniprot/SPTREMBL Acc. F6GWX2]
VIT_03s0063g00480	1.01319	4.27731e-22	3.9388e-20
VIT_05s0049g00550	1.0125	7.01883e-08	9.08212e-07
VIT_12s0055g00020	1.00931	5.83839e-07	6.21519e-06		Glycosyltransferase [Uniprot/SPTREMBL Acc. F6H1P7]
VIT_08s0105g00400	1.0088	1.84096e-05	0.000136189		Putative uncharacterized protein [Uniprot/SPTREMBL Acc. F6H6T6]
VIT_15s0048g02540	1.00702	2.82537e-17	1.43273e-15		Putative uncharacterized protein [Uniprot/SPTREMBL Acc. F6I2Y5]
VIT_16s0098g01810	1.00669	3.16662e-12	8.06977e-11	GMI1	Putative uncharacterized protein [Uniprot/SPTREMBL Acc. F6H783]
VIT_19s0177g00140	1.00628	4.40575e-11	9.49094e-10	THI1-1	Thiamine thiazole synthase 1, chloroplastic [Uniprot/SWISSPROT Acc. F6H9A9]
VIT_12s0028g03790	1.00347	1.01804e-07	1.26601e-06
VIT_05s0049g00780	1.00296	0.00101369	0.00451783
VIT_05s0049g01100	1.00273	0.000242019	0.00131145		Putative uncharacterized protein [Uniprot/SPTREMBL Acc. F6H8N9]
VIT_10s0405g00040	0.997796	9.91184e-13	2.74496e-11		Putative uncharacterized protein [Uniprot/SPTREMBL Acc. F6GZA8]
VIT_09s0002g01870	0.997676	1.01802e-08	1.53264e-07		Putative uncharacterized protein [Uniprot/SPTREMBL Acc. F6HY03]
VIT_06s0004g04650	0.997061	1.29729e-11	2.98199e-10		Putative uncharacterized protein [Uniprot/SPTREMBL Acc. F6GV13]
VIT_01s0011g04900	0.996889	0.00108021	0.00477022		Carboxypeptidase [Uniprot/SPTREMBL Acc. F6HFI1]
VIT_13s0067g00860	0.995842	1.98111e-14	6.96403e-13	ELF4	Putative uncharacterized protein [Uniprot/SPTREMBL Acc. D7T4P8]
VIT_09s0002g05730	0.994687	1.04389e-18	6.09678e-17	LysoPL2	Putative uncharacterized protein [Uniprot/SPTREMBL Acc. F6HX77]
VIT_19s0014g00990	0.994006	1.67892e-08	2.44192e-07	POLD3	Putative uncharacterized protein [Uniprot/SPTREMBL Acc. F6H1W6]
VIT_06s0080g00360	0.992198	1.35155e-05	0.000104035	TGA9	Putative uncharacterized protein [Uniprot/SPTREMBL Acc. D7TCV4]
VIT_09s0002g06990	0.987597	4.98875e-06	4.27404e-05		Putative uncharacterized protein [Uniprot/SPTREMBL Acc. F6HXE1]
VIT_14s0108g00190	0.985717	5.66776e-06	4.79015e-05		Aldose 1-epimerase [Uniprot/SPTREMBL Acc. D7SX77]
VIT_02s0025g01560	0.985284	1.00482e-07	1.25061e-06		Putative uncharacterized protein [Uniprot/SPTREMBL Acc. D7TVG8]
VIT_18s0001g06400	0.984829	0.0102764	0.0319402
VIT_16s0013g01120	0.984827	1.22504e-15	5.16514e-14		Putative uncharacterized protein [Uniprot/SPTREMBL Acc. D7U797]
VIT_05s0077g01580	0.9832	4.88801e-12	1.20673e-10		Pathogenesis-related protein 10 [Uniprot/SPTREMBL Acc. Q9FS43]
VIT_16s0039g01100	0.980131	0.00542733	0.0186973		Phenylalanine ammonia-lyase [Uniprot/SPTREMBL Acc. F6HEB0]
VIT_03s0038g00300	0.979092	0.000150773	0.000866245	MCM4	DNA helicase [Uniprot/SPTREMBL Acc. D7U5J9]
VIT_13s0074g00570	0.978892	6.86115e-09	1.06281e-07		Putative uncharacterized protein [Uniprot/SPTREMBL Acc. D7UBW6]
VIT_11s0016g05710	0.978814	0.00605931	0.0204658		Putative uncharacterized protein [Uniprot/SPTREMBL Acc. D7TC52]
VIT_02s0025g01140	0.977616	7.6461e-05	0.000478998
VIT_00s0194g00070	0.976905	0.0015912	0.00660325		Putative uncharacterized protein [Uniprot/SPTREMBL Acc. F6HCV2]
VIT_14s0060g02000	0.976259	0.00905846	0.0287276
VIT_16s0050g01690	0.974871	3.99718e-07	4.42134e-06		Putative uncharacterized protein [Uniprot/SPTREMBL Acc. F6H6L7]
VIT_04s0008g01520	0.972641	9.90934e-09	1.50393e-07
VIT_05s0020g04380	0.970163	0.00356251	0.013087		Calcium-transporting ATPase [Uniprot/SPTREMBL Acc. F6HDV5]
VIT_06s0061g00100	0.969024	0.0108567	0.0334208		Putative uncharacterized protein [Uniprot/SPTREMBL Acc. F6GWB7]
VIT_19s0090g01420	0.968029	0.000236775	0.00128581		Putative uncharacterized protein [Uniprot/SPTREMBL Acc. F6HEL4]
VIT_07s0005g00170	0.967522	0.00777629	0.02521		Putative uncharacterized protein [Uniprot/SPTREMBL Acc. F6HZ34]
VIT_00s0340g00050	0.965026	0.000134234	0.000782162		Endoglucanase [Uniprot/SPTREMBL Acc. F6GYZ4]
VIT_05s0049g01290	0.964034	0.00105637	0.00468422		Putative uncharacterized protein [Uniprot/SPTREMBL Acc. F6H8R4]
VIT_04s0023g02110	0.963228	2.28603e-13	6.82038e-12		Putative uncharacterized protein [Uniprot/SPTREMBL Acc. D7SPA7]
VIT_08s0040g00540	0.960504	1.75712e-07	2.05248e-06
VIT_19s0090g00420	0.958902	2.0101e-08	2.88723e-07		Putative uncharacterized protein [Uniprot/SPTREMBL Acc. D7T8C6]
VIT_06s0004g02060	0.956347	2.35689e-05	0.000170471		Aldehyde dehydrogenase [Uniprot/SPTREMBL Acc. D7SL57]
VIT_12s0134g00490	0.955893	0.0132581	0.039329		Putative uncharacterized protein [Uniprot/SPTREMBL Acc. D7SQS1]
VIT_04s0008g01510	0.953703	7.38917e-06	6.09403e-05
VIT_18s0001g09480	0.952978	4.70785e-05	0.000312815		Putative uncharacterized protein [Uniprot/SPTREMBL Acc. F6GZP3]
VIT_18s0001g02480	0.95282	2.59675e-08	3.64955e-07
VIT_07s0005g01140	0.952252	0.00318199	0.0119285
VIT_09s0002g08470	0.950641	5.11159e-08	6.78382e-07		Putative uncharacterized protein [Uniprot/SPTREMBL Acc. F6HXM9]
VIT_19s0135g00060	0.948897	0.000538006	0.00261257
VIT_16s0013g00070	0.947708	0.002386	0.00936554
VIT_01s0026g01430	0.946985	5.18164e-08	6.86464e-07
VIT_16s0050g00990	0.946415	4.10248e-07	4.51453e-06		Putative uncharacterized protein [Uniprot/SPTREMBL Acc. E0CUW8]
VIT_01s0011g03390	0.946101	2.89124e-05	0.00020432		Putative uncharacterized protein [Uniprot/SPTREMBL Acc. F6HEX7]
VIT_10s0003g00900	0.945466	5.7107e-09	8.97566e-08		Putative uncharacterized protein [Uniprot/SPTREMBL Acc. D7TJI5]
VIT_12s0057g00190	0.945238	0.00743318	0.0243023
VIT_08s0040g00780	0.944974	4.02582e-10	7.43267e-09	CYP98A3	Putative uncharacterized protein [Uniprot/SPTREMBL Acc. F6HQQ2]
VIT_14s0068g01490	0.944656	1.03183e-05	8.17308e-05	anac084	Putative uncharacterized protein [Uniprot/SPTREMBL Acc. A5AMY1]
VIT_18s0001g07870	0.942985	2.08276e-07	2.39741e-06
VIT_14s0060g02340	0.941262	1.13222e-06	1.13297e-05	BIP3	Putative uncharacterized protein [Uniprot/SPTREMBL Acc. F6I4L5]
VIT_19s0090g00590	0.9406	0.00148041	0.00622087		Putative uncharacterized protein [Uniprot/SPTREMBL Acc. F6HEP4]
VIT_02s0025g00330	0.939753	1.89018e-06	1.78662e-05
VIT_08s0007g07440	0.939629	1.4364e-06	1.40734e-05	APUM12	Putative uncharacterized protein [Uniprot/SPTREMBL Acc. F6HLB1]
VIT_13s0019g01490	0.939579	4.16635e-08	5.63395e-07
VIT_02s0025g04130	0.938776	0.000105771	0.000636758		Rhomboid-like protein [Uniprot/SPTREMBL Acc. D7TW49]
VIT_19s0014g00410	0.936582	0.01577	0.0453289	TBL42	Putative uncharacterized protein [Uniprot/SPTREMBL Acc. F6H2L0]
VIT_14s0060g01880	0.936217	0.0148724	0.0431503
VIT_08s0056g00210	0.933473	0.00221662	0.00879035		Kinase cdc2 homolog B [Uniprot/SPTREMBL Acc. C5DB66]
VIT_11s0016g01290	0.933262	5.69942e-16	2.51613e-14		Putative uncharacterized protein [Uniprot/SPTREMBL Acc. F6HGP3]
VIT_01s0011g05980	0.930984	0.00391091	0.0141589
VIT_09s0002g05810	0.930701	0.00819415	0.0263936		Putative uncharacterized protein [Uniprot/SPTREMBL Acc. F6HX81]
VIT_15s0046g01590	0.928584	5.41873e-17	2.65903e-15		Putative uncharacterized protein [Uniprot/SPTREMBL Acc. F6I686]
VIT_18s0001g11900	0.92715	6.84893e-09	1.06201e-07		Putative uncharacterized protein [Uniprot/SPTREMBL Acc. F6H039]
VIT_17s0000g01350	0.925129	5.6397e-12	1.38547e-10		Putative uncharacterized protein [Uniprot/SPTREMBL Acc. F6GSV9]
VIT_09s0002g01880	0.923548	2.31563e-10	4.45039e-09		Putative uncharacterized protein [Uniprot/SPTREMBL Acc. D7TZX6]
VIT_13s0156g00580	0.921032	0.00291905	0.0111149		Serine/threonine-protein kinase [Uniprot/SPTREMBL Acc. F6HPV4]
VIT_06s0004g06030	0.920239	1.09223e-10	2.20652e-09	CRCK1	Putative uncharacterized protein [Uniprot/SPTREMBL Acc. D7SK32]
VIT_08s0007g06410	0.920029	4.94265e-06	4.24423e-05		Putative uncharacterized protein [Uniprot/SPTREMBL Acc. F6HLJ5]
VIT_01s0026g01030	0.919888	3.03398e-11	6.67742e-10
VIT_07s0141g00090	0.919567	6.20258e-26	7.50813e-24		3-ketoacyl-CoA synthase [Uniprot/SPTREMBL Acc. F6GXK9]
VIT_18s0001g04660	0.918687	0.000259794	0.00139517
VIT_14s0068g01800	0.917106	0.000234268	0.00127312		Putative uncharacterized protein [Uniprot/SPTREMBL Acc. F6H467]
VIT_13s0019g05370	0.916305	9.98068e-07	1.01086e-05		Histone H2B [Uniprot/SPTREMBL Acc. F6HNA5]
VIT_14s0006g02870	0.915883	0.000158358	0.000906196		Putative uncharacterized protein [Uniprot/SPTREMBL Acc. D7TT25]
VIT_18s0001g11030	0.91486	7.87315e-08	1.00319e-06
VIT_07s0005g02110	0.914214	3.71436e-21	3.13216e-19		Putative uncharacterized protein [Uniprot/SPTREMBL Acc. D7U2P0]
VIT_09s0002g00220	0.914091	0.00207231	0.0083147		Putative uncharacterized protein [Uniprot/SPTREMBL Acc. F6HXK6]
VIT_00s0665g00040	0.912925	0.000859458	0.00391754		Putative uncharacterized protein [Uniprot/SPTREMBL Acc. D7T5J3]
VIT_01s0010g02770	0.912623	8.27292e-06	6.73043e-05		Putative uncharacterized protein [Uniprot/SPTREMBL Acc. F6HG55]
VIT_15s0048g02710	0.911993	8.80712e-05	0.000543564
VIT_14s0108g00090	0.911054	3.92722e-13	1.13799e-11		Putative uncharacterized protein [Uniprot/SPTREMBL Acc. D7SX67]
VIT_01s0137g00670	0.910976	6.57693e-05	0.000420442	SUFE2	Putative uncharacterized protein [Uniprot/SPTREMBL Acc. F6GVM4]
VIT_18s0001g02030	0.91066	0.000370773	0.00190332		Putative uncharacterized protein [Uniprot/SPTREMBL Acc. E0CR26]
VIT_02s0025g01430	0.909453	1.45521e-06	1.42298e-05		Putative uncharacterized protein [Uniprot/SPTREMBL Acc. D7TVF6]
VIT_11s0118g00560	0.908893	5.93475e-05	0.000383742		Putative uncharacterized protein [Uniprot/SPTREMBL Acc. F6HCI0]
VIT_02s0025g00830	0.908731	3.01621e-12	7.72581e-11		Putative uncharacterized protein [Uniprot/SPTREMBL Acc. D7TVA2]
VIT_05s0049g00010	0.90849	2.67417e-10	5.09382e-09		Putative uncharacterized protein [Uniprot/SPTREMBL Acc. F6H8G9]
VIT_14s0060g01990	0.908112	0.00110214	0.00485561
VIT_11s0016g05330	0.908002	0.000228757	0.00124814		Putative uncharacterized protein [Uniprot/SPTREMBL Acc. A5BFC3]
VIT_01s0137g00030	0.906883	0.000309351	0.00162583	ATA1
VIT_14s0006g01600	0.906634	1.55044e-05	0.000116535		Putative uncharacterized protein [Uniprot/SPTREMBL Acc. D7TSS4]
VIT_06s0004g07870	0.906325	1.3007e-15	5.46878e-14	CIPK11	Non-specific serine/threonine protein kinase [Uniprot/SPTREMBL Acc. C4P7V9]
VIT_04s0008g03670	0.906306	0.00637717	0.0213759
VIT_18s0001g14280	0.905442	0.000512357	0.00250749		Putative uncharacterized protein [Uniprot/SPTREMBL Acc. A5BWC3]
VIT_00s0301g00080	0.90375	2.60701e-05	0.000186074
VIT_05s0051g00690	0.903447	2.02051e-06	1.89668e-05
VIT_06s0004g07230	0.902395	3.25912e-07	3.66163e-06		Putative uncharacterized protein [Uniprot/SPTREMBL Acc. D7SJR4]
VIT_17s0000g01410	0.902363	0.000797685	0.00365707		Purple acid phosphatase [Uniprot/SPTREMBL Acc. F6GSV7]
VIT_06s0004g05090	0.902265	7.59644e-15	2.8721e-13		Putative uncharacterized protein [Uniprot/SPTREMBL Acc. F6GUZ2]
VIT_12s0034g00080	0.901237	4.2985e-10	7.86835e-09		Putative uncharacterized protein [Uniprot/SPTREMBL Acc. F6H995]
VIT_03s0038g03690	0.901057	1.02047e-07	1.26798e-06
VIT_05s0049g00680	0.899899	0.00537881	0.0185728
VIT_06s0061g01450	0.898507	0.000717814	0.00335129		Putative uncharacterized protein [Uniprot/SPTREMBL Acc. D7SN41]
VIT_12s0134g00170	0.89753	0.000917237	0.00414816		Putative uncharacterized protein [Uniprot/SPTREMBL Acc. F6GXP2]
VIT_14s0066g01330	0.896443	0.000215566	0.00118827
VIT_15s0107g00450	0.895903	1.39496e-06	1.37032e-05		Putative uncharacterized protein [Uniprot/SPTREMBL Acc. F6I1S6]
VIT_06s0009g03120	0.895578	0.00130947	0.00561402		Putative uncharacterized protein [Uniprot/SPTREMBL Acc. F6HA57]
VIT_17s0000g01310	0.895147	0.00207329	0.00831645		Putative uncharacterized protein [Uniprot/SPTREMBL Acc. F6GSW0]
VIT_18s0001g02380	0.89462	3.23909e-07	3.64458e-06		Putative uncharacterized protein [Uniprot/SPTREMBL Acc. F6H0K4]
VIT_03s0091g00470	0.894476	4.46265e-10	8.14509e-09		Putative uncharacterized protein [Uniprot/SPTREMBL Acc. F6H674]
VIT_15s0021g01700	0.894299	2.7245e-05	0.00019363
VIT_18s0001g00140	0.893918	3.38083e-05	0.00023461
VIT_09s0070g00240	0.893654	1.35289e-05	0.000104084		Putative uncharacterized protein [Uniprot/SPTREMBL Acc. D7U877]
VIT_19s0014g02170	0.890601	4.20272e-05	0.000283037		Putative uncharacterized protein [Uniprot/SPTREMBL Acc. E0CSF7]
VIT_12s0059g01480	0.889952	0.00103219	0.00459059		Lipase [Uniprot/SPTREMBL Acc. D7TEF1]
VIT_04s0023g02380	0.889292	0.000142957	0.000825938	ZAR1	Putative uncharacterized protein [Uniprot/SPTREMBL Acc. F6GWT5]
VIT_14s0060g00270	0.889281	4.20595e-05	0.000283037		Putative uncharacterized protein [Uniprot/SPTREMBL Acc. F6I4I5]
VIT_05s0049g00840	0.889185	3.00302e-06	2.71374e-05
VIT_11s0052g01630	0.888651	2.59517e-10	4.95592e-09		Glycosyltransferase [Uniprot/SPTREMBL Acc. F6GXB4]
VIT_12s0059g00760	0.888618	8.63711e-06	6.99261e-05		Putative uncharacterized protein [Uniprot/SPTREMBL Acc. D7TE87]
VIT_03s0063g01380	0.888536	0.000111062	0.000662836	MEE14	Putative uncharacterized protein [Uniprot/SPTREMBL Acc. D7TPS3]
VIT_04s0008g03040	0.887825	8.97297e-05	0.000553345		Putative uncharacterized protein [Uniprot/SPTREMBL Acc. F6H2W7]
VIT_18s0001g15410	0.887605	6.20895e-08	8.12522e-07		Putative uncharacterized protein [Uniprot/SPTREMBL Acc. E0CQN2]
VIT_18s0001g08570	0.887091	9.44796e-08	1.1808e-06		Putative uncharacterized protein [Uniprot/SPTREMBL Acc. F6H170]
VIT_14s0108g01660	0.886554	3.92625e-05	0.000266183		Putative uncharacterized protein [Uniprot/SPTREMBL Acc. D7SXK0]
VIT_02s0154g00490	0.88531	0.00016029	0.000915508
VIT_03s0038g04570	0.88471	3.85348e-10	7.14083e-09		Glucose-1-phosphate adenylyltransferase [Uniprot/SPTREMBL Acc. F6I0L5]
VIT_04s0008g00540	0.884488	0.00039454	0.00200608		Putative uncharacterized protein [Uniprot/SPTREMBL Acc. A5BPD9]
VIT_11s0103g00760	0.883809	3.9412e-05	0.000266956		Putative uncharacterized protein [Uniprot/SPTREMBL Acc. F6I5M8]
VIT_17s0053g00780	0.883656	7.5137e-05	0.000471886		Putative uncharacterized protein [Uniprot/SPTREMBL Acc. F6HVV0]
VIT_08s0007g04240	0.883493	0.000144644	0.000834081
VIT_04s0008g04180	0.883087	0.0022209	0.0087957		Putative uncharacterized protein [Uniprot/SPTREMBL Acc. F6H3F3]
VIT_13s0067g03350	0.883015	1.0371e-05	8.19739e-05		Putative uncharacterized protein [Uniprot/SPTREMBL Acc. F6HC63]
VIT_03s0063g00350	0.881141	0.00746463	0.0243786	COR27
VIT_18s0122g01430	0.880861	0.00316237	0.0118668		Putative uncharacterized protein [Uniprot/SPTREMBL Acc. F6I6S7]
VIT_10s0003g05330	0.87802	3.05774e-09	4.95109e-08		Putative uncharacterized protein [Uniprot/SPTREMBL Acc. F6HLZ7]
VIT_16s0098g00580	0.87798	1.37736e-09	2.36006e-08
VIT_17s0000g04880	0.876932	0.013454	0.0398301		Dirigent protein [Uniprot/SPTREMBL Acc. F6GTE8]
VIT_06s0004g07790	0.876582	2.81769e-11	6.22881e-10	LBD13	Putative uncharacterized protein [Uniprot/SPTREMBL Acc. D7SJL6]
VIT_15s0046g00470	0.875133	4.41094e-09	7.05845e-08		Putative uncharacterized protein [Uniprot/SPTREMBL Acc. D7UCT3]
VIT_00s0207g00190	0.874922	5.18351e-05	0.000340593		Putative uncharacterized protein [Uniprot/SPTREMBL Acc. F6I228]
VIT_08s0007g05200	0.873603	0.00064564	0.00305519		Putative uncharacterized protein [Uniprot/SPTREMBL Acc. A5BLJ8]
VIT_07s0005g04760	0.871806	1.14855e-08	1.71882e-07		Putative uncharacterized protein [Uniprot/SPTREMBL Acc. D7U3A6]
VIT_09s0002g06890	0.870442	0.0166524	0.0474293		Putative uncharacterized protein [Uniprot/SPTREMBL Acc. F6HXD5]
VIT_06s0004g02290	0.868082	3.34386e-06	2.99829e-05		Putative uncharacterized protein [Uniprot/SPTREMBL Acc. D7SL34]
VIT_13s0019g04070	0.866168	2.5081e-05	0.000180041		MLO-like protein [Uniprot/SPTREMBL Acc. D7TMB4]
VIT_06s0004g03540	0.863705	2.80403e-12	7.19462e-11	ATMPK3	Mitogen-activated protein kinase [Uniprot/SPTREMBL Acc. F6GTW7]
VIT_00s0918g00010	0.863021	0.0032296	0.0120708		Putative uncharacterized protein [Uniprot/SPTREMBL Acc. F6HDC3]
VIT_17s0000g06300	0.86224	2.73357e-12	7.02582e-11
VIT_18s0001g09300	0.860376	0.00301179	0.0114043		Putative uncharacterized protein [Uniprot/SPTREMBL Acc. F6GZN2]
VIT_01s0026g00680	0.86032	4.9406e-08	6.58601e-07
VIT_03s0088g00220	0.860281	2.37688e-06	2.19957e-05
VIT_01s0011g05580	0.858971	6.6094e-13	1.8648e-11		Putative uncharacterized protein [Uniprot/SPTREMBL Acc. F6HFE5]
VIT_08s0007g08330	0.858542	1.78066e-06	1.70023e-05		Polygalacturonase PG1 [Uniprot/SPTREMBL Acc. Q94B15]
VIT_14s0060g00980	0.858474	3.12023e-05	0.000218445		Putative uncharacterized protein [Uniprot/SPTREMBL Acc. D7UA46]
VIT_01s0010g01280	0.857193	1.64558e-09	2.78783e-08
VIT_08s0040g02260	0.856052	0.00262342	0.0101541
VIT_07s0197g00060	0.854499	7.52469e-09	1.15486e-07		Putative uncharacterized protein [Uniprot/SPTREMBL Acc. F6H7R1]
VIT_18s0001g02300	0.851255	5.77378e-18	3.18619e-16	anac032	Putative uncharacterized protein [Uniprot/SPTREMBL Acc. F6H0K2]
VIT_04s0044g00300	0.851112	5.68645e-06	4.80054e-05		Putative uncharacterized protein [Uniprot/SPTREMBL Acc. F6I0J5]
VIT_05s0062g00980	0.851098	8.83103e-12	2.09406e-10
VIT_15s0046g00150	0.850906	0.000282866	0.00150775		Putative uncharacterized protein [Uniprot/SPTREMBL Acc. A5C165]
VIT_14s0006g02660	0.850874	4.83206e-05	0.000320642		Putative uncharacterized protein [Uniprot/SPTREMBL Acc. F6HSR1]
VIT_08s0056g00820	0.850302	0.000540441	0.00262101	CS26	Cysteine synthase [Uniprot/SPTREMBL Acc. D7TL13]
VIT_15s0048g02990	0.850238	1.40962e-07	1.68728e-06		Putative uncharacterized protein [Uniprot/SPTREMBL Acc. F6I2V3]
VIT_19s0014g04940	0.850235	2.14256e-07	2.46059e-06		Putative uncharacterized protein [Uniprot/SPTREMBL Acc. F6H2I7]
VIT_07s0104g00150	0.849222	0.0105304	0.0326035	OEP7	Putative uncharacterized protein [Uniprot/SPTREMBL Acc. F6HQ76]
VIT_14s0060g00160	0.847483	0.00079614	0.0036511
VIT_00s1466g00020	0.846793	0.000285104	0.00151671
VIT_02s0025g01240	0.846331	0.0140715	0.0412526		Glycosyltransferase [Uniprot/SPTREMBL Acc. D7TVD8]
VIT_01s0010g03930	0.846208	1.60503e-13	4.91662e-12		Putative uncharacterized protein [Uniprot/SPTREMBL Acc. D7TB08]
VIT_08s0040g03280	0.845531	8.19371e-13	2.29454e-11	HCF152	Putative uncharacterized protein [Uniprot/SPTREMBL Acc. F6HQU9]
VIT_08s0007g05390	0.844959	1.89885e-07	2.20261e-06		Putative uncharacterized protein [Uniprot/SPTREMBL Acc. F6HK97]
VIT_07s0005g00260	0.844782	4.928e-07	5.33688e-06		Putative uncharacterized protein [Uniprot/SPTREMBL Acc. F6HZ38]
VIT_01s0011g05620	0.844696	3.51104e-05	0.000242191
VIT_10s0042g01260	0.842843	2.9165e-05	0.000205911		Putative uncharacterized protein [Uniprot/SPTREMBL Acc. F6HIU0]
VIT_18s0001g06560	0.842141	1.71715e-11	3.89931e-10		Putative uncharacterized protein [Uniprot/SPTREMBL Acc. A5BMY8]
VIT_07s0129g00190	0.840894	0.000396353	0.00200988		Putative uncharacterized protein [Uniprot/SPTREMBL Acc. F6HST6]
VIT_14s0060g01300	0.840628	0.000659931	0.00311398		Putative uncharacterized protein [Uniprot/SPTREMBL Acc. D7UA20]
VIT_15s0048g02300	0.840007	0.000167974	0.000955036		Putative uncharacterized protein [Uniprot/SPTREMBL Acc. F6I302]
VIT_04s0044g00660	0.839963	0.010938	0.0336225		Putative uncharacterized protein [Uniprot/SPTREMBL Acc. F6I0I1]
VIT_02s0025g00680	0.83838	0.00259158	0.0100438	TRH1	Potassium transporter [Uniprot/SPTREMBL Acc. D7TV89]
VIT_09s0018g01190	0.837637	7.78865e-06	6.38142e-05	HCT	Putative uncharacterized protein [Uniprot/SPTREMBL Acc. F6HBS8]
VIT_18s0001g15660	0.837313	5.07754e-11	1.08258e-09
VIT_18s0001g09110	0.835894	1.37828e-05	0.000105605		Putative uncharacterized protein [Uniprot/SPTREMBL Acc. E0CP24]
VIT_10s0071g01060	0.835346	0.000173692	0.000981699		Pyruvate kinase [Uniprot/SPTREMBL Acc. F6HVY1]
VIT_04s0008g01220	0.834846	0.000198537	0.00110454		Putative uncharacterized protein [Uniprot/SPTREMBL Acc. F6H3N6]
VIT_09s0002g02060	0.834828	0.00132785	0.00567836
VIT_11s0206g00110	0.834333	2.86248e-07	3.24026e-06		Putative uncharacterized protein [Uniprot/SPTREMBL Acc. D7SSP2]
VIT_13s0067g03780	0.834295	0.0110104	0.0338174		Putative uncharacterized protein [Uniprot/SPTREMBL Acc. F6HC14]
VIT_12s0028g01390	0.834194	1.0599e-07	1.31371e-06	ACD32.1	Putative uncharacterized protein [Uniprot/SPTREMBL Acc. E0CTX7]
VIT_13s0019g00060	0.83168	0.000178816	0.00100714		Putative uncharacterized protein [Uniprot/SPTREMBL Acc. F6I5T0]
VIT_14s0006g02910	0.830951	4.26502e-16	1.91811e-14
VIT_08s0040g00150	0.830048	0.000136321	0.000793058		Putative uncharacterized protein [Uniprot/SPTREMBL Acc. F6HQT6]
VIT_01s0150g00040	0.828926	4.60698e-06	3.99023e-05		Putative uncharacterized protein [Uniprot/SPTREMBL Acc. D7TFH9]
VIT_08s0040g01820	0.825096	8.33175e-15	3.11869e-13		Putative uncharacterized protein [Uniprot/SPTREMBL Acc. F6HR26]
VIT_02s0025g02200	0.82467	1.49653e-05	0.000113277		Putative uncharacterized protein [Uniprot/SPTREMBL Acc. D7TVM7]
VIT_12s0028g01640	0.823481	0.00395016	0.0142666		Putative uncharacterized protein [Uniprot/SPTREMBL Acc. F6H536]
VIT_18s0001g14320	0.821193	0.000134148	0.000781968
VIT_18s0001g05820	0.821121	0.000549975	0.00266208		Putative uncharacterized protein [Uniprot/SPTREMBL Acc. F6HN31]
VIT_13s0067g00240	0.821049	0.00383173	0.0139226
VIT_09s0002g05710	0.820823	8.09238e-12	1.92804e-10		Putative uncharacterized protein [Uniprot/SPTREMBL Acc. F6HX76]
VIT_16s0098g01150	0.820423	1.66022e-15	6.86497e-14		Putative uncharacterized protein [Uniprot/SPTREMBL Acc. A5C137]
VIT_11s0016g02310	0.819182	3.57987e-06	3.18706e-05	ACHT2	Putative uncharacterized protein [Uniprot/SPTREMBL Acc. D7TB87]
VIT_04s0023g00130	0.817798	1.62557e-09	2.75705e-08
VIT_13s0156g00150	0.816784	0.000220272	0.00120888		Putative uncharacterized protein [Uniprot/SPTREMBL Acc. F6HPS7]
VIT_04s0008g05210	0.816565	3.14552e-11	6.90267e-10	HY5	Basic leucine zipper transcription factor HY5 [Uniprot/SPTREMBL Acc. A5BJR5]
VIT_02s0025g03600	0.816347	3.36064e-14	1.14384e-12	ATGPX6	Glutathione peroxidase [Uniprot/SPTREMBL Acc. F6HUD1]
VIT_17s0000g03020	0.816289	0.00658298	0.0219421
VIT_18s0001g08550	0.815842	2.01534e-12	5.33514e-11		Putative uncharacterized protein [Uniprot/SPTREMBL Acc. E0CNX7]
VIT_16s0050g02680	0.815802	1.25426e-09	2.16645e-08		Putative uncharacterized protein [Uniprot/SPTREMBL Acc. E0CUI2]
VIT_07s0141g00220	0.815655	1.6995e-09	2.85981e-08		Putative uncharacterized protein [Uniprot/SPTREMBL Acc. D7SQJ7]
VIT_16s0050g00450	0.814323	2.08092e-06	1.94657e-05		Putative uncharacterized protein [Uniprot/SPTREMBL Acc. E0CV20]
VIT_07s0129g00520	0.814119	4.9556e-05	0.000327826		Putative uncharacterized protein [Uniprot/SPTREMBL Acc. D7TTA6]
VIT_02s0012g00500	0.813784	5.93311e-05	0.000383742		Putative uncharacterized protein [Uniprot/SPTREMBL Acc. F6HTC9]
VIT_19s0027g01480	0.813328	0.00121423	0.0052643		Putative uncharacterized protein [Uniprot/SPTREMBL Acc. D7SWQ8]
VIT_07s0104g00550	0.812505	4.2382e-08	5.71566e-07		Putative uncharacterized protein [Uniprot/SPTREMBL Acc. D7TPA8]
VIT_08s0040g02730	0.812458	1.73557e-07	2.03047e-06		Putative uncharacterized protein [Uniprot/SPTREMBL Acc. F6HQX6]
VIT_05s0077g02350	0.812119	0.000282068	0.00150403		Putative uncharacterized protein [Uniprot/SPTREMBL Acc. F6H6Z9]
VIT_00s0218g00160	0.809416	0.00480856	0.0168846		Putative uncharacterized protein [Uniprot/SPTREMBL Acc. F6I728]
VIT_00s0179g00190	0.808776	0.000112927	0.000672268
VIT_01s0127g00410	0.807586	8.47018e-09	1.29865e-07		Putative uncharacterized protein [Uniprot/SPTREMBL Acc. D7TDH9]
VIT_00s0590g00010	0.806334	8.14038e-07	8.38621e-06		Putative uncharacterized protein [Uniprot/SPTREMBL Acc. A5BVE6]
VIT_06s0061g01190	0.805568	4.62595e-05	0.000308054	RAD5	Putative uncharacterized protein [Uniprot/SPTREMBL Acc. F6GW58]
VIT_06s0004g01830	0.804276	0.000668675	0.00314831		Putative uncharacterized protein [Uniprot/SPTREMBL Acc. F6GU84]
VIT_13s0175g00150	0.804084	2.07784e-06	1.94562e-05		Putative uncharacterized protein [Uniprot/SPTREMBL Acc. F6I761]
VIT_06s0004g04100	0.802562	7.39114e-05	0.000465747		Putative uncharacterized protein [Uniprot/SPTREMBL Acc. F6GTU3]
VIT_12s0028g01380	0.800493	0.00129094	0.00555534
VIT_11s0016g01080	0.799868	0.00280351	0.0107486
VIT_09s0002g00890	0.797406	6.60002e-08	8.59205e-07		Putative uncharacterized protein [Uniprot/SPTREMBL Acc. F6HXU5]
VIT_03s0091g00310	0.795794	3.57069e-10	6.67447e-09	GH3.1
VIT_09s0002g05990	0.794075	8.13582e-08	1.03403e-06	UVR3
VIT_13s0019g03390	0.793931	6.86069e-24	7.35564e-22
VIT_11s0016g00540	0.792928	0.000203578	0.0011284		Putative uncharacterized protein [Uniprot/SPTREMBL Acc. D7TCA4]
VIT_05s0020g03680	0.792167	0.00597516	0.0202272		Putative uncharacterized protein [Uniprot/SPTREMBL Acc. D7T705]
VIT_11s0016g05090	0.791247	0.00406981	0.0146178		Putative uncharacterized protein [Uniprot/SPTREMBL Acc. F6HH79]
VIT_17s0000g10000	0.789613	1.00879e-08	1.52027e-07
VIT_15s0048g02270	0.789228	2.03017e-06	1.90336e-05		Putative uncharacterized protein [Uniprot/SPTREMBL Acc. F6I305]
VIT_03s0038g02610	0.788051	1.52045e-06	1.48003e-05		Putative uncharacterized protein [Uniprot/SPTREMBL Acc. F6I0Z1]
VIT_05s0020g00840	0.787685	2.50257e-11	5.58151e-10
VIT_08s0056g01600	0.787069	5.68495e-06	4.80054e-05
VIT_07s0005g04890	0.786641	4.9401e-14	1.64051e-12		Putative uncharacterized protein [Uniprot/SPTREMBL Acc. F6HZU2]
VIT_14s0060g02140	0.786398	2.82598e-16	1.30668e-14		Putative uncharacterized protein [Uniprot/SPTREMBL Acc. F6I4M7]
VIT_00s0179g00180	0.784881	0.000142763	0.000825133
VIT_01s0026g01630	0.784794	1.46888e-08	2.16368e-07
VIT_13s0156g00270	0.784755	3.06593e-05	0.000215146		Putative uncharacterized protein [Uniprot/SPTREMBL Acc. F6HPT5]
VIT_14s0006g02970	0.784141	8.34695e-05	0.000518146		Putative uncharacterized protein [Uniprot/SPTREMBL Acc. D7TT34]
VIT_12s0034g00040	0.784082	0.00344601	0.0127369		Putative uncharacterized protein [Uniprot/SPTREMBL Acc. F6H997]
VIT_11s0118g00160	0.781521	0.000950992	0.00427666		Putative uncharacterized protein [Uniprot/SPTREMBL Acc. F6HCG0]
VIT_04s0023g01100	0.781235	0.00203421	0.00818371		Putative uncharacterized protein [Uniprot/SPTREMBL Acc. F6GX01]
VIT_05s0077g01190	0.780859	0.00536782	0.0185391	ATOEP16-2	Putative uncharacterized protein [Uniprot/SPTREMBL Acc. D7SY44]
VIT_19s0090g00660	0.777833	9.05907e-07	9.25011e-06		Putative uncharacterized protein [Uniprot/SPTREMBL Acc. D7T7Z7]
VIT_13s0019g03050	0.776341	0.0112429	0.0343699
VIT_14s0108g00730	0.776225	0.000433319	0.00216949		Putative uncharacterized protein [Uniprot/SPTREMBL Acc. F6H5T1]
VIT_02s0025g04960	0.776048	0.00139241	0.00591737		Putative uncharacterized protein [Uniprot/SPTREMBL Acc. D7TWC4]
VIT_14s0060g02440	0.77486	1.28361e-07	1.55037e-06		Putative uncharacterized protein [Uniprot/SPTREMBL Acc. F6I4K8]
VIT_00s0404g00050	0.774636	0.000242783	0.00131511		Putative uncharacterized protein [Uniprot/SPTREMBL Acc. F6H862]
VIT_02s0025g03020	0.773951	2.4592e-06	2.26458e-05		Putative uncharacterized protein [Uniprot/SPTREMBL Acc. D7TVV2]
VIT_00s0179g00260	0.773838	0.000123471	0.000726954		Calcium-transporting ATPase [Uniprot/SPTREMBL Acc. F6HBJ0]
VIT_10s0116g00530	0.773271	5.18491e-05	0.000340593	THI1-2	Thiamine thiazole synthase 2, chloroplastic [Uniprot/SWISSPROT Acc. F6H7K5]
VIT_18s0001g05600	0.773239	0.0075796	0.024695		Putative uncharacterized protein [Uniprot/SPTREMBL Acc. E0CRK4]
VIT_09s0002g03950	0.7723	0.000202172	0.00112226		Putative uncharacterized protein [Uniprot/SPTREMBL Acc. D7U0F0]
VIT_00s0271g00010	0.772173	0.00231793	0.0091246		Putative uncharacterized protein [Uniprot/SPTREMBL Acc. F6I7F6]
VIT_10s0003g02730	0.771547	7.21863e-07	7.53488e-06		Putative uncharacterized protein [Uniprot/SPTREMBL Acc. F6HMG8]
VIT_11s0065g01210	0.77042	5.25876e-07	5.66648e-06		Putative uncharacterized protein [Uniprot/SPTREMBL Acc. F6H9R6]
VIT_01s0127g00590	0.770408	3.66764e-19	2.3034e-17		Putative uncharacterized protein [Uniprot/SPTREMBL Acc. F6HHU6]
VIT_08s0007g01110	0.770301	0.0161864	0.0463042		Putative uncharacterized protein [Uniprot/SPTREMBL Acc. F6HL37]
VIT_00s0125g00070	0.76988	5.34802e-06	4.55516e-05
VIT_15s0048g01080	0.769278	0.0004308	0.00216048
VIT_12s0142g00110	0.768613	1.22808e-12	3.35153e-11		Putative uncharacterized protein [Uniprot/SPTREMBL Acc. D7TR31]
VIT_13s0064g01250	0.768509	0.00129504	0.00556658	ATGR1
VIT_00s0238g00020	0.766023	0.00309542	0.0116622		Putative uncharacterized protein [Uniprot/SPTREMBL Acc. D7UDZ3]
VIT_08s0007g00170	0.765683	0.00036381	0.00186949	DPA	Putative uncharacterized protein [Uniprot/SPTREMBL Acc. F6HLD5]
VIT_17s0000g01320	0.765088	0.00331784	0.0123545		Putative uncharacterized protein [Uniprot/SPTREMBL Acc. D7SGZ4]
VIT_00s0264g00020	0.764919	5.16956e-14	1.70165e-12		Putative uncharacterized protein [Uniprot/SPTREMBL Acc. D7T1R5]
VIT_12s0034g00060	0.76428	0.00314976	0.0118313		Glycosyltransferase [Uniprot/SPTREMBL Acc. F6H996]
VIT_08s0007g05270	0.763528	6.38813e-07	6.74303e-06
VIT_09s0002g06540	0.763337	0.000160464	0.000916152		Putative uncharacterized protein [Uniprot/SPTREMBL Acc. F6HXB9]
VIT_18s0001g00640	0.762992	0.00109395	0.00482806		Putative uncharacterized protein [Uniprot/SPTREMBL Acc. E0CQU6]
VIT_14s0083g00440	0.762806	0.000494511	0.00243285		Putative uncharacterized protein [Uniprot/SPTREMBL Acc. D7SMI0]
VIT_13s0158g00090	0.762689	8.56709e-08	1.08242e-06
VIT_04s0023g00150	0.762035	1.3146e-05	0.000101502		Putative uncharacterized protein [Uniprot/SPTREMBL Acc. D7SPT7]
VIT_13s0067g01270	0.761955	0.000105604	0.000636337	ATHPP2C5	Putative uncharacterized protein [Uniprot/SPTREMBL Acc. F6HCB4]
VIT_02s0025g02800	0.761785	0.000101593	0.000615629
VIT_14s0171g00320	0.761156	0.00658495	0.0219421		Putative uncharacterized protein [Uniprot/SPTREMBL Acc. F6I5L2]
VIT_00s0181g00120	0.760614	8.73688e-11	1.79154e-09
VIT_19s0014g02180	0.758772	0.00121253	0.00525862
VIT_06s0004g04690	0.757898	4.58394e-06	3.97716e-05		Putative uncharacterized protein [Uniprot/SPTREMBL Acc. F6GV12]
VIT_00s0705g00010	0.757548	1.18926e-06	1.18217e-05		Putative uncharacterized protein [Uniprot/SPTREMBL Acc. F6I2G3]
VIT_18s0001g08290	0.756271	1.61508e-21	1.42602e-19		Poly [ADP-ribose] polymerase [Uniprot/SPTREMBL Acc. F6H153]
VIT_05s0049g01550	0.755011	7.37313e-05	0.000464807		Putative uncharacterized protein [Uniprot/SPTREMBL Acc. D7SZL3]
VIT_12s0142g00310	0.753884	3.10736e-05	0.000217747	PQL3	Putative uncharacterized protein [Uniprot/SPTREMBL Acc. F6HNZ9]
VIT_02s0025g04620	0.752805	2.24001e-05	0.000162349		Phospholipase D [Uniprot/SPTREMBL Acc. F6HUI8]
VIT_15s0046g01830	0.752576	4.06524e-07	4.48164e-06	CRCK2	Putative uncharacterized protein [Uniprot/SPTREMBL Acc. F6I669]
VIT_18s0001g05340	0.752507	0.000415101	0.00209083		Putative uncharacterized protein [Uniprot/SPTREMBL Acc. F6H0W3]
VIT_02s0012g00450	0.752194	2.15974e-06	2.01478e-05		Putative uncharacterized protein [Uniprot/SPTREMBL Acc. D7TTH8]
VIT_19s0015g00130	0.751146	2.21226e-09	3.66512e-08		Putative uncharacterized protein [Uniprot/SPTREMBL Acc. F6I536]
VIT_17s0000g09480	0.750981	3.63715e-08	4.96757e-07		Putative uncharacterized protein [Uniprot/SPTREMBL Acc. D7SHG9]
VIT_18s0001g11730	0.750287	0.0087464	0.0278866
VIT_02s0025g01640	0.749684	0.00815937	0.0263098	CBL8	Calcineurin B-like protein 08 [Uniprot/SPTREMBL Acc. C4P7Z5]
VIT_17s0000g05110	0.749442	2.43821e-05	0.000175697	CYP78A10	Putative uncharacterized protein [Uniprot/SPTREMBL Acc. F6GTD9]
VIT_00s1361g00010	0.749149	0.0025733	0.00998842
VIT_14s0108g01450	0.749104	1.86202e-07	2.16826e-06		Putative uncharacterized protein [Uniprot/SPTREMBL Acc. F6H5M1]
VIT_12s0057g00740	0.748945	0.00132384	0.00566605		Putative uncharacterized protein [Uniprot/SPTREMBL Acc. F6HHN1]
VIT_17s0000g03540	0.747337	0.0058152	0.0197569		Putative uncharacterized protein [Uniprot/SPTREMBL Acc. F6GTN1]
VIT_08s0058g00410	0.745268	0.000288906	0.00153287		Ferritin [Uniprot/SPTREMBL Acc. D7SQT8]
VIT_18s0001g06070	0.743445	2.89506e-05	0.000204494
VIT_17s0000g09210	0.742445	0.00601557	0.020341		Putative uncharacterized protein [Uniprot/SPTREMBL Acc. F6GSH3]
VIT_07s0191g00230	0.742416	6.16511e-08	8.07489e-07	RING1	Putative uncharacterized protein [Uniprot/SPTREMBL Acc. F6HRP9]
VIT_13s0064g00400	0.74196	3.3972e-05	0.000235637		Putative uncharacterized protein [Uniprot/SPTREMBL Acc. F6HBC9]
VIT_03s0063g00530	0.741875	0.00555089	0.0190121		Putative uncharacterized protein [Uniprot/SPTREMBL Acc. F6HQB7]
VIT_11s0016g00500	0.741744	6.03269e-05	0.000389465		Putative uncharacterized protein [Uniprot/SPTREMBL Acc. D7TCA0]
VIT_03s0088g00240	0.741674	0.00176547	0.00723048
VIT_01s0011g04230	0.741152	6.03908e-06	5.06972e-05		Putative uncharacterized protein [Uniprot/SPTREMBL Acc. F6HEU4]
VIT_02s0012g02220	0.741027	0.000140071	0.000811452		Xyloglucan endotransglucosylase/hydrolase [Uniprot/SPTREMBL Acc. D7TTQ4]
VIT_01s0011g03730	0.740475	0.000467153	0.00231494		Putative uncharacterized protein [Uniprot/SPTREMBL Acc. F6HFN5]
VIT_01s0010g00640	0.740433	0.000569363	0.00274515
VIT_16s0050g00810	0.739908	5.24483e-06	4.47809e-05
VIT_18s0001g12860	0.739356	0.012221	0.0367463		Putative uncharacterized protein [Uniprot/SPTREMBL Acc. F6H063]
VIT_04s0008g01550	0.73721	0.000520977	0.00254553
VIT_04s0044g00040	0.736189	6.12669e-07	6.50825e-06		Dirigent protein [Uniprot/SPTREMBL Acc. F6I0K3]
VIT_00s0125g00020	0.735638	0.000206401	0.00114236
VIT_01s0026g01340	0.73539	6.99286e-09	1.07875e-07		Putative uncharacterized protein [Uniprot/SPTREMBL Acc. F6HPH1]
VIT_12s0059g01860	0.735281	4.82598e-06	4.15173e-05		Putative uncharacterized protein [Uniprot/SPTREMBL Acc. D7TEI5]
VIT_12s0034g01810	0.734895	0.00246628	0.00963142		Putative uncharacterized protein [Uniprot/SPTREMBL Acc. F6H8X7]
VIT_03s0063g02700	0.733701	7.84455e-06	6.42372e-05		Putative uncharacterized protein [Uniprot/SPTREMBL Acc. D7TQ28]
VIT_14s0066g01150	0.733437	2.50442e-05	0.000179863		Putative uncharacterized protein [Uniprot/SPTREMBL Acc. D7TWN5]
VIT_09s0002g00990	0.732665	2.2865e-07	2.61588e-06		Putative uncharacterized protein [Uniprot/SPTREMBL Acc. F6HXV0]
VIT_14s0030g02020	0.731718	0.000385311	0.00196451
VIT_10s0003g00480	0.731469	0.00362704	0.013298		Putative uncharacterized protein [Uniprot/SPTREMBL Acc. F6HM50]
VIT_19s0015g01100	0.730283	0.00309488	0.0116622		Putative uncharacterized protein [Uniprot/SPTREMBL Acc. F6I582]
VIT_05s0049g00760	0.730258	1.32415e-05	0.000102187
VIT_13s0019g00400	0.730204	0.00276829	0.0106299
VIT_02s0012g01640	0.729833	5.64163e-06	4.77075e-05		Inositol-tetrakisphosphate 1-kinase [Uniprot/SPTREMBL Acc. F6HT70]
VIT_13s0139g00310	0.7296	2.60005e-05	0.000185665	RPB5E	Putative uncharacterized protein [Uniprot/SPTREMBL Acc. F6HVG1]
VIT_11s0016g02340	0.729108	0.00244226	0.00956637		Cytidine deaminase [Uniprot/SPTREMBL Acc. F6HGQ9]
VIT_03s0091g00230	0.728312	5.78475e-05	0.000375072
VIT_11s0016g02410	0.727939	2.62778e-06	2.40653e-05		Putative uncharacterized protein [Uniprot/SPTREMBL Acc. D7TB95]
VIT_16s0050g01150	0.72701	1.03234e-05	8.17308e-05		Putative uncharacterized protein [Uniprot/SPTREMBL Acc. F6H6C3]
VIT_08s0056g00430	0.726411	1.654e-06	1.59149e-05
VIT_06s0009g01920	0.726178	0.000496432	0.0024415
VIT_04s0008g01570	0.725844	0.000513305	0.00251131
VIT_06s0004g08120	0.725662	1.51377e-05	0.000114467
VIT_05s0062g01130	0.725181	4.19191e-07	4.59945e-06	ANT1	Putative uncharacterized protein [Uniprot/SPTREMBL Acc. F6I4A2]
VIT_08s0058g00270	0.723071	7.04274e-10	1.25697e-08		Putative uncharacterized protein [Uniprot/SPTREMBL Acc. D7SQV1]
VIT_19s0014g02320	0.722374	0.000128678	0.000752126		Putative uncharacterized protein [Uniprot/SPTREMBL Acc. F6H223]
VIT_05s0020g03690	0.721976	0.000185097	0.00103691		Putative uncharacterized protein [Uniprot/SPTREMBL Acc. D7T706]
VIT_19s0014g01630	0.72172	3.9811e-06	3.50683e-05	IPT9	Putative uncharacterized protein [Uniprot/SPTREMBL Acc. F6H1X9]
VIT_07s0205g00050	0.721424	2.45415e-05	0.000176506		Putative uncharacterized protein [Uniprot/SPTREMBL Acc. F6GYZ1]
VIT_10s0116g01660	0.720459	1.47054e-10	2.91583e-09	ATGLX1	Lactoylglutathione lyase [Uniprot/SPTREMBL Acc. F6H7L5]
VIT_09s0018g02080	0.718485	0.00557219	0.0190651		Coatomer subunit beta [Uniprot/SPTREMBL Acc. F6HBV4]
VIT_03s0038g02950	0.718102	0.0033591	0.012471	MEF9	Putative uncharacterized protein [Uniprot/SPTREMBL Acc. F6I0X4]
VIT_18s0001g00100	0.717461	4.9651e-08	6.60461e-07		Putative uncharacterized protein [Uniprot/SPTREMBL Acc. E0CQR5]
VIT_17s0000g07210	0.717036	0.000249161	0.00134481		Putative uncharacterized protein [Uniprot/SPTREMBL Acc. A5C6P2]
VIT_02s0025g03310	0.71703	4.69128e-12	1.16198e-10		Putative uncharacterized protein [Uniprot/SPTREMBL Acc. F6HUB6]
VIT_13s0067g02120	0.71685	6.48942e-07	6.84032e-06		Putative uncharacterized protein [Uniprot/SPTREMBL Acc. D7T4H8]
VIT_17s0000g07540	0.716819	1.97534e-05	0.000144849		Putative uncharacterized protein [Uniprot/SPTREMBL Acc. D7SHZ1]
VIT_06s0004g02070	0.71605	1.56272e-09	2.66247e-08	emb2738	Putative uncharacterized protein [Uniprot/SPTREMBL Acc. F6GU48]
VIT_03s0088g01180	0.71586	7.89004e-06	6.45392e-05	IKU2	Putative uncharacterized protein [Uniprot/SPTREMBL Acc. F6HBN2]
VIT_01s0011g03930	0.715699	0.0136369	0.0402317
VIT_19s0090g01370	0.715576	0.000300012	0.00158228
VIT_02s0025g02960	0.715016	0.00129711	0.00557028		Putative uncharacterized protein [Uniprot/SPTREMBL Acc. D7TVU6]
VIT_16s0022g01260	0.715013	0.00245983	0.00962263		Putative uncharacterized protein [Uniprot/SPTREMBL Acc. F6HAR8]
VIT_00s0179g00250	0.714864	0.0100217	0.0312929
VIT_11s0016g03850	0.714011	8.16891e-06	6.66026e-05		Putative uncharacterized protein [Uniprot/SPTREMBL Acc. D7TBN0]
VIT_02s0012g01760	0.713786	0.00168272	0.00693129		Putative uncharacterized protein [Uniprot/SPTREMBL Acc. D7TTT9]
VIT_05s0102g00700	0.713361	1.18752e-05	9.25779e-05		Putative uncharacterized protein [Uniprot/SPTREMBL Acc. F6HYU0]
VIT_08s0007g05520	0.713275	0.0102469	0.0318768		Putative uncharacterized protein [Uniprot/SPTREMBL Acc. F6HLQ6]
VIT_14s0030g02200	0.713172	0.000186292	0.00104299	BZO2H3	Putative uncharacterized protein [Uniprot/SPTREMBL Acc. F6HTR1]
VIT_08s0007g01640	0.712737	2.64262e-17	1.35378e-15	FLN1	Putative uncharacterized protein [Uniprot/SPTREMBL Acc. F6HKY0]
VIT_03s0063g02470	0.712491	0.00074626	0.00346684
VIT_01s0010g02910	0.711685	0.00323112	0.0120735		Putative uncharacterized protein [Uniprot/SPTREMBL Acc. F6HG66]
VIT_07s0031g03030	0.711435	0.000352978	0.00182319		Putative uncharacterized protein [Uniprot/SPTREMBL Acc. F6H4I6]
VIT_18s0122g01400	0.71093	0.000746018	0.00346679		Putative uncharacterized protein [Uniprot/SPTREMBL Acc. F6I6S9]
VIT_19s0027g01790	0.710903	0.000391148	0.00199157		Putative uncharacterized protein [Uniprot/SPTREMBL Acc. D7SWN2]
VIT_02s0025g02920	0.71077	3.33712e-14	1.14101e-12		Putative uncharacterized protein [Uniprot/SPTREMBL Acc. D7TVU3]
VIT_15s0048g02260	0.710283	8.35244e-05	0.000518272		Putative uncharacterized protein [Uniprot/SPTREMBL Acc. D7U859]
VIT_18s0001g10530	0.709976	0.00291369	0.0110973		Putative uncharacterized protein [Uniprot/SPTREMBL Acc. F6GZZ3]
VIT_04s0008g06590	0.709732	0.000708566	0.00331843		Putative uncharacterized protein [Uniprot/SPTREMBL Acc. D7SV39]
VIT_14s0171g00470	0.709473	0.00417472	0.0149359
VIT_16s0098g00680	0.709435	9.43961e-10	1.65912e-08		Putative uncharacterized protein [Uniprot/SPTREMBL Acc. F6H7A2]
VIT_07s0005g00490	0.708962	2.76292e-14	9.53366e-13		Putative uncharacterized protein [Uniprot/SPTREMBL Acc. F6HZ52]
VIT_00s0333g00040	0.708884	0.00129738	0.00557028		Putative uncharacterized protein [Uniprot/SPTREMBL Acc. F6I1Z8]
VIT_11s0016g00580	0.708453	1.16033e-06	1.15703e-05		Putative uncharacterized protein [Uniprot/SPTREMBL Acc. F6HGM5]
VIT_08s0007g08840	0.70781	1.40884e-12	3.81709e-11		Putative uncharacterized protein [Uniprot/SPTREMBL Acc. F6HKU9]
VIT_01s0011g04390	0.707614	2.27486e-06	2.11559e-05		Putative uncharacterized protein [Uniprot/SPTREMBL Acc. F6HFL4]
VIT_01s0011g00380	0.706839	0.00282291	0.0108147		Putative uncharacterized protein [Uniprot/SPTREMBL Acc. F6HFV0]
VIT_02s0025g03490	0.706645	0.00432186	0.0153686		Putative uncharacterized protein [Uniprot/SPTREMBL Acc. D7TVZ4]
VIT_01s0127g00680	0.70461	0.000316467	0.00165684		Poly [ADP-ribose] polymerase [Uniprot/SPTREMBL Acc. F6HHU3]
VIT_08s0007g07370	0.704474	1.14155e-07	1.40448e-06	APK3	Adenylyl-sulfate kinase [Uniprot/SPTREMBL Acc. D7TI69]
VIT_17s0053g00980	0.704357	4.17972e-05	0.000281967
VIT_12s0055g00970	0.704242	0.00336283	0.0124788		Putative uncharacterized protein [Uniprot/SPTREMBL Acc. D7STD9]
VIT_11s0065g00700	0.703779	0.0049796	0.0174227		Putative uncharacterized protein [Uniprot/SPTREMBL Acc. F6H9L5]
VIT_15s0046g01500	0.703493	3.27174e-06	2.93889e-05		Putative uncharacterized protein [Uniprot/SPTREMBL Acc. A5BQH0]
VIT_18s0001g02520	0.703206	0.00180254	0.00736421	HGPT	Putative uncharacterized protein [Uniprot/SPTREMBL Acc. A5C9H5]
VIT_07s0005g06720	0.703019	4.2743e-06	3.7475e-05		Putative uncharacterized protein [Uniprot/SPTREMBL Acc. F6I027]
VIT_18s0117g00160	0.70242	7.27252e-08	9.38612e-07		Putative uncharacterized protein [Uniprot/SPTREMBL Acc. D7SS92]
VIT_14s0068g00810	0.701418	0.000648635	0.00306646		Putative uncharacterized protein [Uniprot/SPTREMBL Acc. F6H414]
VIT_05s0077g01000	0.701346	2.4515e-08	3.45511e-07
VIT_03s0088g00230	0.701065	0.0011275	0.00494942
VIT_18s0089g01110	0.700823	0.00839348	0.0269431		Putative uncharacterized protein [Uniprot/SPTREMBL Acc. F6GVX4]
VIT_06s0004g08440	0.700632	1.74978e-05	0.000129828		Putative uncharacterized protein [Uniprot/SPTREMBL Acc. F6GU61]
VIT_14s0066g01190	0.700488	0.000616728	0.00293783
VIT_12s0059g02670	0.700171	0.00558338	0.0190903	BMY5	Beta-amylase [Uniprot/SPTREMBL Acc. F6HIM2]
VIT_02s0025g00280	0.699807	0.000135321	0.000787773		Putative uncharacterized protein [Uniprot/SPTREMBL Acc. F6HUM9]
VIT_00s0258g00050	0.699427	0.0160805	0.0460714		Putative uncharacterized protein [Uniprot/SPTREMBL Acc. F6HD20]
VIT_14s0081g00020	0.699289	4.0862e-05	0.00027603		Putative uncharacterized protein [Uniprot/SPTREMBL Acc. F6HVL7]
VIT_09s0002g06510	0.699149	8.46855e-06	6.87097e-05		Putative uncharacterized protein [Uniprot/SPTREMBL Acc. F6HXB7]
VIT_18s0001g14700	0.698855	2.067e-10	4.00848e-09
VIT_09s0002g00950	0.698297	0.00092556	0.0041795		Nucleoside diphosphate kinase [Uniprot/SPTREMBL Acc. D7TZQ3]
VIT_00s0487g00050	0.696179	0.00314508	0.011819		Putative uncharacterized protein [Uniprot/SPTREMBL Acc. F6HWT5]
VIT_05s0062g00020	0.695507	0.00013656	0.000793869
VIT_07s0141g00530	0.695177	0.000787737	0.00361699		Putative uncharacterized protein [Uniprot/SPTREMBL Acc. F6HWI5]
VIT_02s0012g00890	0.695175	1.52204e-06	1.48061e-05		Putative uncharacterized protein [Uniprot/SPTREMBL Acc. F6HTB5]
VIT_18s0001g02760	0.694715	1.01285e-06	1.0217e-05		Putative uncharacterized protein [Uniprot/SPTREMBL Acc. E0CR65]
VIT_09s0002g01700	0.69418	0.00288658	0.011015		Putative uncharacterized protein [Uniprot/SPTREMBL Acc. F6HXZ1]
VIT_06s0004g08330	0.693325	1.46712e-05	0.000111276
VIT_03s0017g01290	0.693315	9.27241e-05	0.000569472		Putative uncharacterized protein [Uniprot/SPTREMBL Acc. F6HTK1]
VIT_10s0003g05590	0.693004	4.64894e-07	5.0639e-06		Putative uncharacterized protein [Uniprot/SPTREMBL Acc. D7TKQ5]
VIT_14s0066g00470	0.692999	0.00168412	0.00693516
VIT_01s0011g04940	0.692878	0.00122712	0.00531049		Putative uncharacterized protein [Uniprot/SPTREMBL Acc. D7T8T0]
VIT_02s0012g01960	0.690995	0.00562632	0.0191934
VIT_16s0098g00240	0.690943	2.51345e-05	0.000180339		Putative uncharacterized protein [Uniprot/SPTREMBL Acc. E0CVI8]
VIT_07s0005g02600	0.690633	0.00167537	0.0069067		Putative uncharacterized protein [Uniprot/SPTREMBL Acc. D7U2U0]
VIT_19s0014g03790	0.690588	0.00030301	0.00159697		Diacylglycerol kinase [Uniprot/SPTREMBL Acc. F6H2F1]
VIT_13s0019g02110	0.690309	0.0013729	0.00584932		Putative uncharacterized protein [Uniprot/SPTREMBL Acc. D7TLP8]
VIT_04s0008g03890	0.690233	1.25243e-08	1.85945e-07		Putative uncharacterized protein [Uniprot/SPTREMBL Acc. D7SUE9]
VIT_03s0038g00490	0.690174	2.88828e-05	0.000204206		GATA transcription factor [Uniprot/SPTREMBL Acc. F6I195]
VIT_07s0141g00620	0.689889	1.94514e-05	0.000142942		Putative uncharacterized protein [Uniprot/SPTREMBL Acc. D7TYL1]
VIT_17s0000g01070	0.689878	1.88166e-06	1.78194e-05		Putative uncharacterized protein [Uniprot/SPTREMBL Acc. F6I1W1]
VIT_08s0007g06490	0.689789	0.000596056	0.00285293	POLD2	Putative uncharacterized protein [Uniprot/SPTREMBL Acc. F6HLJ1]
VIT_06s0004g05570	0.688463	0.00120363	0.00522962
VIT_00s0790g00020	0.688005	8.30844e-06	6.75567e-05		Putative uncharacterized protein [Uniprot/SPTREMBL Acc. F6GZF8]
VIT_19s0014g02730	0.687936	2.02699e-06	1.90157e-05		Putative uncharacterized protein [Uniprot/SPTREMBL Acc. F6H247]
VIT_16s0098g01790	0.686888	0.0116191	0.0352972	iqd21
VIT_04s0023g01800	0.686568	6.7155e-12	1.63106e-10		Putative uncharacterized protein [Uniprot/SPTREMBL Acc. D7SPD7]
VIT_08s0007g00200	0.686406	1.66426e-09	2.81352e-08		Putative uncharacterized protein [Uniprot/SPTREMBL Acc. D7THQ1]
VIT_06s0004g05070	0.686252	0.0016731	0.00689926	ZIP2	Putative uncharacterized protein [Uniprot/SPTREMBL Acc. F6GUZ4]
VIT_08s0007g07430	0.685906	1.7716e-07	2.06778e-06		Putative uncharacterized protein [Uniprot/SPTREMBL Acc. A5C6V7]
VIT_15s0021g00470	0.685614	0.000308931	0.00162419		Putative uncharacterized protein [Uniprot/SPTREMBL Acc. D7SM54]
VIT_14s0030g01980	0.685465	5.26735e-07	5.66815e-06
VIT_04s0043g00220	0.685394	9.75797e-09	1.48246e-07		Putative uncharacterized protein [Uniprot/SPTREMBL Acc. D7TDQ5]
VIT_17s0000g02020	0.68512	1.90557e-09	3.17454e-08		Putative uncharacterized protein [Uniprot/SPTREMBL Acc. F6GSP2]
VIT_01s0011g05030	0.684852	0.000128249	0.000750203
VIT_01s0011g02770	0.684306	0.0133326	0.0395108		Putative uncharacterized protein [Uniprot/SPTREMBL Acc. A5BQF2]
VIT_19s0085g00830	0.682725	1.22635e-05	9.53755e-05	GA2	Putative uncharacterized protein [Uniprot/SPTREMBL Acc. D7T123]
VIT_00s0252g00130	0.682369	1.45951e-15	6.05174e-14		EF-hand calcium-binding protein [Uniprot/SPTREMBL Acc. E2JF17]
VIT_04s0023g02490	0.68235	0.000517499	0.00253101		Putative uncharacterized protein [Uniprot/SPTREMBL Acc. F6GWS8]
VIT_08s0058g00440	0.680515	0.00419897	0.0150028		Ferritin [Uniprot/SPTREMBL Acc. F6GXT8]
VIT_00s0515g00030	0.680485	0.000541598	0.00262577
VIT_14s0060g00390	0.679848	8.48466e-06	6.88032e-05		Pectinesterase [Uniprot/SPTREMBL Acc. F6I4H6]
VIT_18s0122g00500	0.679286	2.38208e-12	6.20747e-11	ATBZIP60	Putative uncharacterized protein [Uniprot/SPTREMBL Acc. F6I6W6]
VIT_16s0039g02510	0.679148	3.4055e-08	4.66391e-07		Putative uncharacterized protein [Uniprot/SPTREMBL Acc. D7T7U4]
VIT_04s0023g00700	0.678952	0.00160491	0.00665461		Carboxypeptidase [Uniprot/SPTREMBL Acc. D7SPN5]
VIT_03s0063g00880	0.678391	0.0005295	0.0025771		Putative uncharacterized protein [Uniprot/SPTREMBL Acc. F6HQE2]
VIT_06s0004g03390	0.67837	4.08921e-06	3.59572e-05		Putative uncharacterized protein [Uniprot/SPTREMBL Acc. F6GTX6]
VIT_18s0001g07220	0.678347	0.000227319	0.0012412		Putative uncharacterized protein [Uniprot/SPTREMBL Acc. E0CRT2]
VIT_19s0090g01120	0.677579	2.18957e-05	0.000159337		Putative uncharacterized protein [Uniprot/SPTREMBL Acc. F6HET1]
VIT_06s0004g08100	0.677421	0.000149004	0.000857572		Putative uncharacterized protein [Uniprot/SPTREMBL Acc. F6GUB3]
VIT_01s0011g04670	0.676303	6.60851e-10	1.18511e-08		Putative uncharacterized protein [Uniprot/SPTREMBL Acc. D7T8V5]
VIT_14s0036g00680	0.676169	0.00432962	0.0153926		Putative uncharacterized protein [Uniprot/SPTREMBL Acc. F6H611]
VIT_10s0003g03780	0.675634	1.34566e-06	1.32535e-05
VIT_06s0004g03590	0.675189	0.00780089	0.0252733		Putative uncharacterized protein [Uniprot/SPTREMBL Acc. F6GTW6]
VIT_17s0000g07550	0.675133	1.18575e-07	1.45172e-06		Putative uncharacterized protein [Uniprot/SPTREMBL Acc. F6GSX8]
VIT_14s0083g00520	0.674994	9.75837e-05	0.000594453		Putative uncharacterized protein [Uniprot/SPTREMBL Acc. D7SMI9]
VIT_18s0089g01410	0.674608	0.00861385	0.0275504	ATPUP4	Putative uncharacterized protein [Uniprot/SPTREMBL Acc. F6GVV8]
VIT_00s0587g00040	0.673649	6.8787e-09	1.06443e-07
VIT_07s0005g05720	0.673392	0.00710273	0.0233931
VIT_18s0001g09290	0.672943	8.81088e-07	9.0274e-06
VIT_03s0063g00900	0.672008	1.38115e-05	0.000105771	OTP51	Putative uncharacterized protein [Uniprot/SPTREMBL Acc. D7TPM6]
VIT_18s0001g07200	0.671827	0.00017371	0.000981699		Putative uncharacterized protein [Uniprot/SPTREMBL Acc. F6H110]
VIT_06s0061g00040	0.671728	4.46497e-06	3.88743e-05		Phosphotransferase [Uniprot/SPTREMBL Acc. D7SNG5]
VIT_06s0061g00280	0.67115	2.08145e-06	1.94657e-05
VIT_02s0025g03910	0.671121	0.0037026	0.0135353		Putative uncharacterized protein [Uniprot/SPTREMBL Acc. D7TW28]
VIT_14s0108g01190	0.670727	0.00142631	0.00602715
VIT_05s0020g01130	0.670718	7.50308e-08	9.62575e-07		Putative uncharacterized protein [Uniprot/SPTREMBL Acc. F6HE56]
VIT_07s0005g00270	0.669169	1.52503e-05	0.000115087		Putative uncharacterized protein [Uniprot/SPTREMBL Acc. D7U276]
VIT_11s0016g05010	0.669027	0.000191407	0.00106883
VIT_02s0025g01500	0.66901	1.23924e-05	9.62287e-05		Nucleoside diphosphate kinase [Uniprot/SPTREMBL Acc. A5BVN4]
VIT_18s0001g08910	0.668521	3.77203e-10	7.02458e-09
VIT_05s0049g00800	0.668347	0.00212804	0.00851062
VIT_17s0000g04750	0.667012	5.75173e-05	0.000373253		Putative uncharacterized protein [Uniprot/SPTREMBL Acc. F6GTF4]
VIT_08s0040g03260	0.66687	0.000813042	0.00371839		Putative uncharacterized protein [Uniprot/SPTREMBL Acc. D7TQ96]
VIT_03s0132g00090	0.666685	1.44305e-05	0.00010995		Putative uncharacterized protein [Uniprot/SPTREMBL Acc. F6HJF5]
VIT_13s0073g00430	0.666483	0.000848443	0.00387204
VIT_18s0117g00230	0.664013	8.61121e-05	0.000533007
VIT_02s0025g03300	0.662767	1.00528e-08	1.51803e-07		Putative uncharacterized protein [Uniprot/SPTREMBL Acc. F6HUB5]
VIT_16s0100g01220	0.662719	0.00306262	0.0115677
VIT_17s0000g01430	0.662437	0.000102571	0.000620055		Putative uncharacterized protein [Uniprot/SPTREMBL Acc. F6GSV6]
VIT_04s0044g00510	0.662401	6.99405e-08	9.06569e-07		Putative uncharacterized protein [Uniprot/SPTREMBL Acc. F6I0I8]
VIT_05s0051g00680	0.661955	0.000948882	0.0042694
VIT_10s0092g00060	0.661416	0.0112779	0.0344559		Putative uncharacterized protein [Uniprot/SPTREMBL Acc. D7U8D5]
VIT_07s0255g00060	0.660988	0.000211588	0.00116891		Putative uncharacterized protein [Uniprot/SPTREMBL Acc. F6I7D3]
VIT_04s0008g03960	0.660331	0.00479483	0.016851		Putative uncharacterized protein [Uniprot/SPTREMBL Acc. F6H2Z4]
VIT_13s0067g03170	0.660163	0.00656237	0.0218892		Putative uncharacterized protein [Uniprot/SPTREMBL Acc. F6HC30]
VIT_07s0197g00250	0.658816	0.000111248	0.000663423		Putative uncharacterized protein [Uniprot/SPTREMBL Acc. F6H7S5]
VIT_13s0067g02560	0.658526	0.000157348	0.000900758		Putative uncharacterized protein [Uniprot/SPTREMBL Acc. D7T4E9]
VIT_11s0016g04160	0.658186	3.02113e-14	1.04007e-12		Putative uncharacterized protein [Uniprot/SPTREMBL Acc. D7TBQ9]
VIT_06s0004g05880	0.657889	4.65246e-10	8.47493e-09		Putative uncharacterized protein [Uniprot/SPTREMBL Acc. D7SK46]
VIT_08s0007g00970	0.656143	9.06055e-06	7.29999e-05		Eukaryotic translation initiation factor 3 subunit G [Uniprot/SPTREMBL Acc. F6HL74]
VIT_15s0024g01620	0.655536	3.07757e-06	2.77277e-05
VIT_16s0022g02140	0.654562	5.92469e-06	4.98764e-05		Putative uncharacterized protein [Uniprot/SPTREMBL Acc. F6HAR3]
VIT_10s0042g00540	0.654512	0.0113181	0.0345435		Putative uncharacterized protein [Uniprot/SPTREMBL Acc. D7TEV2]
VIT_16s0098g01860	0.654299	9.61146e-11	1.96016e-09	CLPX	Putative uncharacterized protein [Uniprot/SPTREMBL Acc. E0CV48]
VIT_00s0301g00040	0.653859	5.65795e-07	6.03595e-06
VIT_04s0008g02220	0.653836	0.00741722	0.024266		Putative uncharacterized protein [Uniprot/SPTREMBL Acc. D7STZ6]
VIT_14s0108g00890	0.653251	0.000249307	0.00134511		Putative uncharacterized protein [Uniprot/SPTREMBL Acc. D7SXC8]
VIT_16s0050g01190	0.65314	0.00261339	0.0101205		Putative uncharacterized protein [Uniprot/SPTREMBL Acc. F6H6B9]
VIT_06s0004g07180	0.653091	0.00283095	0.0108365		Putative uncharacterized protein [Uniprot/SPTREMBL Acc. D7SJS0]
VIT_14s0081g00330	0.652691	0.00295166	0.0112191		Putative uncharacterized protein [Uniprot/SPTREMBL Acc. A5C4J5]
VIT_08s0007g00490	0.652048	7.00062e-08	9.06637e-07		Putative uncharacterized protein [Uniprot/SPTREMBL Acc. D7THM7]
VIT_09s0002g04580	0.652021	0.000165165	0.000940486		Putative uncharacterized protein [Uniprot/SPTREMBL Acc. F6HYF5]
VIT_14s0171g00490	0.650386	1.88513e-11	4.26142e-10		Glucose-6-phosphate 1-dehydrogenase [Uniprot/SPTREMBL Acc. D7UBH2]
VIT_14s0060g01700	0.650165	0.00065389	0.00308936		Putative uncharacterized protein [Uniprot/SPTREMBL Acc. F6I4Q3]
VIT_18s0001g09710	0.649538	3.29469e-06	2.95773e-05		Putative uncharacterized protein [Uniprot/SPTREMBL Acc. F6GZW8]
VIT_05s0020g01370	0.649396	1.00334e-06	1.01484e-05
VIT_04s0008g05070	0.648978	5.57565e-06	4.71761e-05		Putative uncharacterized protein [Uniprot/SPTREMBL Acc. F6H3U1]
VIT_03s0063g00780	0.64835	0.00876994	0.0279543		Putative uncharacterized protein [Uniprot/SPTREMBL Acc. F6HQD3]
VIT_01s0010g03680	0.646408	3.38061e-05	0.00023461		Putative uncharacterized protein [Uniprot/SPTREMBL Acc. F6HGB0]
VIT_00s0174g00300	0.646117	0.00115591	0.00505396		Putative uncharacterized protein [Uniprot/SPTREMBL Acc. F6I1Y2]
VIT_08s0032g00460	0.645632	0.000286902	0.00152331
VIT_08s0007g05490	0.645444	4.27465e-05	0.000286824		Pyruvate kinase [Uniprot/SPTREMBL Acc. F6HLQ8]
VIT_09s0070g00160	0.645433	8.65639e-10	1.53042e-08		Non-specific serine/threonine protein kinase [Uniprot/SPTREMBL Acc. F6I3C1]
VIT_06s0004g06630	0.645412	1.2086e-06	1.20042e-05		Putative uncharacterized protein [Uniprot/SPTREMBL Acc. D7SJX6]
VIT_14s0060g00570	0.645098	8.07309e-08	1.02693e-06		Putative uncharacterized protein [Uniprot/SPTREMBL Acc. F6I4V9]
VIT_08s0007g05560	0.644027	0.0172192	0.0487386		Putative uncharacterized protein [Uniprot/SPTREMBL Acc. F6HLQ3]
VIT_18s0001g13660	0.643932	3.77085e-05	0.000256603	EMB2757	Putative uncharacterized protein [Uniprot/SPTREMBL Acc. E0CPJ0]
VIT_11s0016g05480	0.643402	1.44613e-07	1.7241e-06		Putative uncharacterized protein [Uniprot/SPTREMBL Acc. F6HH98]
VIT_02s0012g01390	0.643282	1.48406e-06	1.44835e-05
VIT_14s0060g00170	0.642966	0.00137452	0.00585291
VIT_00s0847g00010	0.642248	0.00851777	0.0272779
VIT_02s0012g01320	0.641652	1.85589e-10	3.63666e-09		Putative uncharacterized protein [Uniprot/SPTREMBL Acc. F6HT90]
VIT_06s0061g00080	0.641606	0.000106338	0.00063922		Putative uncharacterized protein [Uniprot/SPTREMBL Acc. D7SNG1]
VIT_00s0415g00030	0.641033	7.95154e-15	2.98381e-13	mtHsc70-1	Putative uncharacterized protein [Uniprot/SPTREMBL Acc. F6HCT7]
VIT_05s0020g03710	0.640259	0.000489972	0.00241289		Putative uncharacterized protein [Uniprot/SPTREMBL Acc. F6HDR6]
VIT_08s0007g06290	0.639413	0.00308946	0.0116515		Putative uncharacterized protein [Uniprot/SPTREMBL Acc. A5BGN8]
VIT_09s0002g08070	0.63894	3.81246e-07	4.22949e-06		Putative uncharacterized protein [Uniprot/SPTREMBL Acc. F6HXL6]
VIT_18s0041g00740	0.638138	2.03841e-06	1.9099e-05		Glycosyltransferase [Uniprot/SPTREMBL Acc. A5BFH4]
VIT_16s0022g01280	0.638001	0.00887517	0.0282281		Putative uncharacterized protein [Uniprot/SPTREMBL Acc. D7T260]
VIT_07s0151g00340	0.636609	1.80175e-06	1.71928e-05		Putative uncharacterized protein [Uniprot/SPTREMBL Acc. D7TE10]
VIT_00s0265g00070	0.636519	6.86039e-07	7.18092e-06		Putative uncharacterized protein [Uniprot/SPTREMBL Acc. D7T0D7]
VIT_14s0083g00200	0.636436	0.0015515	0.00647071		Putative uncharacterized protein [Uniprot/SPTREMBL Acc. F6GVR0]
VIT_16s0050g01250	0.636334	5.04211e-05	0.000333108		Putative uncharacterized protein [Uniprot/SPTREMBL Acc. E0CUU3]
VIT_04s0008g03870	0.633042	0.0064428	0.0215622		Putative uncharacterized protein [Uniprot/SPTREMBL Acc. D7SUE7]
VIT_08s0056g01610	0.632269	0.000285775	0.00151894
VIT_18s0001g00900	0.631759	5.44535e-06	4.62824e-05	EMB1793
VIT_12s0028g00490	0.630662	0.0122304	0.0367596		Putative uncharacterized protein [Uniprot/SPTREMBL Acc. F6H5A5]
VIT_18s0041g00420	0.629686	1.27853e-05	9.89721e-05		Putative uncharacterized protein [Uniprot/SPTREMBL Acc. F6I408]
VIT_19s0027g01630	0.629581	0.0119993	0.0362371
VIT_04s0008g07110	0.629168	0.000546672	0.00264695		Putative uncharacterized protein [Uniprot/SPTREMBL Acc. F6H3K6]
VIT_05s0029g00340	0.628958	0.0024539	0.00960947		Putative uncharacterized protein [Uniprot/SPTREMBL Acc. F6GWF1]
VIT_09s0002g04160	0.628449	0.00623531	0.0209707		Putative uncharacterized protein [Uniprot/SPTREMBL Acc. D7U0G7]
VIT_03s0063g01960	0.628434	0.00768378	0.0249748		Putative uncharacterized protein [Uniprot/SPTREMBL Acc. F6HQJ3]
VIT_07s0005g02740	0.628145	2.57703e-06	2.36582e-05		Putative uncharacterized protein [Uniprot/SPTREMBL Acc. D7U2V2]
VIT_12s0034g00480	0.627685	2.95916e-05	0.000208531
VIT_00s0125g00210	0.627587	4.62521e-09	7.36208e-08		Putative uncharacterized protein [Uniprot/SPTREMBL Acc. F6H2Q8]
VIT_10s0092g00250	0.627206	0.00261033	0.0101112		Putative uncharacterized protein [Uniprot/SPTREMBL Acc. F6I3H2]
VIT_18s0072g01010	0.627151	0.00399974	0.0144179		Putative uncharacterized protein [Uniprot/SPTREMBL Acc. F6GY09]
VIT_07s0031g02630	0.626703	2.04991e-14	7.18905e-13	ALDH3I1	Aldehyde dehydrogenase [Uniprot/SPTREMBL Acc. D7SWG5]
VIT_04s0008g03030	0.626573	0.0144847	0.0422448		Putative uncharacterized protein [Uniprot/SPTREMBL Acc. F6H2W6]
VIT_01s0026g00420	0.626277	0.00207468	0.00831756		Putative uncharacterized protein [Uniprot/SPTREMBL Acc. F6HPL9]
VIT_16s0098g00890	0.626276	0.000708337	0.0033184		Putative uncharacterized protein [Uniprot/SPTREMBL Acc. F6H772]
VIT_06s0004g03600	0.62576	0.00416663	0.0149156	ATRAD51B	Putative uncharacterized protein [Uniprot/SPTREMBL Acc. D7SKR1]
VIT_09s0002g06070	0.625492	0.0117413	0.0356258
VIT_01s0026g02660	0.624792	1.44382e-05	0.000109953		Putative uncharacterized protein [Uniprot/SPTREMBL Acc. D7TN67]
VIT_04s0008g03160	0.624392	0.00500285	0.0174878		Putative uncharacterized protein [Uniprot/SPTREMBL Acc. F6H2X6]
VIT_12s0134g00380	0.624389	0.000865086	0.00393894		Putative uncharacterized protein [Uniprot/SPTREMBL Acc. F6GXQ9]
VIT_06s0004g04660	0.624362	8.49425e-07	8.71488e-06		Putative uncharacterized protein [Uniprot/SPTREMBL Acc. D7SKG1]
VIT_04s0023g03600	0.624172	0.00220395	0.00875166
VIT_05s0020g00930	0.623088	3.31292e-05	0.000230217		Putative uncharacterized protein [Uniprot/SPTREMBL Acc. A5BHT3]
VIT_14s0108g00070	0.622306	4.19494e-05	0.000282866
VIT_10s0003g00790	0.622012	0.00781489	0.0253132		Glutamate receptor [Uniprot/SPTREMBL Acc. F6HM67]
VIT_00s0287g00040	0.621913	1.0368e-06	1.04166e-05
VIT_11s0065g00380	0.621903	0.0106625	0.0329445		Putative uncharacterized protein [Uniprot/SPTREMBL Acc. D7T0N2]
VIT_11s0078g00250	0.621338	4.39482e-09	7.04016e-08		Putative uncharacterized protein [Uniprot/SPTREMBL Acc. F6I6P3]
VIT_06s0004g08480	0.620323	0.00106035	0.0046991		Putative uncharacterized protein [Uniprot/SPTREMBL Acc. F6GU59]
VIT_04s0044g01060	0.620183	0.00849523	0.027229	TBL7	Putative uncharacterized protein [Uniprot/SPTREMBL Acc. F6I0F9]
VIT_13s0067g03660	0.61999	0.00164045	0.00677951
VIT_02s0033g00520	0.619754	1.11256e-06	1.11479e-05		Putative uncharacterized protein [Uniprot/SPTREMBL Acc. D7U3T7]
VIT_13s0158g00410	0.619126	0.000793869	0.0036418
VIT_01s0011g02130	0.618835	2.28433e-06	2.12308e-05
VIT_18s0001g14930	0.618827	1.96971e-06	1.85559e-05
VIT_14s0030g01610	0.618273	4.22254e-08	5.69967e-07		Putative uncharacterized protein [Uniprot/SPTREMBL Acc. D7TUN8]
VIT_05s0077g01530	0.618255	0.00116802	0.00509503		Putative uncharacterized protein [Uniprot/SPTREMBL Acc. D7SY74]
VIT_01s0127g00300	0.618253	4.99389e-05	0.000330068		Putative uncharacterized protein [Uniprot/SPTREMBL Acc. F6HHW3]
VIT_13s0019g03690	0.618132	0.000381435	0.00194872		Putative uncharacterized protein [Uniprot/SPTREMBL Acc. F6HNJ9]
VIT_14s0066g01630	0.617828	1.44147e-05	0.000109885	UVH3	Putative uncharacterized protein [Uniprot/SPTREMBL Acc. F6HV16]
VIT_14s0081g00030	0.617619	0.000597283	0.00285698		Putative uncharacterized protein [Uniprot/SPTREMBL Acc. D7TXF5]
VIT_18s0122g01120	0.617435	0.0113609	0.034653		Putative uncharacterized protein [Uniprot/SPTREMBL Acc. D7UDB7]
VIT_13s0067g00490	0.616614	5.59388e-05	0.00036427		Putative uncharacterized protein [Uniprot/SPTREMBL Acc. F6HCE1]
VIT_19s0085g00350	0.616526	1.8431e-06	1.75206e-05		Putative uncharacterized protein [Uniprot/SPTREMBL Acc. F6H9W6]
VIT_04s0023g01160	0.616318	7.86278e-07	8.13372e-06		Putative uncharacterized protein [Uniprot/SPTREMBL Acc. F6GWZ7]
VIT_17s0000g06590	0.616236	3.35145e-06	3.0033e-05		Putative uncharacterized protein [Uniprot/SPTREMBL Acc. F6GT58]
VIT_19s0085g00610	0.615691	0.00487953	0.0171046
VIT_01s0137g00590	0.61542	0.0126235	0.0377297		Putative uncharacterized protein [Uniprot/SPTREMBL Acc. D7SMC8]
VIT_08s0040g02860	0.615368	0.000166085	0.000945371		Putative uncharacterized protein [Uniprot/SPTREMBL Acc. F6HQW9]
VIT_11s0016g03390	0.615337	1.08077e-07	1.33627e-06	CAF1	Putative uncharacterized protein [Uniprot/SPTREMBL Acc. F6HH02]
VIT_08s0007g03330	0.61529	9.14506e-06	7.35624e-05		Putative uncharacterized protein [Uniprot/SPTREMBL Acc. F6HKL0]
VIT_12s0134g00460	0.614749	0.00794723	0.0256975
VIT_10s0523g00040	0.614344	0.00389656	0.0141206
VIT_18s0001g08950	0.613434	0.000129812	0.000758455
VIT_01s0010g01710	0.612603	0.00395004	0.0142666	ATPSKR1	Putative uncharacterized protein [Uniprot/SPTREMBL Acc. F6HG10]
VIT_02s0012g00840	0.611988	0.00982084	0.0306914		Putative uncharacterized protein [Uniprot/SPTREMBL Acc. F6HTB8]
VIT_05s0094g00030	0.611914	0.00528699	0.0182856
VIT_18s0001g08370	0.611903	5.49304e-05	0.000358949		Putative uncharacterized protein [Uniprot/SPTREMBL Acc. F6H158]
VIT_15s0021g02070	0.611793	0.00098541	0.00440209
VIT_06s0004g02500	0.611379	0.00365397	0.0133869		Putative uncharacterized protein [Uniprot/SPTREMBL Acc. F6GU28]
VIT_00s0181g00080	0.61133	2.1984e-08	3.13372e-07
VIT_05s0020g03630	0.610869	0.00874562	0.0278866		Putative uncharacterized protein [Uniprot/SPTREMBL Acc. D7T700]
VIT_19s0014g04770	0.610413	1.1417e-06	1.1417e-05		Putative uncharacterized protein [Uniprot/SPTREMBL Acc. A5B311]
VIT_06s0004g00960	0.609797	3.58464e-06	3.18822e-05		Putative uncharacterized protein [Uniprot/SPTREMBL Acc. F6GUJ2]
VIT_04s0008g03250	0.609326	0.000143628	0.000829493	ATHB-8	Putative uncharacterized protein [Uniprot/SPTREMBL Acc. F6H3C8]
VIT_07s0005g03940	0.608918	0.0012114	0.00525676	ATBARD1	Putative uncharacterized protein [Uniprot/SPTREMBL Acc. D7U343]
VIT_00s0287g00050	0.608803	0.000487839	0.00240554
VIT_08s0040g02850	0.608457	0.000685034	0.00321726		Putative uncharacterized protein [Uniprot/SPTREMBL Acc. D7TQD0]
VIT_14s0066g02170	0.607014	5.52785e-06	4.68509e-05		Putative uncharacterized protein [Uniprot/SPTREMBL Acc. D7TWX6]
VIT_08s0040g01440	0.606931	0.00691317	0.0228611		Phosphoglycerate kinase [Uniprot/SPTREMBL Acc. D7TQP9]
VIT_04s0008g01580	0.605029	0.00192311	0.00779949
VIT_18s0001g14310	0.604992	5.01316e-10	9.10986e-09		Putative uncharacterized protein [Uniprot/SPTREMBL Acc. A5ANR7]
VIT_14s0060g01320	0.604831	0.01246	0.0373303		Putative uncharacterized protein [Uniprot/SPTREMBL Acc. F6I4S1]
VIT_08s0040g01420	0.603872	0.000395223	0.00200719	TAF8	Putative uncharacterized protein [Uniprot/SPTREMBL Acc. F6HR51]
VIT_14s0030g00650	0.60384	9.39842e-07	9.57707e-06		Putative uncharacterized protein [Uniprot/SPTREMBL Acc. D7TUX3]
VIT_00s0265g00090	0.603756	0.00158036	0.00656733
VIT_07s0005g06340	0.603074	1.63436e-06	1.57457e-05		Putative uncharacterized protein [Uniprot/SPTREMBL Acc. D7U3J2]
VIT_05s0020g01720	0.60258	0.00811597	0.0261924		Putative uncharacterized protein [Uniprot/SPTREMBL Acc. F6HDG8]
VIT_08s0007g06720	0.602345	2.52148e-05	0.000180828		Putative uncharacterized protein [Uniprot/SPTREMBL Acc. D7TIC4]
VIT_07s0104g01580	0.601955	1.37352e-07	1.64685e-06	LD	Putative uncharacterized protein [Uniprot/SPTREMBL Acc. F6HQ00]
VIT_01s0011g03420	0.6018	5.38881e-09	8.5233e-08
VIT_14s0006g02510	0.601643	1.65069e-05	0.000123206		Putative uncharacterized protein [Uniprot/SPTREMBL Acc. F6HSQ3]
VIT_16s0039g02040	0.601525	4.24661e-05	0.000285197	4CL3	Putative uncharacterized protein [Uniprot/SPTREMBL Acc. F6HEF8]
VIT_07s0005g00980	0.600791	6.92052e-05	0.000438858
VIT_18s0001g05590	0.600721	0.00459945	0.0162327
VIT_06s0004g07100	0.599994	8.46177e-06	6.86918e-05		Putative uncharacterized protein [Uniprot/SPTREMBL Acc. D7SJS8]
VIT_07s0005g03010	0.599862	4.66267e-06	4.02685e-05		Putative uncharacterized protein [Uniprot/SPTREMBL Acc. F6HZH7]
VIT_04s0023g01700	0.599703	3.57037e-12	9.0221e-11
VIT_09s0002g00340	0.599288	1.56705e-06	1.51849e-05		Putative uncharacterized protein [Uniprot/SPTREMBL Acc. F6HXL0]
VIT_05s0049g01880	0.599185	3.02897e-06	2.73226e-05
VIT_00s0341g00040	0.59906	0.000136368	0.000793058		Putative uncharacterized protein [Uniprot/SPTREMBL Acc. D7SYZ8]
VIT_15s0046g00350	0.598548	0.00921237	0.0291049	CNX3	Putative uncharacterized protein [Uniprot/SPTREMBL Acc. D7UCU5]
VIT_09s0002g02020	0.598505	0.0141982	0.0415753
VIT_17s0000g02740	0.598161	0.0157159	0.0452227
VIT_04s0023g03780	0.598123	2.97799e-05	0.000209464	ATRAD17	Putative uncharacterized protein [Uniprot/SPTREMBL Acc. D7SNW0]
VIT_00s1045g00030	0.597125	0.00726137	0.0238341
VIT_17s0000g07820	0.595786	1.7331e-09	2.90658e-08		Putative uncharacterized protein [Uniprot/SPTREMBL Acc. D7SHW8]
VIT_06s0009g01810	0.59572	2.19548e-06	2.04557e-05		Putative uncharacterized protein [Uniprot/SPTREMBL Acc. F6H9Y4]
VIT_03s0038g01930	0.595648	4.82353e-09	7.66151e-08		Peptidyl-prolyl cis-trans isomerase [Uniprot/SPTREMBL Acc. A5BQN6]
VIT_14s0030g01600	0.595593	1.45427e-05	0.00011058
VIT_03s0132g00070	0.595241	0.000525381	0.00256121		Putative uncharacterized protein [Uniprot/SPTREMBL Acc. F6HJF4]
VIT_03s0091g00480	0.594995	4.52474e-05	0.000302258		Putative uncharacterized protein [Uniprot/SPTREMBL Acc. D7SXT7]
VIT_18s0072g00100	0.594105	2.3015e-06	2.1364e-05
VIT_17s0000g04150	0.592814	2.51785e-06	2.31575e-05
VIT_17s0000g03650	0.592041	1.81359e-05	0.000134297		Putative uncharacterized protein [Uniprot/SPTREMBL Acc. D7SIZ5]
VIT_13s0064g01470	0.591259	2.22871e-05	0.000161608	UPM1	Putative uncharacterized protein [Uniprot/SPTREMBL Acc. F6HB92]
VIT_19s0015g00640	0.590997	0.000120618	0.000711664	ATPARN	Putative uncharacterized protein [Uniprot/SPTREMBL Acc. F6I563]
VIT_07s0130g00180	0.589459	0.0136588	0.0402628		Putative uncharacterized protein [Uniprot/SPTREMBL Acc. D7TB26]
VIT_16s0039g00730	0.589407	0.0112982	0.0344969	POLD4	Putative uncharacterized protein [Uniprot/SPTREMBL Acc. F6HE88]
VIT_11s0016g02700	0.588846	0.00287478	0.0109742		Putative uncharacterized protein [Uniprot/SPTREMBL Acc. F6HGX2]
VIT_17s0000g09170	0.588762	9.40959e-05	0.000576481		Putative uncharacterized protein [Uniprot/SPTREMBL Acc. F6GSH6]
VIT_05s0020g03510	0.588748	0.000244093	0.00132126	SECE1	Putative uncharacterized protein [Uniprot/SPTREMBL Acc. F6HDQ7]
VIT_08s0007g05890	0.588418	4.95565e-06	4.25103e-05	BPG2	Putative uncharacterized protein [Uniprot/SPTREMBL Acc. F6HLN1]
VIT_03s0063g01080	0.587525	3.73859e-06	3.31461e-05	OST1	Putative uncharacterized protein [Uniprot/SPTREMBL Acc. D7TPP4]
VIT_10s0003g01730	0.587507	0.000131225	0.00076612	PUB17	Putative uncharacterized protein [Uniprot/SPTREMBL Acc. F6HMC1]
VIT_15s0048g01740	0.587067	0.000108756	0.000651667	AtGRF9	Putative uncharacterized protein [Uniprot/SPTREMBL Acc. D7U7L1]
VIT_02s0087g00340	0.586649	7.48754e-05	0.000470636		Putative uncharacterized protein [Uniprot/SPTREMBL Acc. F6HJ43]
VIT_10s0003g01790	0.586168	6.91796e-07	7.23613e-06	BEH3	Putative uncharacterized protein [Uniprot/SPTREMBL Acc. F6HMC5]
VIT_02s0025g01710	0.586137	6.50211e-07	6.84889e-06		Putative uncharacterized protein [Uniprot/SPTREMBL Acc. F6HU33]
VIT_05s0049g00520	0.585848	0.000359305	0.00185047
VIT_16s0098g01220	0.58417	1.20077e-09	2.07884e-08		Putative uncharacterized protein [Uniprot/SPTREMBL Acc. F6H752]
VIT_13s0019g00610	0.583897	1.49486e-06	1.45606e-05
VIT_06s0004g02950	0.583655	0.000359369	0.00185047		Putative uncharacterized protein [Uniprot/SPTREMBL Acc. F6GU01]
VIT_15s0046g01370	0.583267	1.55411e-05	0.000116694		Putative uncharacterized protein [Uniprot/SPTREMBL Acc. F6I6A1]
VIT_02s0154g00520	0.583262	0.000109239	0.000653777		Putative uncharacterized protein [Uniprot/SPTREMBL Acc. F6HPB4]
VIT_08s0007g07150	0.582341	4.2069e-05	0.000283037		Putative uncharacterized protein [Uniprot/SPTREMBL Acc. D7TI88]
VIT_14s0006g01400	0.582141	0.000955885	0.00429576		Putative uncharacterized protein [Uniprot/SPTREMBL Acc. A5BZ57]
VIT_15s0046g02440	0.581923	0.00445639	0.0157872		Putative uncharacterized protein [Uniprot/SPTREMBL Acc. D7UCC1]
VIT_07s0129g00610	0.581259	7.51986e-10	1.33736e-08
VIT_01s0146g00260	0.580677	0.0177321	0.0498924	SAG29	Bidirectional sugar transporter SWEET [Uniprot/SPTREMBL Acc. F6I1N8]
VIT_16s0022g00960	0.58066	0.00053895	0.00261631		Putative pectin methylesterase inhibitor [Uniprot/SPTREMBL Acc. Q9M4H8]
VIT_14s0171g00480	0.580393	0.000470601	0.00232972
VIT_08s0040g01380	0.580362	0.000568329	0.00274208		Putative uncharacterized protein [Uniprot/SPTREMBL Acc. F6HR53]
VIT_05s0124g00230	0.580247	0.0120404	0.0363049
VIT_00s0259g00160	0.579231	8.91392e-06	7.18957e-05	mtACP3	Acyl carrier protein [Uniprot/SPTREMBL Acc. F6GZ01]
VIT_07s0129g00500	0.578667	0.0165632	0.047247
VIT_17s0000g07730	0.577439	0.000379811	0.00194304		Putative uncharacterized protein [Uniprot/SPTREMBL Acc. F6GSV2]
VIT_10s0003g00800	0.57692	0.00422609	0.0150817
VIT_07s0005g06730	0.576809	0.01099	0.0337617
VIT_05s0094g01650	0.576523	0.0126986	0.037894		Putative uncharacterized protein [Uniprot/SPTREMBL Acc. D7T2Q0]
VIT_05s0077g00510	0.576456	6.4133e-08	8.37076e-07		Putative uncharacterized protein [Uniprot/SPTREMBL Acc. F6H701]
VIT_06s0004g00170	0.576108	3.42968e-06	3.06244e-05		Putative uncharacterized protein [Uniprot/SPTREMBL Acc. D7SLN6]
VIT_02s0025g05130	0.576055	3.593e-05	0.000246823
VIT_19s0014g01550	0.57504	2.73605e-09	4.46393e-08
VIT_08s0007g07730	0.574454	0.00122732	0.00531049		Putative uncharacterized protein [Uniprot/SPTREMBL Acc. F6HL71]
VIT_04s0023g01720	0.573594	0.00951648	0.0298896
VIT_16s0098g01030	0.573481	0.00126864	0.00546696
VIT_05s0077g01300	0.573351	0.0122369	0.036772
VIT_11s0016g05600	0.57288	0.000714048	0.00333682	BRIZ1	Putative uncharacterized protein [Uniprot/SPTREMBL Acc. D7TC41]
VIT_04s0008g01780	0.572557	6.86984e-05	0.000436563		Putative uncharacterized protein [Uniprot/SPTREMBL Acc. D7STW2]
VIT_04s0023g02840	0.5724	0.0156799	0.045139
VIT_17s0000g03850	0.57205	0.00162676	0.00673034		Putative uncharacterized protein [Uniprot/SPTREMBL Acc. F6GTK1]
VIT_18s0001g02020	0.571565	1.2635e-07	1.53192e-06		Putative uncharacterized protein [Uniprot/SPTREMBL Acc. A5B880]
VIT_17s0000g08080	0.571347	1.02754e-06	1.03513e-05		Putative uncharacterized protein [Uniprot/SPTREMBL Acc. F6GSS2]
VIT_02s0012g02340	0.571241	0.000958472	0.00430352		Putative uncharacterized protein [Uniprot/SPTREMBL Acc. F6HT36]
VIT_17s0000g05040	0.570979	0.000239427	0.00129824
VIT_00s0245g00060	0.570933	0.00756768	0.0246615		Putative uncharacterized protein [Uniprot/SPTREMBL Acc. D7UDR7]
VIT_05s0049g02310	0.570882	0.0102643	0.0319244		Putative uncharacterized protein [Uniprot/SPTREMBL Acc. F6H8V2]
VIT_04s0008g06620	0.570256	0.0148508	0.0431077		Putative uncharacterized protein [Uniprot/SPTREMBL Acc. D7SV42]
VIT_04s0008g01110	0.569214	0.000275349	0.00146925	ATHSFA2	Putative uncharacterized protein [Uniprot/SPTREMBL Acc. F6H3M7]
VIT_16s0098g00250	0.568754	0.00441347	0.0156499		Putative uncharacterized protein [Uniprot/SPTREMBL Acc. F6H7E1]
VIT_08s0040g02440	0.568656	1.64336e-05	0.000122721
VIT_02s0025g01720	0.568247	4.18047e-08	5.64796e-07
VIT_14s0060g02370	0.567948	6.97721e-05	0.000442263		Putative uncharacterized protein [Uniprot/SPTREMBL Acc. F6I4L3]
VIT_09s0002g07870	0.5679	0.00113026	0.00495912
VIT_18s0001g15730	0.567578	0.00658556	0.0219421		Putative uncharacterized protein [Uniprot/SPTREMBL Acc. F6GZV4]
VIT_17s0000g05850	0.56745	1.21624e-06	1.20659e-05		Putative uncharacterized protein [Uniprot/SPTREMBL Acc. D7SIE3]
VIT_17s0000g01920	0.567227	7.92084e-06	6.47206e-05		Putative uncharacterized protein [Uniprot/SPTREMBL Acc. F6GSQ1]
VIT_17s0000g05320	0.566568	6.28745e-05	0.000404251		Putative uncharacterized protein [Uniprot/SPTREMBL Acc. F6GTC8]
VIT_16s0039g01900	0.566264	3.66971e-05	0.000251173	KAN3	Putative uncharacterized protein [Uniprot/SPTREMBL Acc. F6HEF0]
VIT_05s0124g00340	0.56588	6.3391e-05	0.000406971		Putative uncharacterized protein [Uniprot/SPTREMBL Acc. F6I3S4]
VIT_17s0000g06600	0.565756	0.000137699	0.000799561		Putative uncharacterized protein [Uniprot/SPTREMBL Acc. D7SI76]
VIT_13s0067g03190	0.563183	3.40277e-05	0.000235915		Putative uncharacterized protein [Uniprot/SPTREMBL Acc. D7T4A9]
VIT_17s0000g05520	0.563072	0.000113585	0.000675225		Putative uncharacterized protein [Uniprot/SPTREMBL Acc. F6GTB4]
VIT_15s0046g01870	0.562942	0.00167972	0.00692085		Putative uncharacterized protein [Uniprot/SPTREMBL Acc. D7UCG9]
VIT_15s0048g00280	0.562913	0.00141231	0.00598161		Putative uncharacterized protein [Uniprot/SPTREMBL Acc. F6I3A3]
VIT_04s0023g01110	0.562278	5.69427e-05	0.000370325		Putative uncharacterized protein [Uniprot/SPTREMBL Acc. D7SPK1]
VIT_13s0019g01070	0.561819	0.00142527	0.00602627		Putative uncharacterized protein [Uniprot/SPTREMBL Acc. D7TLU9]
VIT_04s0023g01900	0.561158	4.18316e-06	3.67188e-05		Putative uncharacterized protein [Uniprot/SPTREMBL Acc. F6GWV7]
VIT_19s0090g00920	0.561026	0.00292665	0.0111354	EMB2729	Putative uncharacterized protein [Uniprot/SPTREMBL Acc. D7T813]
VIT_17s0000g07200	0.560824	0.000149777	0.000861693		Putative uncharacterized protein [Uniprot/SPTREMBL Acc. D7SI22]
VIT_01s0010g03320	0.56053	1.07002e-05	8.4398e-05		Putative uncharacterized protein [Uniprot/SPTREMBL Acc. D7TAV2]
VIT_11s0016g03680	0.56026	0.000248158	0.00134052
VIT_17s0000g01810	0.559872	2.45122e-07	2.79368e-06		Putative uncharacterized protein [Uniprot/SPTREMBL Acc. D7SGU5]
VIT_05s0020g04620	0.559842	6.41217e-06	5.34704e-05		Putative uncharacterized protein [Uniprot/SPTREMBL Acc. D7T780]
VIT_16s0022g01770	0.559783	0.000159467	0.000911848		Putative uncharacterized protein [Uniprot/SPTREMBL Acc. D7T227]
VIT_00s0225g00110	0.559284	1.04418e-07	1.2953e-06
VIT_04s0023g02500	0.559196	0.0052136	0.0180814
VIT_04s0008g03220	0.559103	0.000919474	0.00415702		Putative uncharacterized protein [Uniprot/SPTREMBL Acc. A5BHR1]
VIT_19s0027g00750	0.55884	0.0061255	0.0206476	REV7
VIT_14s0081g00490	0.55748	0.000590812	0.00283054		Putative uncharacterized protein [Uniprot/SPTREMBL Acc. F6HVJ2]
VIT_03s0017g01550	0.557371	0.00741172	0.0242639		Putative uncharacterized protein [Uniprot/SPTREMBL Acc. F6HTL8]
VIT_01s0011g03380	0.557194	1.56235e-10	3.08565e-09	LTA2	Dihydrolipoamide acetyltransferase component of pyruvate dehydrogenase complex [Uniprot/SPTREMBL Acc. F6HFN8]
VIT_15s0048g01780	0.556817	0.00133382	0.00569919		Peptidyl-prolyl cis-trans isomerase [Uniprot/SPTREMBL Acc. F6I326]
VIT_18s0001g05980	0.556551	0.00544958	0.0187482		Putative uncharacterized protein [Uniprot/SPTREMBL Acc. F6HN35]
VIT_11s0016g04990	0.556217	0.00213172	0.00852119
VIT_01s0026g00190	0.555701	7.63706e-06	6.27435e-05		Putative uncharacterized protein [Uniprot/SPTREMBL Acc. D7TNR3]
VIT_12s0028g00580	0.555491	9.0401e-08	1.1365e-06		Putative uncharacterized protein [Uniprot/SPTREMBL Acc. F6HRD6]
VIT_11s0016g05490	0.555485	0.000163475	0.000931574	ATARP6	Putative uncharacterized protein [Uniprot/SPTREMBL Acc. D7TC30]
VIT_10s0003g03110	0.55542	0.000458936	0.00227798
VIT_17s0000g03720	0.555216	5.34106e-06	4.55249e-05
VIT_05s0124g00330	0.555015	0.00121125	0.00525676		Putative uncharacterized protein [Uniprot/SPTREMBL Acc. F6I3S3]
VIT_19s0015g02690	0.554293	5.71193e-05	0.000370991		Putative uncharacterized protein [Uniprot/SPTREMBL Acc. F6I512]
VIT_18s0001g01110	0.554255	7.7216e-06	6.3334e-05		Putative uncharacterized protein [Uniprot/SPTREMBL Acc. F6H0E9]
VIT_17s0000g03160	0.553625	0.0040209	0.0144768
VIT_14s0128g00850	0.553292	6.15499e-06	5.15262e-05		Putative uncharacterized protein [Uniprot/SPTREMBL Acc. F6HZ14]
VIT_18s0001g04270	0.55313	0.00157997	0.00656733		Putative uncharacterized protein [Uniprot/SPTREMBL Acc. F6H0N6]
VIT_18s0001g00990	0.552567	0.00116668	0.00509067	CPK29	Putative uncharacterized protein [Uniprot/SPTREMBL Acc. E0CQW8]
VIT_17s0000g09860	0.552098	0.00155112	0.00647071	EMB1006	Putative uncharacterized protein [Uniprot/SPTREMBL Acc. D7SHD5]
VIT_13s0067g01470	0.551663	0.000511732	0.00250537	UGP3	Putative uncharacterized protein [Uniprot/SPTREMBL Acc. D7T4L5]
VIT_18s0001g06910	0.55157	7.56828e-05	0.000474519		Putative uncharacterized protein [Uniprot/SPTREMBL Acc. F6H0Z3]
VIT_08s0007g07450	0.551435	1.01723e-05	8.09581e-05		Putative uncharacterized protein [Uniprot/SPTREMBL Acc. D7TI61]
VIT_16s0098g00760	0.551108	0.000229361	0.00125099		Putative uncharacterized protein [Uniprot/SPTREMBL Acc. F6H790]
VIT_11s0016g05300	0.549518	3.3748e-06	3.02062e-05		Putative uncharacterized protein [Uniprot/SPTREMBL Acc. D7TC13]
VIT_01s0146g00250	0.549193	1.92227e-08	2.76903e-07	PBS1	Putative uncharacterized protein [Uniprot/SPTREMBL Acc. F6I1N7]
VIT_07s0130g00080	0.548701	3.08804e-06	2.78053e-05		Putative uncharacterized protein [Uniprot/SPTREMBL Acc. F6HGI5]
VIT_03s0063g01310	0.54848	0.000980532	0.00438352		Putative uncharacterized protein [Uniprot/SPTREMBL Acc. F6HQF4]
VIT_06s0004g00790	0.548435	0.00759051	0.0247252		Putative uncharacterized protein [Uniprot/SPTREMBL Acc. F6GUJ8]
VIT_13s0067g02090	0.548313	1.90044e-05	0.000140106
VIT_01s0011g06190	0.546997	3.86932e-06	3.41437e-05	WOL	Putative uncharacterized protein [Uniprot/SPTREMBL Acc. F6HFB2]
VIT_13s0067g01110	0.546899	0.0110129	0.0338184		Putative uncharacterized protein [Uniprot/SPTREMBL Acc. D7T4N6]
VIT_08s0040g02160	0.546625	9.48141e-07	9.65509e-06		Putative uncharacterized protein [Uniprot/SPTREMBL Acc. D7TQJ0]
VIT_04s0044g01430	0.546565	0.0002455	0.00132791		Putative uncharacterized protein [Uniprot/SPTREMBL Acc. F6I0D7]
VIT_19s0014g02260	0.545954	1.8719e-06	1.77381e-05
VIT_05s0020g04080	0.545872	0.000108615	0.000651344		1,2-dihydroxy-3-keto-5-methylthiopentene dioxygenase 2 [Uniprot/SWISSPROT Acc. F6HDT7]
VIT_01s0137g00780	0.545851	0.000204201	0.00113143
VIT_15s0046g00200	0.545527	7.73273e-06	6.33907e-05
VIT_03s0063g01060	0.54504	4.19916e-05	0.000283024		Putative uncharacterized protein [Uniprot/SPTREMBL Acc. D7TPP2]
VIT_06s0004g01810	0.544145	9.74361e-06	7.78348e-05		Putative uncharacterized protein [Uniprot/SPTREMBL Acc. D7SL81]
VIT_00s0181g00250	0.544022	1.66875e-05	0.000124369		Putative uncharacterized protein [Uniprot/SPTREMBL Acc. F6H7U2]
VIT_18s0122g00080	0.542663	7.83879e-05	0.000489639		Putative uncharacterized protein [Uniprot/SPTREMBL Acc. D7UDJ3]
VIT_09s0054g01610	0.542425	2.78439e-06	2.53603e-05		Putative uncharacterized protein [Uniprot/SPTREMBL Acc. D7SRT9]
VIT_07s0130g00390	0.542105	6.3132e-05	0.000405656		Cytosine-specific methyltransferase [Uniprot/SPTREMBL Acc. F6HGK3]
VIT_00s1291g00020	0.542088	0.00403988	0.0145416		Putative uncharacterized protein [Uniprot/SPTREMBL Acc. F6HRZ1]
VIT_16s0098g01230	0.5418	9.70737e-05	0.000591826	ATB5-A	Putative uncharacterized protein [Uniprot/SPTREMBL Acc. E0CV99]
VIT_12s0057g01140	0.541593	8.26009e-05	0.000512967		Putative uncharacterized protein [Uniprot/SPTREMBL Acc. D7TD83]
VIT_11s0016g02580	0.541271	3.60656e-05	0.000247529		Putative uncharacterized protein [Uniprot/SPTREMBL Acc. D7TBB2]
VIT_14s0083g00880	0.540944	0.0021482	0.00857832		Putative uncharacterized protein [Uniprot/SPTREMBL Acc. F6GVU5]
VIT_03s0038g04100	0.540928	0.00032857	0.00171363	HMG2	3-hydroxy-3-methylglutaryl coenzyme A reductase [Uniprot/SPTREMBL Acc. F6I0P8]
VIT_15s0024g00800	0.540649	0.00098071	0.00438352
VIT_17s0000g07500	0.5405	3.73198e-06	3.3107e-05	PTAC2	Putative uncharacterized protein [Uniprot/SPTREMBL Acc. F6GSY1]
VIT_17s0000g01640	0.540391	9.63284e-06	7.7073e-05	emb2746	Putative uncharacterized protein [Uniprot/SPTREMBL Acc. F6GST5]
VIT_01s0026g02470	0.539761	0.000380283	0.00194416		Putative uncharacterized protein [Uniprot/SPTREMBL Acc. F6HPR2]
VIT_05s0049g00410	0.539688	6.29698e-07	6.66556e-06		Putative uncharacterized protein [Uniprot/SPTREMBL Acc. F6H8K4]
VIT_08s0007g07060	0.539654	0.000757981	0.00351259
VIT_05s0020g02270	0.539354	7.57258e-06	6.22819e-05
VIT_08s0007g03320	0.539323	0.000576517	0.00276871	AtGNA1	Putative uncharacterized protein [Uniprot/SPTREMBL Acc. D7TJ70]
VIT_08s0032g00360	0.53908	0.00109733	0.00483868		Protein-lysine N-methyltransferase VIT_08s0032g00360 [Uniprot/SPTREMBL Acc. F6I3M4]
VIT_14s0030g00190	0.539062	1.5513e-05	0.000116541
VIT_12s0142g00050	0.538919	0.000115113	0.000683483		Putative uncharacterized protein [Uniprot/SPTREMBL Acc. F6HRB3]
VIT_01s0011g00830	0.538863	0.000170245	0.000965384
VIT_08s0007g04970	0.538767	6.57654e-05	0.000420442		Putative uncharacterized protein [Uniprot/SPTREMBL Acc. F6HKB8]
VIT_18s0001g12800	0.538307	4.10151e-09	6.58435e-08	DFR	Putative uncharacterized protein [Uniprot/SPTREMBL Acc. F6H060]
VIT_16s0022g01250	0.538282	0.00340988	0.0126189
VIT_16s0098g00600	0.537645	0.00132223	0.00566079
VIT_15s0046g00180	0.537496	0.00306897	0.0115887		Putative uncharacterized protein [Uniprot/SPTREMBL Acc. D7UCW2]
VIT_14s0108g00270	0.536573	1.95368e-07	2.25748e-06		Aldose 1-epimerase [Uniprot/SPTREMBL Acc. F6H5Q1]
VIT_14s0068g02200	0.536393	0.00159992	0.00663577		Putative uncharacterized protein [Uniprot/SPTREMBL Acc. D7SVR3]
VIT_16s0050g01170	0.536021	0.00138399	0.00588824
VIT_12s0028g01790	0.535872	9.76743e-05	0.000594763		Putative uncharacterized protein [Uniprot/SPTREMBL Acc. F6H525]
VIT_13s0064g01220	0.535821	2.99654e-10	5.67189e-09		Putative uncharacterized protein [Uniprot/SPTREMBL Acc. F6HBB0]
VIT_09s0070g00540	0.535747	0.00634264	0.0212934
VIT_09s0002g02690	0.534554	0.000211192	0.00116716		Putative uncharacterized protein [Uniprot/SPTREMBL Acc. D7U049]
VIT_13s0019g03480	0.534516	0.000156597	0.000896805		Putative uncharacterized protein [Uniprot/SPTREMBL Acc. D7TMG1]
VIT_09s0054g00530	0.53425	7.74086e-05	0.000484126	BBX32	Putative uncharacterized protein [Uniprot/SPTREMBL Acc. F6GYN2]
VIT_02s0234g00100	0.533948	6.07563e-07	6.45858e-06	UCH3	Ubiquitin carboxyl-terminal hydrolase [Uniprot/SPTREMBL Acc. D7T5I6]
VIT_15s0046g03360	0.533908	0.00205168	0.00824297
VIT_01s0026g01550	0.533781	3.74093e-05	0.000255187		Putative uncharacterized protein [Uniprot/SPTREMBL Acc. D7TNF1]
VIT_08s0007g04280	0.533508	0.00958699	0.0300733	EMB175	Putative uncharacterized protein [Uniprot/SPTREMBL Acc. D7TIY4]
VIT_15s0046g01970	0.533454	0.0142276	0.0416452		Putative uncharacterized protein [Uniprot/SPTREMBL Acc. F6I661]
VIT_04s0023g01080	0.53314	9.41772e-05	0.000576744		Putative uncharacterized protein [Uniprot/SPTREMBL Acc. F6GX02]
VIT_19s0090g01090	0.532645	0.00721409	0.0237048
VIT_10s0003g00080	0.532447	3.3076e-05	0.000230066		Putative uncharacterized protein [Uniprot/SPTREMBL Acc. D7TJC2]
VIT_11s0016g04340	0.531938	7.65727e-08	9.78547e-07		Putative uncharacterized protein [Uniprot/SPTREMBL Acc. D7TBS7]
VIT_14s0060g00410	0.531924	0.000636281	0.00301852		Putative uncharacterized protein [Uniprot/SPTREMBL Acc. F6I4H4]
VIT_00s1737g00010	0.531876	0.00483509	0.0169686		S-acyltransferase [Uniprot/SPTREMBL Acc. D7T606]
VIT_18s0001g07380	0.531863	3.80872e-06	3.36485e-05		Putative uncharacterized protein [Uniprot/SPTREMBL Acc. F6H123]
VIT_19s0015g01040	0.53067	1.48502e-06	1.44835e-05
VIT_10s0003g05070	0.530371	9.17507e-06	7.36853e-05		Putative uncharacterized protein [Uniprot/SPTREMBL Acc. F6HLY7]
VIT_08s0040g02880	0.530344	0.00283151	0.0108365		Putative uncharacterized protein [Uniprot/SPTREMBL Acc. D7TQC7]
VIT_03s0038g03530	0.530153	0.0107363	0.0331302		Putative uncharacterized protein [Uniprot/SPTREMBL Acc. F6I0T8]
VIT_00s0225g00100	0.529197	0.00300955	0.0114016	ARO4	Putative uncharacterized protein [Uniprot/SPTREMBL Acc. F6H7W7]
VIT_00s0805g00020	0.529185	0.00151553	0.0063436		Putative uncharacterized protein [Uniprot/SPTREMBL Acc. F6GZE9]
VIT_10s0116g00990	0.529149	0.00391278	0.0141623		Putative uncharacterized protein [Uniprot/SPTREMBL Acc. E0CVP3]
VIT_13s0019g01810	0.529119	0.0029477	0.0112069		Putative uncharacterized protein [Uniprot/SPTREMBL Acc. F6HNW3]
VIT_00s0187g00110	0.52882	4.00701e-07	4.42895e-06		Putative uncharacterized protein [Uniprot/SPTREMBL Acc. F6HRL4]
VIT_10s0071g00740	0.528759	0.000355276	0.00183317
VIT_03s0091g00290	0.528658	1.19708e-09	2.07485e-08	HAT3.1	Putative uncharacterized protein [Uniprot/SPTREMBL Acc. F6H698]
VIT_08s0105g00470	0.527683	0.0113854	0.0347053		Putative uncharacterized protein [Uniprot/SPTREMBL Acc. F6H6T9]
VIT_06s0004g00180	0.527616	2.09271e-10	4.04967e-09		Putative uncharacterized protein [Uniprot/SPTREMBL Acc. D7SLN5]
VIT_09s0002g04490	0.527599	0.00236654	0.00929402	A37	Putative uncharacterized protein [Uniprot/SPTREMBL Acc. F6HYF0]
VIT_08s0040g00620	0.527378	1.35596e-05	0.000104237		Putative uncharacterized protein [Uniprot/SPTREMBL Acc. D7TQ33]
VIT_14s0066g01240	0.526685	0.000431833	0.00216493	AO	L-aspartate oxidase [Uniprot/SPTREMBL Acc. F6HUZ5]
VIT_03s0038g01310	0.526506	0.0140571	0.0412296		Putative uncharacterized protein [Uniprot/SPTREMBL Acc. F6I158]
VIT_10s0003g04680	0.525908	0.00315956	0.0118592
VIT_09s0054g00640	0.525338	0.00011629	0.000688837		Putative uncharacterized protein [Uniprot/SPTREMBL Acc. D7SS25]
VIT_13s0019g03630	0.525207	6.89636e-05	0.000438063
VIT_19s0014g00360	0.524855	0.00139116	0.0059137
VIT_11s0118g00320	0.524388	4.73139e-05	0.00031424		Putative uncharacterized protein [Uniprot/SPTREMBL Acc. F6HCG9]
VIT_00s0415g00050	0.523978	5.25915e-09	8.32699e-08
VIT_05s0020g02070	0.523453	0.00722492	0.0237352
VIT_19s0014g00120	0.522643	0.000616409	0.00293724		Putative uncharacterized protein [Uniprot/SPTREMBL Acc. E0CRZ1]
VIT_08s0040g01810	0.522522	0.000805488	0.00368918		Auxin response factor [Uniprot/SPTREMBL Acc. F6HR27]
VIT_16s0098g00270	0.522504	0.0036868	0.0134841
VIT_18s0001g07820	0.522085	0.0136544	0.0402578
VIT_14s0171g00460	0.521886	4.9325e-06	4.23794e-05	NBP35	Cytosolic Fe-S cluster assembly factor NBP35 [Uniprot/SPTREMBL Acc. F6I5M0]
VIT_15s0021g01500	0.5218	0.000182763	0.00102552		Putative uncharacterized protein [Uniprot/SPTREMBL Acc. F6GVB0]
VIT_11s0016g02220	0.521676	0.00333265	0.0123911		Putative uncharacterized protein [Uniprot/SPTREMBL Acc. D7TB79]
VIT_09s0002g04190	0.521458	0.000289198	0.00153364	ATCCMH	Putative uncharacterized protein [Uniprot/SPTREMBL Acc. D7U0H0]
VIT_08s0007g02230	0.521348	0.000896029	0.00406081		Putative uncharacterized protein [Uniprot/SPTREMBL Acc. F6HKS6]
VIT_14s0108g00400	0.521231	0.00408031	0.0146415		Putative uncharacterized protein [Uniprot/SPTREMBL Acc. F6H5R2]
VIT_04s0008g02050	0.521058	1.40401e-05	0.000107248		Putative uncharacterized protein [Uniprot/SPTREMBL Acc. D7STY4]
VIT_07s0104g01060	0.520651	1.12171e-05	8.79208e-05	SWA1	Putative uncharacterized protein [Uniprot/SPTREMBL Acc. F6HQ31]
VIT_14s0066g00920	0.520379	0.00134889	0.00575685		Putative uncharacterized protein [Uniprot/SPTREMBL Acc. F6HUX9]
VIT_18s0001g10260	0.519543	5.33698e-06	4.5516e-05		Putative uncharacterized protein [Uniprot/SPTREMBL Acc. F6H1B8]
VIT_08s0007g01610	0.519249	0.00379889	0.0138233	PTAC13	Putative uncharacterized protein [Uniprot/SPTREMBL Acc. D7THD2]
VIT_00s0225g00010	0.518853	1.01985e-05	8.11235e-05		Putative uncharacterized protein [Uniprot/SPTREMBL Acc. F6H7X2]
VIT_11s0016g00630	0.51852	0.000139572	0.00080887		Putative uncharacterized protein [Uniprot/SPTREMBL Acc. F6HGM8]
VIT_00s0337g00010	0.518036	5.17778e-05	0.000340422
VIT_07s0005g03110	0.517965	0.000111219	0.000663423
VIT_03s0132g00040	0.517852	0.0135369	0.0400293		Putative uncharacterized protein [Uniprot/SPTREMBL Acc. F6HJF1]
VIT_18s0001g00670	0.517805	2.80202e-05	0.000198482
VIT_05s0062g01140	0.517731	0.0136433	0.0402331		Putative uncharacterized protein [Uniprot/SPTREMBL Acc. F6I4A3]
VIT_06s0004g08300	0.51768	3.18484e-07	3.58893e-06		Putative uncharacterized protein [Uniprot/SPTREMBL Acc. F6GU70]
VIT_13s0074g00770	0.517039	0.000371092	0.0019043	ATX1	Putative uncharacterized protein [Uniprot/SPTREMBL Acc. D7UBY5]
VIT_07s0031g02130	0.5164	8.64592e-06	6.99597e-05		Putative uncharacterized protein [Uniprot/SPTREMBL Acc. D7SWB3]
VIT_14s0083g00530	0.516337	1.0625e-05	8.3849e-05		Putative uncharacterized protein [Uniprot/SPTREMBL Acc. F6GVS8]
VIT_17s0000g09280	0.515181	1.53286e-05	0.000115445		Putative uncharacterized protein [Uniprot/SPTREMBL Acc. F6GTR9]
VIT_05s0102g00460	0.51512	0.0124422	0.0372844
VIT_07s0005g00510	0.51504	0.0153289	0.0442559		Putative uncharacterized protein [Uniprot/SPTREMBL Acc. D7U297]
VIT_14s0128g00180	0.514539	9.58847e-05	0.000585291		Putative uncharacterized protein [Uniprot/SPTREMBL Acc. F6HYX9]
VIT_04s0008g04480	0.514434	2.56743e-07	2.91506e-06		Putative uncharacterized protein [Uniprot/SPTREMBL Acc. A5C608]
VIT_19s0090g01430	0.514312	0.00218256	0.0086805	EDM2	Putative uncharacterized protein [Uniprot/SPTREMBL Acc. F6HEL5]
VIT_06s0004g00570	0.514022	5.85323e-05	0.000379184		Putative uncharacterized protein [Uniprot/SPTREMBL Acc. F6GUM7]
VIT_14s0006g00660	0.514009	0.00423073	0.0150911
VIT_06s0004g06130	0.513524	0.000659079	0.00311094	PY	Putative uncharacterized protein [Uniprot/SPTREMBL Acc. F6GUU1]
VIT_15s0046g01300	0.512779	0.00659525	0.0219695
VIT_18s0072g00220	0.512257	0.00186162	0.00758081		Putative uncharacterized protein [Uniprot/SPTREMBL Acc. D7SRF2]
VIT_02s0025g02170	0.512176	6.98972e-08	9.06569e-07	ATTRE1	Trehalase [Uniprot/SPTREMBL Acc. F6HU56]
VIT_18s0001g05630	0.511934	2.31952e-06	2.15047e-05		Putative uncharacterized protein [Uniprot/SPTREMBL Acc. F6HN29]
VIT_18s0001g15130	0.51191	0.00579255	0.0196978		Putative uncharacterized protein [Uniprot/SPTREMBL Acc. F6GZU8]
VIT_01s0011g04630	0.511571	0.000569513	0.00274515		Putative uncharacterized protein [Uniprot/SPTREMBL Acc. F6HFJ9]
VIT_06s0004g01140	0.511496	4.54415e-06	3.94949e-05		Putative uncharacterized protein [Uniprot/SPTREMBL Acc. D7SLE3]
VIT_18s0001g10130	0.511099	0.00221572	0.0087891		Putative uncharacterized protein [Uniprot/SPTREMBL Acc. F6H1A7]
VIT_08s0040g00140	0.511086	0.00325561	0.0121498
VIT_06s0004g06850	0.510425	0.000763479	0.00353255		Putative uncharacterized protein [Uniprot/SPTREMBL Acc. F6GUQ1]
VIT_13s0019g00010	0.510404	1.99689e-06	1.87685e-05		Putative uncharacterized protein [Uniprot/SPTREMBL Acc. F6HNA2]
VIT_01s0137g00190	0.510166	0.000763699	0.00353255
VIT_07s0005g00750	0.510064	4.63652e-05	0.000308621		Sucrose synthase [Uniprot/SPTREMBL Acc. A5C6H7]
VIT_05s0020g02400	0.509882	1.5778e-06	1.52497e-05
VIT_05s0020g03870	0.509801	0.00882671	0.0281114		Putative uncharacterized protein [Uniprot/SPTREMBL Acc. F6HDS8]
VIT_15s0046g01070	0.509521	3.53314e-05	0.000243604	WTF1
VIT_14s0128g00900	0.509511	0.000584455	0.00280277		Putative uncharacterized protein [Uniprot/SPTREMBL Acc. F6HZ18]
VIT_09s0002g05940	0.509451	0.000230048	0.00125427		GTP-binding nuclear protein [Uniprot/SPTREMBL Acc. F6HX89]
VIT_18s0001g14650	0.509394	0.00689683	0.0228121		DNA-directed RNA polymerase subunit [Uniprot/SPTREMBL Acc. F6H1M5]
VIT_13s0019g04170	0.509376	3.29172e-05	0.000229168		Putative uncharacterized protein [Uniprot/SPTREMBL Acc. F6HNH4]
VIT_04s0023g01770	0.509005	0.000272955	0.00145803		Putative uncharacterized protein [Uniprot/SPTREMBL Acc. D7SPE0]
VIT_05s0051g00850	0.509004	0.00668054	0.0222142	SAD1	Putative uncharacterized protein [Uniprot/SPTREMBL Acc. D7TS90]
VIT_06s0004g06530	0.508504	0.00254934	0.00990568		Putative uncharacterized protein [Uniprot/SPTREMBL Acc. D7SJY5]
VIT_08s0040g01560	0.508134	1.55834e-06	1.512e-05	SIGF	Putative uncharacterized protein [Uniprot/SPTREMBL Acc. D7TQP0]
VIT_06s0009g01030	0.508088	5.49315e-07	5.87685e-06
VIT_01s0011g02790	0.507693	0.000599599	0.00286715
VIT_00s0415g00040	0.507501	4.68551e-05	0.000311606
VIT_06s0004g03890	0.507227	0.00786572	0.0254559		Histone H4 [Uniprot/SPTREMBL Acc. A5B4J3]
VIT_14s0108g01570	0.50713	0.00181885	0.0074281		Putative uncharacterized protein [Uniprot/SPTREMBL Acc. F6H5M8]
VIT_08s0007g05790	0.506943	0.000502909	0.00247134		Putative uncharacterized protein [Uniprot/SPTREMBL Acc. F6HLP0]
VIT_06s0009g02230	0.506925	5.70579e-05	0.000370753		Cysteine proteinase inhibitor [Uniprot/SPTREMBL Acc. A5ANX3]
VIT_11s0016g05740	0.506922	0.0144203	0.0421024		Putative uncharacterized protein [Uniprot/SPTREMBL Acc. F6HHA8]
VIT_07s0129g00400	0.506857	9.54126e-05	0.000582745		Putative uncharacterized protein [Uniprot/SPTREMBL Acc. F6HSU7]
VIT_16s0050g00850	0.50642	1.32338e-10	2.64148e-09
VIT_18s0117g00130	0.506205	1.08793e-08	1.63298e-07		Putative uncharacterized protein [Uniprot/SPTREMBL Acc. A5BSE8]
VIT_01s0026g02210	0.505567	5.46212e-06	4.63987e-05		Putative uncharacterized protein [Uniprot/SPTREMBL Acc. D7TNA2]
VIT_08s0040g00770	0.504688	3.74841e-06	3.32134e-05		Cysteine proteinase inhibitor [Uniprot/SPTREMBL Acc. F6HQQ3]
VIT_05s0051g00930	0.504581	0.00888106	0.0282365		Putative uncharacterized protein [Uniprot/SPTREMBL Acc. D7TS99]
VIT_06s0004g00430	0.504146	0.0113665	0.034663
VIT_15s0046g01980	0.503901	0.00252292	0.00981571		Putative uncharacterized protein [Uniprot/SPTREMBL Acc. F6I660]
VIT_19s0014g01170	0.50375	0.0010588	0.00469364	APC6	Putative uncharacterized protein [Uniprot/SPTREMBL Acc. F6H2M3]
VIT_17s0000g05790	0.503143	0.00140068	0.00594744		Putative uncharacterized protein [Uniprot/SPTREMBL Acc. A5B4I9]
VIT_05s0102g00380	0.503101	6.4201e-05	0.000411643
VIT_14s0108g01050	0.501738	0.00651459	0.0217511		Casparian strip membrane protein 3 [Uniprot/SWISSPROT Acc. A7PMY7]
VIT_15s0021g02260	0.500802	0.00697737	0.0230126
VIT_18s0157g00210	0.500405	0.0152201	0.0439758		Putative uncharacterized protein [Uniprot/SPTREMBL Acc. F6H6R6]
VIT_13s0067g00960	0.500141	0.00414809	0.0148563		Putative uncharacterized protein [Uniprot/SPTREMBL Acc. D7T4P1]
VIT_03s0038g00590	0.499173	0.000446527	0.00222522
VIT_06s0004g01210	0.499007	2.3909e-05	0.000172452
VIT_12s0057g00900	0.498794	0.000393827	0.00200385		Putative uncharacterized protein [Uniprot/SPTREMBL Acc. D7TD62]
VIT_07s0005g00990	0.498379	0.0115258	0.035042
VIT_12s0035g01910	0.497903	0.00217319	0.00865012		Putative uncharacterized protein [Uniprot/SPTREMBL Acc. F6HJZ4]
VIT_05s0029g01230	0.497627	0.00162087	0.00671151		Putative uncharacterized protein [Uniprot/SPTREMBL Acc. F6GWI9]
VIT_19s0014g01300	0.497539	0.0157674	0.0453289
VIT_07s0005g00660	0.497296	0.00138897	0.00590607		Putative uncharacterized protein [Uniprot/SPTREMBL Acc. D7U2B1]
VIT_14s0006g01930	0.496851	0.0172008	0.0487047		Putative uncharacterized protein [Uniprot/SPTREMBL Acc. F6HSM6]
VIT_06s0009g00240	0.496602	0.00338467	0.0125442		Putative uncharacterized protein [Uniprot/SPTREMBL Acc. D7T1Q7]
VIT_07s0197g00010	0.496585	0.0165312	0.047171		Putative uncharacterized protein [Uniprot/SPTREMBL Acc. E0CVU5]
VIT_18s0001g06820	0.496376	0.0046989	0.0165409		Protein DETOXIFICATION [Uniprot/SPTREMBL Acc. E0CRR4]
VIT_01s0010g02150	0.496274	0.0121091	0.0364902
VIT_01s0127g00740	0.496234	0.000854622	0.00389786		Putative uncharacterized protein [Uniprot/SPTREMBL Acc. F6HHU0]
VIT_06s0009g02640	0.495862	2.6383e-06	2.41469e-05		Putative uncharacterized protein [Uniprot/SPTREMBL Acc. D7T1A1]
VIT_03s0038g03900	0.495513	0.000394154	0.00200483		Putative uncharacterized protein [Uniprot/SPTREMBL Acc. F6I0R4]
VIT_06s0080g00370	0.495104	0.00527433	0.0182582
VIT_07s0005g02210	0.494515	0.00022557	0.00123389
VIT_01s0137g00770	0.494247	0.000131542	0.00076767		Putative uncharacterized protein [Uniprot/SPTREMBL Acc. F6GVL9]
VIT_07s0191g00210	0.494201	0.000526931	0.00256627		Putative uncharacterized protein [Uniprot/SPTREMBL Acc. F6HRP7]
VIT_07s0104g00770	0.493779	0.00541431	0.0186696		Putative uncharacterized protein [Uniprot/SPTREMBL Acc. D7TP90]
VIT_17s0000g09020	0.493726	0.0121363	0.0365502
VIT_18s0122g01320	0.492958	6.83887e-05	0.000435148	CAT2	Catalase [Uniprot/SPTREMBL Acc. D7UD99]
VIT_05s0020g00690	0.492949	0.000483821	0.0023873	EMB2750	Putative uncharacterized protein [Uniprot/SPTREMBL Acc. F6HE37]
VIT_11s0037g00970	0.492498	9.45585e-05	0.000578135		Putative uncharacterized protein [Uniprot/SPTREMBL Acc. F6HYN1]
VIT_18s0001g08660	0.492141	0.0128632	0.0383089
VIT_07s0104g00700	0.492097	0.000137542	0.000799269	ATRRP4	Putative uncharacterized protein [Uniprot/SPTREMBL Acc. F6HQ49]
VIT_11s0206g00060	0.492091	0.00187922	0.00764007		Putative uncharacterized protein [Uniprot/SPTREMBL Acc. F6GZ31]
VIT_05s0020g02870	0.491883	0.00301941	0.0114275		Putative uncharacterized protein [Uniprot/SPTREMBL Acc. D7T6T2]
VIT_17s0000g04280	0.491823	2.00073e-05	0.000146493		Putative uncharacterized protein [Uniprot/SPTREMBL Acc. F6GTH9]
VIT_16s0098g01380	0.491549	0.0011341	0.00497164		Protein yippee-like [Uniprot/SPTREMBL Acc. E0CV85]
VIT_15s0048g00430	0.49153	4.46397e-07	4.87035e-06		Putative uncharacterized protein [Uniprot/SPTREMBL Acc. F6I395]
VIT_14s0068g01930	0.491396	0.000709791	0.00332313		Putative uncharacterized protein [Uniprot/SPTREMBL Acc. A5BCW3]
VIT_19s0015g00920	0.491171	8.88137e-09	1.35753e-07		Putative uncharacterized protein [Uniprot/SPTREMBL Acc. A5APB9]
VIT_07s0005g03510	0.490774	2.97586e-05	0.000209413		Putative uncharacterized protein [Uniprot/SPTREMBL Acc. F6HZK9]
VIT_18s0001g02050	0.490273	2.2387e-07	2.56314e-06
VIT_12s0142g00430	0.490249	4.21452e-05	0.000283422	AOX2	Ubiquinol oxidase [Uniprot/SPTREMBL Acc. F6HRB9]
VIT_00s2393g00010	0.489631	0.0015953	0.00661843
VIT_02s0087g00950	0.489091	3.49685e-05	0.000241541
VIT_08s0058g01300	0.488926	2.77434e-06	2.5284e-05	HSL1	Putative uncharacterized protein [Uniprot/SPTREMBL Acc. F6GXW8]
VIT_11s0016g03330	0.488767	0.00303893	0.0114927
VIT_13s0067g00390	0.488724	0.00142426	0.00602369	EGY2	Putative uncharacterized protein [Uniprot/SPTREMBL Acc. D7T4S2]
VIT_05s0094g01260	0.488586	0.00182428	0.00744493		Putative uncharacterized protein [Uniprot/SPTREMBL Acc. D7T2L2]
VIT_17s0000g06380	0.488158	2.37475e-12	6.19913e-11		Putative uncharacterized protein [Uniprot/SPTREMBL Acc. F6GT68]
VIT_19s0090g00130	0.487733	1.07281e-05	8.45738e-05
VIT_14s0068g00710	0.48771	0.00545796	0.0187686		Putative uncharacterized protein [Uniprot/SPTREMBL Acc. F6H410]
VIT_10s0003g01940	0.487409	0.00119787	0.0052086		Putative uncharacterized protein [Uniprot/SPTREMBL Acc. F6HMD5]
VIT_17s0000g00010	0.48713	1.11393e-08	1.67034e-07		Putative uncharacterized protein [Uniprot/SPTREMBL Acc. F6GT51]
VIT_02s0025g04220	0.486938	0.0017807	0.00728688		Putative uncharacterized protein [Uniprot/SPTREMBL Acc. F6HUG0]
VIT_03s0097g00560	0.486798	9.35854e-06	7.49582e-05
VIT_17s0000g08620	0.486319	3.23791e-05	0.000225841		U3 small nucleolar ribonucleoprotein protein MPP10 [Uniprot/SPTREMBL Acc. F6GSM4]
VIT_17s0000g09690	0.485623	1.15159e-06	1.15006e-05	PIMT1	Protein-L-isoaspartate O-methyltransferase [Uniprot/SPTREMBL Acc. D7SHF0]
VIT_18s0089g00220	0.485227	3.66047e-06	3.2511e-05		Putative uncharacterized protein [Uniprot/SPTREMBL Acc. D7SN08]
VIT_00s0590g00020	0.485053	0.000109013	0.000652948
VIT_06s0004g00160	0.485019	0.000141883	0.000820679		Putative uncharacterized protein [Uniprot/SPTREMBL Acc. F6GUP2]
VIT_03s0063g02630	0.484795	0.00498075	0.0174227
VIT_17s0000g04540	0.484558	1.0924e-05	8.5893e-05	ENO1	Putative uncharacterized protein [Uniprot/SPTREMBL Acc. F6GTG3]
VIT_06s0004g01330	0.484412	1.45539e-05	0.00011061		Putative uncharacterized protein [Uniprot/SPTREMBL Acc. F6GUE1]
VIT_03s0038g04750	0.484366	3.78827e-05	0.000257644	RD2	Putative uncharacterized protein [Uniprot/SPTREMBL Acc. D7U4I8]
VIT_00s0220g00130	0.483693	1.27178e-06	1.25754e-05		Putative uncharacterized protein [Uniprot/SPTREMBL Acc. A5AHT6]
VIT_10s0116g00480	0.483586	3.53485e-05	0.000243609		Putative uncharacterized protein [Uniprot/SPTREMBL Acc. A5AW53]
VIT_05s0020g02850	0.483298	9.04051e-08	1.1365e-06	PRXIIF	Type II peroxiredoxin F [Uniprot/SPTREMBL Acc. D7T6T0]
VIT_11s0037g00610	0.483219	0.0076058	0.0247588
VIT_03s0091g00810	0.482749	0.0173682	0.0490954		Putative uncharacterized protein [Uniprot/SPTREMBL Acc. F6H658]
VIT_19s0090g01550	0.482536	0.00755106	0.024618
VIT_03s0132g00210	0.482458	0.00317508	0.011906		Putative uncharacterized protein [Uniprot/SPTREMBL Acc. F6HJG0]
VIT_01s0011g04530	0.482193	6.5724e-05	0.000420442
VIT_18s0001g14900	0.481991	6.42906e-08	8.38403e-07
VIT_05s0049g01850	0.481947	0.0093362	0.0294095
VIT_02s0025g01680	0.481678	5.53124e-05	0.000361131		Putative uncharacterized protein [Uniprot/SPTREMBL Acc. D7TVH9]
VIT_08s0007g00550	0.481353	0.0108658	0.0334391		Putative uncharacterized protein [Uniprot/SPTREMBL Acc. F6HL95]
VIT_06s0004g03320	0.481291	1.03398e-06	1.03952e-05		Putative uncharacterized protein [Uniprot/SPTREMBL Acc. F6GTY1]
VIT_05s0020g04580	0.480279	0.0166189	0.0473697		Putative uncharacterized protein [Uniprot/SPTREMBL Acc. F6HDW9]
VIT_00s0179g00240	0.480158	0.0107381	0.0331302
VIT_19s0085g00600	0.479827	0.00116438	0.0050836		Glyceraldehyde-3-phosphate dehydrogenase [Uniprot/SPTREMBL Acc. D7T0U8]
VIT_10s0071g00300	0.478725	0.0085613	0.0273998
VIT_15s0021g00520	0.478439	0.0168052	0.0477649
VIT_06s0009g01900	0.478291	0.000202746	0.00112462		Putative uncharacterized protein [Uniprot/SPTREMBL Acc. D7T1F4]
VIT_04s0008g05870	0.477938	0.0028509	0.0109052	HSP98.7	Putative uncharacterized protein [Uniprot/SPTREMBL Acc. D7SUY2]
VIT_12s0059g01060	0.477837	1.11078e-05	8.72008e-05	HPL1	Putative uncharacterized protein [Uniprot/SPTREMBL Acc. F6HID6]
VIT_19s0177g00300	0.477445	3.19215e-05	0.000222857		GPT1 [Uniprot/SPTREMBL Acc. F6H9B5]
VIT_14s0066g00140	0.477192	4.52481e-05	0.000302258		Putative uncharacterized protein [Uniprot/SPTREMBL Acc. F6HUS8]
VIT_14s0128g00840	0.477006	0.00142692	0.00602715	ATREV3	DNA polymerase [Uniprot/SPTREMBL Acc. F6HZ13]
VIT_06s0009g03440	0.476285	0.00117457	0.00511907		Putative uncharacterized protein [Uniprot/SPTREMBL Acc. D7T159]
VIT_00s0508g00030	0.475149	0.000415659	0.00209293		Putative uncharacterized protein [Uniprot/SPTREMBL Acc. F6I2A9]
VIT_18s0001g05740	0.475115	0.000110082	0.0006583		Putative uncharacterized protein [Uniprot/SPTREMBL Acc. F6H0Q3]
VIT_18s0001g09490	0.474636	7.89389e-07	8.15467e-06	NRAMP2	Putative uncharacterized protein [Uniprot/SPTREMBL Acc. F6GZP4]
VIT_06s0004g04910	0.474502	0.000359698	0.0018509		Putative uncharacterized protein [Uniprot/SPTREMBL Acc. D7SKE0]
VIT_04s0008g04210	0.474487	0.00334448	0.0124259	GLB3	Putative uncharacterized protein [Uniprot/SPTREMBL Acc. D7SUH5]
VIT_03s0063g02530	0.474153	0.000219346	0.00120556		Putative uncharacterized protein [Uniprot/SPTREMBL Acc. D7TQ13]
VIT_08s0105g00270	0.47396	1.35522e-06	1.33302e-05
VIT_13s0067g00010	0.473946	0.0139978	0.0411089		Putative uncharacterized protein [Uniprot/SPTREMBL Acc. F6HCF1]
VIT_18s0001g05250	0.473638	0.00129699	0.00557028		Putative uncharacterized protein [Uniprot/SPTREMBL Acc. F6H0W0]
VIT_06s0004g05890	0.47335	4.36805e-06	3.82077e-05
VIT_19s0177g00230	0.473016	0.00824586	0.0265301
VIT_01s0011g04360	0.472769	0.000326882	0.00170602		Putative uncharacterized protein [Uniprot/SPTREMBL Acc. D7T8X8]
VIT_08s0007g03460	0.472494	0.00224145	0.00886307		Putative uncharacterized protein [Uniprot/SPTREMBL Acc. D7TJ58]
VIT_18s0001g11990	0.471952	5.58164e-05	0.000363788		Putative uncharacterized protein [Uniprot/SPTREMBL Acc. F6H041]
VIT_08s0007g02780	0.471909	0.00970265	0.0303916		Putative uncharacterized protein [Uniprot/SPTREMBL Acc. F6HKN9]
VIT_14s0030g00670	0.471661	0.00600872	0.020327		Shikimate dehydrogenase 2 [Uniprot/SPTREMBL Acc. D7TUX1]
VIT_18s0122g00600	0.470923	0.0037546	0.0136987		Putative uncharacterized protein [Uniprot/SPTREMBL Acc. D7UDF9]
VIT_12s0134g00410	0.470142	0.000175448	0.000991144	ATFH	Putative uncharacterized protein [Uniprot/SPTREMBL Acc. D7SQR3]
VIT_18s0041g01330	0.470089	0.0168192	0.0477955		Putative uncharacterized protein [Uniprot/SPTREMBL Acc. F6I3U9]
VIT_04s0008g05050	0.469726	0.0124913	0.0373943		Putative uncharacterized protein [Uniprot/SPTREMBL Acc. D7SUQ4]
VIT_13s0067g00670	0.469515	0.000101235	0.000613957	MOS7	Putative uncharacterized protein [Uniprot/SPTREMBL Acc. D7T4Q9]
VIT_14s0060g01450	0.469435	0.00863987	0.0276101		Putative uncharacterized protein [Uniprot/SPTREMBL Acc. D7UA07]
VIT_03s0063g02590	0.469399	3.63519e-05	0.000249177	EMB2219	Putative uncharacterized protein [Uniprot/SPTREMBL Acc. F6HQM3]
VIT_11s0016g03980	0.469237	0.00162832	0.00673493
VIT_10s0116g00370	0.468717	0.00348687	0.0128594		Putative uncharacterized protein [Uniprot/SPTREMBL Acc. E0CVK5]
VIT_09s0002g09050	0.467726	0.0142354	0.0416599		Putative uncharacterized protein [Uniprot/SPTREMBL Acc. D7TZG5]
VIT_16s0013g00610	0.467374	0.00221252	0.00878338	MEE63	Putative uncharacterized protein [Uniprot/SPTREMBL Acc. F6I2M2]
VIT_13s0067g01650	0.466915	5.39962e-07	5.79744e-06		Putative uncharacterized protein [Uniprot/SPTREMBL Acc. F6HC84]
VIT_14s0066g00950	0.466791	1.68634e-07	1.97904e-06		Isocitrate dehydrogenase [NADP] [Uniprot/SPTREMBL Acc. F6HUY0]
VIT_07s0005g00860	0.466589	7.75769e-05	0.000484969	ATFAS4	Putative uncharacterized protein [Uniprot/SPTREMBL Acc. F6HZ72]
VIT_10s0003g00250	0.466341	0.000168798	0.000958992		Alpha-1,4 glucan phosphorylase [Uniprot/SPTREMBL Acc. F6HM34]
VIT_17s0000g07470	0.466115	7.4053e-06	6.10064e-05		Putative uncharacterized protein [Uniprot/SPTREMBL Acc. F6GSY3]
VIT_01s0127g00460	0.46592	0.00333039	0.0123889		Putative uncharacterized protein [Uniprot/SPTREMBL Acc. F6HHV5]
VIT_17s0000g01970	0.465466	0.00560961	0.0191559		Putative uncharacterized protein [Uniprot/SPTREMBL Acc. F6GSP7]
VIT_06s0004g00580	0.465424	0.000896707	0.00406265		Putative uncharacterized protein [Uniprot/SPTREMBL Acc. D7SLJ6]
VIT_08s0058g00900	0.465358	0.000749574	0.00348116		Putative uncharacterized protein [Uniprot/SPTREMBL Acc. F6GXZ0]
VIT_19s0177g00310	0.465274	6.54131e-06	5.44867e-05		Tryptophan synthase [Uniprot/SPTREMBL Acc. F6H9B6]
VIT_05s0020g00310	0.464999	0.0154956	0.0446684
VIT_19s0015g00930	0.46459	2.74322e-05	0.000194776
VIT_07s0031g01580	0.464534	0.000178459	0.00100626
VIT_19s0014g01590	0.464531	2.1212e-05	0.000154936
VIT_13s0156g00250	0.464423	2.67675e-05	0.000190869		Putative uncharacterized protein [Uniprot/SPTREMBL Acc. F6HPT3]
VIT_02s0025g01700	0.463987	0.000161096	0.000919059	KELP	Putative uncharacterized protein [Uniprot/SPTREMBL Acc. F6HU32]
VIT_06s0004g01370	0.46395	0.00721325	0.0237048	LIP2	Putative uncharacterized protein [Uniprot/SPTREMBL Acc. F6GUD8]
VIT_13s0067g02220	0.463833	2.26696e-05	0.000164223		Putative uncharacterized protein [Uniprot/SPTREMBL Acc. D7T4H0]
VIT_14s0083g00790	0.462971	0.000731079	0.0034058		DNA-directed RNA polymerase [Uniprot/SPTREMBL Acc. D7SML3]
VIT_02s0154g00480	0.462968	0.00789392	0.0255416
VIT_00s0510g00050	0.462071	0.0014624	0.00615554		Putative uncharacterized protein [Uniprot/SPTREMBL Acc. D7T5Q6]
VIT_12s0034g01480	0.462012	0.011093	0.0339998		Putative uncharacterized protein [Uniprot/SPTREMBL Acc. F6H954]
VIT_18s0001g13710	0.462008	0.00664001	0.022099	BPC6
VIT_11s0016g03550	0.4618	0.00297884	0.011306		NADPH:adrenodoxin oxidoreductase, mitochondrial [Uniprot/SPTREMBL Acc. D7TBK2]
VIT_17s0000g04840	0.461784	0.00619801	0.0208639
VIT_14s0083g00100	0.461621	0.000488534	0.00240801
VIT_14s0128g00490	0.460716	0.00139673	0.00593377		Putative uncharacterized protein [Uniprot/SPTREMBL Acc. D7U207]
VIT_16s0098g01250	0.460697	0.000785971	0.00361109		Putative uncharacterized protein [Uniprot/SPTREMBL Acc. F6H750]
VIT_14s0006g01790	0.460162	0.011282	0.0344612		Putative uncharacterized protein [Uniprot/SPTREMBL Acc. F6HSM0]
VIT_07s0005g01450	0.460029	0.00637014	0.0213666		Basic region/leucine zipper motif C22 protein [Uniprot/SPTREMBL Acc. F6HZ99]
VIT_02s0025g03510	0.459884	1.15808e-05	9.0441e-05		Putative uncharacterized protein [Uniprot/SPTREMBL Acc. F6HUC7]
VIT_18s0001g09060	0.459711	0.000706771	0.00331209		Putative uncharacterized protein [Uniprot/SPTREMBL Acc. F6H198]
VIT_17s0000g00850	0.459698	0.00330264	0.012304		Putative uncharacterized protein [Uniprot/SPTREMBL Acc. D7SH32]
VIT_16s0050g01240	0.45925	0.000883242	0.0040077		Putative uncharacterized protein [Uniprot/SPTREMBL Acc. F6H6B7]
VIT_13s0019g00850	0.459152	4.92424e-05	0.000326182	IMP4	Putative uncharacterized protein [Uniprot/SPTREMBL Acc. A5B6W8]
VIT_13s0019g00830	0.459067	0.00246256	0.00962578		Putative uncharacterized protein [Uniprot/SPTREMBL Acc. F6GX75]
VIT_19s0014g01640	0.458767	2.36151e-05	0.000170661		Malate dehydrogenase [Uniprot/SPTREMBL Acc. E0CSB6]
VIT_18s0001g15010	0.458576	4.94655e-05	0.00032739		Putative uncharacterized protein [Uniprot/SPTREMBL Acc. E0CQK1]
VIT_14s0066g00840	0.458551	0.00146514	0.00616363		Putative uncharacterized protein [Uniprot/SPTREMBL Acc. D7TWK8]
VIT_05s0102g00210	0.458457	0.000101703	0.000616048
VIT_04s0008g06970	0.458227	0.00164928	0.00681223		Putative uncharacterized protein [Uniprot/SPTREMBL Acc. F6H355]
VIT_05s0020g00170	0.458213	1.23721e-06	1.22578e-05
VIT_05s0094g01470	0.458153	9.85176e-06	7.85732e-05		Putative uncharacterized protein [Uniprot/SPTREMBL Acc. D7T2N2]
VIT_18s0001g01800	0.45777	6.71097e-06	5.5807e-05	CSTF64	Putative uncharacterized protein [Uniprot/SPTREMBL Acc. F6HJC7]
VIT_01s0011g02880	0.4577	0.00215466	0.0085919		Putative uncharacterized protein [Uniprot/SPTREMBL Acc. F6HF22]
VIT_14s0060g02200	0.45752	0.00155468	0.00647837		Putative uncharacterized protein [Uniprot/SPTREMBL Acc. D7U9V3]
VIT_01s0011g03190	0.457497	0.00347203	0.0128191		Putative uncharacterized protein [Uniprot/SPTREMBL Acc. A5AM53]
VIT_17s0000g02030	0.457405	0.00747627	0.0244113		Putative uncharacterized protein [Uniprot/SPTREMBL Acc. F6GSP1]
VIT_02s0087g00650	0.457361	7.09945e-05	0.000448685
VIT_05s0077g02200	0.456858	0.00915847	0.0289957
VIT_07s0031g03040	0.45678	0.0106786	0.0329805
VIT_03s0063g00940	0.456645	0.000105933	0.000637295		Putative uncharacterized protein [Uniprot/SPTREMBL Acc. D7TPM9]
VIT_18s0001g04580	0.456403	0.000571657	0.00275371
VIT_08s0040g00310	0.456274	0.00646632	0.0216216		Putative uncharacterized protein [Uniprot/SPTREMBL Acc. F6HQS8]
VIT_16s0098g01780	0.456032	0.000503065	0.00247134	SSI1	Starch synthase, chloroplastic/amyloplastic [Uniprot/SPTREMBL Acc. F6H795]
VIT_08s0056g01170	0.456028	1.18703e-07	1.4521e-06	VAR3	Putative uncharacterized protein [Uniprot/SPTREMBL Acc. F6HMX3]
VIT_00s0174g00320	0.454702	0.000260736	0.00139873
VIT_15s0045g00330	0.454506	0.00424762	0.0151477		Putative uncharacterized protein [Uniprot/SPTREMBL Acc. D7U5P0]
VIT_13s0019g03660	0.454061	0.000186645	0.00104457
VIT_08s0040g02980	0.453979	3.26052e-08	4.48172e-07
VIT_18s0001g12030	0.453655	0.0104383	0.0323585		Putative uncharacterized protein [Uniprot/SPTREMBL Acc. F6H1G2]
VIT_03s0063g00540	0.453142	0.000285255	0.00151671		Putative uncharacterized protein [Uniprot/SPTREMBL Acc. F6HQB8]
VIT_00s0672g00010	0.452401	7.09057e-05	0.000448313		Putative uncharacterized protein [Uniprot/SPTREMBL Acc. D7TYY2]
VIT_18s0001g15560	0.452398	0.00663563	0.0220893		Putative uncharacterized protein [Uniprot/SPTREMBL Acc. E0CQP0]
VIT_03s0091g01020	0.452256	1.5301e-05	0.000115353	MEE13
VIT_11s0016g01620	0.452147	0.0117439	0.0356258		Putative uncharacterized protein [Uniprot/SPTREMBL Acc. D7TCJ6]
VIT_01s0010g03980	0.451873	0.0150534	0.0435697
VIT_08s0056g00180	0.451803	0.00257485	0.00999185		Uncharacterized protein [Uniprot/SPTREMBL Acc. A5B4Z1]
VIT_17s0000g02950	0.451247	0.00489154	0.0171427		Putative uncharacterized protein [Uniprot/SPTREMBL Acc. F6GTS9]
VIT_17s0000g00910	0.450993	0.000523616	0.00255343
VIT_17s0000g02730	0.450739	0.015514	0.0447045		Putative uncharacterized protein [Uniprot/SPTREMBL Acc. F6GSJ3]
VIT_08s0105g00280	0.450738	0.000440468	0.00220088		Putative uncharacterized protein [Uniprot/SPTREMBL Acc. F6H6T1]
VIT_07s0005g00280	0.45062	0.00555165	0.0190121	NLA	Putative uncharacterized protein [Uniprot/SPTREMBL Acc. D7U277]
VIT_17s0000g07350	0.450179	0.00783108	0.0253602	ATEXO70E2	Putative uncharacterized protein [Uniprot/SPTREMBL Acc. F6GSY9]
VIT_16s0098g00330	0.449389	1.57923e-05	0.000118332	ORG1	Putative uncharacterized protein [Uniprot/SPTREMBL Acc. E0CVI0]
VIT_10s0116g00420	0.448465	0.00011694	0.000691869		Putative uncharacterized protein [Uniprot/SPTREMBL Acc. E0CVK8]
VIT_15s0046g01510	0.448189	0.000394666	0.00200608		Putative uncharacterized protein [Uniprot/SPTREMBL Acc. F6I692]
VIT_13s0156g00400	0.448081	0.0112456	0.0343712
VIT_02s0025g03950	0.448042	0.000745548	0.00346568		Putative uncharacterized protein [Uniprot/SPTREMBL Acc. D7TW32]
VIT_18s0001g12380	0.447765	0.0007774	0.00358378	LCV3	Putative uncharacterized protein [Uniprot/SPTREMBL Acc. E0CQB8]
VIT_06s0004g03880	0.447729	0.00115747	0.00505932		Putative uncharacterized protein [Uniprot/SPTREMBL Acc. D7SKN7]
VIT_01s0010g03760	0.446547	0.000260381	0.00139733
VIT_15s0048g02380	0.446486	0.00150357	0.0063023	DCL1	Putative uncharacterized protein [Uniprot/SPTREMBL Acc. F6I2Z7]
VIT_01s0127g00450	0.446365	0.00368994	0.0134923		Putative uncharacterized protein [Uniprot/SPTREMBL Acc. F6HHV6]
VIT_13s0019g04370	0.446085	2.37685e-05	0.000171687		Putative uncharacterized protein [Uniprot/SPTREMBL Acc. D7TM87]
VIT_15s0046g02050	0.445829	0.00173778	0.00713069
VIT_00s0301g00020	0.445656	0.0104011	0.0322563
VIT_00s0187g00040	0.445623	0.00201959	0.008138		Cysteine proteinase inhibitor [Uniprot/SPTREMBL Acc. F6HRK8]
VIT_06s0004g00390	0.445216	0.000562931	0.00271866
VIT_05s0049g00470	0.445109	0.0019639	0.00794129	ETFBETA	Putative uncharacterized protein [Uniprot/SPTREMBL Acc. D7SZD2]
VIT_18s0122g01020	0.44488	3.638e-05	0.00024923		Putative uncharacterized protein [Uniprot/SPTREMBL Acc. D7UDC4]
VIT_08s0056g01270	0.444875	4.99374e-05	0.000330068	EGY1	Putative uncharacterized protein [Uniprot/SPTREMBL Acc. D7TL44]
VIT_12s0028g02170	0.444611	0.000521666	0.00254806
VIT_00s0586g00010	0.44446	9.25059e-05	0.000568364		Putative uncharacterized protein [Uniprot/SPTREMBL Acc. F6I7J3]
VIT_01s0011g01110	0.444444	6.82821e-05	0.000434654		Putative uncharacterized protein [Uniprot/SPTREMBL Acc. D7T9R2]
VIT_05s0020g04110	0.444367	0.000139177	0.000807204		Putative uncharacterized protein [Uniprot/SPTREMBL Acc. F6HDT9]
VIT_06s0080g01270	0.444183	0.000259181	0.00139238		Putative uncharacterized protein [Uniprot/SPTREMBL Acc. D7TCN5]
VIT_08s0040g03330	0.443856	0.00148196	0.00622218		Putative uncharacterized protein [Uniprot/SPTREMBL Acc. D7TQ88]
VIT_08s0007g05550	0.443637	0.000116742	0.00069097		Putative uncharacterized protein [Uniprot/SPTREMBL Acc. D7TIL6]
VIT_12s0035g01400	0.443388	0.013877	0.0408178		Putative uncharacterized protein [Uniprot/SPTREMBL Acc. F6HK23]
VIT_05s0077g00850	0.443124	0.000679639	0.00319492		Putative uncharacterized protein [Uniprot/SPTREMBL Acc. F6H720]
VIT_17s0000g02430	0.442891	0.00148443	0.00622906		Putative uncharacterized protein [Uniprot/SPTREMBL Acc. D7SJA7]
VIT_02s0012g00030	0.442353	0.00645177	0.0215874		Putative uncharacterized protein [Uniprot/SPTREMBL Acc. F6HTF2]
VIT_14s0066g01160	0.442283	0.0110794	0.0339739		Putative uncharacterized protein [Uniprot/SPTREMBL Acc. F6HUZ0]
VIT_19s0015g00460	0.44222	0.00106566	0.00471845	MAA3
VIT_11s0016g03260	0.442082	0.00014443	0.000833166	HBT
VIT_15s0048g02350	0.441113	1.61843e-08	2.3608e-07		Putative uncharacterized protein [Uniprot/SPTREMBL Acc. D7U851]
VIT_05s0062g00890	0.440637	1.7194e-07	2.01469e-06		Putative uncharacterized protein [Uniprot/SPTREMBL Acc. F6I490]
VIT_00s0510g00040	0.440056	0.00013927	0.00080743		Putative uncharacterized protein [Uniprot/SPTREMBL Acc. F6HD50]
VIT_01s0026g00940	0.440035	0.0114398	0.0348299		Putative uncharacterized protein [Uniprot/SPTREMBL Acc. D7TNK3]
VIT_00s0394g00020	0.440009	0.000153407	0.000879879		Putative uncharacterized protein [Uniprot/SPTREMBL Acc. F6H851]
VIT_08s0032g00960	0.43968	0.00169837	0.00698617		Putative uncharacterized protein [Uniprot/SPTREMBL Acc. D7U8Q6]
VIT_17s0000g09390	0.439613	0.00073461	0.00342013		Putative uncharacterized protein [Uniprot/SPTREMBL Acc. F6GTR3]
VIT_18s0001g13890	0.439583	0.00671072	0.0222997
VIT_04s0008g03770	0.43924	1.00826e-06	1.01775e-05		Aspartate aminotransferase [Uniprot/SPTREMBL Acc. D7SUD7]
VIT_18s0001g13160	0.439211	0.00765144	0.0248804		Putative uncharacterized protein [Uniprot/SPTREMBL Acc. F6H1K1]
VIT_18s0157g00190	0.438757	0.00272875	0.0105003
VIT_15s0046g02400	0.438488	0.014957	0.0433491		Putative uncharacterized protein [Uniprot/SPTREMBL Acc. F6I639]
VIT_08s0007g03400	0.438257	0.000557947	0.00269585		Putative uncharacterized protein [Uniprot/SPTREMBL Acc. F6HKK6]
VIT_00s1232g00030	0.438071	0.00143783	0.00606741	EMB246	Putative uncharacterized protein [Uniprot/SPTREMBL Acc. F6HWW8]
VIT_08s0007g04710	0.438024	2.42171e-06	2.23657e-05		Putative uncharacterized protein [Uniprot/SPTREMBL Acc. F6HKD0]
VIT_01s0010g03770	0.437998	0.0149335	0.0433061
VIT_08s0007g01430	0.437841	4.36598e-05	0.000292299		Putative uncharacterized protein [Uniprot/SPTREMBL Acc. A5C9Q0]
VIT_13s0175g00210	0.437707	0.000216638	0.0011933		Putative uncharacterized protein [Uniprot/SPTREMBL Acc. F6I764]
VIT_13s0074g00230	0.437622	0.00520008	0.0180479		Putative uncharacterized protein [Uniprot/SPTREMBL Acc. F6I5U7]
VIT_03s0038g03970	0.437536	0.00349663	0.0128859		Putative uncharacterized protein [Uniprot/SPTREMBL Acc. F6I0Q8]
VIT_06s0004g03370	0.437244	0.000239496	0.00129824		Putative uncharacterized protein [Uniprot/SPTREMBL Acc. F6GTX8]
VIT_12s0059g00800	0.436964	0.00438224	0.0155539		Putative uncharacterized protein [Uniprot/SPTREMBL Acc. F6HIC3]
VIT_10s0116g01830	0.43675	0.00640683	0.0214562		Putative uncharacterized protein [Uniprot/SPTREMBL Acc. F6H7N0]
VIT_08s0040g00120	0.436548	0.00953267	0.0299279		Putative uncharacterized protein [Uniprot/SPTREMBL Acc. D7TQ75]
VIT_16s0022g01780	0.436502	0.0154395	0.0445154		Putative uncharacterized protein [Uniprot/SPTREMBL Acc. F6HAK9]
VIT_07s0005g03930	0.435859	0.000666797	0.00314144
VIT_02s0025g03660	0.43576	0.000985896	0.00440294		Putative uncharacterized protein [Uniprot/SPTREMBL Acc. D7TW09]
VIT_02s0025g02990	0.435746	0.00605092	0.0204467	TIM13	Putative uncharacterized protein [Uniprot/SPTREMBL Acc. D7TVU9]
VIT_10s0003g01390	0.435648	5.8018e-06	4.89242e-05		Putative uncharacterized protein [Uniprot/SPTREMBL Acc. D7TJM3]
VIT_12s0055g00690	0.435102	0.000338656	0.00175708		Putative uncharacterized protein [Uniprot/SPTREMBL Acc. F6H1S8]
VIT_08s0058g01230	0.435056	0.00173578	0.00712637		Non-specific lipid-transfer protein [Uniprot/SPTREMBL Acc. F6GXX3]
VIT_14s0066g00360	0.434745	0.00962162	0.0301567		Putative uncharacterized protein [Uniprot/SPTREMBL Acc. F6HUU0]
VIT_05s0102g00720	0.434672	0.000333244	0.00173499
VIT_12s0028g01000	0.434656	0.000194114	0.00108289		Putative uncharacterized protein [Uniprot/SPTREMBL Acc. F6H578]
VIT_11s0016g04940	0.434492	0.0011467	0.00501952		Putative uncharacterized protein [Uniprot/SPTREMBL Acc. F6HH72]
VIT_18s0001g03290	0.434011	0.00686172	0.022711		Putative uncharacterized protein [Uniprot/SPTREMBL Acc. F6H0T3]
VIT_03s0017g00460	0.433868	0.000692292	0.00324728		Putative uncharacterized protein [Uniprot/SPTREMBL Acc. D7TU39]
VIT_07s0005g02300	0.433671	0.00142708	0.00602715		Putative uncharacterized protein [Uniprot/SPTREMBL Acc. F6HZE4]
VIT_05s0062g01050	0.433238	0.0109817	0.0337431		Putative uncharacterized protein [Uniprot/SPTREMBL Acc. F6I498]
VIT_15s0046g00160	0.43303	0.00591033	0.0200393
VIT_19s0014g04710	0.432758	1.52203e-05	0.000114918
VIT_13s0084g00790	0.432259	0.000356515	0.00183767	TRX P	Putative uncharacterized protein [Uniprot/SPTREMBL Acc. D7TX92]
VIT_08s0007g07520	0.431565	0.00543565	0.0187088		Putative uncharacterized protein [Uniprot/SPTREMBL Acc. F6HLA8]
VIT_06s0004g06580	0.431298	2.11944e-05	0.000154882		Putative uncharacterized protein [Uniprot/SPTREMBL Acc. F6GUR6]
VIT_08s0032g01210	0.431104	0.00049384	0.00243034		Putative uncharacterized protein [Uniprot/SPTREMBL Acc. D7U8T1]
VIT_05s0049g01750	0.430469	0.00553379	0.0189596		Putative uncharacterized protein [Uniprot/SPTREMBL Acc. F6H8U3]
VIT_01s0010g02600	0.430331	0.000237109	0.00128673	CDC48C	Putative uncharacterized protein [Uniprot/SPTREMBL Acc. F6HG51]
VIT_15s0046g02620	0.429855	0.0004469	0.00222608	BAM2	Beta-amylase [Uniprot/SPTREMBL Acc. D7UCA5]
VIT_11s0016g01930	0.429598	0.00040895	0.002064	TAG1	O-acyltransferase [Uniprot/SPTREMBL Acc. D7TCM8]
VIT_18s0122g00230	0.429371	0.00818672	0.0263753		Putative uncharacterized protein [Uniprot/SPTREMBL Acc. F6I6Y0]
VIT_12s0055g00900	0.429204	0.000980962	0.00438352		Putative uncharacterized protein [Uniprot/SPTREMBL Acc. D7STD2]
VIT_08s0040g02800	0.428627	0.0019392	0.00785623	ATPAH1	Putative uncharacterized protein [Uniprot/SPTREMBL Acc. F6HQX3]
VIT_02s0025g00710	0.428358	0.000441092	0.00220253
VIT_03s0017g01660	0.428259	0.00246767	0.00963142		Putative uncharacterized protein [Uniprot/SPTREMBL Acc. F6HTM2]
VIT_18s0001g00190	0.428035	1.62044e-05	0.000121129		Putative uncharacterized protein [Uniprot/SPTREMBL Acc. F6H0B6]
VIT_07s0005g00910	0.427963	0.000361215	0.00185807		Putative uncharacterized protein [Uniprot/SPTREMBL Acc. F6HZ73]
VIT_19s0015g00760	0.427844	8.56763e-09	1.31225e-07
VIT_04s0023g01210	0.42748	0.0135705	0.0400869		Putative uncharacterized protein [Uniprot/SPTREMBL Acc. F6GWZ4]
VIT_01s0026g00090	0.427464	0.00181983	0.00742879		Putative uncharacterized protein [Uniprot/SPTREMBL Acc. D7TNR9]
VIT_03s0063g00300	0.426084	0.00754831	0.0246144		Putative uncharacterized protein [Uniprot/SPTREMBL Acc. D7TPH6]
VIT_13s0074g00580	0.425724	0.000429974	0.00215778
VIT_17s0000g04200	0.425124	0.00132465	0.00566627	TAF2	Putative uncharacterized protein [Uniprot/SPTREMBL Acc. F6GTI2]
VIT_05s0020g02540	0.424872	0.000144374	0.000833162		Putative uncharacterized protein [Uniprot/SPTREMBL Acc. D7T6Q0]
VIT_08s0007g07530	0.424383	0.00446295	0.0158067
VIT_18s0001g04860	0.424258	5.16102e-05	0.000339618		Putative uncharacterized protein [Uniprot/SPTREMBL Acc. E0CRG5]
VIT_16s0050g01450	0.424131	0.00136341	0.00581219	emb1417	Putative uncharacterized protein [Uniprot/SPTREMBL Acc. E0CUT0]
VIT_17s0000g03640	0.423994	0.017524	0.0494054		Putative uncharacterized protein [Uniprot/SPTREMBL Acc. F6GTL4]
VIT_03s0038g01320	0.423719	0.000446183	0.00222425	MRL1	Putative uncharacterized protein [Uniprot/SPTREMBL Acc. F6I157]
VIT_12s0035g01390	0.423345	0.00945452	0.0297136		Putative uncharacterized protein [Uniprot/SPTREMBL Acc. F6HK24]
VIT_18s0089g00930	0.423262	0.0146962	0.0427583		Putative uncharacterized protein [Uniprot/SPTREMBL Acc. D7SMV8]
VIT_07s0005g03310	0.423112	0.0108444	0.0333965	ADF6	Putative uncharacterized protein [Uniprot/SPTREMBL Acc. F6HZJ8]; Actin-depolymerizing factor [Uniprot/SWISSPROT Acc. Q8SAG3]
VIT_17s0000g07600	0.422487	0.000112951	0.000672268
VIT_07s0005g02650	0.422265	0.00480647	0.0168839
VIT_05s0020g04700	0.422247	0.00340094	0.0125918
VIT_19s0090g00390	0.422175	0.000678661	0.00319132
VIT_08s0040g03240	0.422157	0.00048699	0.00240214		Putative uncharacterized protein [Uniprot/SPTREMBL Acc. D7TQ98]
VIT_07s0151g01060	0.42214	0.0088911	0.028255		Putative uncharacterized protein [Uniprot/SPTREMBL Acc. F6HI42]
VIT_18s0001g10460	0.422065	0.00431295	0.0153443
VIT_15s0021g02410	0.421921	0.00548384	0.0188229		Malate dehydrogenase [Uniprot/SPTREMBL Acc. D7SLT0]
VIT_08s0007g07340	0.421909	0.000150799	0.000866245
VIT_04s0079g00540	0.421898	0.00119329	0.00519016		Putative uncharacterized protein [Uniprot/SPTREMBL Acc. D7TA31]
VIT_09s0002g04100	0.421863	0.0145833	0.0424794		Putative uncharacterized protein [Uniprot/SPTREMBL Acc. D7U0G1]
VIT_08s0007g06260	0.421767	0.000639743	0.00303328		Putative uncharacterized protein [Uniprot/SPTREMBL Acc. F6HLK5]
VIT_12s0057g01320	0.421561	0.00281914	0.010803	RNEE/G	Putative uncharacterized protein [Uniprot/SPTREMBL Acc. F6HHQ9]
VIT_00s1351g00010	0.421557	0.00216306	0.00861663		Putative uncharacterized protein [Uniprot/SPTREMBL Acc. D7TRZ5]
VIT_04s0023g00290	0.421042	7.56249e-05	0.000474355	ATNAP11	Putative uncharacterized protein [Uniprot/SPTREMBL Acc. F6GX29]
VIT_09s0002g00880	0.420704	3.98159e-05	0.000269448		Putative uncharacterized protein [Uniprot/SPTREMBL Acc. F6HXU4]
VIT_07s0005g00950	0.420429	5.48306e-05	0.000358453	ATNDT1	Putative uncharacterized protein [Uniprot/SPTREMBL Acc. D7U2D9]
VIT_04s0023g01470	0.420296	4.82663e-06	4.15173e-05	emb2444	Putative uncharacterized protein [Uniprot/SPTREMBL Acc. F6GWY0]
VIT_14s0060g00120	0.419934	0.00948162	0.0297863		Germin-like protein 2 [Uniprot/SPTREMBL Acc. Q0MYQ7]
VIT_17s0119g00070	0.419732	2.01545e-06	1.89311e-05
VIT_06s0004g03300	0.419462	0.000120448	0.000710939	ATRNL	Putative uncharacterized protein [Uniprot/SPTREMBL Acc. D7SKU0]
VIT_05s0020g04000	0.4194	0.000257222	0.00138334		Putative uncharacterized protein [Uniprot/SPTREMBL Acc. F6HDT5]
VIT_08s0058g01090	0.419046	7.27342e-05	0.0004591		Non-specific serine/threonine protein kinase [Uniprot/SPTREMBL Acc. F6GXY0]
VIT_06s0061g00160	0.418262	0.00673175	0.0223449		Putative uncharacterized protein [Uniprot/SPTREMBL Acc. F6GWB2]
VIT_11s0052g00600	0.417802	0.00185947	0.00757822		Putative uncharacterized protein [Uniprot/SPTREMBL Acc. D7SQD3]
VIT_19s0085g00360	0.417786	0.0176356	0.0497015
VIT_14s0030g01830	0.417504	0.000190631	0.00106543
VIT_13s0019g04670	0.417482	0.00153375	0.00640913		S-acyltransferase [Uniprot/SPTREMBL Acc. D7TM61]
VIT_18s0001g14730	0.417209	0.000467905	0.0023179		Putative uncharacterized protein [Uniprot/SPTREMBL Acc. F6GZS2]
VIT_07s0005g03910	0.417025	0.0117949	0.0357514	PSAT1	Putative uncharacterized protein [Uniprot/SPTREMBL Acc. D7U341]
VIT_07s0031g00660	0.416323	0.00442258	0.0156785
VIT_00s0181g00100	0.415965	0.000958455	0.00430352
VIT_15s0046g02120	0.415781	0.000785095	0.00360863		Putative uncharacterized protein [Uniprot/SPTREMBL Acc. F6I652]
VIT_12s0028g03430	0.41563	0.00579639	0.019702		Putative uncharacterized protein [Uniprot/SPTREMBL Acc. E0CTF6]
VIT_00s0245g00070	0.415209	0.00314571	0.011819
VIT_02s0154g00610	0.415015	0.00304703	0.0115146		Putative uncharacterized protein [Uniprot/SPTREMBL Acc. F6HPB8]
VIT_10s0597g00040	0.414588	0.0127646	0.0380756		Putative uncharacterized protein [Uniprot/SPTREMBL Acc. F6HRW8]
VIT_14s0060g01150	0.414556	5.18883e-05	0.000340604	TPR5
VIT_18s0001g01770	0.41451	0.0100323	0.0313132	PTAC6
VIT_19s0014g00870	0.414363	0.000824419	0.00376927		Putative uncharacterized protein [Uniprot/SPTREMBL Acc. F6H1V6]
VIT_14s0060g02290	0.413965	3.50472e-05	0.000241866	ATSRP30	Putative uncharacterized protein [Uniprot/SPTREMBL Acc. F6I4L9]
VIT_18s0001g07830	0.41396	0.00273168	0.0105081		Transcription initiation factor IIA subunit 2 [Uniprot/SPTREMBL Acc. A5AJ11]
VIT_06s0004g04480	0.413913	0.00064187	0.00304118
VIT_00s1506g00010	0.413848	0.00375811	0.0137082		Putative uncharacterized protein [Uniprot/SPTREMBL Acc. D7U704]
VIT_06s0004g04590	0.413618	0.013522	0.0399931
VIT_14s0083g00590	0.412852	0.000644835	0.00305234		Putative uncharacterized protein [Uniprot/SPTREMBL Acc. D7SMJ6]
VIT_03s0063g02000	0.412704	1.74899e-05	0.000129828		Putative uncharacterized protein [Uniprot/SPTREMBL Acc. D7TPW8]
VIT_18s0001g07920	0.412682	6.80598e-05	0.000433607		Putative uncharacterized protein [Uniprot/SPTREMBL Acc. F6GZK0]
VIT_13s0019g02440	0.411291	2.19876e-05	0.000159822		Putative uncharacterized protein [Uniprot/SPTREMBL Acc. F6HNT2]
VIT_10s0003g00510	0.411245	0.0129528	0.0385326		Putative uncharacterized protein [Uniprot/SPTREMBL Acc. F6HM52]
VIT_13s0019g04320	0.411051	0.00505446	0.0176477		Putative uncharacterized protein [Uniprot/SPTREMBL Acc. F6HNG3]
VIT_07s0104g00910	0.410916	0.000334676	0.00174184		Putative uncharacterized protein [Uniprot/SPTREMBL Acc. D7TP76]
VIT_07s0005g00160	0.410733	0.00370642	0.013546		Putative uncharacterized protein [Uniprot/SPTREMBL Acc. D7U265]
VIT_17s0000g08020	0.410591	0.00319623	0.011964		Putative uncharacterized protein [Uniprot/SPTREMBL Acc. D7SHU8]
VIT_00s0187g00290	0.410458	0.0034729	0.0128191		Putative uncharacterized protein [Uniprot/SPTREMBL Acc. F6HRM5]
VIT_04s0008g04220	0.410291	0.000152753	0.000876462	AME3	Putative uncharacterized protein [Uniprot/SPTREMBL Acc. D7SUH6]
VIT_16s0098g01200	0.410023	1.11955e-05	8.78434e-05		Putative uncharacterized protein [Uniprot/SPTREMBL Acc. E0CVA1]
VIT_18s0001g03580	0.409946	0.00702432	0.0231573		Ubiquitin-fold modifier 1 [Uniprot/SPTREMBL Acc. E0CRB0]
VIT_03s0038g02430	0.409928	0.00285599	0.0109176		Putative uncharacterized protein [Uniprot/SPTREMBL Acc. D7U551]
VIT_04s0008g00660	0.409781	0.00524744	0.0181903	ELF3
VIT_09s0054g01000	0.409402	0.0066599	0.0221603
VIT_02s0012g00300	0.40919	0.00400585	0.0144364
VIT_14s0108g00570	0.408779	0.0126017	0.0376797		Putative uncharacterized protein [Uniprot/SPTREMBL Acc. F6H5S4]
VIT_07s0005g01000	0.408686	0.00176127	0.00721723	SYP42	Putative uncharacterized protein [Uniprot/SPTREMBL Acc. D7U2E4]
VIT_14s0068g00300	0.408288	0.00581653	0.019757		Putative uncharacterized protein [Uniprot/SPTREMBL Acc. F6H490]
VIT_07s0151g00730	0.408223	0.0149377	0.0433099
VIT_16s0098g01400	0.408196	0.000761545	0.00352476	ISI1	Putative uncharacterized protein [Uniprot/SPTREMBL Acc. F6H7D2]
VIT_18s0001g02750	0.408002	7.02223e-05	0.000444742		Putative uncharacterized protein [Uniprot/SPTREMBL Acc. E0CR64]
VIT_17s0000g05530	0.407949	0.000631865	0.00299946		Putative uncharacterized protein [Uniprot/SPTREMBL Acc. F6GTB3]
VIT_14s0066g01920	0.407892	3.12489e-05	0.000218575		Putative uncharacterized protein [Uniprot/SPTREMBL Acc. D7TWV8]
VIT_17s0000g06310	0.407652	0.00160804	0.0066639		Putative uncharacterized protein [Uniprot/SPTREMBL Acc. F6GT72]
VIT_17s0000g00860	0.407268	0.00319966	0.0119738
VIT_14s0128g00390	0.407228	2.19099e-06	2.04265e-05		Putative uncharacterized protein [Uniprot/SPTREMBL Acc. F6HYZ0]
VIT_15s0046g00370	0.40712	9.12489e-05	0.000562021
VIT_00s0434g00060	0.406488	0.00309666	0.011664		Putative uncharacterized protein [Uniprot/SPTREMBL Acc. F6HHI0]
VIT_01s0150g00110	0.406433	4.01481e-05	0.000271574
VIT_14s0066g01450	0.406197	0.0157602	0.0453181		Putative uncharacterized protein [Uniprot/SPTREMBL Acc. F6HV03]
VIT_17s0000g08850	0.406011	0.000975067	0.00436497		Putative uncharacterized protein [Uniprot/SPTREMBL Acc. D7SHM9]
VIT_06s0080g00850	0.405954	0.00051948	0.00253904		Putative uncharacterized protein [Uniprot/SPTREMBL Acc. F6HHD7]
VIT_13s0139g00170	0.40555	1.97538e-05	0.000144849		Putative uncharacterized protein [Uniprot/SPTREMBL Acc. F6HVE9]
VIT_13s0019g00430	0.405483	0.0061599	0.0207449	PHIP1	Putative uncharacterized protein [Uniprot/SPTREMBL Acc. D7TLY3]
VIT_13s0019g00940	0.405384	1.03164e-05	8.17308e-05	FYD	Putative uncharacterized protein [Uniprot/SPTREMBL Acc. D7TLV3]
VIT_00s0274g00090	0.405354	0.000537561	0.00261126		Putative uncharacterized protein [Uniprot/SPTREMBL Acc. F6GZ23]
VIT_02s0025g04830	0.405345	0.00117474	0.00511907	ATCCS	Putative uncharacterized protein [Uniprot/SPTREMBL Acc. D7TWB1]
VIT_04s0008g05420	0.405099	0.0014943	0.00626695		Putative uncharacterized protein [Uniprot/SPTREMBL Acc. F6H322]
VIT_09s0018g01890	0.405018	0.00273998	0.0105292		Putative uncharacterized protein [Uniprot/SPTREMBL Acc. D7T449]
VIT_10s0003g00150	0.404947	0.000320928	0.00167669	NSL1
VIT_11s0118g00570	0.404671	0.000110922	0.000662268
VIT_06s0009g01720	0.404177	0.0101699	0.0316767		Putative uncharacterized protein [Uniprot/SPTREMBL Acc. F6H9Z3]
VIT_08s0007g00140	0.404107	1.91093e-05	0.000140672	SLT1
VIT_07s0197g00050	0.404009	0.00247309	0.00964183		Putative uncharacterized protein [Uniprot/SPTREMBL Acc. E0CVU9]
VIT_08s0007g07990	0.403937	0.0161798	0.0463015		Putative uncharacterized protein [Uniprot/SPTREMBL Acc. F6HL54]
VIT_00s2580g00010	0.403387	0.00605273	0.0204482		Putative uncharacterized protein [Uniprot/SPTREMBL Acc. F6I7S5]
VIT_18s0001g10430	0.403255	0.000546039	0.00264559		Putative uncharacterized protein [Uniprot/SPTREMBL Acc. F6H1C9]
VIT_14s0006g01870	0.402919	0.00610299	0.0205856		Putative uncharacterized protein [Uniprot/SPTREMBL Acc. F6HSM3]
VIT_11s0016g00400	0.402788	6.68858e-05	0.000426852		Putative uncharacterized protein [Uniprot/SPTREMBL Acc. D7TC91]
VIT_09s0002g02110	0.40258	0.0110969	0.0339998		Putative uncharacterized protein [Uniprot/SPTREMBL Acc. D7TZZ7]
VIT_09s0002g05250	0.402495	6.38605e-07	6.74303e-06		Putative uncharacterized protein [Uniprot/SPTREMBL Acc. D7U0Q3]
VIT_04s0023g03120	0.402423	0.00143363	0.00605171		Histone H3 [Uniprot/SPTREMBL Acc. A5B3G3]; Histone H3.3 [Uniprot/SWISSPROT Acc. Q71H73]
VIT_07s0151g00280	0.402117	0.00156938	0.00652892		Putative uncharacterized protein [Uniprot/SPTREMBL Acc. D7TE15]
VIT_16s0050g00750	0.402101	0.00426362	0.0151976		Putative uncharacterized protein [Uniprot/SPTREMBL Acc. F6H6K5]
VIT_02s0025g03290	0.401499	0.000346943	0.00179449
VIT_04s0008g06250	0.401246	9.02258e-05	0.000556176
VIT_00s0958g00020	0.401028	0.00893721	0.028373		Putative uncharacterized protein [Uniprot/SPTREMBL Acc. D7UEC7]
VIT_07s0130g00380	0.400768	0.00952831	0.0299205		Cytosine-specific methyltransferase [Uniprot/SPTREMBL Acc. F6HGK2]
VIT_04s0043g00830	0.400555	0.0106444	0.0329065
VIT_15s0048g02220	0.40024	0.00101045	0.00450725		Putative uncharacterized protein [Uniprot/SPTREMBL Acc. D7U7G7]
VIT_01s0010g03660	0.400225	0.00112078	0.00492617
VIT_10s0042g01060	0.400004	0.000975609	0.0043661
VIT_03s0038g02500	0.399827	0.000508372	0.00249205		Putative uncharacterized protein [Uniprot/SPTREMBL Acc. A5C7K8]
VIT_14s0066g01200	0.3997	0.0167494	0.0476423	LSF1	Putative uncharacterized protein [Uniprot/SPTREMBL Acc. D7TWP1]
VIT_18s0089g00620	0.399261	0.0024688	0.00963216		Putative uncharacterized protein [Uniprot/SPTREMBL Acc. D7SMX5]
VIT_05s0020g02940	0.39919	0.000335251	0.0017441	KAPP	Putative uncharacterized protein [Uniprot/SPTREMBL Acc. D7T6U0]
VIT_11s0016g02490	0.399009	0.000442227	0.00220599	NDL1	Putative uncharacterized protein [Uniprot/SPTREMBL Acc. D7TBA3]
VIT_07s0031g01200	0.398525	0.00981663	0.030691		Probable ribosome biogenesis protein VIT_07s0031g01200 [Uniprot/SPTREMBL Acc. F6H4N4]
VIT_08s0007g00050	0.398385	0.00202681	0.00816053		Putative uncharacterized protein [Uniprot/SPTREMBL Acc. F6HLG5]
VIT_05s0094g01120	0.39748	0.000443529	0.00221175		Putative uncharacterized protein [Uniprot/SPTREMBL Acc. A5BKL3]
VIT_01s0011g00240	0.39734	0.00186576	0.00759354	FLN2	Putative uncharacterized protein [Uniprot/SPTREMBL Acc. D7T9Y5]
VIT_03s0038g00910	0.397307	0.000128234	0.000750203		Putative uncharacterized protein [Uniprot/SPTREMBL Acc. F6I178]
VIT_11s0016g03860	0.39692	0.00504357	0.0176179	RSY3	Putative uncharacterized protein [Uniprot/SPTREMBL Acc. D7TBN1]
VIT_06s0004g06870	0.396784	0.00289192	0.0110312
VIT_13s0074g00650	0.39656	9.09726e-05	0.000560549		Putative uncharacterized protein [Uniprot/SPTREMBL Acc. D7UBX2]
VIT_09s0002g06030	0.396437	0.00179383	0.0073366	PWP2	Putative uncharacterized protein [Uniprot/SPTREMBL Acc. F6HX91]
VIT_00s0361g00100	0.396373	0.0165806	0.0472787		Putative uncharacterized protein [Uniprot/SPTREMBL Acc. F6I217]
VIT_18s0001g13680	0.396174	0.00132443	0.00566627		Histone H3 [Uniprot/SPTREMBL Acc. A5B3G3]; Histone H3.3 [Uniprot/SWISSPROT Acc. Q71H73]
VIT_03s0088g00500	0.396052	0.00270986	0.0104322		Putative uncharacterized protein [Uniprot/SPTREMBL Acc. D7T3N6]
VIT_13s0019g02350	0.395762	0.00111907	0.00492012		Putative uncharacterized protein [Uniprot/SPTREMBL Acc. D7TLM6]
VIT_18s0001g13120	0.395582	0.000342508	0.00177523		Putative uncharacterized protein [Uniprot/SPTREMBL Acc. E0CQI8]
VIT_05s0020g03070	0.394992	0.00192175	0.00779607
VIT_05s0051g00420	0.394911	0.000125189	0.000735524		Putative uncharacterized protein [Uniprot/SPTREMBL Acc. D7TS64]
VIT_17s0000g05450	0.394886	6.14977e-05	0.000396512	ELF5	Putative uncharacterized protein [Uniprot/SPTREMBL Acc. D7SII5]
VIT_10s0003g05470	0.394619	0.00247179	0.00963928		Putative uncharacterized protein [Uniprot/SPTREMBL Acc. F6HM04]
VIT_06s0004g00560	0.394605	0.0105889	0.0327574		Putative uncharacterized protein [Uniprot/SPTREMBL Acc. D7SLJ8]
VIT_19s0090g01080	0.394602	0.000314327	0.00164736		Putative uncharacterized protein [Uniprot/SPTREMBL Acc. F6HES9]
VIT_06s0004g04550	0.394027	0.00204542	0.00822221	XBAT31	Putative uncharacterized protein [Uniprot/SPTREMBL Acc. F6GV20]
VIT_08s0007g05330	0.394016	0.00747881	0.0244143	EDA7	Putative uncharacterized protein [Uniprot/SPTREMBL Acc. D7TIN5]
VIT_06s0009g02300	0.393648	0.000209605	0.00115881	ATSUFS	Putative uncharacterized protein [Uniprot/SPTREMBL Acc. D7T1C8]
VIT_07s0005g01150	0.393637	0.0103603	0.0321365		CTP synthase [Uniprot/SPTREMBL Acc. D7U2F5]
VIT_09s0002g07340	0.393567	0.00157122	0.00653477		Putative uncharacterized protein [Uniprot/SPTREMBL Acc. F6HXG0]
VIT_00s0769g00010	0.392593	0.00558758	0.0190996		Putative uncharacterized protein [Uniprot/SPTREMBL Acc. D7TGC8]
VIT_08s0032g00840	0.392556	0.000766743	0.00354554		Putative uncharacterized protein [Uniprot/SPTREMBL Acc. A5BUI1]
VIT_05s0094g00450	0.392351	0.0108408	0.0333965		Putative uncharacterized protein [Uniprot/SPTREMBL Acc. A5C6I0]
VIT_14s0068g02040	0.392285	1.42972e-05	0.000109156
VIT_04s0044g00080	0.392182	6.37842e-05	0.00040932		Putative uncharacterized protein [Uniprot/SPTREMBL Acc. F6I0K0]
VIT_06s0004g07170	0.392162	0.00246094	0.00962448
VIT_05s0124g00060	0.392088	0.000290776	0.0015395		Putative uncharacterized protein [Uniprot/SPTREMBL Acc. F6I3R0]
VIT_13s0019g04820	0.392053	0.000184545	0.00103475	FLD	Putative uncharacterized protein [Uniprot/SPTREMBL Acc. F6HND2]
VIT_08s0058g00620	0.39165	0.00135388	0.0057765		Putative uncharacterized protein [Uniprot/SPTREMBL Acc. F6GXS9]
VIT_19s0090g00450	0.391258	0.00193759	0.00785184
VIT_19s0085g00370	0.390554	0.000181397	0.00101938	PGK	Phosphoglycerate kinase [Uniprot/SPTREMBL Acc. A5CAF6]
VIT_16s0098g00370	0.390477	9.98355e-05	0.000606692		Putative uncharacterized protein [Uniprot/SPTREMBL Acc. E0CVH6]
VIT_02s0025g02580	0.390413	0.00069679	0.00326736		Putative uncharacterized protein [Uniprot/SPTREMBL Acc. F6HU73]
[truncated: 553 more rows]

## Sheet: TMM_FC_FDR_Down_Veraison
Table. List of differentially expressed down-regulated genes in red-skin vs white-skin comparison at veraison (onset of ripening) using DESeq2 (F.C. Fold change, FDR: False discovery rate)
Gene ID	logFC	P-value	FDR	Gene name	Gene description
VIT_05s0020g04220	-3.9612	7.77964e-51	4.49124e-48		Calcium-transporting ATPase [Uniprot/SPTREMBL Acc. F6HDU5]
VIT_07s0005g02220	-3.70709	2.55954e-26	3.22846e-24		Chlorophyll a-b binding protein, chloroplastic [Uniprot/SPTREMBL Acc. F6HZE1]
VIT_16s0022g00670	-3.1326	1.69587e-53	1.21214e-50		Putative uncharacterized protein [Uniprot/SPTREMBL Acc. F6HAU0]
VIT_02s0025g01090	-3.08683	3.57574e-16	1.63136e-14
VIT_02s0012g00990	-3.00736	3.31607e-19	2.09136e-17	LOL1	Putative uncharacterized protein [Uniprot/SPTREMBL Acc. F6HTB1]
VIT_03s0063g02360	-3.00054	7.51253e-41	2.5628e-38		Putative uncharacterized protein [Uniprot/SPTREMBL Acc. F6HQL2]
VIT_11s0016g05840	-2.81856	7.35953e-31	1.29961e-28
VIT_15s0046g00070	-2.79722	3.25316e-34	7.18087e-32		Putative uncharacterized protein [Uniprot/SPTREMBL Acc. F6I6G4]
VIT_02s0154g00260	-2.79034	1.74151e-30	2.97047e-28	NRT1.1	Putative uncharacterized protein [Uniprot/SPTREMBL Acc. F6HPA0]
VIT_01s0026g01490	-2.77708	2.90721e-25	3.38273e-23		Putative uncharacterized protein [Uniprot/SPTREMBL Acc. D7TNF6]
VIT_00s0323g00060	-2.75514	5.1341e-14	1.69369e-12		Putative uncharacterized protein [Uniprot/SPTREMBL Acc. F6HHS0]
VIT_04s0008g01970	-2.73039	9.50571e-21	7.62998e-19	ER	Putative uncharacterized protein [Uniprot/SPTREMBL Acc. D7STX8]
VIT_03s0063g02380	-2.70752	1.72216e-24	1.9007e-22		Putative uncharacterized protein [Uniprot/SPTREMBL Acc. F6HQL4]
VIT_12s0028g00040	-2.54407	4.12414e-14	1.38797e-12
VIT_14s0068g01620	-2.50229	1.32189e-12	3.60101e-11
VIT_02s0025g01750	-2.49439	9.23202e-14	2.89296e-12		Putative uncharacterized protein [Uniprot/SPTREMBL Acc. D7TVI6]
VIT_05s0020g02690	-2.47201	1.29275e-19	8.54809e-18		Putative uncharacterized protein [Uniprot/SPTREMBL Acc. F6HDL7]
VIT_06s0061g00730	-2.47179	2.21094e-44	8.32372e-42		Putative uncharacterized protein [Uniprot/SPTREMBL Acc. F6GW83]
VIT_08s0007g01300	-2.45812	2.40764e-36	5.92436e-34
VIT_02s0154g00580	-2.40656	4.49239e-19	2.75228e-17
VIT_17s0000g05640	-2.40547	6.36387e-12	1.55068e-10		Putative uncharacterized protein [Uniprot/SPTREMBL Acc. D7SIG5]
VIT_11s0016g02430	-2.40288	8.57949e-68	1.07315e-64		Putative uncharacterized protein [Uniprot/SPTREMBL Acc. F6HGR3]
VIT_01s0011g03400	-2.39673	1.56289e-19	1.02441e-17		Putative uncharacterized protein [Uniprot/SPTREMBL Acc. F6HEX6]
VIT_06s0004g00070	-2.39227	3.60264e-25	4.15967e-23		Putative uncharacterized protein [Uniprot/SPTREMBL Acc. A5B0D6]
VIT_19s0177g00270	-2.38887	8.58732e-16	3.67224e-14
[truncated: 2,760 more rows]

## Sheet: TMM_FC_FDR_UP_Ripening
Table. List of differentially expressed up-regulated genes in red-skin vs white-skin comparison at early ripening (2WAV) using DESeq2 (F.C. Fold change, FDR: False discovery rate)
[truncated: 4,276 more rows]

[truncated: 1 more sheets: TMM_FC_FDR_Down_Ripening]
