# Supplementary material for: Genetic analysis of a white-to-red berry skin color reversion and its transcriptomic and metabolic consequences in grapevine (Vitis vinifera cv. ‘Moscatel Galego’)
Source: BMC Genomics. 2019 Dec 9;20:952. doi: 10.1186/s12864-019-6237-5 (PMC6902604; doi:10.1186/s12864-019-6237-5)
Supplement: Supplementary file 3 — Additional file 3. Gene Ontology Enrichment Analysis in up- and down-regulated genes (DESeq2) within RV vs WV comparison (FDR = < 0,05; Query Item> = 3). [file 12864_2019_6237_MOESM3_ESM.xlsx]

## Sheet: upregulated
Table. Gene Ontology Enrichment Analysis in up-regulated genes (DESeq2) within RV vs WV comparison (FDR=<0,05; Query Item>=3)
GO_ID	GO_Category	GO_Description	Query_Total	Query_Item	BG_Total	BG_Item	p_value	FDR	E_Score	Genes
GO:2000693	biological_process	positive regulation of seed maturation	1960	1	20476	1	0	0	10.4469	VIT_07s0005g01450
GO:1990050	molecular_function	phosphatidic acid transporter activity	1960	1	20476	1	0	0	10.4469	VIT_06s0004g01810
GO:0010072	biological_process	primary shoot apical meristem specification	1960	1	20476	1	0	0	10.4469	VIT_04s0008g03250
GO:0022820	molecular_function	potassium ion symporter activity	1960	1	20476	1	0	0	10.4469	VIT_10s0003g04530
GO:0010073	biological_process	meristem maintenance	1960	1	20476	1	0	0	10.4469	VIT_04s0008g01170
GO:0051091	biological_process	positive regulation of sequence-specific DNA binding transcription factor activity	1960	1	20476	1	0	0	10.4469	VIT_18s0001g07830
GO:0015039	molecular_function	NADPH-adrenodoxin reductase activity	1960	1	20476	1	0	0	10.4469	VIT_11s0016g03550
GO:0004719	molecular_function	protein-L-isoaspartate (D-aspartate) O-methyltransferase activity	1960	1	20476	1	0	0	10.4469	VIT_17s0000g09690
GO:0030643	biological_process	cellular phosphate ion homeostasis	1960	1	20476	1	0	0	10.4469	VIT_14s0068g01500
GO:0016653	molecular_function	oxidoreductase activity, acting on NAD(P)H, heme protein as acceptor	1960	1	20476	1	0	0	10.4469	VIT_19s0015g01340
GO:0016035	cellular_component	zeta DNA polymerase complex	1960	1	20476	1	0	0	10.4469	VIT_14s0128g00840
GO:0006562	biological_process	proline catabolic process	1960	1	20476	1	0	0	10.4469	VIT_14s0083g00520
GO:0035061	cellular_component	interchromatin granule	1960	1	20476	1	0	0	10.4469	VIT_14s0060g02290
GO:0036455	molecular_function	iron-sulfur transferase activity	1960	1	20476	1	0	0	10.4469	VIT_01s0127g00450
GO:0003878	molecular_function	ATP citrate synthase activity	1960	3	20476	3	0	0	10.4469	VIT_01s0127g00260;VIT_05s0077g00950;VIT_14s0060g00550
GO:0000957	biological_process	mitochondrial RNA catabolic process	1960	1	20476	1	0	0	10.4469	VIT_14s0066g00920
GO:0007568	biological_process	aging	1960	1	20476	1	0	0	10.4469	VIT_17s0000g09690
GO:0000372	biological_process	Group I intron splicing	1960	1	20476	1	0	0	10.4469	VIT_14s0066g01910
GO:0033721	molecular_function	aldehyde dehydrogenase (NADP+) activity	1960	1	20476	1	0	0	10.4469	VIT_07s0031g02630
GO:0040008	biological_process	regulation of growth	1960	1	20476	1	0	0	10.4469	VIT_07s0005g00240
GO:0051176	biological_process	positive regulation of sulfur metabolic process	1960	1	20476	1	0	0	10.4469	VIT_01s0137g00670
GO:0015152	molecular_function	glucose-6-phosphate transmembrane transporter activity	1960	1	20476	1	0	0	10.4469	VIT_19s0177g00300
GO:0005991	biological_process	trehalose metabolic process	1960	1	20476	1	0	0	10.4469	VIT_02s0025g02170
GO:0005993	biological_process	trehalose catabolic process	1960	1	20476	1	0	0	10.4469	VIT_02s0025g02170
GO:0048589	biological_process	developmental growth	1960	1	20476	1	0	0	10.4469	VIT_18s0001g01800
GO:0031570	biological_process	DNA integrity checkpoint	1960	1	20476	1	0	0	10.4469	VIT_18s0001g13660
GO:0031538	biological_process	negative regulation of anthocyanin metabolic process	1960	1	20476	1	0	0	10.4469	VIT_13s0019g00590
GO:0046975	molecular_function	histone methyltransferase activity (H3-K36 specific)	1960	1	20476	1	0	0	10.4469	VIT_06s0004g01630
GO:0031539	biological_process	positive regulation of anthocyanin metabolic process	1960	1	20476	1	0	0	10.4469	VIT_04s0008g05210
GO:0046084	biological_process	adenine biosynthetic process	1960	2	20476	2	0	0	10.4469	VIT_14s0081g00240;VIT_18s0001g07060
GO:0047974	molecular_function	guanosine deaminase activity	1960	1	20476	1	0	0	10.4469	VIT_14s0030g01610
GO:0010589	biological_process	leaf proximal/distal pattern formation	1960	1	20476	1	0	0	10.4469	VIT_18s0001g07670
GO:0010508	biological_process	positive regulation of autophagy	1960	1	20476	1	0	0	10.4469	VIT_18s0001g04540
GO:0003998	molecular_function	acylphosphatase activity	1960	1	20476	1	0	0	10.4469	VIT_08s0040g01380
GO:0070361	molecular_function	mitochondrial light strand promoter anti-sense binding	1960	1	20476	1	0	0	10.4469	VIT_14s0060g01230
GO:0019899	molecular_function	enzyme binding	1960	1	20476	1	0	0	10.4469	VIT_01s0011g06190
GO:0004640	molecular_function	phosphoribosylanthranilate isomerase activity	1960	2	20476	2	0	0	10.4469	VIT_12s0057g01240;VIT_13s0067g01110
GO:0044318	molecular_function	L-aspartate:fumarate oxidoreductase activity	1960	1	20476	1	0	0	10.4469	VIT_14s0066g01240
GO:0004649	molecular_function	poly(ADP-ribose) glycohydrolase activity	1960	1	20476	1	0	0	10.4469	VIT_05s0094g01470
GO:0071329	biological_process	cellular response to sucrose stimulus	1960	1	20476	1	0	0	10.4469	VIT_01s0011g06190
GO:0046475	biological_process	glycerophospholipid catabolic process	1960	1	20476	1	0	0	10.4469	VIT_14s0068g01500
GO:0002183	biological_process	cytoplasmic translational initiation	1960	1	20476	1	0	0	10.4469	VIT_14s0068g00220
GO:0042167	biological_process	heme catabolic process	1960	1	20476	1	0	0	10.4469	VIT_11s0016g05300
GO:0006109	biological_process	regulation of carbohydrate metabolic process	1960	1	20476	1	0	0	10.4469	VIT_16s0098g01400
GO:1902476	biological_process	chloride transmembrane transport	1960	1	20476	1	0	0	10.4469	VIT_10s0003g04530
GO:0036033	molecular_function	mediator complex binding	1960	1	20476	1	0	0	10.4469	VIT_03s0063g01380
GO:0010086	biological_process	embryonic root morphogenesis	1960	1	20476	1	0	0	10.4469	VIT_01s0011g06190
GO:0000802	cellular_component	transverse filament	1960	1	20476	1	0	0	10.4469	VIT_18s0001g05600
GO:0051604	biological_process	protein maturation	1960	1	20476	1	0	0	10.4469	VIT_08s0007g03330
GO:0048700	biological_process	acquisition of desiccation tolerance in seed	1960	1	20476	1	0	0	10.4469	VIT_18s0001g13660
GO:0070407	biological_process	oxidation-dependent protein catabolic process	1960	1	20476	1	0	0	10.4469	VIT_14s0060g01230
GO:0019354	biological_process	siroheme biosynthetic process	1960	1	20476	1	0	0	10.4469	VIT_13s0064g01470
GO:0033388	biological_process	putrescine biosynthetic process from arginine	1960	1	20476	1	0	0	10.4469	VIT_03s0038g00760
GO:0008762	molecular_function	UDP-N-acetylmuramate dehydrogenase activity	1960	1	20476	1	0	0	10.4469	VIT_14s0006g02870
GO:0019358	biological_process	nicotinate nucleotide salvage	1960	1	20476	1	0	0	10.4469	VIT_07s0031g00460
GO:0001530	molecular_function	lipopolysaccharide binding	1960	1	20476	1	0	0	10.4469	VIT_12s0059g01680
GO:0001887	biological_process	selenium compound metabolic process	1960	1	20476	1	0	0	10.4469	VIT_06s0009g02300
GO:0004142	molecular_function	diacylglycerol cholinephosphotransferase activity	1960	1	20476	1	0	0	10.4469	VIT_09s0002g06990
GO:0004419	molecular_function	hydroxymethylglutaryl-CoA lyase activity	1960	1	20476	1	0	0	10.4469	VIT_06s0009g02640
GO:0004108	molecular_function	citrate (Si)-synthase activity	1960	1	20476	1	0	0	10.4469	VIT_13s0156g00180
GO:0008108	molecular_function	UDP-glucose:hexose-1-phosphate uridylyltransferase activity	1960	1	20476	1	0	0	10.4469	VIT_08s0007g07430
GO:0006534	biological_process	cysteine metabolic process	1960	1	20476	1	0	0	10.4469	VIT_06s0009g02300
GO:0072718	biological_process	response to cisplatin	1960	1	20476	1	0	0	10.4469	VIT_18s0001g13660
GO:0032775	biological_process	DNA methylation on adenine	1960	1	20476	1	0	0	10.4469	VIT_18s0001g11990
GO:0010478	biological_process	chlororespiration	1960	1	20476	1	0	0	10.4469	VIT_09s0002g06980
GO:0017005	molecular_function	3-tyrosyl-DNA phosphodiesterase activity	1960	1	20476	1	0	0	10.4469	VIT_10s0116g00450
GO:0017048	molecular_function	Rho GTPase binding	1960	1	20476	1	0	0	10.4469	VIT_18s0001g07310
GO:1990188	molecular_function	euchromatin binding	1960	1	20476	1	0	0	10.4469	VIT_18s0001g09710
GO:0047205	molecular_function	quinate O-hydroxycinnamoyltransferase activity	1960	1	20476	1	0	0	10.4469	VIT_09s0018g01190
GO:0051724	molecular_function	NAD transporter activity	1960	1	20476	1	0	0	10.4469	VIT_07s0005g00950
GO:0015700	biological_process	arsenite transport	1960	1	20476	1	0	0	10.4469	VIT_04s0008g04180
GO:0051499	molecular_function	D-aminoacyl-tRNA deacylase activity	1960	1	20476	1	0	0	10.4469	VIT_17s0000g04890
GO:0034462	biological_process	small-subunit processome assembly	1960	1	20476	1	0	0	10.4469	VIT_17s0000g00140
GO:0070134	biological_process	positive regulation of mitochondrial translational initiation	1960	1	20476	1	0	0	10.4469	VIT_11s0065g00380
GO:0030155	biological_process	regulation of cell adhesion	1960	1	20476	1	0	0	10.4469	VIT_08s0007g01710
GO:0009885	molecular_function	transmembrane histidine kinase cytokinin receptor activity	1960	1	20476	1	0	0	10.4469	VIT_01s0011g06190
GO:0009808	biological_process	lignin metabolic process	1960	1	20476	1	0	0	10.4469	VIT_06s0004g08150
GO:0006968	biological_process	cellular defense response	1960	1	20476	1	0	0	10.4469	VIT_05s0020g01130
GO:0006657	biological_process	CDP-choline pathway	1960	1	20476	1	0	0	10.4469	VIT_09s0002g06990
GO:0032586	cellular_component	protein storage vacuole membrane	1960	1	20476	1	0	0	10.4469	VIT_08s0040g02800
GO:0035198	molecular_function	miRNA binding	1960	1	20476	1	0	0	10.4469	VIT_18s0001g07670
GO:0098789	biological_process	pre-mRNA cleavage required for polyadenylation	1960	1	20476	1	0	0	10.4469	VIT_18s0001g01800
GO:0033500	biological_process	carbohydrate homeostasis	1960	1	20476	1	0	0	10.4469	VIT_01s0011g06190
GO:0018126	biological_process	protein hydroxylation	1960	1	20476	1	0	0	10.4469	VIT_07s0005g00160
GO:0019203	molecular_function	carbohydrate phosphatase activity	1960	1	20476	1	0	0	10.4469	VIT_00s0250g00020
GO:0004657	molecular_function	proline dehydrogenase activity	1960	1	20476	1	0	0	10.4469	VIT_14s0083g00520
GO:0004343	molecular_function	glucosamine 6-phosphate N-acetyltransferase activity	1960	1	20476	1	0	0	10.4469	VIT_08s0007g03320
GO:0045486	molecular_function	naringenin 3-dioxygenase activity	1960	2	20476	2	0	0	10.4469	VIT_04s0023g03370;VIT_18s0001g14310
GO:0004619	molecular_function	phosphoglycerate mutase activity	1960	2	20476	2	0	0	10.4469	VIT_08s0056g00200;VIT_18s0001g05060
GO:0071917	molecular_function	triose-phosphate transmembrane transporter activity	1960	1	20476	1	0	0	10.4469	VIT_19s0177g00300
GO:0004076	molecular_function	biotin synthase activity	1960	1	20476	1	0	0	10.4469	VIT_05s0102g00090
GO:0071021	cellular_component	U2-type post-spliceosomal complex	1960	1	20476	1	0	0	10.4469	VIT_07s0151g01010
GO:0009963	biological_process	positive regulation of flavonoid biosynthetic process	1960	1	20476	1	0	0	10.4469	VIT_09s0018g01190
GO:0042759	biological_process	long-chain fatty acid biosynthetic process	1960	1	20476	1	0	0	10.4469	VIT_09s0002g06970
GO:0006778	biological_process	porphyrin-containing compound metabolic process	1960	1	20476	1	0	0	10.4469	VIT_07s0005g00140
GO:0009346	cellular_component	citrate lyase complex	1960	3	20476	3	0	0	10.4469	VIT_01s0127g00260;VIT_05s0077g00950;VIT_14s0060g00550
GO:0090322	biological_process	regulation of superoxide metabolic process	1960	1	20476	1	0	0	10.4469	VIT_08s0056g00820
GO:0097249	cellular_component	mitochondrial respiratory chain supercomplex	1960	3	20476	3	0	0	10.4469	VIT_05s0077g02320;VIT_13s0067g02300;VIT_14s0060g02300
GO:0035279	biological_process	mRNA cleavage involved in gene silencing by miRNA	1960	1	20476	1	0	0	10.4469	VIT_18s0001g07670
GO:0010366	biological_process	negative regulation of ethylene biosynthetic process	1960	1	20476	1	0	0	10.4469	VIT_09s0002g05250
GO:0010326	molecular_function	methionine-oxo-acid transaminase activity	1960	1	20476	1	0	0	10.4469	VIT_09s0002g05250
GO:0010098	biological_process	suspensor development	1960	1	20476	1	0	0	10.4469	VIT_11s0016g03860
GO:0047172	molecular_function	shikimate O-hydroxycinnamoyltransferase activity	1960	1	20476	1	0	0	10.4469	VIT_09s0018g01190
GO:0018283	biological_process	iron incorporation into metallo-sulfur cluster	1960	1	20476	1	0	0	10.4469	VIT_06s0009g02300
GO:1903409	biological_process	reactive oxygen species biosynthetic process	1960	1	20476	1	0	0	10.4469	VIT_12s0059g01680
GO:0008734	molecular_function	L-aspartate oxidase activity	1960	1	20476	1	0	0	10.4469	VIT_14s0066g01240
GO:0004422	molecular_function	hypoxanthine phosphoribosyltransferase activity	1960	1	20476	1	0	0	10.4469	VIT_18s0001g02520
GO:0004425	molecular_function	indole-3-glycerol-phosphate synthase activity	1960	1	20476	1	0	0	10.4469	VIT_12s0057g01240
GO:0034620	biological_process	cellular response to unfolded protein	1960	1	20476	1	0	0	10.4469	VIT_04s0008g01110
GO:0070062	cellular_component	extracellular exosome	1960	1	20476	1	0	0	10.4469	VIT_17s0000g07350
GO:0071456	biological_process	cellular response to hypoxia	1960	1	20476	1	0	0	10.4469	VIT_04s0008g01110
GO:0031436	cellular_component	BRCA1-BARD1 complex	1960	1	20476	1	0	0	10.4469	VIT_07s0005g03940
GO:0010440	biological_process	stomatal lineage progression	1960	1	20476	1	0	0	10.4469	VIT_13s0067g01270
GO:0032434	biological_process	regulation of proteasomal ubiquitin-dependent protein catabolic process	1960	1	20476	1	0	0	10.4469	VIT_02s0025g00390
GO:0080040	biological_process	positive regulation of cellular response to phosphate starvation	1960	1	20476	1	0	0	10.4469	VIT_08s0007g07430
GO:0007231	biological_process	osmosensory signaling pathway	1960	1	20476	1	0	0	10.4469	VIT_01s0011g06190
GO:0004851	molecular_function	uroporphyrin-III C-methyltransferase activity	1960	1	20476	1	0	0	10.4469	VIT_13s0064g01470
GO:0015173	molecular_function	aromatic amino acid transmembrane transporter activity	1960	1	20476	1	0	0	10.4469	VIT_05s0062g01130
GO:0015174	molecular_function	basic amino acid transmembrane transporter activity	1960	2	20476	2	0	0	10.4469	VIT_04s0023g01110;VIT_08s0040g00150
GO:0015175	molecular_function	neutral amino acid transmembrane transporter activity	1960	1	20476	1	0	0	10.4469	VIT_05s0062g01130
GO:1900871	biological_process	chloroplast mRNA modification	1960	1	20476	1	0	0	10.4469	VIT_08s0056g01170
GO:0004588	molecular_function	orotate phosphoribosyltransferase activity	1960	1	20476	1	0	0	10.4469	VIT_13s0139g00170
GO:0016710	molecular_function	trans-cinnamate 4-monooxygenase activity	1960	1	20476	1	0	0	10.4469	VIT_06s0004g08150
GO:0006971	biological_process	hypotonic response	1960	1	20476	1	0	0	10.4469	VIT_07s0005g01450
GO:0006972	biological_process	hyperosmotic response	1960	1	20476	1	0	0	10.4469	VIT_11s0016g03870
GO:0046373	biological_process	L-arabinose metabolic process	1960	1	20476	1	0	0	10.4469	VIT_08s0040g00320
GO:0006085	biological_process	acetyl-CoA biosynthetic process	1960	3	20476	3	0	0	10.4469	VIT_01s0127g00260;VIT_05s0077g00950;VIT_14s0060g00550
GO:0032592	cellular_component	integral component of mitochondrial membrane	1960	1	20476	1	0	0	10.4469	VIT_06s0061g01020
GO:0090296	biological_process	regulation of mitochondrial DNA replication	1960	1	20476	1	0	0	10.4469	VIT_14s0060g01230
GO:0035436	biological_process	triose phosphate transmembrane transport	1960	1	20476	1	0	0	10.4469	VIT_19s0177g00300
GO:0006007	biological_process	glucose catabolic process	1960	1	20476	1	0	0	10.4469	VIT_08s0056g00200
GO:0050589	molecular_function	leucocyanidin oxygenase activity	1960	1	20476	1	0	0	10.4469	VIT_02s0025g04720
GO:0003972	molecular_function	RNA ligase (ATP) activity	1960	1	20476	1	0	0	10.4469	VIT_06s0004g03300
GO:0010569	biological_process	regulation of double-strand break repair via homologous recombination	1960	1	20476	1	0	0	10.4469	VIT_14s0068g02130
GO:0000472	biological_process	endonucleolytic cleavage to generate mature 5-end of SSU-rRNA from (SSU-rRNA, 5.8S rRNA, LSU-rRNA)	1960	1	20476	1	0	0	10.4469	VIT_17s0000g00140
GO:0019212	molecular_function	phosphatase inhibitor activity	1960	1	20476	1	0	0	10.4469	VIT_12s0028g03430
GO:0016879	molecular_function	ligase activity, forming carbon-nitrogen bonds	1960	1	20476	1	0	0	10.4469	VIT_11s0016g03860
GO:0016210	molecular_function	naringenin-chalcone synthase activity	1960	2	20476	2	0	0	10.4469	VIT_05s0136g00260;VIT_14s0068g00930
GO:0009972	biological_process	cytidine deamination	1960	1	20476	1	0	0	10.4469	VIT_11s0016g02340
GO:0009662	biological_process	etioplast organization	1960	1	20476	1	0	0	10.4469	VIT_01s0011g00240
GO:0031054	biological_process	pre-miRNA processing	1960	3	20476	3	0	0	10.4469	VIT_07s0129g00400;VIT_14s0006g01440;VIT_18s0001g07670
GO:0009979	molecular_function	16:0 monogalactosyldiacylglycerol desaturase activity	1960	1	20476	1	0	0	10.4469	VIT_09s0002g06970
GO:0006784	biological_process	heme a biosynthetic process	1960	1	20476	1	0	0	10.4469	VIT_19s0015g01340
GO:1901997	biological_process	negative regulation of indoleacetic acid biosynthetic process via tryptophan	1960	1	20476	1	0	0	10.4469	VIT_09s0002g05250
GO:0006121	biological_process	mitochondrial electron transport, succinate to ubiquinone	1960	1	20476	1	0	0	10.4469	VIT_04s0023g01650
GO:0009007	molecular_function	site-specific DNA-methyltransferase (adenine-specific) activity	1960	1	20476	1	0	0	10.4469	VIT_18s0001g11990
GO:0010023	biological_process	proanthocyanidin biosynthetic process	1960	1	20476	1	0	0	10.4469	VIT_02s0025g04720
GO:0043456	biological_process	regulation of pentose-phosphate shunt	1960	1	20476	1	0	0	10.4469	VIT_18s0001g05060
GO:2000024	biological_process	regulation of leaf development	1960	1	20476	1	0	0	10.4469	VIT_13s0019g00590
GO:2000025	biological_process	regulation of leaf formation	1960	1	20476	1	0	0	10.4469	VIT_17s0000g10190
GO:0019955	molecular_function	cytokine binding	1960	1	20476	1	0	0	10.4469	VIT_01s0011g06190
GO:0015377	molecular_function	cation:chloride symporter activity	1960	1	20476	1	0	0	10.4469	VIT_10s0003g04530
GO:0015379	molecular_function	potassium:chloride symporter activity	1960	1	20476	1	0	0	10.4469	VIT_10s0003g04530
GO:0008430	molecular_function	selenium binding	1960	1	20476	1	0	0	10.4469	VIT_05s0029g00240
GO:0004126	molecular_function	cytidine deaminase activity	1960	1	20476	1	0	0	10.4469	VIT_11s0016g02340
GO:0071426	biological_process	ribonucleoprotein complex export from nucleus	1960	1	20476	1	0	0	10.4469	VIT_15s0021g02200
GO:0071158	biological_process	positive regulation of cell cycle arrest	1960	2	20476	2	0	0	10.4469	VIT_07s0005g03940;VIT_18s0001g13660
GO:0006825	biological_process	copper ion transport	1960	1	20476	1	0	0	10.4469	VIT_19s0014g02730
GO:0046538	molecular_function	2,3-bisphosphoglycerate-dependent phosphoglycerate mutase activity	1960	1	20476	1	0	0	10.4469	VIT_18s0001g05060
GO:0006829	biological_process	zinc II ion transport	1960	1	20476	1	0	0	10.4469	VIT_06s0004g05070
GO:0035671	molecular_function	enone reductase activity	1960	1	20476	1	0	0	10.4469	VIT_01s0127g00740
GO:0010452	biological_process	histone H3-K36 methylation	1960	1	20476	1	0	0	10.4469	VIT_06s0004g01630
GO:0043574	biological_process	peroxisomal transport	1960	1	20476	1	0	0	10.4469	VIT_07s0130g00080
GO:0015760	biological_process	glucose-6-phosphate transport	1960	1	20476	1	0	0	10.4469	VIT_19s0177g00300
GO:0000012	biological_process	single strand break repair	1960	1	20476	1	0	0	10.4469	VIT_10s0116g00450
GO:0070544	biological_process	histone H3-K36 demethylation	1960	1	20476	1	0	0	10.4469	VIT_06s0004g01630
GO:0019140	molecular_function	inositol 3-kinase activity	1960	1	20476	1	0	0	10.4469	VIT_06s0004g06580
GO:0015105	molecular_function	arsenite transmembrane transporter activity	1960	1	20476	1	0	0	10.4469	VIT_04s0008g04180
GO:0004555	molecular_function	alpha,alpha-trehalase activity	1960	1	20476	1	0	0	10.4469	VIT_02s0025g02170
GO:0004516	molecular_function	nicotinate phosphoribosyltransferase activity	1960	1	20476	1	0	0	10.4469	VIT_07s0031g00460
GO:0071818	cellular_component	BAT3 complex	1960	1	20476	1	0	0	10.4469	VIT_13s0019g03670
GO:0034448	cellular_component	EGO complex	1960	1	20476	1	0	0	10.4469	VIT_18s0001g13560
GO:0009824	molecular_function	AMP dimethylallyltransferase activity	1960	1	20476	1	0	0	10.4469	VIT_06s0061g01410
GO:0009554	biological_process	megasporogenesis	1960	1	20476	1	0	0	10.4469	VIT_03s0091g01040
GO:0006363	biological_process	termination of RNA polymerase I transcription	1960	1	20476	1	0	0	10.4469	VIT_18s0001g14650
GO:0035798	molecular_function	2-alkenal reductase (NADP+) activity	1960	1	20476	1	0	0	10.4469	VIT_01s0127g00740
GO:1990822	biological_process	basic amino acid transmembrane transport	1960	2	20476	2	0	0	10.4469	VIT_04s0023g01110;VIT_08s0040g00150
GO:0003905	molecular_function	alkylbase DNA N-glycosylase activity	1960	1	20476	1	0	0	10.4469	VIT_08s0007g06720
GO:0010269	biological_process	response to selenium ion	1960	1	20476	1	0	0	10.4469	VIT_06s0009g02300
GO:0010229	biological_process	inflorescence development	1960	1	20476	1	0	0	10.4469	VIT_11s0016g05300
GO:0080178	biological_process	5-carbamoylmethyluridine metabolic process	1960	1	20476	1	0	0	10.4469	VIT_13s0019g00590
GO:0051865	biological_process	protein autoubiquitination	1960	1	20476	1	0	0	10.4469	VIT_13s0064g01220
GO:0015801	biological_process	aromatic amino acid transport	1960	1	20476	1	0	0	10.4469	VIT_05s0062g01130
GO:0015804	biological_process	neutral amino acid transport	1960	1	20476	1	0	0	10.4469	VIT_05s0062g01130
GO:0004638	molecular_function	phosphoribosylaminoimidazole carboxylase activity	1960	2	20476	2	0	0	10.4469	VIT_14s0081g00240;VIT_18s0001g07060
GO:0004639	molecular_function	phosphoribosylaminoimidazolesuccinocarboxamide synthase activity	1960	2	20476	2	0	0	10.4469	VIT_14s0081g00240;VIT_18s0001g07060
GO:0005719	cellular_component	nuclear euchromatin	1960	1	20476	1	0	0	10.4469	VIT_17s0000g10190
GO:0001405	cellular_component	presequence translocase-associated import motor	1960	1	20476	1	0	0	10.4469	VIT_19s0090g01190
GO:0016531	molecular_function	copper chaperone activity	1960	1	20476	1	0	0	10.4469	VIT_19s0014g02730
GO:0016532	molecular_function	superoxide dismutase copper chaperone activity	1960	1	20476	1	0	0	10.4469	VIT_02s0025g04830
GO:0071395	biological_process	cellular response to jasmonic acid stimulus	1960	1	20476	1	0	0	10.4469	VIT_05s0020g01130
GO:0071048	biological_process	nuclear retention of unspliced pre-mRNA at the site of transcription	1960	1	20476	1	0	0	10.4469	VIT_07s0151g01010
GO:0060149	biological_process	negative regulation of posttranscriptional gene silencing	1960	1	20476	1	0	0	10.4469	VIT_07s0104g00700
GO:0090617	biological_process	mitochondrial mRNA 5-end processing	1960	1	20476	1	0	0	10.4469	VIT_12s0057g00740
GO:0010923	biological_process	negative regulation of phosphatase activity	1960	1	20476	1	0	0	10.4469	VIT_12s0028g03430
GO:0003700	molecular_function	transcription factor activity, sequence-specific DNA binding	1960	90	20476	536	4.29823e-08	3.97147e-07	1.75415	VIT_00s0179g00150;VIT_00s0463g00020;VIT_00s0662g00040;VIT_01s0010g03930;VIT_01s0011g02970;VIT_01s0011g03070;VIT_01s0011g05970;VIT_01s0026g01550;VIT_02s0012g01810;VIT_02s0025g00420;VIT_02s0025g01280;VIT_02s0025g04460;VIT_02s0234g00130;VIT_03s0017g01660;VIT_03s0038g00490;VIT_03s0063g00460;VIT_03s0091g00690;VIT_04s0008g01110;VIT_04s0008g05210;VIT_04s0008g05760;VIT_05s0029g00340;VIT_05s0049g00510;VIT…
GO:0005634	cellular_component	nucleus	1960	273	20476	2150	2.15617e-07	1.98214e-06	1.32652	VIT_00s0179g00150;VIT_00s0187g00350;VIT_00s0194g00070;VIT_00s0225g00100;VIT_00s0341g00020;VIT_00s0463g00020;VIT_00s0510g00040;VIT_00s0662g00040;VIT_00s0672g00010;VIT_00s1364g00010;VIT_01s0010g02900;VIT_01s0011g02970;VIT_01s0011g03070;VIT_01s0011g03390;VIT_01s0011g04230;VIT_01s0011g04360;VIT_01s0011g04420;VIT_01s0011g04940;VIT_01s0011g05970;VIT_01s0026g00090;VIT_01s0026g00190;VIT_01s0026g01550;VIT…
GO:0003824	molecular_function	catalytic activity	1960	150	20476	1057	2.80139e-07	2.56228e-06	1.48254	VIT_00s0187g00350;VIT_00s0211g00120;VIT_00s0340g00050;VIT_00s0373g00040;VIT_00s1364g00010;VIT_01s0011g01110;VIT_02s0025g01730;VIT_02s0025g02170;VIT_02s0025g03660;VIT_02s0025g04620;VIT_02s0109g00250;VIT_02s0154g00110;VIT_03s0038g00760;VIT_03s0038g01460;VIT_03s0063g00450;VIT_03s0088g00410;VIT_03s0091g00470;VIT_04s0008g02050;VIT_04s0008g03770;VIT_04s0008g04970;VIT_04s0008g06620;VIT_04s0023g02610;VIT…
GO:0016567	biological_process	protein ubiquitination	1960	50	20476	266	1.12465e-06	1.02349e-05	1.96371	VIT_00s0125g00250;VIT_00s0265g00070;VIT_01s0010g03320;VIT_01s0011g06140;VIT_01s0026g00190;VIT_01s0150g00330;VIT_02s0012g00290;VIT_02s0025g00830;VIT_03s0063g02000;VIT_03s0091g00480;VIT_04s0008g03060;VIT_04s0008g03190;VIT_05s0020g02320;VIT_05s0077g00850;VIT_06s0004g03320;VIT_06s0004g06750;VIT_06s0004g07060;VIT_07s0005g00280;VIT_07s0005g03940;VIT_07s0191g00230;VIT_08s0007g01710;VIT_08s0032g00680;VIT…
GO:0008270	molecular_function	zinc ion binding	1960	155	20476	1126	1.16265e-06	1.05278e-05	1.43808	VIT_00s0125g00250;VIT_00s0194g00070;VIT_00s0220g00130;VIT_00s0264g00020;VIT_00s0341g00020;VIT_00s0346g00120;VIT_00s1737g00010;VIT_01s0010g01160;VIT_01s0010g03700;VIT_01s0011g02770;VIT_01s0026g02470;VIT_01s0127g00740;VIT_01s0150g00330;VIT_02s0012g00290;VIT_02s0025g01430;VIT_02s0025g04830;VIT_03s0038g00490;VIT_03s0038g01650;VIT_03s0038g03970;VIT_03s0063g00080;VIT_03s0063g00540;VIT_03s0063g02000;VIT…
GO:0010200	biological_process	response to chitin	1960	9	20476	20	4.73843e-06	4.2693e-05	4.70112	VIT_03s0063g00460;VIT_03s0091g00690;VIT_04s0008g01110;VIT_06s0004g04180;VIT_09s0018g00240;VIT_13s0019g00480;VIT_15s0046g02190;VIT_18s0001g09230;VIT_18s0122g00500
GO:0003676	molecular_function	nucleic acid binding	1960	98	20476	662	4.78783e-06	4.29246e-05	1.54653	VIT_00s0301g00100;VIT_00s0341g00020;VIT_00s0441g00010;VIT_00s1351g00010;VIT_01s0011g02770;VIT_01s0011g03670;VIT_01s0011g04360;VIT_01s0026g00690;VIT_01s0026g00850;VIT_02s0025g03950;VIT_02s0025g04190;VIT_03s0038g00110;VIT_03s0038g00420;VIT_03s0038g01650;VIT_03s0088g00390;VIT_03s0088g00500;VIT_03s0091g00690;VIT_03s0132g00040;VIT_03s0132g00070;VIT_03s0132g00090;VIT_04s0008g01780;VIT_04s0008g03030;VIT…
GO:0009061	biological_process	anaerobic respiration	1960	6	20476	10	6.73953e-06	6.01246e-05	6.26816	VIT_04s0023g01650;VIT_10s0003g01390;VIT_14s0066g01240;VIT_14s0108g00090;VIT_14s0171g00320;VIT_17s0000g05790
GO:0016746	molecular_function	transferase activity, transferring acyl groups	1960	30	20476	144	1.30682e-05	0.000116012	2.17645	VIT_00s1737g00010;VIT_01s0010g01160;VIT_01s0011g03380;VIT_03s0038g01460;VIT_05s0136g00260;VIT_06s0004g04540;VIT_07s0141g00090;VIT_08s0007g02000;VIT_11s0016g01930;VIT_13s0019g01990;VIT_13s0019g04670;VIT_13s0067g00010;VIT_14s0060g02200;VIT_14s0068g00920;VIT_14s0068g00930;VIT_15s0046g02400;VIT_16s0100g00750;VIT_16s0100g00770;VIT_16s0100g00780;VIT_16s0100g00780;VIT_16s0100g00910;VIT_16s0100g01030;VIT…
GO:0048573	biological_process	photoperiodism, flowering	1960	5	20476	8	1.8036e-05	0.000159333	6.52934	VIT_08s0007g07810;VIT_11s0016g05300;VIT_12s0059g01420;VIT_13s0067g00860;VIT_14s0066g01450
GO:0009073	biological_process	aromatic amino acid family biosynthetic process	1960	9	20476	24	3.5132e-05	0.000308854	3.9176	VIT_00s0391g00070;VIT_04s0008g06570;VIT_06s0004g03430;VIT_06s0061g01300;VIT_13s0019g04190;VIT_14s0108g01330;VIT_15s0048g00350;VIT_18s0001g06250;VIT_19s0177g00310
GO:0016998	biological_process	cell wall macromolecule catabolic process	1960	8	20476	21	6.68672e-05	0.000585007	3.97979	VIT_03s0038g03400;VIT_03s0038g03400;VIT_05s0077g01250;VIT_05s0094g00220;VIT_05s0094g00330;VIT_05s0094g00340;VIT_05s0094g00350;VIT_05s0094g00360
GO:0008652	biological_process	cellular amino acid biosynthetic process	1960	14	20476	52	7.1881e-05	0.000625848	2.81264	VIT_00s0391g00070;VIT_03s0180g00130;VIT_05s0020g04080;VIT_06s0004g03430;VIT_06s0009g01080;VIT_06s0061g01300;VIT_08s0056g00820;VIT_13s0019g04190;VIT_14s0030g01560;VIT_15s0046g02300;VIT_15s0048g00350;VIT_18s0001g06250;VIT_19s0014g02480;VIT_19s0177g00310
GO:0008152	biological_process	metabolic process	1960	154	20476	1208	8.21053e-05	0.000711448	1.33181	VIT_00s0187g00280;VIT_00s0218g00160;VIT_00s0271g00010;VIT_00s0324g00050;VIT_00s0340g00050;VIT_00s1364g00010;VIT_01s0011g01160;VIT_01s0011g03380;VIT_01s0244g00130;VIT_02s0012g00750;VIT_02s0012g00760;VIT_02s0012g02220;VIT_02s0025g01240;VIT_02s0025g01730;VIT_02s0025g02170;VIT_02s0025g03660;VIT_02s0033g00130;VIT_02s0033g00180;VIT_02s0109g00250;VIT_03s0017g02110;VIT_03s0038g01460;VIT_03s0038g03400;VIT…
GO:0045430	molecular_function	chalcone isomerase activity	1960	3	20476	4	8.37222e-05	0.000715193	7.8352	VIT_13s0067g02870;VIT_13s0067g03820;VIT_13s0067g03820
GO:0009916	molecular_function	alternative oxidase activity	1960	3	20476	4	8.37222e-05	0.000715193	7.8352	VIT_00s0399g00060;VIT_02s0033g01400;VIT_12s0142g00430
GO:0034389	biological_process	lipid particle organization	1960	3	20476	4	8.37222e-05	0.000715193	7.8352	VIT_07s0005g00170;VIT_14s0060g02140;VIT_19s0177g00300
GO:0003743	molecular_function	translation initiation factor activity	1960	13	20476	49	0.000139216	0.00118367	2.77164	VIT_01s0011g06630;VIT_06s0004g07100;VIT_06s0004g08180;VIT_08s0007g00970;VIT_10s0003g02250;VIT_12s0059g02370;VIT_13s0074g00310;VIT_14s0006g01990;VIT_14s0068g00220;VIT_15s0046g01500;VIT_18s0001g04160;VIT_18s0089g00360;VIT_19s0090g00420
GO:0016817	molecular_function	hydrolase activity, acting on acid anhydrides	1960	4	20476	7	0.00014234	0.00118792	5.96968	VIT_03s0038g02070;VIT_07s0005g00180;VIT_11s0118g00260;VIT_14s0108g00570
GO:0016872	molecular_function	intramolecular lyase activity	1960	4	20476	7	0.00014234	0.00118792	5.96968	VIT_07s0151g01060;VIT_13s0067g02870;VIT_13s0067g03820;VIT_13s0067g03820
GO:0018106	biological_process	peptidyl-histidine phosphorylation	1960	4	20476	7	0.00014234	0.00118792	5.96968	VIT_01s0011g06190;VIT_01s0137g00760;VIT_05s0049g00090;VIT_14s0081g00630
GO:0004673	molecular_function	protein histidine kinase activity	1960	4	20476	7	0.00014234	0.00118792	5.96968	VIT_01s0011g06190;VIT_01s0137g00760;VIT_05s0049g00090;VIT_14s0081g00630
GO:0006355	biological_process	regulation of transcription, DNA-templated	1960	143	20476	1126	0.000170802	0.00141891	1.32674	VIT_00s0179g00150;VIT_00s0463g00020;VIT_00s0586g00010;VIT_00s0662g00040;VIT_01s0010g03930;VIT_01s0011g02970;VIT_01s0011g03070;VIT_01s0011g05970;VIT_01s0026g01550;VIT_01s0137g00050;VIT_02s0012g01810;VIT_02s0025g00420;VIT_02s0025g01280;VIT_02s0025g01700;VIT_02s0025g03020;VIT_02s0025g04460;VIT_02s0234g00130;VIT_03s0017g01660;VIT_03s0017g02160;VIT_03s0038g00490;VIT_03s0063g00460;VIT_03s0063g01060;VIT…
GO:0030060	molecular_function	L-malate dehydrogenase activity	1960	5	20476	11	0.000230702	0.00190777	4.74861	VIT_00s0373g00040;VIT_14s0108g00870;VIT_15s0021g02410;VIT_17s0000g06270;VIT_19s0014g01640
GO:0006364	biological_process	rRNA processing	1960	15	20476	64	0.000266179	0.00219114	2.4485	VIT_03s0038g00910;VIT_03s0091g00320;VIT_05s0077g01710;VIT_07s0005g00620;VIT_07s0031g01200;VIT_07s0104g01060;VIT_09s0002g06030;VIT_10s0003g02660;VIT_12s0057g01320;VIT_13s0019g00850;VIT_13s0019g01070;VIT_14s0068g00410;VIT_14s0083g00590;VIT_16s0039g01690;VIT_17s0000g08620
GO:0003677	molecular_function	DNA binding	1960	149	20476	1198	0.000332836	0.00272745	1.29933	VIT_00s0179g00150;VIT_00s0187g00350;VIT_00s0662g00040;VIT_00s1241g00010;VIT_01s0011g02970;VIT_01s0011g03070;VIT_01s0011g03730;VIT_01s0011g04940;VIT_01s0011g05970;VIT_01s0026g01550;VIT_01s0137g00050;VIT_02s0012g01810;VIT_02s0025g01700;VIT_02s0025g03020;VIT_02s0025g04220;VIT_02s0025g04460;VIT_02s0033g00390;VIT_02s0033g00410;VIT_02s0033g00450;VIT_02s0234g00130;VIT_03s0017g02160;VIT_03s0038g00300;VIT…
GO:0042542	biological_process	response to hydrogen peroxide	1960	4	20476	8	0.000349514	0.00282576	5.22347	VIT_04s0008g01110;VIT_05s0102g00120;VIT_06s0004g06030;VIT_18s0122g01320
GO:0000373	biological_process	Group II intron splicing	1960	4	20476	8	0.000349514	0.00282576	5.22347	VIT_03s0063g00900;VIT_09s0002g04100;VIT_14s0066g01910;VIT_18s0089g00930
GO:0034388	cellular_component	Pwp2p-containing subcomplex of 90S preribosome	1960	4	20476	8	0.000349514	0.00282576	5.22347	VIT_07s0141g00530;VIT_09s0002g06030;VIT_10s0116g01560;VIT_16s0039g01690
GO:0097428	biological_process	protein maturation by iron-sulfur cluster transfer	1960	3	20476	5	0.000386614	0.00300497	6.26816	VIT_01s0127g00450;VIT_08s0007g03330;VIT_08s0007g03400
GO:0004069	molecular_function	L-aspartate:2-oxoglutarate aminotransferase activity	1960	3	20476	5	0.000386614	0.00300497	6.26816	VIT_04s0008g03770;VIT_08s0058g01000;VIT_12s0028g01820
GO:0005847	cellular_component	mRNA cleavage and polyadenylation specificity factor complex	1960	3	20476	5	0.000386614	0.00300497	6.26816	VIT_06s0009g01900;VIT_18s0001g01670;VIT_18s0001g01800
GO:2000280	biological_process	regulation of root development	1960	3	20476	5	0.000386614	0.00300497	6.26816	VIT_07s0005g02370;VIT_14s0060g00120;VIT_18s0001g13660
GO:0031053	biological_process	primary miRNA processing	1960	3	20476	5	0.000386614	0.00300497	6.26816	VIT_07s0129g00400;VIT_14s0006g01440;VIT_18s0001g07670
GO:0050350	molecular_function	trihydroxystilbene synthase activity	1960	3	20476	5	0.000386614	0.00300497	6.26816	VIT_16s0100g00780;VIT_16s0100g01030;VIT_16s0100g01200
GO:0010029	biological_process	regulation of seed germination	1960	3	20476	5	0.000386614	0.00300497	6.26816	VIT_01s0011g06190;VIT_07s0005g00240;VIT_11s0016g05600
GO:0010497	biological_process	plasmodesmata-mediated intercellular transport	1960	3	20476	5	0.000386614	0.00300497	6.26816	VIT_07s0005g02370;VIT_14s0060g00120;VIT_18s0001g13660
GO:0080130	molecular_function	L-phenylalanine:2-oxoglutarate aminotransferase activity	1960	3	20476	5	0.000386614	0.00300497	6.26816	VIT_04s0008g03770;VIT_08s0058g01000;VIT_12s0028g01820
GO:0016615	molecular_function	malate dehydrogenase activity	1960	5	20476	12	0.000424007	0.00324513	4.35289	VIT_00s0373g00040;VIT_14s0108g00870;VIT_15s0021g02410;VIT_17s0000g06270;VIT_19s0014g01640
GO:0004525	molecular_function	ribonuclease III activity	1960	5	20476	12	0.000424007	0.00324513	4.35289	VIT_07s0129g00400;VIT_09s0002g02110;VIT_14s0006g01440;VIT_15s0048g02380;VIT_18s0001g07670
GO:0006032	biological_process	chitin catabolic process	1960	12	20476	48	0.000426472	0.00324513	2.61173	VIT_03s0038g03400;VIT_03s0038g03400;VIT_05s0077g01250;VIT_05s0094g00220;VIT_05s0094g00330;VIT_05s0094g00340;VIT_05s0094g00350;VIT_05s0094g00360;VIT_06s0004g03840;VIT_15s0046g01570;VIT_15s0046g01580;VIT_15s0046g01590
GO:0006627	biological_process	protein processing involved in protein targeting to mitochondrion	1960	5	20476	12	0.000424007	0.00324513	4.35289	VIT_10s0003g02990;VIT_16s0022g01260;VIT_16s0022g01280;VIT_18s0001g02030;VIT_19s0014g00120
GO:0006869	biological_process	lipid transport	1960	9	20476	31	0.000425357	0.00324513	3.03298	VIT_05s0020g03730;VIT_05s0020g03740;VIT_07s0151g00740;VIT_07s0151g00760;VIT_08s0058g01230;VIT_13s0320g00050;VIT_14s0068g00820;VIT_17s0000g05850;VIT_18s0089g01110
GO:0004176	molecular_function	ATP-dependent peptidase activity	1960	7	20476	21	0.000451433	0.00340644	3.48231	VIT_04s0008g01170;VIT_12s0028g01600;VIT_14s0060g01230;VIT_14s0083g00530;VIT_16s0098g01860;VIT_18s0001g00190;VIT_19s0085g00490
GO:0006006	biological_process	glucose metabolic process	1960	7	20476	21	0.000451433	0.00340644	3.48231	VIT_01s0010g02460;VIT_01s0146g00060;VIT_14s0108g00190;VIT_14s0108g00270;VIT_14s0171g00490;VIT_16s0022g02320;VIT_19s0085g00600
GO:0008061	molecular_function	chitin binding	1960	11	20476	43	0.000522564	0.00392682	2.67247	VIT_03s0038g03400;VIT_03s0038g03400;VIT_05s0094g00220;VIT_05s0094g00330;VIT_05s0094g00340;VIT_05s0094g00350;VIT_05s0094g00360;VIT_06s0004g03840;VIT_15s0046g01570;VIT_15s0046g01580;VIT_15s0046g01590
GO:0017025	molecular_function	TBP-class protein binding	1960	7	20476	22	0.000650214	0.00486586	3.32403	VIT_06s0004g08220;VIT_08s0007g03700;VIT_08s0056g01250;VIT_09s0002g00170;VIT_09s0002g05800;VIT_14s0060g02260;VIT_18s0001g07830
GO:2000117	biological_process	negative regulation of cysteine-type endopeptidase activity	1960	4	20476	9	0.000724286	0.0052678	4.64308	VIT_00s0187g00040;VIT_00s0187g00110;VIT_06s0009g02230;VIT_08s0040g00770
GO:0002020	molecular_function	protease binding	1960	4	20476	9	0.000724286	0.0052678	4.64308	VIT_00s0187g00040;VIT_00s0187g00110;VIT_06s0009g02230;VIT_08s0040g00770
GO:0070940	biological_process	dephosphorylation of RNA polymerase II C-terminal domain	1960	4	20476	9	0.000724286	0.0052678	4.64308	VIT_00s0672g00010;VIT_03s0063g02700;VIT_06s0009g01900;VIT_14s0060g00590
GO:0003723	molecular_function	RNA binding	1960	123	20476	980	0.000721053	0.0052678	1.3112	VIT_00s0207g00190;VIT_00s0394g00020;VIT_00s0592g00010;VIT_00s0918g00010;VIT_00s1232g00030;VIT_01s0011g01970;VIT_01s0011g02040;VIT_01s0011g04390;VIT_01s0127g00300;VIT_01s0127g00410;VIT_01s0137g00590;VIT_02s0012g00840;VIT_02s0012g01760;VIT_03s0038g00420;VIT_03s0038g01320;VIT_03s0038g02950;VIT_03s0063g00540;VIT_03s0063g00900;VIT_03s0091g00320;VIT_03s0132g00090;VIT_04s0008g03870;VIT_04s0008g05050;VIT…
GO:0005811	cellular_component	lipid particle	1960	4	20476	9	0.000724286	0.0052678	4.64308	VIT_02s0234g00110;VIT_07s0005g00170;VIT_14s0060g02140;VIT_14s0066g00700
GO:0008420	molecular_function	CTD phosphatase activity	1960	4	20476	9	0.000724286	0.0052678	4.64308	VIT_00s0672g00010;VIT_03s0063g02700;VIT_06s0009g01900;VIT_14s0060g00590
GO:0032436	biological_process	positive regulation of proteasomal ubiquitin-dependent protein catabolic process	1960	5	20476	13	0.000723744	0.0052678	4.01805	VIT_02s0025g00390;VIT_03s0063g02000;VIT_06s0004g03320;VIT_09s0002g06060;VIT_12s0059g01420
GO:0034457	cellular_component	Mpp10 complex	1960	2	20476	3	0.000875853	0.00583151	6.96463	VIT_13s0019g00850;VIT_17s0000g08620
GO:0031224	cellular_component	intrinsic component of membrane	1960	2	20476	3	0.000875853	0.00583151	6.96463	VIT_13s0067g00010;VIT_14s0060g02200
GO:0080186	biological_process	developmental vegetative growth	1960	2	20476	3	0.000875853	0.00583151	6.96463	VIT_07s0005g00170;VIT_14s0060g02140
GO:0004604	molecular_function	phosphoadenylyl-sulfate reductase (thioredoxin) activity	1960	2	20476	3	0.000875853	0.00583151	6.96463	VIT_10s0116g01650;VIT_12s0059g00760
GO:0009641	biological_process	shade avoidance	1960	2	20476	3	0.000875853	0.00583151	6.96463	VIT_09s0002g05250;VIT_12s0059g01420
GO:0009649	biological_process	entrainment of circadian clock	1960	2	20476	3	0.000875853	0.00583151	6.96463	VIT_12s0059g01420;VIT_13s0067g00860
GO:0035265	biological_process	organ growth	1960	2	20476	3	0.000875853	0.00583151	6.96463	VIT_13s0019g00590;VIT_17s0000g10190
GO:0004106	molecular_function	chorismate mutase activity	1960	2	20476	3	0.000875853	0.00583151	6.96463	VIT_04s0008g06570;VIT_14s0108g01330
GO:0046283	biological_process	anthocyanin-containing compound metabolic process	1960	2	20476	3	0.000875853	0.00583151	6.96463	VIT_05s0102g01190;VIT_12s0059g01420
GO:0000386	molecular_function	second spliceosomal transesterification activity	1960	2	20476	3	0.000875853	0.00583151	6.96463	VIT_05s0049g01040;VIT_07s0151g01010
GO:0008535	biological_process	respiratory chain complex IV assembly	1960	2	20476	3	0.000875853	0.00583151	6.96463	VIT_02s0025g02200;VIT_19s0015g01340
GO:0038199	molecular_function	ethylene receptor activity	1960	2	20476	3	0.000875853	0.00583151	6.96463	VIT_05s0049g00090;VIT_14s0081g00630
GO:0010205	biological_process	photoinhibition	1960	2	20476	3	0.000875853	0.00583151	6.96463	VIT_12s0028g01600;VIT_18s0001g00190
GO:0004618	molecular_function	phosphoglycerate kinase activity	1960	2	20476	3	0.000875853	0.00583151	6.96463	VIT_08s0040g01440;VIT_19s0085g00370
GO:0031124	biological_process	mRNA 3-end processing	1960	2	20476	3	0.000875853	0.00583151	6.96463	VIT_17s0000g03640;VIT_17s0000g03650
GO:0043565	molecular_function	sequence-specific DNA binding	1960	48	20476	323	0.000823479	0.00583151	1.55249	VIT_00s0179g00150;VIT_00s0463g00020;VIT_01s0010g03930;VIT_01s0011g05970;VIT_01s0026g01550;VIT_02s0012g01810;VIT_02s0025g00420;VIT_02s0025g01280;VIT_03s0017g01660;VIT_03s0038g00490;VIT_03s0091g00690;VIT_04s0008g01110;VIT_04s0008g05210;VIT_04s0008g05760;VIT_05s0029g00340;VIT_06s0004g04180;VIT_06s0004g04950;VIT_06s0004g04970;VIT_06s0061g00760;VIT_06s0080g00360;VIT_07s0005g01450;VIT_07s0005g02570;VIT…
GO:0006351	biological_process	transcription, DNA-templated	1960	85	20476	642	0.000860619	0.00583151	1.38316	VIT_00s0463g00020;VIT_00s0662g00040;VIT_01s0011g03070;VIT_01s0137g00050;VIT_02s0025g03020;VIT_02s0025g03510;VIT_02s0025g04460;VIT_02s0234g00130;VIT_03s0017g01660;VIT_03s0038g00490;VIT_03s0063g00460;VIT_03s0063g01060;VIT_04s0008g04290;VIT_04s0008g06580;VIT_05s0049g00510;VIT_05s0077g01860;VIT_06s0004g03590;VIT_06s0004g04950;VIT_06s0004g04970;VIT_06s0004g05120;VIT_06s0004g05830;VIT_06s0004g08100;VIT…
GO:0006353	biological_process	DNA-templated transcription, termination	1960	2	20476	3	0.000875853	0.00583151	6.96463	VIT_06s0004g00170;VIT_07s0005g03510
GO:0046417	biological_process	chorismate metabolic process	1960	2	20476	3	0.000875853	0.00583151	6.96463	VIT_04s0008g06570;VIT_14s0108g01330
GO:0051740	molecular_function	ethylene binding	1960	2	20476	3	0.000875853	0.00583151	6.96463	VIT_05s0049g00090;VIT_14s0081g00630
GO:0019419	biological_process	sulfate reduction	1960	2	20476	3	0.000875853	0.00583151	6.96463	VIT_10s0116g01650;VIT_12s0059g00760
GO:0045927	biological_process	positive regulation of growth	1960	2	20476	3	0.000875853	0.00583151	6.96463	VIT_07s0005g00170;VIT_14s0060g02140
GO:0010928	biological_process	regulation of auxin mediated signaling pathway	1960	2	20476	3	0.000875853	0.00583151	6.96463	VIT_13s0019g00590;VIT_17s0000g10190
GO:0006568	biological_process	tryptophan metabolic process	1960	3	20476	6	0.00107149	0.00700531	5.22347	VIT_12s0057g01240;VIT_13s0067g01110;VIT_19s0177g00310
GO:0004535	molecular_function	poly(A)-specific ribonuclease activity	1960	3	20476	6	0.00107149	0.00700531	5.22347	VIT_06s0080g01090;VIT_08s0007g02570;VIT_19s0015g00640
GO:0009228	biological_process	thiamine biosynthetic process	1960	3	20476	6	0.00107149	0.00700531	5.22347	VIT_06s0004g06130;VIT_10s0116g00530;VIT_19s0177g00140
GO:0090447	molecular_function	glycerol-3-phosphate 2-O-acyltransferase activity	1960	3	20476	6	0.00107149	0.00700531	5.22347	VIT_08s0007g02000;VIT_13s0019g01990;VIT_15s0046g02400
GO:0004322	molecular_function	ferroxidase activity	1960	3	20476	6	0.00107149	0.00700531	5.22347	VIT_08s0058g00410;VIT_08s0058g00440;VIT_12s0134g00410
GO:0006396	biological_process	RNA processing	1960	17	20476	86	0.00114011	0.00742715	2.06509	VIT_01s0011g02040;VIT_01s0011g04360;VIT_07s0005g00860;VIT_07s0129g00400;VIT_07s0191g00210;VIT_08s0007g07130;VIT_09s0002g02110;VIT_10s0116g01560;VIT_12s0035g01890;VIT_12s0057g01320;VIT_14s0066g00320;VIT_14s0066g00920;VIT_14s0068g02200;VIT_15s0048g02380;VIT_17s0000g03030;VIT_17s0000g05450;VIT_17s0119g00310
GO:0004519	molecular_function	endonuclease activity	1960	74	20476	551	0.00115149	0.00747434	1.40304	VIT_00s0207g00190;VIT_00s0301g00100;VIT_00s0394g00020;VIT_00s0592g00010;VIT_00s0918g00010;VIT_00s1232g00030;VIT_01s0011g01970;VIT_01s0011g03670;VIT_01s0011g04390;VIT_01s0137g00590;VIT_02s0012g00840;VIT_02s0012g01760;VIT_03s0038g01320;VIT_03s0038g02950;VIT_03s0063g00540;VIT_03s0063g00900;VIT_04s0008g03870;VIT_04s0008g05050;VIT_04s0008g05070;VIT_04s0023g01160;VIT_04s0023g02490;VIT_05s0020g00690;VIT…
GO:0019344	biological_process	cysteine biosynthetic process	1960	5	20476	14	0.00116431	0.00750377	3.73105	VIT_08s0056g00820;VIT_12s0059g00760;VIT_14s0030g01560;VIT_15s0046g02300;VIT_19s0015g00130
GO:0008198	molecular_function	ferrous iron binding	1960	5	20476	14	0.00116431	0.00750377	3.73105	VIT_01s0127g00450;VIT_07s0005g00160;VIT_08s0007g03330;VIT_08s0007g03400;VIT_08s0007g08410
GO:0090502	biological_process	RNA phosphodiester bond hydrolysis, endonucleolytic	1960	12	20476	53	0.00118327	0.00759896	2.36534	VIT_01s0026g00690;VIT_06s0004g03880;VIT_06s0061g01450;VIT_07s0005g02600;VIT_07s0129g00400;VIT_09s0002g02110;VIT_12s0055g00690;VIT_13s0074g00650;VIT_14s0006g01440;VIT_15s0048g02380;VIT_18s0001g01670;VIT_18s0001g07670
GO:0051536	molecular_function	iron-sulfur cluster binding	1960	13	20476	60	0.00131423	0.00841017	2.2635	VIT_01s0127g00450;VIT_01s0127g00460;VIT_01s0150g00160;VIT_05s0051g00930;VIT_05s0102g00090;VIT_06s0004g06130;VIT_08s0007g03330;VIT_08s0007g03400;VIT_10s0071g01020;VIT_13s0019g01070;VIT_14s0171g00460;VIT_17s0000g10190;VIT_18s0001g12460
GO:0030422	biological_process	production of siRNA involved in RNA interference	1960	4	20476	10	0.00133444	0.00847953	4.17878	VIT_07s0129g00400;VIT_14s0006g01440;VIT_15s0048g02380;VIT_18s0001g07670
GO:0009423	biological_process	chorismate biosynthetic process	1960	4	20476	10	0.00133444	0.00847953	4.17878	VIT_13s0019g04190;VIT_14s0030g00650;VIT_14s0030g00670;VIT_15s0048g00350
GO:0061630	molecular_function	ubiquitin protein ligase activity	1960	31	20476	192	0.0013576	0.00859657	1.68675	VIT_00s0265g00070;VIT_03s0063g02000;VIT_03s0091g00480;VIT_05s0020g04000;VIT_05s0077g00850;VIT_06s0004g03320;VIT_06s0004g05090;VIT_07s0005g00280;VIT_07s0191g00230;VIT_08s0007g01710;VIT_08s0032g00680;VIT_08s0032g00920;VIT_08s0040g00310;VIT_08s0040g00590;VIT_09s0002g00220;VIT_09s0002g06060;VIT_11s0016g03190;VIT_11s0016g03420;VIT_11s0016g04450;VIT_11s0065g01210;VIT_12s0028g02530;VIT_12s0059g01420;VIT…
GO:0009451	biological_process	RNA modification	1960	69	20476	511	0.00139641	0.00881149	1.41064	VIT_00s0207g00190;VIT_00s0394g00020;VIT_00s0592g00010;VIT_00s0918g00010;VIT_00s1232g00030;VIT_01s0011g01970;VIT_01s0011g04390;VIT_01s0137g00590;VIT_02s0012g00840;VIT_02s0012g01760;VIT_03s0038g01320;VIT_03s0063g00540;VIT_03s0063g00900;VIT_04s0008g03870;VIT_04s0008g05050;VIT_04s0008g05070;VIT_04s0023g01160;VIT_04s0023g02490;VIT_05s0020g00690;VIT_05s0020g03630;VIT_05s0020g04580;VIT_05s0124g00060;VIT…
GO:0004568	molecular_function	chitinase activity	1960	13	20476	61	0.00155793	0.00979655	2.2264	VIT_03s0038g03400;VIT_03s0038g03400;VIT_05s0077g01250;VIT_05s0094g00220;VIT_05s0094g00330;VIT_05s0094g00340;VIT_05s0094g00350;VIT_05s0094g00360;VIT_06s0004g03840;VIT_14s0081g00030;VIT_15s0046g01570;VIT_15s0046g01580;VIT_15s0046g01590
GO:0016226	biological_process	iron-sulfur cluster assembly	1960	7	20476	25	0.00169477	0.0106202	2.92514	VIT_01s0127g00450;VIT_01s0127g00460;VIT_08s0007g03330;VIT_08s0007g03400;VIT_08s0032g00960;VIT_12s0134g00410;VIT_14s0171g00460
GO:0090305	biological_process	nucleic acid phosphodiester bond hydrolysis	1960	79	20476	604	0.00176083	0.0109961	1.3664	VIT_00s0207g00190;VIT_00s0301g00100;VIT_00s0394g00020;VIT_00s0592g00010;VIT_00s0918g00010;VIT_00s1232g00030;VIT_01s0011g01970;VIT_01s0011g03670;VIT_01s0011g04390;VIT_01s0137g00590;VIT_02s0012g00840;VIT_02s0012g01760;VIT_03s0038g01320;VIT_03s0038g02950;VIT_03s0063g00540;VIT_03s0063g00900;VIT_04s0008g02220;VIT_04s0008g03870;VIT_04s0008g05050;VIT_04s0008g05070;VIT_04s0023g01160;VIT_04s0023g02490;VIT…
GO:0016298	molecular_function	lipase activity	1960	5	20476	15	0.00178418	0.0111036	3.48231	VIT_04s0008g03220;VIT_07s0005g00510;VIT_09s0002g05730;VIT_17s0000g01010;VIT_17s0000g01070
GO:0032040	cellular_component	small-subunit processome	1960	11	20476	49	0.00183342	0.011371	2.34523	VIT_03s0091g00320;VIT_07s0005g00620;VIT_07s0141g00530;VIT_08s0007g07130;VIT_09s0002g06030;VIT_10s0116g01560;VIT_12s0028g03140;VIT_13s0019g00850;VIT_15s0046g01590;VIT_16s0039g01690;VIT_17s0000g08620
GO:0009058	biological_process	biosynthetic process	1960	28	20476	172	0.00185559	0.0114692	1.70066	VIT_03s0038g01460;VIT_03s0038g04570;VIT_04s0008g03770;VIT_05s0136g00260;VIT_06s0009g00850;VIT_08s0007g05370;VIT_08s0058g01000;VIT_09s0002g00340;VIT_09s0002g05250;VIT_11s0065g00700;VIT_11s0078g00250;VIT_12s0028g01820;VIT_13s0019g04170;VIT_14s0066g02400;VIT_14s0068g00920;VIT_14s0068g00930;VIT_16s0100g00750;VIT_16s0100g00770;VIT_16s0100g00780;VIT_16s0100g00780;VIT_16s0100g00910;VIT_16s0100g01030;VIT…
GO:0010466	biological_process	negative regulation of peptidase activity	1960	3	20476	7	0.00231036	0.0137634	4.47726	VIT_00s0187g00040;VIT_06s0009g02230;VIT_08s0040g00770
GO:0033108	biological_process	mitochondrial respiratory chain complex assembly	1960	3	20476	7	0.00231036	0.0137634	4.47726	VIT_10s0003g02990;VIT_18s0001g02030;VIT_19s0014g00120
GO:0030414	molecular_function	peptidase inhibitor activity	1960	3	20476	7	0.00231036	0.0137634	4.47726	VIT_00s0187g00040;VIT_06s0009g02230;VIT_08s0040g00770
GO:0070483	biological_process	detection of hypoxia	1960	3	20476	7	0.00231036	0.0137634	4.47726	VIT_10s0003g01390;VIT_14s0108g00090;VIT_17s0000g05790
GO:0012511	cellular_component	monolayer-surrounded lipid storage body	1960	3	20476	7	0.00231036	0.0137634	4.47726	VIT_02s0234g00110;VIT_04s0008g00540;VIT_14s0066g00700
GO:0005504	molecular_function	fatty acid binding	1960	3	20476	7	0.00231036	0.0137634	4.47726	VIT_07s0151g01060;VIT_13s0067g02870;VIT_13s0067g03820
GO:0008199	molecular_function	ferric iron binding	1960	3	20476	7	0.00231036	0.0137634	4.47726	VIT_08s0058g00410;VIT_08s0058g00440;VIT_12s0134g00410
GO:0070847	cellular_component	core mediator complex	1960	3	20476	7	0.00231036	0.0137634	4.47726	VIT_02s0025g02580;VIT_16s0039g02760;VIT_18s0001g11690
GO:0018171	biological_process	peptidyl-cysteine oxidation	1960	3	20476	7	0.00231036	0.0137634	4.47726	VIT_10s0003g01390;VIT_14s0108g00090;VIT_17s0000g05790
GO:0042720	cellular_component	mitochondrial inner membrane peptidase complex	1960	3	20476	7	0.00231036	0.0137634	4.47726	VIT_10s0003g02990;VIT_18s0001g02030;VIT_19s0014g00120
GO:0000289	biological_process	nuclear-transcribed mRNA poly(A) tail shortening	1960	3	20476	7	0.00231036	0.0137634	4.47726	VIT_06s0080g01090;VIT_08s0007g02570;VIT_19s0015g00640
GO:0006413	biological_process	translational initiation	1960	12	20476	57	0.00240094	0.0142095	2.19936	VIT_01s0011g06630;VIT_06s0004g07100;VIT_06s0004g08180;VIT_08s0007g00970;VIT_10s0003g02250;VIT_12s0059g02370;VIT_14s0006g01990;VIT_14s0068g00220;VIT_15s0046g01500;VIT_18s0001g04160;VIT_18s0089g00360;VIT_19s0090g00420
GO:0008289	molecular_function	lipid binding	1960	12	20476	57	0.00240094	0.0142095	2.19936	VIT_00s0438g00020;VIT_04s0008g03250;VIT_05s0020g03730;VIT_05s0020g03740;VIT_07s0151g00740;VIT_07s0151g00760;VIT_08s0058g01230;VIT_12s0059g01680;VIT_13s0019g04320;VIT_13s0320g00050;VIT_14s0068g00820;VIT_17s0053g00780
GO:0006040	biological_process	amino sugar metabolic process	1960	8	20476	32	0.00242201	0.0142875	2.61173	VIT_03s0038g03400;VIT_05s0077g01250;VIT_05s0094g00220;VIT_05s0094g00330;VIT_05s0094g00340;VIT_05s0094g00350;VIT_05s0094g00360;VIT_14s0081g00030
GO:0016740	molecular_function	transferase activity	1960	116	20476	949	0.0024886	0.0146326	1.27697	VIT_00s0211g00120;VIT_00s0324g00050;VIT_00s0391g00070;VIT_00s1737g00010;VIT_01s0010g01160;VIT_01s0010g02770;VIT_01s0011g03380;VIT_01s0127g00680;VIT_02s0012g01640;VIT_02s0012g02220;VIT_02s0025g00270;VIT_02s0025g01240;VIT_02s0025g01500;VIT_02s0025g01730;VIT_02s0025g02920;VIT_03s0017g02110;VIT_03s0038g01460;VIT_03s0038g04570;VIT_03s0088g00410;VIT_04s0008g03770;VIT_04s0008g06580;VIT_04s0023g01210;VIT…
GO:0008374	molecular_function	O-acyltransferase activity	1960	5	20476	16	0.0026252	0.0153362	3.26467	VIT_07s0005g03910;VIT_11s0016g01930;VIT_13s0067g00010;VIT_14s0060g02200;VIT_19s0090g01420
GO:0070469	cellular_component	respiratory chain	1960	5	20476	16	0.0026252	0.0153362	3.26467	VIT_00s0399g00060;VIT_01s0150g00160;VIT_02s0033g01400;VIT_12s0142g00430;VIT_18s0001g05810
GO:0044212	molecular_function	transcription regulatory region DNA binding	1960	11	20476	51	0.0026375	0.0153586	2.25326	VIT_03s0091g00690;VIT_04s0008g01110;VIT_06s0004g04180;VIT_06s0061g00760;VIT_08s0007g04770;VIT_09s0018g00240;VIT_13s0019g00480;VIT_13s0067g01960;VIT_16s0039g01900;VIT_17s0000g04200;VIT_18s0001g09230
GO:0043161	biological_process	proteasome-mediated ubiquitin-dependent protein catabolic process	1960	29	20476	184	0.00265462	0.0154087	1.64653	VIT_01s0026g02080;VIT_02s0025g02010;VIT_03s0091g00480;VIT_05s0020g04000;VIT_06s0004g05090;VIT_07s0005g00280;VIT_07s0129g00210;VIT_07s0191g00230;VIT_08s0032g00680;VIT_08s0032g00920;VIT_08s0040g00310;VIT_08s0040g00590;VIT_09s0002g00220;VIT_11s0016g03190;VIT_11s0016g03420;VIT_11s0016g04450;VIT_11s0065g01210;VIT_12s0028g02530;VIT_14s0006g01870;VIT_14s0068g02150;VIT_14s0171g00320;VIT_15s0045g00330;VIT…
GO:0004842	molecular_function	ubiquitin-protein transferase activity	1960	29	20476	185	0.00288521	0.0166936	1.63763	VIT_00s0125g00250;VIT_01s0010g03320;VIT_01s0011g06140;VIT_01s0026g00190;VIT_01s0150g00330;VIT_02s0012g00290;VIT_02s0025g00830;VIT_03s0063g02000;VIT_04s0008g03190;VIT_05s0020g02320;VIT_06s0004g03320;VIT_06s0004g06750;VIT_06s0004g07060;VIT_07s0005g03940;VIT_08s0058g00620;VIT_08s0105g00190;VIT_09s0002g01180;VIT_10s0003g01730;VIT_11s0016g05600;VIT_12s0059g01420;VIT_13s0064g01220;VIT_14s0006g01870;VIT…
GO:0060261	biological_process	positive regulation of transcription initiation from RNA polymerase II promoter	1960	2	20476	4	0.00325225	0.0172217	5.22347	VIT_02s0025g01700;VIT_18s0001g13370
GO:1902584	biological_process	positive regulation of response to water deprivation	1960	2	20476	4	0.00325225	0.0172217	5.22347	VIT_07s0005g00170;VIT_14s0060g02140
GO:0010152	biological_process	pollen maturation	1960	2	20476	4	0.00325225	0.0172217	5.22347	VIT_17s0000g06340;VIT_19s0177g00300
GO:0033499	biological_process	galactose catabolic process via UDP-galactose	1960	2	20476	4	0.00325225	0.0172217	5.22347	VIT_14s0108g00190;VIT_14s0108g00270
GO:0009561	biological_process	megagametogenesis	1960	2	20476	4	0.00325225	0.0172217	5.22347	VIT_07s0104g01060;VIT_08s0007g05330
GO:0009294	biological_process	DNA mediated transformation	1960	2	20476	4	0.00325225	0.0172217	5.22347	VIT_08s0007g06800;VIT_17s0000g10190
GO:0009648	biological_process	photoperiodism	1960	2	20476	4	0.00325225	0.0172217	5.22347	VIT_11s0016g05300;VIT_13s0067g00860
GO:0019318	biological_process	hexose metabolic process	1960	2	20476	4	0.00325225	0.0172217	5.22347	VIT_14s0108g00190;VIT_14s0108g00270
GO:0004764	molecular_function	shikimate 3-dehydrogenase (NADP+) activity	1960	2	20476	4	0.00325225	0.0172217	5.22347	VIT_14s0030g00650;VIT_14s0030g00670
GO:0003849	molecular_function	3-deoxy-7-phosphoheptulonate synthase activity	1960	2	20476	4	0.00325225	0.0172217	5.22347	VIT_00s0391g00070;VIT_18s0001g06250
GO:0006650	biological_process	glycerophospholipid metabolic process	1960	2	20476	4	0.00325225	0.0172217	5.22347	VIT_13s0067g00010;VIT_14s0060g02200
GO:0006308	biological_process	DNA catabolic process	1960	2	20476	4	0.00325225	0.0172217	5.22347	VIT_00s0301g00100;VIT_01s0011g03670
GO:0019867	cellular_component	outer membrane	1960	2	20476	4	0.00325225	0.0172217	5.22347	VIT_06s0004g05150;VIT_06s0009g00240
GO:0051539	molecular_function	4 iron, 4 sulfur cluster binding	1960	8	20476	33	0.00305156	0.0172217	2.53259	VIT_01s0127g00450;VIT_05s0020g00930;VIT_05s0051g00930;VIT_05s0102g00090;VIT_08s0007g03330;VIT_08s0007g03400;VIT_10s0071g01020;VIT_14s0171g00460
GO:0004030	molecular_function	aldehyde dehydrogenase [NAD(P)+] activity	1960	2	20476	4	0.00325225	0.0172217	5.22347	VIT_06s0004g02060;VIT_07s0031g02630
GO:0004034	molecular_function	aldose 1-epimerase activity	1960	2	20476	4	0.00325225	0.0172217	5.22347	VIT_14s0108g00190;VIT_14s0108g00270
GO:0031359	cellular_component	integral component of chloroplast outer membrane	1960	2	20476	4	0.00325225	0.0172217	5.22347	VIT_05s0094g01390;VIT_07s0104g00150
GO:0004462	molecular_function	lactoylglutathione lyase activity	1960	2	20476	4	0.00325225	0.0172217	5.22347	VIT_10s0116g01660;VIT_11s0016g03440
GO:0003855	molecular_function	3-dehydroquinate dehydratase activity	1960	2	20476	4	0.00325225	0.0172217	5.22347	VIT_14s0030g00650;VIT_14s0030g00670
GO:0006081	biological_process	cellular aldehyde metabolic process	1960	2	20476	4	0.00325225	0.0172217	5.22347	VIT_06s0004g02060;VIT_07s0031g02630
GO:0015292	molecular_function	uniporter activity	1960	2	20476	4	0.00325225	0.0172217	5.22347	VIT_04s0023g01150;VIT_06s0004g08440
GO:0004664	molecular_function	prephenate dehydratase activity	1960	2	20476	4	0.00325225	0.0172217	5.22347	VIT_06s0004g03430;VIT_06s0061g01300
GO:0009624	biological_process	response to nematode	1960	2	20476	4	0.00325225	0.0172217	5.22347	VIT_05s0062g01130;VIT_19s0177g00300
GO:0047769	molecular_function	arogenate dehydratase activity	1960	2	20476	4	0.00325225	0.0172217	5.22347	VIT_06s0004g03430;VIT_06s0061g01300
GO:0006555	biological_process	methionine metabolic process	1960	2	20476	4	0.00325225	0.0172217	5.22347	VIT_05s0020g00670;VIT_05s0020g04080
GO:0006282	biological_process	regulation of DNA repair	1960	2	20476	4	0.00325225	0.0172217	5.22347	VIT_04s0023g03780;VIT_18s0001g13660
GO:0070274	cellular_component	RES complex	1960	2	20476	4	0.00325225	0.0172217	5.22347	VIT_17s0000g03640;VIT_17s0000g03650
GO:0005983	biological_process	starch catabolic process	1960	2	20476	4	0.00325225	0.0172217	5.22347	VIT_00s0250g00020;VIT_14s0066g01200
GO:0051205	biological_process	protein insertion into membrane	1960	2	20476	4	0.00325225	0.0172217	5.22347	VIT_02s0025g01420;VIT_04s0023g00150
GO:0046540	cellular_component	U4/U6 x U5 tri-snRNP complex	1960	6	20476	22	0.00341221	0.0180161	2.84917	VIT_01s0026g00230;VIT_05s0051g00850;VIT_07s0151g01010;VIT_08s0007g05930;VIT_13s0067g03760;VIT_13s0073g00580
GO:0000460	biological_process	maturation of 5.8S rRNA	1960	4	20476	12	0.00356151	0.0186954	3.48231	VIT_07s0104g00700;VIT_08s0105g00280;VIT_11s0052g00190;VIT_14s0068g00410
GO:0019915	biological_process	lipid storage	1960	4	20476	12	0.00356151	0.0186954	3.48231	VIT_02s0234g00110;VIT_04s0008g00540;VIT_14s0060g02140;VIT_14s0066g00700
GO:0004402	molecular_function	histone acetyltransferase activity	1960	7	20476	28	0.00375752	0.0196106	2.61173	VIT_07s0129g00210;VIT_08s0007g03700;VIT_11s0016g02410;VIT_14s0066g01450;VIT_16s0039g01810;VIT_17s0000g10190;VIT_18s0001g04100
GO:0005686	cellular_component	U2 snRNP	1960	7	20476	28	0.00375752	0.0196106	2.61173	VIT_01s0011g02040;VIT_02s0012g00030;VIT_08s0007g04710;VIT_08s0105g00470;VIT_13s0073g00580;VIT_17s0000g03640;VIT_17s0000g03650
GO:0006096	biological_process	glycolytic process	1960	12	20476	60	0.00386957	0.0201373	2.08939	VIT_03s0088g00410;VIT_06s0061g00040;VIT_08s0007g03830;VIT_08s0007g05490;VIT_08s0040g01440;VIT_10s0071g01060;VIT_14s0108g00540;VIT_16s0022g01770;VIT_17s0000g04540;VIT_18s0001g05060;VIT_18s0122g00510;VIT_19s0085g00370
GO:0009295	cellular_component	nucleoid	1960	3	20476	8	0.0042712	0.0217279	3.9176	VIT_01s0011g00240;VIT_08s0007g01610;VIT_13s0084g00790
GO:0006189	biological_process	de novo IMP biosynthetic process	1960	3	20476	8	0.0042712	0.0217279	3.9176	VIT_14s0081g00240;VIT_14s0108g00730;VIT_18s0001g07060
GO:0003725	molecular_function	double-stranded RNA binding	1960	3	20476	8	0.0042712	0.0217279	3.9176	VIT_07s0129g00400;VIT_14s0006g01440;VIT_18s0001g07670
GO:0016868	molecular_function	intramolecular transferase activity, phosphotransferases	1960	3	20476	8	0.0042712	0.0217279	3.9176	VIT_13s0019g04370;VIT_16s0022g02320;VIT_18s0001g05060
GO:0046912	molecular_function	transferase activity, transferring acyl groups, acyl groups converted into alkyl on transfer	1960	3	20476	8	0.0042712	0.0217279	3.9176	VIT_05s0077g00950;VIT_12s0142g00610;VIT_13s0156g00180
GO:0006048	biological_process	UDP-N-acetylglucosamine biosynthetic process	1960	3	20476	8	0.0042712	0.0217279	3.9176	VIT_08s0007g03320;VIT_10s0003g02660;VIT_13s0067g01470
GO:0006241	biological_process	CTP biosynthetic process	1960	3	20476	8	0.0042712	0.0217279	3.9176	VIT_02s0025g01500;VIT_07s0005g01150;VIT_09s0002g00950
GO:0004867	molecular_function	serine-type endopeptidase inhibitor activity	1960	3	20476	8	0.0042712	0.0217279	3.9176	VIT_05s0020g05000;VIT_05s0020g05020;VIT_12s0035g01000
GO:0005759	cellular_component	mitochondrial matrix	1960	9	20476	41	0.00443995	0.0225231	2.29323	VIT_01s0127g00450;VIT_08s0007g03330;VIT_08s0007g03400;VIT_09s0002g09050;VIT_11s0016g03510;VIT_11s0016g03550;VIT_13s0019g02350;VIT_14s0060g01230;VIT_16s0098g01860
GO:0045899	biological_process	positive regulation of RNA polymerase II transcriptional preinitiation complex assembly	1960	4	20476	13	0.00533512	0.0267642	3.21444	VIT_06s0004g08220;VIT_09s0002g00170;VIT_09s0002g05800;VIT_14s0060g02260
GO:0080167	biological_process	response to karrikin	1960	4	20476	13	0.00533512	0.0267642	3.21444	VIT_04s0008g05210;VIT_13s0067g00860;VIT_13s0067g02870;VIT_13s0067g03820
GO:0036402	molecular_function	proteasome-activating ATPase activity	1960	4	20476	13	0.00533512	0.0267642	3.21444	VIT_06s0004g08220;VIT_09s0002g00170;VIT_09s0002g05800;VIT_14s0060g02260
GO:1901800	biological_process	positive regulation of proteasomal protein catabolic process	1960	4	20476	13	0.00533512	0.0267642	3.21444	VIT_06s0004g08220;VIT_09s0002g00170;VIT_09s0002g05800;VIT_14s0060g02260
GO:0019752	biological_process	carboxylic acid metabolic process	1960	6	20476	24	0.00584276	0.02923	2.61173	VIT_00s0373g00040;VIT_07s0005g04480;VIT_14s0108g00870;VIT_15s0021g02410;VIT_17s0000g06270;VIT_19s0014g01640
GO:0006108	biological_process	malate metabolic process	1960	7	20476	30	0.00595629	0.0297158	2.43762	VIT_00s0373g00040;VIT_04s0008g00180;VIT_14s0060g01700;VIT_14s0108g00870;VIT_15s0021g02410;VIT_17s0000g06270;VIT_19s0014g01640
GO:0050017	molecular_function	L-3-cyanoalanine synthase activity	1960	1	20476	2	0.00915844	0.0308289	5.22347	VIT_15s0046g02300
GO:0010309	molecular_function	acireductone dioxygenase [iron(II)-requiring] activity	1960	1	20476	2	0.00915844	0.0308289	5.22347	VIT_05s0020g04080
GO:0019388	biological_process	galactose catabolic process	1960	1	20476	2	0.00915844	0.0308289	5.22347	VIT_16s0022g02320
GO:0008792	molecular_function	arginine decarboxylase activity	1960	1	20476	2	0.00915844	0.0308289	5.22347	VIT_03s0038g00760
GO:0004797	molecular_function	thymidine kinase activity	1960	1	20476	2	0.00915844	0.0308289	5.22347	VIT_00s0592g00010
GO:0045239	cellular_component	tricarboxylic acid cycle enzyme complex	1960	1	20476	2	0.00915844	0.0308289	5.22347	VIT_14s0060g01700
GO:0071704	biological_process	organic substance metabolic process	1960	2	20476	5	0.0075507	0.0308289	4.17878	VIT_13s0019g04370;VIT_16s0022g02320
GO:0034605	biological_process	cellular response to heat	1960	1	20476	2	0.00915844	0.0308289	5.22347	VIT_04s0008g01110
GO:0016616	molecular_function	oxidoreductase activity, acting on the CH-OH group of donors, NAD or NADP as acceptor	1960	10	20476	51	0.00785659	0.0308289	2.04842	VIT_00s0373g00040;VIT_03s0038g04100;VIT_03s0180g00130;VIT_13s0158g00340;VIT_14s0066g00950;VIT_14s0066g01150;VIT_14s0108g00870;VIT_15s0021g02410;VIT_17s0000g06270;VIT_19s0014g01640
GO:0071164	molecular_function	RNA trimethylguanosine synthase activity	1960	1	20476	2	0.00915844	0.0308289	5.22347	VIT_18s0001g10430
GO:0034063	biological_process	stress granule assembly	1960	1	20476	2	0.00915844	0.0308289	5.22347	VIT_19s0090g00300
GO:0009443	biological_process	pyridoxal 5-phosphate salvage	1960	1	20476	2	0.00915844	0.0308289	5.22347	VIT_15s0046g00180
GO:0009718	biological_process	anthocyanin-containing compound biosynthetic process	1960	1	20476	2	0.00915844	0.0308289	5.22347	VIT_02s0025g04720
GO:0006879	biological_process	cellular iron ion homeostasis	1960	3	20476	9	0.00710873	0.0308289	3.48231	VIT_01s0127g00450;VIT_08s0058g00410;VIT_08s0058g00440
GO:0006525	biological_process	arginine metabolic process	1960	1	20476	2	0.00915844	0.0308289	5.22347	VIT_19s0027g01790
GO:0006527	biological_process	arginine catabolic process	1960	1	20476	2	0.00915844	0.0308289	5.22347	VIT_03s0038g00760
GO:0097034	biological_process	mitochondrial respiratory chain complex IV biogenesis	1960	1	20476	2	0.00915844	0.0308289	5.22347	VIT_11s0065g00380
GO:0090116	biological_process	C-5 methylation of cytosine	1960	2	20476	5	0.0075507	0.0308289	4.17878	VIT_07s0130g00380;VIT_07s0130g00390
GO:0035067	biological_process	negative regulation of histone acetylation	1960	1	20476	2	0.00915844	0.0308289	5.22347	VIT_07s0005g03940
GO:0098656	biological_process	anion transmembrane transport	1960	5	20476	19	0.00692505	0.0308289	2.74919	VIT_02s0025g03310;VIT_04s0008g04180;VIT_06s0004g06220;VIT_08s0007g01810;VIT_09s0002g05810
GO:0000062	molecular_function	fatty-acyl-CoA binding	1960	4	20476	14	0.00765223	0.0308289	2.98484	VIT_02s0033g01330;VIT_07s0129g00430;VIT_12s0028g02660;VIT_16s0098g01570
GO:0051131	biological_process	chaperone-mediated protein complex assembly	1960	1	20476	2	0.00915844	0.0308289	5.22347	VIT_14s0060g01230
GO:0004839	molecular_function	ubiquitin activating enzyme activity	1960	1	20476	2	0.00915844	0.0308289	5.22347	VIT_06s0004g07060
GO:0034724	biological_process	DNA replication-independent nucleosome organization	1960	1	20476	2	0.00915844	0.0308289	5.22347	VIT_14s0060g00570
GO:0045048	biological_process	protein insertion into ER membrane	1960	1	20476	2	0.00915844	0.0308289	5.22347	VIT_13s0019g03670
GO:0060968	biological_process	regulation of gene silencing	1960	1	20476	2	0.00915844	0.0308289	5.22347	VIT_18s0001g01800
GO:0006996	biological_process	organelle organization	1960	1	20476	2	0.00915844	0.0308289	5.22347	VIT_09s0002g01180
GO:0035101	cellular_component	FACT complex	1960	1	20476	2	0.00915844	0.0308289	5.22347	VIT_14s0060g00570
GO:0036261	biological_process	7-methylguanosine cap hypermethylation	1960	1	20476	2	0.00915844	0.0308289	5.22347	VIT_18s0001g10430
GO:0043625	cellular_component	delta DNA polymerase complex	1960	1	20476	2	0.00915844	0.0308289	5.22347	VIT_16s0039g00730
GO:0051259	biological_process	protein oligomerization	1960	1	20476	2	0.00915844	0.0308289	5.22347	VIT_08s0032g00960
GO:0004641	molecular_function	phosphoribosylformylglycinamidine cyclo-ligase activity	1960	1	20476	2	0.00915844	0.0308289	5.22347	VIT_14s0108g00730
GO:0004333	molecular_function	fumarate hydratase activity	1960	1	20476	2	0.00915844	0.0308289	5.22347	VIT_14s0060g01700
GO:0004335	molecular_function	galactokinase activity	1960	1	20476	2	0.00915844	0.0308289	5.22347	VIT_05s0077g00690
GO:0001102	molecular_function	RNA polymerase II activating transcription factor binding	1960	1	20476	2	0.00915844	0.0308289	5.22347	VIT_08s0007g03700
GO:0071369	biological_process	cellular response to ethylene stimulus	1960	1	20476	2	0.00915844	0.0308289	5.22347	VIT_05s0020g01130
GO:0009643	biological_process	photosynthetic acclimation	1960	1	20476	2	0.00915844	0.0308289	5.22347	VIT_08s0056g00820
GO:0006106	biological_process	fumarate metabolic process	1960	1	20476	2	0.00915844	0.0308289	5.22347	VIT_14s0060g01700
GO:0010310	biological_process	regulation of hydrogen peroxide metabolic process	1960	1	20476	2	0.00915844	0.0308289	5.22347	VIT_08s0056g00820
GO:0033615	biological_process	mitochondrial proton-transporting ATP synthase complex assembly	1960	1	20476	2	0.00915844	0.0308289	5.22347	VIT_06s0061g01020
GO:0045597	biological_process	positive regulation of cell differentiation	1960	1	20476	2	0.00915844	0.0308289	5.22347	VIT_04s0008g03250
GO:0004107	molecular_function	chorismate synthase activity	1960	1	20476	2	0.00915844	0.0308289	5.22347	VIT_13s0019g04190
GO:0046820	molecular_function	4-amino-4-deoxychorismate synthase activity	1960	1	20476	2	0.00915844	0.0308289	5.22347	VIT_13s0019g04170
GO:0042868	biological_process	antisense RNA metabolic process	1960	1	20476	2	0.00915844	0.0308289	5.22347	VIT_18s0001g01800
GO:0009452	biological_process	7-methylguanosine RNA capping	1960	1	20476	2	0.00915844	0.0308289	5.22347	VIT_18s0001g10430
GO:0042558	biological_process	pteridine-containing compound metabolic process	1960	1	20476	2	0.00915844	0.0308289	5.22347	VIT_01s0127g00740
GO:0009102	biological_process	biotin biosynthetic process	1960	1	20476	2	0.00915844	0.0308289	5.22347	VIT_05s0102g00090
GO:0009107	biological_process	lipoate biosynthetic process	1960	2	20476	5	0.0075507	0.0308289	4.17878	VIT_06s0004g01370;VIT_10s0071g01020
GO:0006228	biological_process	UTP biosynthetic process	1960	2	20476	5	0.0075507	0.0308289	4.17878	VIT_02s0025g01500;VIT_09s0002g00950
GO:0017003	biological_process	protein-heme linkage	1960	1	20476	2	0.00915844	0.0308289	5.22347	VIT_00s0590g00010
GO:0003844	molecular_function	1,4-alpha-glucan branching enzyme activity	1960	1	20476	2	0.00915844	0.0308289	5.22347	VIT_19s0090g00920
GO:0000963	biological_process	mitochondrial RNA processing	1960	1	20476	2	0.00915844	0.0308289	5.22347	VIT_14s0066g00920
GO:0003886	molecular_function	DNA (cytosine-5-)-methyltransferase activity	1960	2	20476	5	0.0075507	0.0308289	4.17878	VIT_07s0130g00380;VIT_07s0130g00390
GO:0003887	molecular_function	DNA-directed DNA polymerase activity	1960	5	20476	19	0.00692505	0.0308289	2.74919	VIT_04s0008g03960;VIT_05s0051g00930;VIT_08s0007g06490;VIT_14s0128g00840;VIT_16s0039g00730
GO:0000384	molecular_function	first spliceosomal transesterification activity	1960	2	20476	5	0.0075507	0.0308289	4.17878	VIT_17s0000g03640;VIT_17s0000g03650
GO:0000389	biological_process	mRNA 3-splice site recognition	1960	1	20476	2	0.00915844	0.0308289	5.22347	VIT_01s0011g02040
GO:0015120	molecular_function	phosphoglycerate transmembrane transporter activity	1960	1	20476	2	0.00915844	0.0308289	5.22347	VIT_19s0177g00300
GO:0019478	biological_process	D-amino acid catabolic process	1960	1	20476	2	0.00915844	0.0308289	5.22347	VIT_17s0000g04890
GO:0008883	molecular_function	glutamyl-tRNA reductase activity	1960	1	20476	2	0.00915844	0.0308289	5.22347	VIT_03s0097g00710
GO:0004802	molecular_function	transketolase activity	1960	1	20476	2	0.00915844	0.0308289	5.22347	VIT_16s0022g01440
GO:0005690	cellular_component	U4atac snRNP	1960	1	20476	2	0.00915844	0.0308289	5.22347	VIT_01s0026g00230
GO:0008889	molecular_function	glycerophosphodiester phosphodiesterase activity	1960	2	20476	5	0.0075507	0.0308289	4.17878	VIT_14s0068g01500;VIT_18s0089g00620
GO:0044205	biological_process	de novo UMP biosynthetic process	1960	1	20476	2	0.00915844	0.0308289	5.22347	VIT_13s0139g00170
GO:0001078	molecular_function	transcriptional repressor activity, RNA polymerase II core promoter proximal region sequence-specific binding	1960	2	20476	5	0.0075507	0.0308289	4.17878	VIT_01s0011g02970;VIT_17s0000g01920
GO:0071215	biological_process	cellular response to abscisic acid stimulus	1960	2	20476	5	0.0075507	0.0308289	4.17878	VIT_01s0146g00260;VIT_13s0019g00590
GO:0006656	biological_process	phosphatidylcholine biosynthetic process	1960	1	20476	2	0.00915844	0.0308289	5.22347	VIT_17s0000g02430
GO:0006388	biological_process	tRNA splicing, via endonucleolytic cleavage and ligation	1960	2	20476	5	0.0075507	0.0308289	4.17878	VIT_06s0004g03300;VIT_15s0048g00280
GO:0010555	biological_process	response to mannitol	1960	1	20476	2	0.00915844	0.0308289	5.22347	VIT_07s0005g00750
GO:0000731	biological_process	DNA synthesis involved in DNA repair	1960	1	20476	2	0.00915844	0.0308289	5.22347	VIT_16s0039g00730
GO:0003697	molecular_function	single-stranded DNA binding	1960	9	20476	45	0.00889577	0.0308289	2.08939	VIT_05s0051g00930;VIT_06s0004g03600;VIT_10s0003g05490;VIT_10s0003g05590;VIT_10s0116g00450;VIT_11s0052g00550;VIT_14s0060g01230;VIT_14s0066g01630;VIT_18s0089g00930
GO:0033588	cellular_component	Elongator holoenzyme complex	1960	2	20476	5	0.0075507	0.0308289	4.17878	VIT_13s0019g00590;VIT_17s0000g10190
GO:0005730	cellular_component	nucleolus	1960	21	20476	131	0.00646796	0.0308289	1.6747	VIT_03s0091g00320;VIT_05s0020g00670;VIT_05s0077g01710;VIT_06s0004g03890;VIT_07s0005g00270;VIT_07s0005g00620;VIT_07s0104g00700;VIT_07s0104g01060;VIT_07s0130g00080;VIT_08s0007g00490;VIT_08s0007g05330;VIT_08s0007g07130;VIT_08s0105g00280;VIT_09s0002g06030;VIT_12s0028g03140;VIT_14s0066g01660;VIT_14s0068g00410;VIT_17s0000g00140;VIT_17s0000g08620;VIT_18s0001g14650;VIT_19s0014g01570
GO:0004614	molecular_function	phosphoglucomutase activity	1960	1	20476	2	0.00915844	0.0308289	5.22347	VIT_16s0022g02320
GO:0045717	biological_process	negative regulation of fatty acid biosynthetic process	1960	1	20476	2	0.00915844	0.0308289	5.22347	VIT_07s0005g03940
GO:0005736	cellular_component	DNA-directed RNA polymerase I complex	1960	5	20476	20	0.00910461	0.0308289	2.61173	VIT_04s0008g06580;VIT_06s0004g05830;VIT_11s0016g03530;VIT_13s0139g00310;VIT_18s0001g14650
GO:0048096	biological_process	chromatin-mediated maintenance of transcription	1960	1	20476	2	0.00915844	0.0308289	5.22347	VIT_10s0003g00510
GO:0005737	cellular_component	cytoplasm	1960	179	20476	1582	0.00717852	0.0308289	1.18205	VIT_00s0225g00100;VIT_00s0252g00130;VIT_00s0265g00070;VIT_00s0274g00090;VIT_00s1364g00010;VIT_01s0010g02900;VIT_01s0011g03390;VIT_01s0011g04360;VIT_01s0011g06630;VIT_01s0026g00190;VIT_01s0026g01340;VIT_01s0026g02080;VIT_01s0026g02400;VIT_01s0026g02660;VIT_01s0127g00590;VIT_02s0012g00750;VIT_02s0012g00760;VIT_02s0025g04830;VIT_02s0154g00110;VIT_02s0234g00100;VIT_03s0063g00940;VIT_03s0063g01080;VIT…
GO:0004345	molecular_function	glucose-6-phosphate dehydrogenase activity	1960	2	20476	5	0.0075507	0.0308289	4.17878	VIT_01s0146g00060;VIT_14s0171g00490
GO:0042793	biological_process	transcription from plastid promoter	1960	1	20476	2	0.00915844	0.0308289	5.22347	VIT_01s0011g00240
GO:0009699	biological_process	phenylpropanoid biosynthetic process	1960	7	20476	31	0.00736717	0.0308289	2.35899	VIT_03s0038g02050;VIT_04s0044g00040;VIT_06s0004g00970;VIT_06s0004g01010;VIT_06s0004g01020;VIT_06s0004g01030;VIT_17s0000g04880
GO:0050307	molecular_function	sucrose-phosphate phosphatase activity	1960	1	20476	2	0.00915844	0.0308289	5.22347	VIT_08s0032g00840
GO:0043132	biological_process	NAD transport	1960	1	20476	2	0.00915844	0.0308289	5.22347	VIT_07s0005g00950
GO:0019941	biological_process	modification-dependent protein catabolic process	1960	1	20476	2	0.00915844	0.0308289	5.22347	VIT_06s0004g07060
GO:0043139	molecular_function	5-3 DNA helicase activity	1960	2	20476	5	0.0075507	0.0308289	4.17878	VIT_10s0003g05490;VIT_10s0003g05590
GO:0000234	molecular_function	phosphoethanolamine N-methyltransferase activity	1960	1	20476	2	0.00915844	0.0308289	5.22347	VIT_17s0000g02430
GO:0015671	biological_process	oxygen transport	1960	1	20476	2	0.00915844	0.0308289	5.22347	VIT_03s0063g01960
GO:0015631	molecular_function	tubulin binding	1960	1	20476	2	0.00915844	0.0308289	5.22347	VIT_05s0077g00740
GO:0019363	biological_process	pyridine nucleotide biosynthetic process	1960	1	20476	2	0.00915844	0.0308289	5.22347	VIT_14s0066g01240
GO:0005850	cellular_component	eukaryotic translation initiation factor 2 complex	1960	1	20476	2	0.00915844	0.0308289	5.22347	VIT_06s0004g07100
GO:0004733	molecular_function	pyridoxamine-phosphate oxidase activity	1960	1	20476	2	0.00915844	0.0308289	5.22347	VIT_15s0046g00180
GO:0030621	molecular_function	U4 snRNA binding	1960	1	20476	2	0.00915844	0.0308289	5.22347	VIT_08s0007g05930
GO:0009157	biological_process	deoxyribonucleoside monophosphate biosynthetic process	1960	1	20476	2	0.00915844	0.0308289	5.22347	VIT_00s0592g00010
GO:0043874	molecular_function	acireductone synthase activity	1960	1	20476	2	0.00915844	0.0308289	5.22347	VIT_19s0014g02480
GO:0010445	cellular_component	nuclear dicing body	1960	1	20476	2	0.00915844	0.0308289	5.22347	VIT_18s0001g07670
GO:0010133	biological_process	proline catabolic process to glutamate	1960	1	20476	2	0.00915844	0.0308289	5.22347	VIT_14s0083g00520
GO:0017057	molecular_function	6-phosphogluconolactonase activity	1960	1	20476	2	0.00915844	0.0308289	5.22347	VIT_16s0098g01200
GO:0000978	molecular_function	RNA polymerase II core promoter proximal region sequence-specific DNA binding	1960	1	20476	2	0.00915844	0.0308289	5.22347	VIT_01s0011g02970
GO:0000390	biological_process	spliceosomal complex disassembly	1960	1	20476	2	0.00915844	0.0308289	5.22347	VIT_16s0039g00690
GO:0000350	biological_process	generation of catalytic spliceosome for second transesterification step	1960	1	20476	2	0.00915844	0.0308289	5.22347	VIT_07s0151g01010
GO:0051776	biological_process	detection of redox state	1960	1	20476	2	0.00915844	0.0308289	5.22347	VIT_01s0137g00760
GO:0015713	biological_process	phosphoglycerate transport	1960	1	20476	2	0.00915844	0.0308289	5.22347	VIT_19s0177g00300
GO:0015714	biological_process	phosphoenolpyruvate transport	1960	1	20476	2	0.00915844	0.0308289	5.22347	VIT_19s0177g00300
GO:0004506	molecular_function	squalene monooxygenase activity	1960	2	20476	5	0.0075507	0.0308289	4.17878	VIT_00s0525g00020;VIT_18s0001g08550
GO:0001666	biological_process	response to hypoxia	1960	1	20476	2	0.00915844	0.0308289	5.22347	VIT_04s0008g01110
GO:0030162	biological_process	regulation of proteolysis	1960	6	20476	25	0.00745587	0.0308289	2.50727	VIT_01s0026g02080;VIT_07s0129g00210;VIT_14s0068g02150;VIT_14s0171g00320;VIT_17s0000g05920;VIT_18s0001g02680
GO:0031597	cellular_component	cytosolic proteasome complex	1960	4	20476	14	0.00765223	0.0308289	2.98484	VIT_06s0004g08220;VIT_09s0002g00170;VIT_09s0002g05800;VIT_14s0060g02260
GO:0030123	cellular_component	AP-3 adaptor complex	1960	1	20476	2	0.00915844	0.0308289	5.22347	VIT_04s0023g01770
GO:0009851	biological_process	auxin biosynthetic process	1960	1	20476	2	0.00915844	0.0308289	5.22347	VIT_09s0002g05250
GO:0046685	biological_process	response to arsenic-containing substance	1960	1	20476	2	0.00915844	0.0308289	5.22347	VIT_08s0007g07520
GO:0006625	biological_process	protein targeting to peroxisome	1960	2	20476	5	0.0075507	0.0308289	4.17878	VIT_10s0003g01320;VIT_10s0071g00990
GO:0017133	cellular_component	mitochondrial electron transfer flavoprotein complex	1960	1	20476	2	0.00915844	0.0308289	5.22347	VIT_05s0049g00470
GO:0010256	biological_process	endomembrane system organization	1960	3	20476	9	0.00710873	0.0308289	3.48231	VIT_05s0020g02280;VIT_10s0003g00320;VIT_12s0035g00920
GO:0003977	molecular_function	UDP-N-acetylglucosamine diphosphorylase activity	1960	2	20476	5	0.0075507	0.0308289	4.17878	VIT_10s0003g02660;VIT_13s0067g01470
GO:0003978	molecular_function	UDP-glucose 4-epimerase activity	1960	2	20476	5	0.0075507	0.0308289	4.17878	VIT_02s0025g01560;VIT_10s0003g05640
GO:0000478	biological_process	endonucleolytic cleavage involved in rRNA processing	1960	1	20476	2	0.00915844	0.0308289	5.22347	VIT_11s0052g00190
GO:0000122	biological_process	negative regulation of transcription from RNA polymerase II promoter	1960	4	20476	14	0.00765223	0.0308289	2.98484	VIT_01s0011g02970;VIT_07s0104g00770;VIT_12s0028g03430;VIT_17s0000g01920
GO:0019521	biological_process	D-gluconate metabolic process	1960	1	20476	2	0.00915844	0.0308289	5.22347	VIT_02s0025g00900
GO:0000126	cellular_component	transcription factor TFIIIB complex	1960	1	20476	2	0.00915844	0.0308289	5.22347	VIT_08s0056g01250
GO:0070301	biological_process	cellular response to hydrogen peroxide	1960	1	20476	2	0.00915844	0.0308289	5.22347	VIT_03s0063g00300
GO:0004392	molecular_function	heme oxygenase (decyclizing) activity	1960	1	20476	2	0.00915844	0.0308289	5.22347	VIT_11s0016g05300
GO:0004004	molecular_function	ATP-dependent RNA helicase activity	1960	14	20476	78	0.00655763	0.0308289	1.87509	VIT_00s0441g00010;VIT_01s0011g04360;VIT_02s0025g03950;VIT_02s0025g04190;VIT_05s0020g01130;VIT_05s0020g02870;VIT_07s0005g00860;VIT_07s0191g00210;VIT_11s0016g00630;VIT_11s0016g05090;VIT_14s0068g00710;VIT_14s0108g00570;VIT_17s0000g03030;VIT_17s0000g04310
GO:0030515	molecular_function	snoRNA binding	1960	4	20476	14	0.00765223	0.0308289	2.98484	VIT_09s0002g06030;VIT_10s0116g01560;VIT_13s0019g00850;VIT_16s0039g01690
GO:0001129	molecular_function	RNA polymerase II transcription factor activity, TBP-class protein binding, involved in preinitiation complex assembly	1960	1	20476	2	0.00915844	0.0308289	5.22347	VIT_17s0000g04200
GO:0034203	biological_process	glycolipid translocation	1960	1	20476	2	0.00915844	0.0308289	5.22347	VIT_18s0089g01110
GO:0071034	biological_process	CUT catabolic process	1960	1	20476	2	0.00915844	0.0308289	5.22347	VIT_07s0104g00700
GO:0009934	biological_process	regulation of meristem structural organization	1960	1	20476	2	0.00915844	0.0308289	5.22347	VIT_05s0020g02940
GO:0009663	biological_process	plasmodesma organization	1960	1	20476	2	0.00915844	0.0308289	5.22347	VIT_18s0001g13660
GO:0006788	biological_process	heme oxidation	1960	1	20476	2	0.00915844	0.0308289	5.22347	VIT_11s0016g05300
GO:0009000	molecular_function	selenocysteine lyase activity	1960	1	20476	2	0.00915844	0.0308289	5.22347	VIT_06s0009g02300
GO:0006165	biological_process	nucleoside diphosphate phosphorylation	1960	2	20476	5	0.0075507	0.0308289	4.17878	VIT_02s0025g01500;VIT_09s0002g00950
GO:0010603	biological_process	regulation of cytoplasmic mRNA processing body assembly	1960	1	20476	2	0.00915844	0.0308289	5.22347	VIT_19s0090g00300
GO:0010021	biological_process	amylopectin biosynthetic process	1960	1	20476	2	0.00915844	0.0308289	5.22347	VIT_16s0098g01780
GO:0046570	molecular_function	methylthioribulose 1-phosphate dehydratase activity	1960	1	20476	2	0.00915844	0.0308289	5.22347	VIT_19s0014g02480
GO:0009435	biological_process	NAD biosynthetic process	1960	2	20476	5	0.0075507	0.0308289	4.17878	VIT_07s0031g00460;VIT_14s0066g01240
GO:0006595	biological_process	polyamine metabolic process	1960	1	20476	2	0.00915844	0.0308289	5.22347	VIT_16s0050g02670
GO:0010143	biological_process	cutin biosynthetic process	1960	3	20476	9	0.00710873	0.0308289	3.48231	VIT_08s0007g02000;VIT_13s0019g01990;VIT_15s0046g02400
GO:0010105	biological_process	negative regulation of ethylene-activated signaling pathway	1960	2	20476	5	0.0075507	0.0308289	4.17878	VIT_05s0049g00090;VIT_14s0081g00630
GO:0080092	biological_process	regulation of pollen tube growth	1960	1	20476	2	0.00915844	0.0308289	5.22347	VIT_17s0000g06340
GO:0000015	cellular_component	phosphopyruvate hydratase complex	1960	2	20476	5	0.0075507	0.0308289	4.17878	VIT_16s0022g01770;VIT_17s0000g04540
GO:0000056	biological_process	ribosomal small subunit export from nucleus	1960	2	20476	5	0.0075507	0.0308289	4.17878	VIT_13s0067g00670;VIT_18s0001g13560
GO:0048530	biological_process	fruit morphogenesis	1960	1	20476	2	0.00915844	0.0308289	5.22347	VIT_13s0019g00590
GO:0019499	biological_process	cyanide metabolic process	1960	1	20476	2	0.00915844	0.0308289	5.22347	VIT_15s0046g02300
GO:0004590	molecular_function	orotidine-5-phosphate decarboxylase activity	1960	1	20476	2	0.00915844	0.0308289	5.22347	VIT_13s0139g00170
GO:0004550	molecular_function	nucleoside diphosphate kinase activity	1960	2	20476	5	0.0075507	0.0308289	4.17878	VIT_02s0025g01500;VIT_09s0002g00950
GO:0005672	cellular_component	transcription factor TFIIA complex	1960	1	20476	2	0.00915844	0.0308289	5.22347	VIT_18s0001g07830
GO:0048579	biological_process	negative regulation of long-day photoperiodism, flowering	1960	1	20476	2	0.00915844	0.0308289	5.22347	VIT_07s0005g05590
GO:0004869	molecular_function	cysteine-type endopeptidase inhibitor activity	1960	4	20476	14	0.00765223	0.0308289	2.98484	VIT_00s0187g00040;VIT_00s0187g00110;VIT_06s0009g02230;VIT_08s0040g00770
GO:0004514	molecular_function	nicotinate-nucleotide diphosphorylase (carboxylating) activity	1960	1	20476	2	0.00915844	0.0308289	5.22347	VIT_07s0031g00460
GO:0052745	molecular_function	inositol phosphate phosphatase activity	1960	1	20476	2	0.00915844	0.0308289	5.22347	VIT_13s0067g01780
GO:0045036	biological_process	protein targeting to chloroplast	1960	1	20476	2	0.00915844	0.0308289	5.22347	VIT_11s0118g00260
GO:0001054	molecular_function	RNA polymerase I activity	1960	5	20476	20	0.00910461	0.0308289	2.61173	VIT_04s0008g06580;VIT_06s0004g05830;VIT_11s0016g03530;VIT_13s0139g00310;VIT_18s0001g14650
GO:0016415	molecular_function	octanoyltransferase activity	1960	1	20476	2	0.00915844	0.0308289	5.22347	VIT_06s0004g01370
GO:0009590	biological_process	detection of gravity	1960	1	20476	2	0.00915844	0.0308289	5.22347	VIT_16s0022g02320
GO:0009553	biological_process	embryo sac development	1960	4	20476	14	0.00765223	0.0308289	2.98484	VIT_05s0020g00690;VIT_07s0104g01060;VIT_09s0002g06030;VIT_19s0177g00300
GO:0006672	biological_process	ceramide metabolic process	1960	1	20476	2	0.00915844	0.0308289	5.22347	VIT_12s0034g02170
GO:0006636	biological_process	unsaturated fatty acid biosynthetic process	1960	1	20476	2	0.00915844	0.0308289	5.22347	VIT_09s0002g06970
GO:0042349	molecular_function	guiding stereospecific synthesis activity	1960	7	20476	31	0.00736717	0.0308289	2.35899	VIT_03s0038g02050;VIT_04s0044g00040;VIT_06s0004g00970;VIT_06s0004g01010;VIT_06s0004g01020;VIT_06s0004g01030;VIT_17s0000g04880
GO:0006011	biological_process	UDP-glucose metabolic process	1960	1	20476	2	0.00915844	0.0308289	5.22347	VIT_13s0067g01470
GO:0006369	biological_process	termination of RNA polymerase II transcription	1960	2	20476	5	0.0075507	0.0308289	4.17878	VIT_06s0009g01900;VIT_18s0001g11690
GO:0032877	biological_process	positive regulation of DNA endoreduplication	1960	1	20476	2	0.00915844	0.0308289	5.22347	VIT_07s0005g06340
GO:0006099	biological_process	tricarboxylic acid cycle	1960	7	20476	31	0.00736717	0.0308289	2.35899	VIT_04s0023g01650;VIT_12s0142g00610;VIT_13s0156g00180;VIT_14s0060g01700;VIT_14s0066g00950;VIT_15s0021g02410;VIT_19s0014g01640
GO:1990592	biological_process	protein K69-linked ufmylation	1960	1	20476	2	0.00915844	0.0308289	5.22347	VIT_18s0001g03580
GO:0043967	biological_process	histone H4 acetylation	1960	2	20476	5	0.0075507	0.0308289	4.17878	VIT_14s0066g01450;VIT_18s0001g09710
GO:0003983	molecular_function	UTP:glucose-1-phosphate uridylyltransferase activity	1960	1	20476	2	0.00915844	0.0308289	5.22347	VIT_13s0067g01470
GO:0010264	biological_process	myo-inositol hexakisphosphate biosynthetic process	1960	1	20476	2	0.00915844	0.0308289	5.22347	VIT_06s0004g06580
GO:0000480	biological_process	endonucleolytic cleavage in 5-ETS of tricistronic rRNA transcript (SSU-rRNA, 5.8S rRNA, LSU-rRNA)	1960	1	20476	2	0.00915844	0.0308289	5.22347	VIT_17s0000g00140
GO:0018107	biological_process	peptidyl-threonine phosphorylation	1960	4	20476	14	0.00765223	0.0308289	2.98484	VIT_06s0004g01140;VIT_06s0004g07870;VIT_08s0058g01090;VIT_09s0070g00160
GO:0004634	molecular_function	phosphopyruvate hydratase activity	1960	2	20476	5	0.0075507	0.0308289	4.17878	VIT_16s0022g01770;VIT_17s0000g04540
GO:0045736	biological_process	negative regulation of cyclin-dependent protein serine/threonine kinase activity	1960	1	20476	2	0.00915844	0.0308289	5.22347	VIT_07s0005g06340
GO:0005758	cellular_component	mitochondrial intermembrane space	1960	3	20476	9	0.00710873	0.0308289	3.48231	VIT_06s0004g01810;VIT_18s0001g05810;VIT_19s0014g02730
GO:0009902	biological_process	chloroplast relocation	1960	1	20476	2	0.00915844	0.0308289	5.22347	VIT_02s0025g01710
GO:0006790	biological_process	sulfur compound metabolic process	1960	3	20476	9	0.00710873	0.0308289	3.48231	VIT_06s0009g02300;VIT_08s0007g03330;VIT_08s0007g03400
GO:0071008	cellular_component	U2-type post-mRNA release spliceosomal complex	1960	1	20476	2	0.00915844	0.0308289	5.22347	VIT_16s0039g00690
GO:0071049	biological_process	nuclear retention of pre-mRNA with aberrant 3-ends at the site of transcription	1960	1	20476	2	0.00915844	0.0308289	5.22347	VIT_07s0104g00700
GO:0090610	biological_process	bundle sheath cell fate specification	1960	1	20476	2	0.00915844	0.0308289	5.22347	VIT_03s0017g01660
GO:0010468	biological_process	regulation of gene expression	1960	6	20476	26	0.00937569	0.0315016	2.41083	VIT_01s0137g00760;VIT_03s0063g00270;VIT_04s0044g00300;VIT_07s0005g02300;VIT_12s0059g01680;VIT_14s0060g00410
GO:0045548	molecular_function	phenylalanine ammonia-lyase activity	1960	4	20476	15	0.0105863	0.0351774	2.78585	VIT_06s0004g02620;VIT_08s0040g01710;VIT_13s0019g04460;VIT_16s0039g01100
GO:0006535	biological_process	cysteine biosynthetic process from serine	1960	4	20476	15	0.0105863	0.0351774	2.78585	VIT_08s0056g00820;VIT_14s0030g01560;VIT_15s0046g02300;VIT_19s0015g00130
GO:0009800	biological_process	cinnamic acid biosynthetic process	1960	4	20476	15	0.0105863	0.0351774	2.78585	VIT_06s0004g02620;VIT_08s0040g01710;VIT_13s0019g04460;VIT_16s0039g01100
GO:0009698	biological_process	phenylpropanoid metabolic process	1960	4	20476	15	0.0105863	0.0351774	2.78585	VIT_06s0004g02620;VIT_08s0040g01710;VIT_13s0019g04460;VIT_16s0039g01100
GO:0006098	biological_process	pentose-phosphate shunt	1960	4	20476	15	0.0105863	0.0351774	2.78585	VIT_01s0146g00060;VIT_02s0025g00900;VIT_14s0171g00490;VIT_16s0098g01200
GO:0016841	molecular_function	ammonia-lyase activity	1960	4	20476	15	0.0105863	0.0351774	2.78585	VIT_06s0004g02620;VIT_08s0040g01710;VIT_13s0019g04460;VIT_16s0039g01100
GO:0010114	biological_process	response to red light	1960	3	20476	10	0.0109583	0.0360826	3.13408	VIT_04s0008g05210;VIT_13s0067g00860;VIT_15s0046g01510
GO:0030490	biological_process	maturation of SSU-rRNA	1960	3	20476	10	0.0109583	0.0360826	3.13408	VIT_07s0005g00620;VIT_07s0031g01200;VIT_17s0000g08620
GO:0005978	biological_process	glycogen biosynthetic process	1960	3	20476	10	0.0109583	0.0360826	3.13408	VIT_03s0038g04570;VIT_16s0022g02320;VIT_19s0090g00920
GO:0004124	molecular_function	cysteine synthase activity	1960	3	20476	10	0.0109583	0.0360826	3.13408	VIT_08s0056g00820;VIT_14s0030g01560;VIT_15s0046g02300
GO:0051123	biological_process	RNA polymerase II transcriptional preinitiation complex assembly	1960	3	20476	10	0.0109583	0.0360826	3.13408	VIT_08s0007g03700;VIT_17s0000g04200;VIT_18s0001g07830
GO:0001731	biological_process	formation of translation preinitiation complex	1960	5	20476	21	0.0117331	0.0385638	2.48737	VIT_01s0011g06630;VIT_08s0007g00970;VIT_13s0074g00310;VIT_14s0068g00220;VIT_18s0089g00360
GO:0005777	cellular_component	peroxisome	1960	11	20476	62	0.0134888	0.044254	1.85349	VIT_02s0154g00610;VIT_03s0063g00270;VIT_04s0023g00700;VIT_04s0044g00300;VIT_07s0005g02300;VIT_07s0130g00080;VIT_10s0071g00990;VIT_12s0028g01390;VIT_12s0028g02660;VIT_13s0067g00160;VIT_14s0060g00410
GO:0010304	biological_process	PSII associated light-harvesting complex II catabolic process	1960	2	20476	6	0.0140299	0.0448116	3.48231	VIT_12s0028g01600;VIT_18s0001g00190
GO:0004372	molecular_function	glycine hydroxymethyltransferase activity	1960	2	20476	6	0.0140299	0.0448116	3.48231	VIT_00s0211g00120;VIT_18s0001g07960
GO:0006183	biological_process	GTP biosynthetic process	1960	2	20476	6	0.0140299	0.0448116	3.48231	VIT_02s0025g01500;VIT_09s0002g00950
GO:0010319	cellular_component	stromule	1960	2	20476	6	0.0140299	0.0448116	3.48231	VIT_01s0127g00740;VIT_16s0022g02320
GO:0051726	biological_process	regulation of cell cycle	1960	2	20476	6	0.0140299	0.0448116	3.48231	VIT_01s0011g04420;VIT_14s0068g00840
GO:0010206	biological_process	photosystem II repair	1960	2	20476	6	0.0140299	0.0448116	3.48231	VIT_12s0028g01600;VIT_18s0001g00190
GO:0009817	biological_process	defense response to fungus, incompatible interaction	1960	2	20476	6	0.0140299	0.0448116	3.48231	VIT_02s0025g04340;VIT_05s0020g01130
GO:0050896	biological_process	response to stimulus	1960	2	20476	6	0.0140299	0.0448116	3.48231	VIT_05s0049g00090;VIT_14s0081g00630
GO:0008977	molecular_function	prephenate dehydrogenase activity	1960	2	20476	6	0.0140299	0.0448116	3.48231	VIT_09s0002g08070;VIT_13s0067g02120
GO:0004665	molecular_function	prephenate dehydrogenase (NADP+) activity	1960	2	20476	6	0.0140299	0.0448116	3.48231	VIT_09s0002g08070;VIT_13s0067g02120
GO:0045454	biological_process	cell redox homeostasis	1960	18	20476	116	0.0140242	0.0448116	1.62108	VIT_00s0304g00060;VIT_01s0127g00590;VIT_02s0025g01710;VIT_05s0020g00600;VIT_05s0020g02850;VIT_10s0116g01650;VIT_11s0016g02310;VIT_12s0028g03010;VIT_12s0059g00760;VIT_13s0019g00340;VIT_13s0067g01650;VIT_13s0084g00790;VIT_14s0060g01410;VIT_14s0108g00400;VIT_18s0001g04600;VIT_18s0001g05730;VIT_18s0001g13250;VIT_18s0001g14730
GO:0004478	molecular_function	methionine adenosyltransferase activity	1960	2	20476	6	0.0140299	0.0448116	3.48231	VIT_05s0020g00670;VIT_08s0007g05000
GO:0006826	biological_process	iron ion transport	1960	2	20476	6	0.0140299	0.0448116	3.48231	VIT_08s0058g00410;VIT_08s0058g00440
GO:0006556	biological_process	S-adenosylmethionine biosynthetic process	1960	2	20476	6	0.0140299	0.0448116	3.48231	VIT_05s0020g00670;VIT_08s0007g05000
GO:0009094	biological_process	L-phenylalanine biosynthetic process	1960	2	20476	6	0.0140299	0.0448116	3.48231	VIT_06s0004g03430;VIT_06s0061g01300
GO:0090503	biological_process	RNA phosphodiester bond hydrolysis, exonucleolytic	1960	4	20476	16	0.0142049	0.0451318	2.61173	VIT_06s0080g01090;VIT_08s0007g02570;VIT_14s0066g00920;VIT_19s0015g00640
GO:0031595	cellular_component	nuclear proteasome complex	1960	4	20476	16	0.0142049	0.0451318	2.61173	VIT_06s0004g08220;VIT_09s0002g00170;VIT_09s0002g05800;VIT_14s0060g02260
GO:0006559	biological_process	L-phenylalanine catabolic process	1960	4	20476	16	0.0142049	0.0451318	2.61173	VIT_06s0004g02620;VIT_08s0040g01710;VIT_13s0019g04460;VIT_16s0039g01100
GO:0009408	biological_process	response to heat	1960	7	20476	35	0.0156106	0.0495111	2.08939	VIT_00s0324g00040;VIT_04s0008g01110;VIT_04s0008g05870;VIT_08s0007g01430;VIT_12s0035g01910;VIT_15s0021g02090;VIT_17s0000g02030
GO:0009793	biological_process	embryo development ending in seed dormancy	1960	10	20476	56	0.0158204	0.0500886	1.86552	VIT_01s0146g00260;VIT_03s0063g01380;VIT_05s0020g00690;VIT_05s0029g01230;VIT_07s0129g00930;VIT_11s0016g03860;VIT_17s0000g01350;VIT_18s0001g13660;VIT_19s0085g00490;VIT_19s0177g00300
GO:0009570	cellular_component	chloroplast stroma	1960	22	20476	150	0.015898	0.0501789	1.53222	VIT_00s0250g00020;VIT_01s0011g03380;VIT_01s0127g00740;VIT_01s0137g00760;VIT_02s0012g02240;VIT_06s0004g03430;VIT_06s0061g01300;VIT_07s0151g01060;VIT_08s0040g03280;VIT_08s0056g01170;VIT_09s0002g06980;VIT_13s0067g02870;VIT_13s0067g03820;VIT_14s0030g00650;VIT_14s0030g00670;VIT_15s0048g02560;VIT_16s0022g02320;VIT_16s0098g01780;VIT_17s0000g04540;VIT_18s0001g07060;VIT_19s0014g02480;VIT_19s0027g01790
GO:0008283	biological_process	cell proliferation	1960	3	20476	11	0.015932	0.0501789	2.84917	VIT_11s0016g05490;VIT_13s0019g00590;VIT_17s0000g10190
GO:0043966	biological_process	histone H3 acetylation	1960	3	20476	11	0.015932	0.0501789	2.84917	VIT_08s0007g03700;VIT_14s0066g01450;VIT_16s0039g01810
GO:0016818	molecular_function	hydrolase activity, acting on acid anhydrides, in phosphorus-containing anhydrides	1960	4	20476	17	0.0185688	0.057681	2.4581	VIT_06s0061g01190;VIT_08s0007g05200;VIT_08s0040g01020;VIT_17s0000g02050
GO:0016627	molecular_function	oxidoreductase activity, acting on the CH-CH group of donors	1960	5	20476	23	0.0185057	0.057681	2.27107	VIT_04s0023g01650;VIT_12s0028g02660;VIT_15s0048g02220;VIT_19s0014g00080;VIT_19s0015g01340
GO:0030150	biological_process	protein import into mitochondrial matrix	1960	4	20476	17	0.0185688	0.057681	2.4581	VIT_05s0077g01190;VIT_12s0057g00900;VIT_18s0001g00750;VIT_19s0090g01190
GO:0008272	biological_process	sulfate transport	1960	4	20476	17	0.0185688	0.057681	2.4581	VIT_01s0011g06190;VIT_07s0151g00340;VIT_11s0016g04160;VIT_13s0019g00010
GO:0006352	biological_process	DNA-templated transcription, initiation	1960	5	20476	23	0.0185057	0.057681	2.27107	VIT_06s0004g00180;VIT_08s0007g03700;VIT_08s0040g01560;VIT_08s0056g01250;VIT_15s0046g02440
GO:0006012	biological_process	galactose metabolic process	1960	4	20476	17	0.0185688	0.057681	2.4581	VIT_02s0025g01560;VIT_05s0077g00690;VIT_08s0007g07430;VIT_10s0003g05640
GO:0033290	cellular_component	eukaryotic 48S preinitiation complex	1960	4	20476	17	0.0185688	0.057681	2.4581	VIT_01s0011g06630;VIT_06s0004g07100;VIT_08s0007g00970;VIT_14s0068g00220
GO:0006400	biological_process	tRNA modification	1960	5	20476	23	0.0185057	0.057681	2.27107	VIT_06s0061g01410;VIT_08s0040g01440;VIT_13s0019g00590;VIT_14s0066g00320;VIT_19s0014g01630
GO:0010344	biological_process	seed oilbody biogenesis	1960	1	20476	3	0.0257236	0.0652457	3.48231	VIT_14s0066g00700
GO:0010305	biological_process	leaf vascular tissue pattern formation	1960	2	20476	7	0.0228196	0.0652457	2.98484	VIT_05s0029g01230;VIT_18s0001g07670
GO:0051980	molecular_function	iron-nicotianamine transmembrane transporter activity	1960	1	20476	3	0.0257236	0.0652457	3.48231	VIT_16s0098g01250
GO:0010039	biological_process	response to iron ion	1960	1	20476	3	0.0257236	0.0652457	3.48231	VIT_16s0098g01250
GO:0033063	cellular_component	Rad51B-Rad51C-Rad51D-XRCC2 complex	1960	1	20476	3	0.0257236	0.0652457	3.48231	VIT_06s0004g03600
GO:2001070	molecular_function	starch binding	1960	2	20476	7	0.0228196	0.0652457	2.98484	VIT_05s0062g00900;VIT_12s0057g01320
GO:0045544	molecular_function	gibberellin 20-oxidase activity	1960	1	20476	3	0.0257236	0.0652457	3.48231	VIT_15s0048g01320
GO:0005838	cellular_component	proteasome regulatory particle	1960	1	20476	3	0.0257236	0.0652457	3.48231	VIT_02s0025g02010
GO:0008177	molecular_function	succinate dehydrogenase (ubiquinone) activity	1960	1	20476	3	0.0257236	0.0652457	3.48231	VIT_04s0023g01650
GO:0006563	biological_process	L-serine metabolic process	1960	2	20476	7	0.0228196	0.0652457	2.98484	VIT_00s0211g00120;VIT_18s0001g07960
GO:0042276	biological_process	error-prone translesion synthesis	1960	1	20476	3	0.0257236	0.0652457	3.48231	VIT_14s0128g00840
GO:0010150	biological_process	leaf senescence	1960	3	20476	12	0.0221173	0.0652457	2.61173	VIT_01s0146g00260;VIT_15s0046g02190;VIT_19s0014g01570
GO:0035066	biological_process	positive regulation of histone acetylation	1960	2	20476	7	0.0228196	0.0652457	2.98484	VIT_07s0005g03940;VIT_11s0016g02410
GO:0000375	biological_process	RNA splicing, via transesterification reactions	1960	1	20476	3	0.0257236	0.0652457	3.48231	VIT_05s0049g01040
GO:0004521	molecular_function	endoribonuclease activity	1960	1	20476	3	0.0257236	0.0652457	3.48231	VIT_18s0001g01670
GO:0048509	biological_process	regulation of meristem development	1960	1	20476	3	0.0257236	0.0652457	3.48231	VIT_01s0011g06190
GO:0034456	cellular_component	UTP-C complex	1960	1	20476	3	0.0257236	0.0652457	3.48231	VIT_14s0083g00590
GO:0050832	biological_process	defense response to fungus	1960	7	20476	37	0.0216004	0.0652457	1.97645	VIT_01s0011g05570;VIT_03s0063g00460;VIT_03s0063g01380;VIT_08s0007g06350;VIT_09s0018g00240;VIT_14s0081g00020;VIT_14s0081g00030
GO:0006376	biological_process	mRNA splice site selection	1960	1	20476	3	0.0257236	0.0652457	3.48231	VIT_14s0060g02290
GO:0003992	molecular_function	N2-acetyl-L-ornithine:2-oxoglutarate 5-aminotransferase activity	1960	1	20476	3	0.0257236	0.0652457	3.48231	VIT_19s0027g01790
GO:0017196	biological_process	N-terminal peptidyl-methionine acetylation	1960	1	20476	3	0.0257236	0.0652457	3.48231	VIT_16s0039g01810
GO:0000104	molecular_function	succinate dehydrogenase activity	1960	1	20476	3	0.0257236	0.0652457	3.48231	VIT_04s0023g01650
GO:0005761	cellular_component	mitochondrial ribosome	1960	1	20476	3	0.0257236	0.0652457	3.48231	VIT_17s0000g07870
GO:0004602	molecular_function	glutathione peroxidase activity	1960	2	20476	7	0.0228196	0.0652457	2.98484	VIT_02s0025g03600;VIT_05s0102g00120
GO:0009910	biological_process	negative regulation of flower development	1960	2	20476	7	0.0228196	0.0652457	2.98484	VIT_07s0005g05590;VIT_11s0016g05490
GO:0031071	molecular_function	cysteine desulfurase activity	1960	1	20476	3	0.0257236	0.0652457	3.48231	VIT_06s0009g02300
GO:0031386	molecular_function	protein tag	1960	2	20476	7	0.0228196	0.0652457	2.98484	VIT_01s0011g04230;VIT_12s0059g01310
GO:0031305	cellular_component	integral component of mitochondrial inner membrane	1960	4	20476	18	0.02373	0.0652457	2.32154	VIT_05s0077g01190;VIT_05s0077g02320;VIT_13s0067g02300;VIT_14s0060g02300
GO:0046474	biological_process	glycerophospholipid biosynthetic process	1960	1	20476	3	0.0257236	0.0652457	3.48231	VIT_13s0019g03480
GO:0006101	biological_process	citrate metabolic process	1960	1	20476	3	0.0257236	0.0652457	3.48231	VIT_13s0156g00180
GO:0072321	biological_process	chaperone-mediated protein transport	1960	1	20476	3	0.0257236	0.0652457	3.48231	VIT_02s0025g02990
GO:0032968	biological_process	positive regulation of transcription elongation from RNA polymerase II promoter	1960	3	20476	12	0.0221173	0.0652457	2.61173	VIT_00s0187g00350;VIT_14s0060g00570;VIT_18s0001g13370
GO:1901006	biological_process	ubiquinone-6 biosynthetic process	1960	1	20476	3	0.0257236	0.0652457	3.48231	VIT_04s0008g07400
GO:1990022	biological_process	RNA polymerase III complex localization to nucleus	1960	1	20476	3	0.0257236	0.0652457	3.48231	VIT_05s0077g00700
GO:0043169	molecular_function	cation binding	1960	8	20476	45	0.0248078	0.0652457	1.85723	VIT_03s0063g00450;VIT_03s0091g00470;VIT_05s0020g02940;VIT_06s0004g06840;VIT_07s0005g02110;VIT_07s0129g00520;VIT_13s0067g01270;VIT_19s0090g00920
GO:0015936	biological_process	coenzyme A metabolic process	1960	1	20476	3	0.0257236	0.0652457	3.48231	VIT_03s0038g04100
GO:0033617	biological_process	mitochondrial respiratory chain complex IV assembly	1960	3	20476	12	0.0221173	0.0652457	2.61173	VIT_05s0077g02320;VIT_13s0067g02300;VIT_14s0060g02300
GO:0070449	cellular_component	elongin complex	1960	3	20476	12	0.0221173	0.0652457	2.61173	VIT_01s0026g00420;VIT_03s0038g02240;VIT_08s0040g00990
GO:0004450	molecular_function	isocitrate dehydrogenase (NADP+) activity	1960	1	20476	3	0.0257236	0.0652457	3.48231	VIT_14s0066g00950
GO:0004766	molecular_function	spermidine synthase activity	1960	1	20476	3	0.0257236	0.0652457	3.48231	VIT_16s0050g02670
GO:0042555	cellular_component	MCM complex	1960	2	20476	7	0.0228196	0.0652457	2.98484	VIT_03s0038g00300;VIT_13s0067g02530
GO:0009415	biological_process	response to water	1960	1	20476	3	0.0257236	0.0652457	3.48231	VIT_04s0023g02480
GO:0006269	biological_process	DNA replication, synthesis of RNA primer	1960	1	20476	3	0.0257236	0.0652457	3.48231	VIT_05s0051g00930
GO:0035308	biological_process	negative regulation of protein dephosphorylation	1960	1	20476	3	0.0257236	0.0652457	3.48231	VIT_01s0026g02660
GO:0000381	biological_process	regulation of alternative mRNA splicing, via spliceosome	1960	1	20476	3	0.0257236	0.0652457	3.48231	VIT_01s0011g02040
GO:0000304	biological_process	response to singlet oxygen	1960	1	20476	3	0.0257236	0.0652457	3.48231	VIT_17s0000g08220
GO:0070569	molecular_function	uridylyltransferase activity	1960	2	20476	7	0.0228196	0.0652457	2.98484	VIT_10s0003g02660;VIT_13s0067g01470
GO:0005655	cellular_component	nucleolar ribonuclease P complex	1960	4	20476	18	0.02373	0.0652457	2.32154	VIT_06s0004g03880;VIT_06s0061g01450;VIT_07s0005g02600;VIT_13s0074g00650
GO:0005657	cellular_component	replication fork	1960	1	20476	3	0.0257236	0.0652457	3.48231	VIT_06s0004g03600
GO:0016706	molecular_function	oxidoreductase activity, acting on paired donors, with incorporation or reduction of molecular oxygen, 2-oxoglutarate as one donor, and incorporation of one atom each of oxygen into both donors	1960	1	20476	3	0.0257236	0.0652457	3.48231	VIT_07s0005g00160
GO:0009267	biological_process	cellular response to starvation	1960	1	20476	3	0.0257236	0.0652457	3.48231	VIT_07s0005g01450
GO:0032545	cellular_component	CURI complex	1960	1	20476	3	0.0257236	0.0652457	3.48231	VIT_14s0083g00590
GO:0032587	cellular_component	ruffle membrane	1960	1	20476	3	0.0257236	0.0652457	3.48231	VIT_11s0016g00400
GO:0035196	biological_process	production of miRNAs involved in gene silencing by miRNA	1960	1	20476	3	0.0257236	0.0652457	3.48231	VIT_18s0001g07670
GO:0003960	molecular_function	NADPH:quinone reductase activity	1960	1	20476	3	0.0257236	0.0652457	3.48231	VIT_09s0002g08470
GO:0000774	molecular_function	adenyl-nucleotide exchange factor activity	1960	1	20476	3	0.0257236	0.0652457	3.48231	VIT_19s0090g01190
GO:0070681	biological_process	glutaminyl-tRNAGln biosynthesis via transamidation	1960	1	20476	3	0.0257236	0.0652457	3.48231	VIT_11s0016g03800
GO:0015866	biological_process	ADP transport	1960	1	20476	3	0.0257236	0.0652457	3.48231	VIT_09s0002g05710
GO:0019249	biological_process	lactate biosynthetic process	1960	1	20476	3	0.0257236	0.0652457	3.48231	VIT_03s0063g00300
GO:0004612	molecular_function	phosphoenolpyruvate carboxykinase (ATP) activity	1960	1	20476	3	0.0257236	0.0652457	3.48231	VIT_00s1995g00010
GO:0004654	molecular_function	polyribonucleotide nucleotidyltransferase activity	1960	1	20476	3	0.0257236	0.0652457	3.48231	VIT_14s0066g00920
GO:0005732	cellular_component	small nucleolar ribonucleoprotein complex	1960	1	20476	3	0.0257236	0.0652457	3.48231	VIT_17s0000g08620
GO:0016591	cellular_component	DNA-directed RNA polymerase II, holoenzyme	1960	2	20476	7	0.0228196	0.0652457	2.98484	VIT_00s0672g00010;VIT_03s0063g02700
GO:0009960	biological_process	endosperm development	1960	1	20476	3	0.0257236	0.0652457	3.48231	VIT_17s0000g01350
GO:0009657	biological_process	plastid organization	1960	1	20476	3	0.0257236	0.0652457	3.48231	VIT_13s0084g00790
GO:0042719	cellular_component	mitochondrial intermembrane space protein transporter complex	1960	1	20476	3	0.0257236	0.0652457	3.48231	VIT_02s0025g02990
GO:0042134	molecular_function	rRNA primary transcript binding	1960	1	20476	3	0.0257236	0.0652457	3.48231	VIT_13s0019g00850
GO:0002192	biological_process	IRES-dependent translational initiation	1960	1	20476	3	0.0257236	0.0652457	3.48231	VIT_18s0089g00360
GO:0006426	biological_process	glycyl-tRNA aminoacylation	1960	1	20476	3	0.0257236	0.0652457	3.48231	VIT_17s0000g00160
GO:0010099	biological_process	regulation of photomorphogenesis	1960	1	20476	3	0.0257236	0.0652457	3.48231	VIT_04s0008g05210
GO:0010017	biological_process	red or far-red light signaling pathway	1960	2	20476	7	0.0228196	0.0652457	2.98484	VIT_04s0008g05210;VIT_13s0067g00860
GO:0019985	biological_process	translesion synthesis	1960	1	20476	3	0.0257236	0.0652457	3.48231	VIT_14s0128g00840
GO:0000276	cellular_component	mitochondrial proton-transporting ATP synthase complex, coupling factor F(o)	1960	2	20476	7	0.0228196	0.0652457	2.98484	VIT_00s0438g00020;VIT_09s0002g02480
GO:0033314	biological_process	mitotic DNA replication checkpoint	1960	2	20476	7	0.0228196	0.0652457	2.98484	VIT_04s0023g03780;VIT_14s0083g00440
GO:0004420	molecular_function	hydroxymethylglutaryl-CoA reductase (NADPH) activity	1960	1	20476	3	0.0257236	0.0652457	3.48231	VIT_03s0038g04100
GO:0045292	biological_process	mRNA cis splicing, via spliceosome	1960	2	20476	7	0.0228196	0.0652457	2.98484	VIT_03s0063g00900;VIT_17s0000g05450
GO:0030663	cellular_component	COPI-coated vesicle membrane	1960	1	20476	3	0.0257236	0.0652457	3.48231	VIT_09s0018g02080
GO:0052381	molecular_function	tRNA dimethylallyltransferase activity	1960	2	20476	7	0.0228196	0.0652457	2.98484	VIT_06s0061g01410;VIT_19s0014g01630
GO:0030627	molecular_function	pre-mRNA 5-splice site binding	1960	1	20476	3	0.0257236	0.0652457	3.48231	VIT_07s0104g01170
GO:0016363	cellular_component	nuclear matrix	1960	1	20476	3	0.0257236	0.0652457	3.48231	VIT_13s0019g00850
GO:0016324	cellular_component	apical plasma membrane	1960	1	20476	3	0.0257236	0.0652457	3.48231	VIT_18s0001g07310
GO:0046872	molecular_function	metal ion binding	1960	184	20476	1679	0.0211972	0.0652457	1.14487	VIT_00s0179g00260;VIT_00s0226g00030;VIT_00s0271g00010;VIT_00s0346g00120;VIT_00s0361g00100;VIT_00s0399g00060;VIT_00s0705g00010;VIT_00s0790g00020;VIT_01s0010g01090;VIT_01s0010g01770;VIT_01s0011g00210;VIT_01s0011g00650;VIT_01s0011g01360;VIT_01s0011g02060;VIT_01s0011g05570;VIT_01s0026g00850;VIT_01s0026g00930;VIT_01s0026g02470;VIT_01s0150g00160;VIT_02s0012g00450;VIT_02s0012g00540;VIT_02s0012g01640;VIT…
GO:0031123	biological_process	RNA 3-end processing	1960	2	20476	7	0.0228196	0.0652457	2.98484	VIT_05s0077g00650;VIT_18s0001g01800
GO:0002237	biological_process	response to molecule of bacterial origin	1960	1	20476	3	0.0257236	0.0652457	3.48231	VIT_09s0018g00240
GO:0003896	molecular_function	DNA primase activity	1960	1	20476	3	0.0257236	0.0652457	3.48231	VIT_05s0051g00930
GO:0080005	biological_process	photosystem stoichiometry adjustment	1960	1	20476	3	0.0257236	0.0652457	3.48231	VIT_01s0137g00760
GO:0070531	cellular_component	BRCA1-A complex	1960	1	20476	3	0.0257236	0.0652457	3.48231	VIT_07s0005g03940
GO:0048564	biological_process	photosystem I assembly	1960	1	20476	3	0.0257236	0.0652457	3.48231	VIT_03s0063g00900
GO:0044210	biological_process	de novo CTP biosynthetic process	1960	1	20476	3	0.0257236	0.0652457	3.48231	VIT_07s0005g01150
GO:0030163	biological_process	protein catabolic process	1960	13	20476	82	0.0230721	0.0652457	1.65622	VIT_00s0510g00050;VIT_01s0011g03190;VIT_02s0154g00520;VIT_04s0008g07110;VIT_06s0004g08220;VIT_09s0002g00170;VIT_09s0002g05800;VIT_10s0071g00770;VIT_12s0028g00610;VIT_14s0006g00180;VIT_14s0060g01230;VIT_14s0060g02260;VIT_16s0098g01860
GO:0016407	molecular_function	acetyltransferase activity	1960	1	20476	3	0.0257236	0.0652457	3.48231	VIT_09s0054g00640
GO:0006626	biological_process	protein targeting to mitochondrion	1960	1	20476	3	0.0257236	0.0652457	3.48231	VIT_10s0071g00990
GO:0009508	cellular_component	plastid chromosome	1960	1	20476	3	0.0257236	0.0652457	3.48231	VIT_08s0007g01610
GO:0047334	molecular_function	diphosphate-fructose-6-phosphate 1-phosphotransferase activity	1960	1	20476	3	0.0257236	0.0652457	3.48231	VIT_18s0122g00510
GO:0000707	biological_process	meiotic DNA recombinase assembly	1960	1	20476	3	0.0257236	0.0652457	3.48231	VIT_06s0004g03600
GO:0000162	biological_process	tryptophan biosynthetic process	1960	3	20476	12	0.0221173	0.0652457	2.61173	VIT_12s0057g01240;VIT_13s0067g01110;VIT_19s0177g00310
GO:0044376	biological_process	RNA polymerase II complex import to nucleus	1960	1	20476	3	0.0257236	0.0652457	3.48231	VIT_05s0077g00700
GO:0005471	molecular_function	ATP:ADP antiporter activity	1960	1	20476	3	0.0257236	0.0652457	3.48231	VIT_09s0002g05710
GO:0005749	cellular_component	mitochondrial respiratory chain complex II, succinate dehydrogenase complex (ubiquinone)	1960	1	20476	3	0.0257236	0.0652457	3.48231	VIT_04s0023g01650
GO:0009932	biological_process	cell tip growth	1960	1	20476	3	0.0257236	0.0652457	3.48231	VIT_02s0025g00680
GO:1900027	biological_process	regulation of ruffle assembly	1960	1	20476	3	0.0257236	0.0652457	3.48231	VIT_11s0016g00400
GO:0006120	biological_process	mitochondrial electron transport, NADH to ubiquinone	1960	1	20476	3	0.0257236	0.0652457	3.48231	VIT_16s0039g02120
GO:0006166	biological_process	purine ribonucleoside salvage	1960	1	20476	3	0.0257236	0.0652457	3.48231	VIT_18s0001g02520
GO:0050664	molecular_function	oxidoreductase activity, acting on NAD(P)H, oxygen as acceptor	1960	2	20476	7	0.0228196	0.0652457	2.98484	VIT_02s0025g00510;VIT_11s0016g00540
GO:0010067	biological_process	procambium histogenesis	1960	1	20476	3	0.0257236	0.0652457	3.48231	VIT_04s0008g03250
GO:0019646	biological_process	aerobic electron transport chain	1960	1	20476	3	0.0257236	0.0652457	3.48231	VIT_07s0031g02690
GO:0015688	biological_process	iron chelate transport	1960	1	20476	3	0.0257236	0.0652457	3.48231	VIT_16s0098g01250
GO:0004742	molecular_function	dihydrolipoyllysine-residue acetyltransferase activity	1960	1	20476	3	0.0257236	0.0652457	3.48231	VIT_01s0011g03380
GO:0016992	molecular_function	lipoate synthase activity	1960	1	20476	3	0.0257236	0.0652457	3.48231	VIT_10s0071g01020
GO:0009787	biological_process	regulation of abscisic acid-activated signaling pathway	1960	1	20476	3	0.0257236	0.0652457	3.48231	VIT_13s0019g00590
GO:0046537	molecular_function	2,3-bisphosphoglycerate-independent phosphoglycerate mutase activity	1960	1	20476	3	0.0257236	0.0652457	3.48231	VIT_17s0000g00660
GO:0006515	biological_process	misfolded or incompletely synthesized protein catabolic process	1960	1	20476	3	0.0257236	0.0652457	3.48231	VIT_14s0060g01230
GO:0009164	biological_process	nucleoside catabolic process	1960	2	20476	7	0.0228196	0.0652457	2.98484	VIT_08s0007g05200;VIT_17s0000g02050
GO:0010183	biological_process	pollen tube guidance	1960	1	20476	3	0.0257236	0.0652457	3.48231	VIT_03s0063g01380
GO:0003866	molecular_function	3-phosphoshikimate 1-carboxyvinyltransferase activity	1960	1	20476	3	0.0257236	0.0652457	3.48231	VIT_15s0048g00350
GO:0070545	cellular_component	PeBoW complex	1960	1	20476	3	0.0257236	0.0652457	3.48231	VIT_14s0068g00410
GO:0004820	molecular_function	glycine-tRNA ligase activity	1960	1	20476	3	0.0257236	0.0652457	3.48231	VIT_17s0000g00160
GO:0044571	biological_process	[2Fe-2S] cluster assembly	1960	1	20476	3	0.0257236	0.0652457	3.48231	VIT_01s0127g00450
GO:0005982	biological_process	starch metabolic process	1960	2	20476	7	0.0228196	0.0652457	2.98484	VIT_00s0250g00020;VIT_07s0005g00750
GO:0005674	cellular_component	transcription factor TFIIF complex	1960	1	20476	3	0.0257236	0.0652457	3.48231	VIT_18s0001g13370
GO:0008284	biological_process	positive regulation of cell proliferation	1960	2	20476	7	0.0228196	0.0652457	2.98484	VIT_04s0008g03250;VIT_13s0019g00590
GO:0009249	biological_process	protein lipoylation	1960	2	20476	7	0.0228196	0.0652457	2.98484	VIT_06s0004g01370;VIT_10s0071g01020
GO:0032875	biological_process	regulation of DNA endoreduplication	1960	1	20476	3	0.0257236	0.0652457	3.48231	VIT_19s0014g01170
GO:0017183	biological_process	peptidyl-diphthamide biosynthetic process from peptidyl-histidine	1960	1	20476	3	0.0257236	0.0652457	3.48231	VIT_00s0270g00100
GO:0036297	biological_process	interstrand cross-link repair	1960	2	20476	7	0.0228196	0.0652457	2.98484	VIT_04s0008g02220;VIT_05s0062g01050
GO:0010267	biological_process	production of ta-siRNAs involved in RNA interference	1960	1	20476	3	0.0257236	0.0652457	3.48231	VIT_18s0001g07670
GO:0043614	cellular_component	multi-eIF complex	1960	1	20476	3	0.0257236	0.0652457	3.48231	VIT_06s0004g07100
GO:0000175	molecular_function	3-5-exoribonuclease activity	1960	3	20476	12	0.0221173	0.0652457	2.61173	VIT_06s0080g01090;VIT_08s0007g02570;VIT_14s0066g00920
GO:0018105	biological_process	peptidyl-serine phosphorylation	1960	11	20476	66	0.0215971	0.0652457	1.74116	VIT_03s0063g00940;VIT_06s0004g01140;VIT_06s0004g07870;VIT_08s0032g01220;VIT_08s0058g01090;VIT_09s0002g03680;VIT_09s0070g00160;VIT_11s0016g04060;VIT_17s0000g05520;VIT_18s0001g00990;VIT_18s0001g10470
GO:0044613	cellular_component	nuclear pore central transport channel	1960	1	20476	3	0.0257236	0.0652457	3.48231	VIT_15s0021g02200
GO:0048037	molecular_function	cofactor binding	1960	1	20476	3	0.0257236	0.0652457	3.48231	VIT_05s0077g00950
GO:0030170	molecular_function	pyridoxal phosphate binding	1960	18	20476	124	0.0267813	0.0678336	1.51649	VIT_00s0211g00120;VIT_01s0011g01110;VIT_04s0008g03770;VIT_06s0009g02300;VIT_07s0005g04480;VIT_08s0056g00820;VIT_08s0058g01000;VIT_09s0002g00340;VIT_09s0002g05250;VIT_10s0003g00250;VIT_12s0028g01820;VIT_14s0030g01560;VIT_15s0046g02300;VIT_18s0001g04860;VIT_18s0001g07960;VIT_19s0014g02170;VIT_19s0027g01790;VIT_19s0177g00310
GO:0019005	cellular_component	SCF ubiquitin ligase complex	1960	9	20476	53	0.0271064	0.068561	1.77401	VIT_01s0026g02080;VIT_02s0025g00830;VIT_04s0008g03190;VIT_07s0129g00210;VIT_14s0068g02150;VIT_14s0171g00320;VIT_17s0000g05920;VIT_18s0001g02680;VIT_18s0001g09110
GO:0000272	biological_process	polysaccharide catabolic process	1960	5	20476	25	0.0275491	0.0695836	2.08939	VIT_00s0340g00050;VIT_03s0038g03400;VIT_08s0040g00320;VIT_12s0059g02670;VIT_15s0046g02620
GO:0006457	biological_process	protein folding	1960	23	20476	167	0.0286315	0.0722169	1.4388	VIT_00s0324g00040;VIT_00s0415g00030;VIT_00s0769g00010;VIT_00s0958g00020;VIT_02s0025g00280;VIT_03s0038g01930;VIT_05s0077g00740;VIT_05s0102g01190;VIT_06s0061g01590;VIT_08s0032g00960;VIT_10s0003g05070;VIT_14s0108g01550;VIT_15s0021g02090;VIT_15s0048g01780;VIT_16s0050g01150;VIT_16s0098g00370;VIT_16s0098g01860;VIT_17s0000g02030;VIT_17s0000g05530;VIT_18s0001g00750;VIT_18s0001g05730;VIT_19s0015g01100;VIT…
GO:0009055	molecular_function	electron carrier activity	1960	18	20476	125	0.0288486	0.072663	1.50436	VIT_02s0025g01710;VIT_04s0023g01650;VIT_05s0049g00470;VIT_09s0002g06890;VIT_09s0002g06900;VIT_11s0016g05540;VIT_12s0028g02660;VIT_12s0028g03010;VIT_13s0019g00340;VIT_13s0067g01650;VIT_14s0066g01240;VIT_14s0108g00400;VIT_14s0171g00100;VIT_15s0021g01390;VIT_16s0013g00590;VIT_18s0001g04600;VIT_18s0001g05810;VIT_18s0001g14730
GO:0045892	biological_process	negative regulation of transcription, DNA-templated	1960	3	20476	13	0.029576	0.0741858	2.41083	VIT_08s0040g00430;VIT_09s0018g00240;VIT_18s0001g01800
GO:0046856	biological_process	phosphatidylinositol dephosphorylation	1960	3	20476	13	0.029576	0.0741858	2.41083	VIT_05s0094g01330;VIT_18s0001g11790;VIT_18s0157g00210
GO:0000788	cellular_component	nuclear nucleosome	1960	3	20476	13	0.029576	0.0741858	2.41083	VIT_06s0004g03890;VIT_06s0004g04240;VIT_13s0019g05370
GO:0050661	molecular_function	NADP binding	1960	10	20476	62	0.0319657	0.0800689	1.68499	VIT_01s0010g02460;VIT_01s0146g00060;VIT_03s0038g04100;VIT_03s0097g00710;VIT_07s0104g01260;VIT_14s0030g00650;VIT_14s0030g00670;VIT_14s0171g00490;VIT_18s0122g01430;VIT_19s0085g00600
GO:0006334	biological_process	nucleosome assembly	1960	8	20476	47	0.0321419	0.080399	1.7782	VIT_01s0011g04940;VIT_04s0023g03120;VIT_06s0004g03890;VIT_06s0004g04240;VIT_13s0019g05370;VIT_14s0108g00510;VIT_16s0039g01810;VIT_18s0001g13680
GO:0004526	molecular_function	ribonuclease P activity	1960	5	20476	26	0.0330011	0.0824345	2.00903	VIT_06s0004g03880;VIT_06s0061g01450;VIT_07s0005g02600;VIT_12s0055g00690;VIT_13s0074g00650
GO:0043231	cellular_component	intracellular membrane-bounded organelle	1960	86	20476	749	0.0330762	0.0825083	1.19951	VIT_00s0179g00260;VIT_00s0207g00190;VIT_00s0218g00160;VIT_00s0324g00050;VIT_00s0394g00020;VIT_00s0592g00010;VIT_00s0918g00010;VIT_01s0011g01360;VIT_01s0011g01970;VIT_01s0011g04390;VIT_01s0137g00590;VIT_02s0012g00840;VIT_02s0012g01760;VIT_02s0025g01240;VIT_02s0033g00130;VIT_02s0033g00180;VIT_03s0038g02950;VIT_03s0063g00540;VIT_03s0063g00900;VIT_04s0008g03870;VIT_04s0008g05050;VIT_04s0008g05070;VIT…
GO:0003713	molecular_function	transcription coactivator activity	1960	6	20476	33	0.0338584	0.0833074	1.89944	VIT_02s0025g01700;VIT_03s0063g00300;VIT_11s0016g02410;VIT_16s0039g02760;VIT_17s0000g06060;VIT_18s0001g07830
GO:0009873	biological_process	ethylene-activated signaling pathway	1960	2	20476	8	0.0339486	0.0833074	2.61173	VIT_05s0049g00090;VIT_14s0081g00630
GO:0046470	biological_process	phosphatidylcholine metabolic process	1960	2	20476	8	0.0339486	0.0833074	2.61173	VIT_02s0025g04620;VIT_11s0016g05360
GO:0006571	biological_process	tyrosine biosynthetic process	1960	2	20476	8	0.0339486	0.0833074	2.61173	VIT_09s0002g08070;VIT_13s0067g02120
GO:0010431	biological_process	seed maturation	1960	2	20476	8	0.0339486	0.0833074	2.61173	VIT_01s0146g00260;VIT_07s0005g00750
GO:0070290	molecular_function	N-acylphosphatidylethanolamine-specific phospholipase D activity	1960	2	20476	8	0.0339486	0.0833074	2.61173	VIT_02s0025g04620;VIT_11s0016g05360
GO:0051920	molecular_function	peroxiredoxin activity	1960	2	20476	8	0.0339486	0.0833074	2.61173	VIT_05s0020g00600;VIT_05s0020g02850
GO:0006544	biological_process	glycine metabolic process	1960	2	20476	8	0.0339486	0.0833074	2.61173	VIT_00s0211g00120;VIT_18s0001g07960
GO:0007623	biological_process	circadian rhythm	1960	2	20476	8	0.0339486	0.0833074	2.61173	VIT_00s0250g00020;VIT_06s0004g01630
GO:0070973	biological_process	protein localization to endoplasmic reticulum exit site	1960	2	20476	8	0.0339486	0.0833074	2.61173	VIT_12s0059g00810;VIT_17s0000g02020
GO:0004630	molecular_function	phospholipase D activity	1960	2	20476	8	0.0339486	0.0833074	2.61173	VIT_02s0025g04620;VIT_11s0016g05360
GO:0016573	biological_process	histone acetylation	1960	6	20476	33	0.0338584	0.0833074	1.89944	VIT_07s0129g00210;VIT_11s0016g02410;VIT_14s0066g01450;VIT_17s0000g10190;VIT_18s0001g04100;VIT_18s0001g09710
GO:0016779	molecular_function	nucleotidyltransferase activity	1960	9	20476	55	0.0342077	0.0837165	1.7095	VIT_03s0038g04570;VIT_04s0008g06580;VIT_05s0051g00930;VIT_05s0077g00650;VIT_08s0007g07430;VIT_11s0065g00700;VIT_14s0066g02400;VIT_14s0083g00790;VIT_14s0128g00840
GO:0010501	biological_process	RNA secondary structure unwinding	1960	9	20476	55	0.0342077	0.0837165	1.7095	VIT_00s0441g00010;VIT_02s0025g03950;VIT_02s0025g04190;VIT_05s0020g01130;VIT_05s0020g02870;VIT_11s0016g00630;VIT_11s0016g05090;VIT_14s0068g00710;VIT_17s0000g04310
GO:0046658	cellular_component	anchored component of plasma membrane	1960	16	20476	111	0.0349352	0.0853813	1.50587	VIT_05s0077g01150;VIT_06s0061g00100;VIT_06s0061g00120;VIT_08s0007g02350;VIT_08s0007g02360;VIT_08s0007g06040;VIT_09s0002g06890;VIT_09s0002g06900;VIT_11s0016g05540;VIT_13s0019g01180;VIT_14s0171g00100;VIT_15s0021g01390;VIT_16s0013g00590;VIT_16s0098g00890;VIT_19s0014g05430;VIT_19s0090g01070
GO:0006887	biological_process	exocytosis	1960	8	20476	48	0.0363202	0.0885274	1.74116	VIT_00s0317g00140;VIT_04s0023g01980;VIT_06s0004g04010;VIT_08s0032g01150;VIT_08s0040g02730;VIT_09s0018g02010;VIT_13s0101g00410;VIT_17s0000g07350
GO:0006397	biological_process	mRNA processing	1960	8	20476	48	0.0363202	0.0885274	1.74116	VIT_00s0174g00300;VIT_00s2580g00010;VIT_04s0008g03040;VIT_06s0009g01900;VIT_08s0007g07130;VIT_08s0040g03280;VIT_12s0035g01830;VIT_16s0039g00690
GO:0008081	molecular_function	phosphoric diester hydrolase activity	1960	4	20476	20	0.0366076	0.089108	2.08939	VIT_10s0116g00450;VIT_13s0067g00890;VIT_14s0068g01500;VIT_18s0089g00620
GO:0016036	biological_process	cellular response to phosphate starvation	1960	3	20476	14	0.0383455	0.0927152	2.23863	VIT_01s0011g06190;VIT_08s0040g02800;VIT_11s0016g05330
GO:0001104	molecular_function	RNA polymerase II transcription cofactor activity	1960	3	20476	14	0.0383455	0.0927152	2.23863	VIT_02s0025g02580;VIT_16s0039g02760;VIT_18s0001g11690
GO:0009658	biological_process	chloroplast organization	1960	9	20476	56	0.038205	0.0927152	1.67897	VIT_00s1232g00030;VIT_01s0010g01810;VIT_01s0011g00240;VIT_03s0063g00300;VIT_03s0063g02590;VIT_07s0104g00720;VIT_08s0056g01170;VIT_09s0002g04100;VIT_11s0016g03860
GO:0006464	biological_process	cellular protein modification process	1960	3	20476	14	0.0383455	0.0927152	2.23863	VIT_06s0004g01370;VIT_06s0004g07060;VIT_17s0000g09690
GO:0009086	biological_process	methionine biosynthetic process	1960	3	20476	14	0.0383455	0.0927152	2.23863	VIT_05s0020g04080;VIT_06s0009g01080;VIT_19s0014g02480
GO:0005739	cellular_component	mitochondrion	1960	52	20476	434	0.0388156	0.0937268	1.25171	VIT_01s0150g00160;VIT_02s0025g02200;VIT_02s0025g02990;VIT_02s0025g03600;VIT_03s0063g00300;VIT_03s0063g00530;VIT_03s0088g00500;VIT_04s0008g01170;VIT_04s0008g05870;VIT_05s0077g00510;VIT_05s0094g01390;VIT_06s0004g00560;VIT_06s0061g01020;VIT_06s0061g01410;VIT_07s0005g00950;VIT_07s0031g02690;VIT_07s0129g00190;VIT_07s0130g00180;VIT_07s0151g01060;VIT_08s0007g05890;VIT_08s0032g00960;VIT_08s0058g01000;VIT…
GO:0051087	molecular_function	chaperone binding	1960	5	20476	27	0.0391063	0.0943029	1.93462	VIT_00s0187g00290;VIT_08s0032g00960;VIT_16s0100g00470;VIT_18s0001g00750;VIT_19s0090g01190
GO:0009536	cellular_component	plastid	1960	19	20476	138	0.0397018	0.0956117	1.43835	VIT_00s0391g00070;VIT_01s0010g01810;VIT_03s0038g04570;VIT_04s0008g01170;VIT_05s0094g01390;VIT_06s0004g03430;VIT_06s0004g06220;VIT_06s0061g01300;VIT_07s0151g01060;VIT_08s0007g01810;VIT_10s0071g01020;VIT_10s0116g00530;VIT_14s0068g01500;VIT_17s0000g01090;VIT_18s0001g06250;VIT_19s0027g00220;VIT_19s0090g00920;VIT_19s0177g00140;VIT_19s0177g00300
GO:0008380	biological_process	RNA splicing	1960	8	20476	49	0.0408553	0.0981286	1.70562	VIT_03s0063g02590;VIT_07s0104g00720;VIT_07s0151g01010;VIT_08s0007g06290;VIT_10s0042g01260;VIT_16s0013g00610;VIT_16s0039g00690;VIT_18s0001g05340
GO:0008237	molecular_function	metallopeptidase activity	1960	8	20476	49	0.0408553	0.0981286	1.70562	VIT_04s0008g01170;VIT_12s0028g01600;VIT_14s0083g00530;VIT_16s0022g01260;VIT_16s0022g01280;VIT_17s0000g04200;VIT_18s0001g00190;VIT_19s0085g00490
GO:0090308	biological_process	regulation of methylation-dependent chromatin silencing	1960	1	20476	4	0.048195	0.101651	2.61173	VIT_14s0066g01450
GO:0015969	biological_process	guanosine tetraphosphate metabolic process	1960	1	20476	4	0.048195	0.101651	2.61173	VIT_07s0005g00770
GO:0004751	molecular_function	ribose-5-phosphate isomerase activity	1960	1	20476	4	0.048195	0.101651	2.61173	VIT_01s0011g04630
GO:0005834	cellular_component	heterotrimeric G-protein complex	1960	1	20476	4	0.048195	0.101651	2.61173	VIT_04s0008g03160
GO:0008176	molecular_function	tRNA (guanine-N7-)-methyltransferase activity	1960	1	20476	4	0.048195	0.101651	2.61173	VIT_08s0040g01440
GO:0071470	biological_process	cellular response to osmotic stress	1960	1	20476	4	0.048195	0.101651	2.61173	VIT_01s0146g00260
GO:1900150	biological_process	regulation of defense response to fungus	1960	1	20476	4	0.048195	0.101651	2.61173	VIT_07s0005g01000
GO:0042819	biological_process	vitamin B6 biosynthetic process	1960	1	20476	4	0.048195	0.101651	2.61173	VIT_09s0002g04490
GO:0046506	biological_process	sulfolipid biosynthetic process	1960	1	20476	4	0.048195	0.101651	2.61173	VIT_13s0067g01470
GO:0035999	biological_process	tetrahydrofolate interconversion	1960	2	20476	9	0.0473685	0.101651	2.32154	VIT_00s0211g00120;VIT_18s0001g07960
GO:1990481	biological_process	mRNA pseudouridine synthesis	1960	1	20476	4	0.048195	0.101651	2.61173	VIT_14s0066g00320
GO:0003871	molecular_function	5-methyltetrahydropteroyltriglutamate-homocysteine S-methyltransferase activity	1960	1	20476	4	0.048195	0.101651	2.61173	VIT_06s0009g01080
GO:0017076	molecular_function	purine nucleotide binding	1960	1	20476	4	0.048195	0.101651	2.61173	VIT_00s1995g00010
GO:0010119	biological_process	regulation of stomatal movement	1960	2	20476	9	0.0473685	0.101651	2.32154	VIT_01s0011g01360;VIT_12s0059g01420
GO:0015770	biological_process	sucrose transport	1960	1	20476	4	0.048195	0.101651	2.61173	VIT_01s0146g00260
GO:0004834	molecular_function	tryptophan synthase activity	1960	1	20476	4	0.048195	0.101651	2.61173	VIT_19s0177g00310
GO:0004523	molecular_function	RNA-DNA hybrid ribonuclease activity	1960	1	20476	4	0.048195	0.101651	2.61173	VIT_01s0026g00690
GO:0031848	biological_process	protection from non-homologous end joining at telomere	1960	1	20476	4	0.048195	0.101651	2.61173	VIT_04s0008g02220
GO:0042973	molecular_function	glucan endo-1,3-beta-D-glucosidase activity	1960	1	20476	4	0.048195	0.101651	2.61173	VIT_06s0061g00120
GO:0006950	biological_process	response to stress	1960	11	20476	73	0.0436607	0.101651	1.5742	VIT_02s0025g00280;VIT_03s0038g04750;VIT_04s0023g02480;VIT_07s0005g00660;VIT_07s0005g01350;VIT_08s0007g01430;VIT_10s0116g00530;VIT_14s0060g01300;VIT_14s0060g01320;VIT_16s0050g01150;VIT_19s0177g00140
GO:0050567	molecular_function	glutaminyl-tRNA synthase (glutamine-hydrolyzing) activity	1960	1	20476	4	0.048195	0.101651	2.61173	VIT_11s0016g03800
GO:0003954	molecular_function	NADH dehydrogenase activity	1960	2	20476	9	0.0473685	0.101651	2.32154	VIT_04s0008g07400;VIT_05s0020g00930
GO:0045431	molecular_function	flavonol synthase activity	1960	1	20476	4	0.048195	0.101651	2.61173	VIT_18s0001g03470
GO:0004645	molecular_function	phosphorylase activity	1960	1	20476	4	0.048195	0.101651	2.61173	VIT_10s0003g00250
GO:0031929	biological_process	TOR signaling	1960	1	20476	4	0.048195	0.101651	2.61173	VIT_08s0058g00900
GO:0071013	cellular_component	catalytic step 2 spliceosome	1960	7	20476	42	0.0432736	0.101651	1.74116	VIT_01s0011g02040;VIT_08s0007g04710;VIT_08s0105g00470;VIT_13s0073g00580;VIT_17s0000g03640;VIT_17s0000g03650;VIT_17s0119g00310
GO:0046168	biological_process	glycerol-3-phosphate catabolic process	1960	1	20476	4	0.048195	0.101651	2.61173	VIT_13s0158g00340
GO:0003724	molecular_function	RNA helicase activity	1960	1	20476	4	0.048195	0.101651	2.61173	VIT_05s0020g01130
GO:0004491	molecular_function	methylmalonate-semialdehyde dehydrogenase (acylating) activity	1960	1	20476	4	0.048195	0.101651	2.61173	VIT_03s0132g00210
GO:0005844	cellular_component	polysome	1960	1	20476	4	0.048195	0.101651	2.61173	VIT_05s0077g00740
GO:0008728	molecular_function	GTP diphosphokinase activity	1960	1	20476	4	0.048195	0.101651	2.61173	VIT_07s0005g00770
GO:0030968	biological_process	endoplasmic reticulum unfolded protein response	1960	2	20476	9	0.0473685	0.101651	2.32154	VIT_00s0508g00030;VIT_18s0122g00500
GO:0006261	biological_process	DNA-dependent DNA replication	1960	3	20476	15	0.0484398	0.101651	2.08939	VIT_04s0008g03960;VIT_13s0067g02530;VIT_16s0039g00730
GO:0006220	biological_process	pyrimidine nucleotide metabolic process	1960	1	20476	4	0.048195	0.101651	2.61173	VIT_02s0025g01500
GO:0002229	biological_process	defense response to oomycetes	1960	1	20476	4	0.048195	0.101651	2.61173	VIT_17s0000g09170
GO:1990726	cellular_component	Lsm1-7-Pat1 complex	1960	1	20476	4	0.048195	0.101651	2.61173	VIT_05s0051g00850
GO:0003883	molecular_function	CTP synthase activity	1960	1	20476	4	0.048195	0.101651	2.61173	VIT_07s0005g01150
GO:0000965	biological_process	mitochondrial RNA 3-end processing	1960	1	20476	4	0.048195	0.101651	2.61173	VIT_14s0108g00570
GO:0000070	biological_process	mitotic sister chromatid segregation	1960	1	20476	4	0.048195	0.101651	2.61173	VIT_09s0054g00640
GO:0000347	cellular_component	THO complex	1960	1	20476	4	0.048195	0.101651	2.61173	VIT_03s0038g00300
GO:0004843	molecular_function	thiol-dependent ubiquitin-specific protease activity	1960	3	20476	15	0.0484398	0.101651	2.08939	VIT_02s0234g00100;VIT_04s0044g02040;VIT_06s0080g00850
GO:0005654	cellular_component	nucleoplasm	1960	5	20476	28	0.045883	0.101651	1.86552	VIT_07s0104g00700;VIT_09s0002g06060;VIT_12s0059g01420;VIT_14s0060g00930;VIT_14s0068g00410
GO:0005658	cellular_component	alpha DNA polymerase:primase complex	1960	1	20476	4	0.048195	0.101651	2.61173	VIT_05s0051g00930
GO:0052725	molecular_function	inositol-1,3,4-trisphosphate 6-kinase activity	1960	1	20476	4	0.048195	0.101651	2.61173	VIT_02s0012g01640
GO:0052726	molecular_function	inositol-1,3,4-trisphosphate 5-kinase activity	1960	1	20476	4	0.048195	0.101651	2.61173	VIT_02s0012g01640
GO:0001075	molecular_function	transcription factor activity, RNA polymerase II core promoter sequence-specific binding involved in preinitiation complex assembly	1960	1	20476	4	0.048195	0.101651	2.61173	VIT_17s0000g04200
GO:0030151	molecular_function	molybdenum ion binding	1960	1	20476	4	0.048195	0.101651	2.61173	VIT_01s0011g01110
GO:0009532	cellular_component	plastid stroma	1960	1	20476	4	0.048195	0.101651	2.61173	VIT_14s0066g01910
GO:0010204	biological_process	defense response signaling pathway, resistance gene-independent	1960	1	20476	4	0.048195	0.101651	2.61173	VIT_05s0102g01190
GO:0043091	biological_process	L-arginine import	1960	1	20476	4	0.048195	0.101651	2.61173	VIT_01s0011g02880
GO:0047325	molecular_function	inositol tetrakisphosphate 1-kinase activity	1960	1	20476	4	0.048195	0.101651	2.61173	VIT_02s0012g01640
GO:0000462	biological_process	maturation of SSU-rRNA from tricistronic rRNA transcript (SSU-rRNA, 5.8S rRNA, LSU-rRNA)	1960	8	20476	50	0.0457577	0.101651	1.67151	VIT_03s0091g00320;VIT_05s0029g01070;VIT_06s0080g00440;VIT_07s0141g00530;VIT_09s0002g06030;VIT_10s0116g01560;VIT_12s0028g03140;VIT_16s0039g01690
GO:0000466	biological_process	maturation of 5.8S rRNA from tricistronic rRNA transcript (SSU-rRNA, 5.8S rRNA, LSU-rRNA)	1960	1	20476	4	0.048195	0.101651	2.61173	VIT_14s0068g00410
GO:0019825	molecular_function	oxygen binding	1960	2	20476	9	0.0473685	0.101651	2.32154	VIT_03s0063g01960;VIT_04s0008g04210
GO:0015867	biological_process	ATP transport	1960	1	20476	4	0.048195	0.101651	2.61173	VIT_09s0002g05710
GO:0018478	molecular_function	malonate-semialdehyde dehydrogenase (acetylating) activity	1960	1	20476	4	0.048195	0.101651	2.61173	VIT_03s0132g00210
GO:0004611	molecular_function	phosphoenolpyruvate carboxykinase activity	1960	1	20476	4	0.048195	0.101651	2.61173	VIT_00s1995g00010
GO:0004615	molecular_function	phosphomannomutase activity	1960	1	20476	4	0.048195	0.101651	2.61173	VIT_13s0019g04370
GO:0045132	biological_process	meiotic chromosome segregation	1960	1	20476	4	0.048195	0.101651	2.61173	VIT_09s0054g00640
GO:0031931	cellular_component	TORC1 complex	1960	1	20476	4	0.048195	0.101651	2.61173	VIT_08s0058g00900
GO:0016282	cellular_component	eukaryotic 43S preinitiation complex	1960	3	20476	15	0.0484398	0.101651	2.08939	VIT_01s0011g06630;VIT_08s0007g00970;VIT_14s0068g00220
GO:0009611	biological_process	response to wounding	1960	5	20476	28	0.045883	0.101651	1.86552	VIT_05s0020g05000;VIT_05s0020g05020;VIT_09s0002g00890;VIT_09s0018g00240;VIT_10s0003g03810
GO:0010014	biological_process	meristem initiation	1960	1	20476	4	0.048195	0.101651	2.61173	VIT_04s0008g03250
GO:0019632	biological_process	shikimate metabolic process	1960	2	20476	9	0.0473685	0.101651	2.32154	VIT_14s0030g00650;VIT_14s0030g00670
GO:0000395	biological_process	mRNA 5-splice site recognition	1960	1	20476	4	0.048195	0.101651	2.61173	VIT_07s0104g01170
GO:0033743	molecular_function	peptide-methionine (R)-S-oxide reductase activity	1960	1	20476	4	0.048195	0.101651	2.61173	VIT_00s0264g00060
GO:0045910	biological_process	negative regulation of DNA recombination	1960	1	20476	4	0.048195	0.101651	2.61173	VIT_16s0098g00680
GO:0019172	molecular_function	glyoxalase III activity	1960	1	20476	4	0.048195	0.101651	2.61173	VIT_03s0063g00300
GO:0008271	molecular_function	secondary active sulfate transmembrane transporter activity	1960	3	20476	15	0.0484398	0.101651	2.08939	VIT_07s0151g00340;VIT_11s0016g04160;VIT_13s0019g00010
GO:0005623	cellular_component	cell	1960	10	20476	65	0.0433772	0.101651	1.60722	VIT_00s0304g00060;VIT_05s0020g00600;VIT_05s0020g02850;VIT_12s0028g03010;VIT_13s0019g00340;VIT_13s0067g01650;VIT_14s0060g01410;VIT_14s0108g00400;VIT_18s0001g04600;VIT_18s0001g14730
GO:0045025	cellular_component	mitochondrial degradosome	1960	1	20476	4	0.048195	0.101651	2.61173	VIT_14s0108g00570
GO:0005315	molecular_function	inorganic phosphate transmembrane transporter activity	1960	3	20476	15	0.0484398	0.101651	2.08939	VIT_06s0004g06220;VIT_08s0007g01810;VIT_19s0177g00300
GO:0030433	biological_process	ER-associated ubiquitin-dependent protein catabolic process	1960	5	20476	28	0.045883	0.101651	1.86552	VIT_03s0063g00080;VIT_06s0004g08220;VIT_09s0002g00170;VIT_09s0002g05800;VIT_14s0060g02260
GO:0001046	molecular_function	core promoter sequence-specific DNA binding	1960	5	20476	28	0.045883	0.101651	1.86552	VIT_05s0020g04620;VIT_07s0104g00310;VIT_07s0141g00220;VIT_08s0007g07810;VIT_18s0001g07200
GO:0042644	cellular_component	chloroplast nucleoid	1960	1	20476	4	0.048195	0.101651	2.61173	VIT_01s0011g00240
GO:0042372	biological_process	phylloquinone biosynthetic process	1960	1	20476	4	0.048195	0.101651	2.61173	VIT_07s0031g02690
GO:0006390	biological_process	transcription from mitochondrial promoter	1960	1	20476	4	0.048195	0.101651	2.61173	VIT_14s0083g00790
GO:0010216	biological_process	maintenance of DNA methylation	1960	1	20476	4	0.048195	0.101651	2.61173	VIT_14s0066g01450
GO:0000479	biological_process	endonucleolytic cleavage of tricistronic rRNA transcript (SSU-rRNA, 5.8S rRNA, LSU-rRNA)	1960	1	20476	4	0.048195	0.101651	2.61173	VIT_05s0029g01070
GO:0019252	biological_process	starch biosynthetic process	1960	3	20476	15	0.0484398	0.101651	2.08939	VIT_03s0038g04570;VIT_16s0022g02320;VIT_16s0098g01780
GO:0005785	cellular_component	signal recognition particle receptor complex	1960	1	20476	4	0.048195	0.101651	2.61173	VIT_11s0037g00300
GO:0005744	cellular_component	mitochondrial inner membrane presequence translocase complex	1960	2	20476	9	0.0473685	0.101651	2.32154	VIT_05s0077g01190;VIT_12s0057g00900
GO:0004311	molecular_function	farnesyltranstransferase activity	1960	1	20476	4	0.048195	0.101651	2.61173	VIT_04s0023g01210
GO:0031902	cellular_component	late endosome membrane	1960	2	20476	9	0.0473685	0.101651	2.32154	VIT_08s0056g01310;VIT_18s0001g13560
GO:0034245	cellular_component	mitochondrial DNA-directed RNA polymerase complex	1960	1	20476	4	0.048195	0.101651	2.61173	VIT_14s0083g00790
GO:0006782	biological_process	protoporphyrinogen IX biosynthetic process	1960	1	20476	4	0.048195	0.101651	2.61173	VIT_03s0097g00710
GO:0009001	molecular_function	serine O-acetyltransferase activity	1960	1	20476	4	0.048195	0.101651	2.61173	VIT_19s0015g00130
GO:0010951	biological_process	negative regulation of endopeptidase activity	1960	4	20476	21	0.0443808	0.101651	1.98989	VIT_00s0270g00120;VIT_05s0020g05000;VIT_05s0020g05020;VIT_12s0035g01000
GO:0050667	biological_process	homocysteine metabolic process	1960	1	20476	4	0.048195	0.101651	2.61173	VIT_06s0009g01080
GO:0051938	biological_process	L-glutamate import	1960	1	20476	4	0.048195	0.101651	2.61173	VIT_01s0011g02880
GO:0000245	biological_process	spliceosomal complex assembly	1960	4	20476	21	0.0443808	0.101651	1.98989	VIT_00s2580g00010;VIT_05s0124g00330;VIT_05s0124g00340;VIT_08s0007g04710
GO:0007129	biological_process	synapsis	1960	1	20476	4	0.048195	0.101651	2.61173	VIT_18s0001g05600
GO:0008705	molecular_function	methionine synthase activity	1960	1	20476	4	0.048195	0.101651	2.61173	VIT_06s0009g01080
GO:0016604	cellular_component	nuclear body	1960	1	20476	4	0.048195	0.101651	2.61173	VIT_12s0059g01420
GO:0030014	cellular_component	CCR4-NOT complex	1960	2	20476	9	0.0473685	0.101651	2.32154	VIT_06s0080g01090;VIT_08s0007g02570
GO:0000981	molecular_function	RNA polymerase II transcription factor activity, sequence-specific DNA binding	1960	1	20476	4	0.048195	0.101651	2.61173	VIT_08s0007g00170
GO:0070814	biological_process	hydrogen sulfide biosynthetic process	1960	1	20476	4	0.048195	0.101651	2.61173	VIT_08s0007g07370
GO:0004861	molecular_function	cyclin-dependent protein serine/threonine kinase inhibitor activity	1960	1	20476	4	0.048195	0.101651	2.61173	VIT_07s0005g06340
GO:0008515	molecular_function	sucrose transmembrane transporter activity	1960	1	20476	4	0.048195	0.101651	2.61173	VIT_01s0146g00260
GO:0045039	biological_process	protein import into mitochondrial inner membrane	1960	1	20476	4	0.048195	0.101651	2.61173	VIT_02s0025g02990
GO:0050821	biological_process	protein stabilization	1960	1	20476	4	0.048195	0.101651	2.61173	VIT_18s0001g00750
GO:0006325	biological_process	chromatin organization	1960	3	20476	15	0.0484398	0.101651	2.08939	VIT_11s0052g00190;VIT_13s0064g00730;VIT_18s0001g09710
GO:0050826	biological_process	response to freezing	1960	1	20476	4	0.048195	0.101651	2.61173	VIT_14s0066g00700
GO:0051555	biological_process	flavonol biosynthetic process	1960	1	20476	4	0.048195	0.101651	2.61173	VIT_18s0001g03470
GO:0005795	cellular_component	Golgi stack	1960	1	20476	4	0.048195	0.101651	2.61173	VIT_07s0005g00140
GO:0004367	molecular_function	glycerol-3-phosphate dehydrogenase [NAD+] activity	1960	1	20476	4	0.048195	0.101651	2.61173	VIT_13s0158g00340
GO:0008327	molecular_function	methyl-CpG binding	1960	1	20476	4	0.048195	0.101651	2.61173	VIT_07s0104g00770
GO:0004096	molecular_function	catalase activity	1960	1	20476	4	0.048195	0.101651	2.61173	VIT_18s0122g01320
GO:0071004	cellular_component	U2-type prespliceosome	1960	3	20476	15	0.0484398	0.101651	2.08939	VIT_01s0011g02040;VIT_08s0007g04710;VIT_13s0073g00580
GO:0006073	biological_process	cellular glucan metabolic process	1960	6	20476	36	0.05159	0.108136	1.74116	VIT_02s0012g02220;VIT_11s0052g01180;VIT_11s0052g01190;VIT_11s0052g01260;VIT_11s0052g01300;VIT_11s0052g01330
GO:0008540	cellular_component	proteasome regulatory particle, base subcomplex	1960	4	20476	22	0.0530654	0.1111	1.89944	VIT_06s0004g08220;VIT_09s0002g00170;VIT_09s0002g05800;VIT_14s0060g02260
GO:0000145	cellular_component	exocyst	1960	5	20476	29	0.0533446	0.111427	1.8012	VIT_00s0317g00140;VIT_06s0004g04010;VIT_08s0040g02730;VIT_09s0018g02010;VIT_17s0000g07350
GO:0004683	molecular_function	calmodulin-dependent protein kinase activity	1960	5	20476	29	0.0533446	0.111427	1.8012	VIT_03s0063g00940;VIT_06s0004g06030;VIT_08s0032g01220;VIT_17s0000g05520;VIT_18s0001g00990
GO:0000398	biological_process	mRNA splicing, via spliceosome	1960	11	20476	76	0.0567233	0.118348	1.51206	VIT_01s0026g00230;VIT_05s0051g00850;VIT_05s0102g01160;VIT_07s0104g01170;VIT_08s0007g05930;VIT_08s0105g00470;VIT_13s0067g03760;VIT_13s0073g00580;VIT_17s0000g03640;VIT_17s0000g03650;VIT_18s0117g00160
GO:0042254	biological_process	ribosome biogenesis	1960	9	20476	60	0.057381	0.119582	1.56704	VIT_03s0091g00320;VIT_06s0004g00160;VIT_07s0031g01200;VIT_07s0104g00550;VIT_08s0007g05890;VIT_12s0059g01970;VIT_14s0068g00410;VIT_14s0108g00840;VIT_17s0000g08620
GO:0042546	biological_process	cell wall biogenesis	1960	6	20476	37	0.0585876	0.121677	1.6941	VIT_00s0291g00070;VIT_02s0012g02220;VIT_11s0052g01180;VIT_11s0052g01260;VIT_11s0052g01300;VIT_11s0052g01330
GO:0005681	cellular_component	spliceosomal complex	1960	6	20476	37	0.0585876	0.121677	1.6941	VIT_05s0049g01040;VIT_05s0124g00330;VIT_05s0124g00340;VIT_07s0151g01010;VIT_16s0039g00690;VIT_17s0000g05450
GO:0016762	molecular_function	xyloglucan:xyloglucosyl transferase activity	1960	6	20476	37	0.0585876	0.121677	1.6941	VIT_02s0012g02220;VIT_11s0052g01180;VIT_11s0052g01190;VIT_11s0052g01260;VIT_11s0052g01300;VIT_11s0052g01330
GO:0015116	molecular_function	sulfate transmembrane transporter activity	1960	3	20476	16	0.0598514	0.123033	1.9588	VIT_07s0151g00340;VIT_11s0016g04160;VIT_13s0019g00010
GO:0003950	molecular_function	NAD+ ADP-ribosyltransferase activity	1960	3	20476	16	0.0598514	0.123033	1.9588	VIT_01s0127g00680;VIT_17s0000g08370;VIT_18s0001g08290
GO:1902358	biological_process	sulfate transmembrane transport	1960	3	20476	16	0.0598514	0.123033	1.9588	VIT_07s0151g00340;VIT_11s0016g04160;VIT_13s0019g00010
GO:0031463	cellular_component	Cul3-RING ubiquitin ligase complex	1960	3	20476	16	0.0598514	0.123033	1.9588	VIT_01s0010g03320;VIT_08s0058g00620;VIT_15s0046g01510
GO:0000155	molecular_function	phosphorelay sensor kinase activity	1960	3	20476	16	0.0598514	0.123033	1.9588	VIT_01s0011g06190;VIT_05s0049g00090;VIT_14s0081g00630
GO:0090630	biological_process	activation of GTPase activity	1960	3	20476	16	0.0598514	0.123033	1.9588	VIT_02s0025g02530;VIT_05s0029g01350;VIT_16s0098g01220
GO:0009507	cellular_component	chloroplast	1960	67	20476	589	0.0598518	0.123033	1.18836	VIT_00s0250g00020;VIT_00s0391g00070;VIT_00s1232g00030;VIT_01s0010g01810;VIT_01s0011g03380;VIT_01s0127g00740;VIT_01s0137g00670;VIT_01s0137g00760;VIT_02s0012g02240;VIT_02s0025g03600;VIT_03s0038g01320;VIT_03s0038g04570;VIT_03s0063g00300;VIT_03s0063g01380;VIT_03s0063g02590;VIT_03s0088g00500;VIT_04s0008g00180;VIT_05s0020g00690;VIT_05s0020g03510;VIT_05s0094g01390;VIT_06s0004g02070;VIT_06s0004g03430;VIT…
GO:0001510	biological_process	RNA methylation	1960	3	20476	16	0.0598514	0.123033	1.9588	VIT_10s0003g05070;VIT_14s0068g02200;VIT_18s0001g10430
GO:0031338	biological_process	regulation of vesicle fusion	1960	3	20476	16	0.0598514	0.123033	1.9588	VIT_02s0025g02530;VIT_05s0029g01350;VIT_16s0098g01220
GO:0000790	cellular_component	nuclear chromatin	1960	5	20476	30	0.061499	0.126275	1.74116	VIT_04s0023g03780;VIT_07s0005g00160;VIT_07s0104g00970;VIT_09s0002g05780;VIT_13s0067g02530
GO:0004721	molecular_function	phosphoprotein phosphatase activity	1960	11	20476	77	0.0616025	0.126344	1.49242	VIT_00s0672g00010;VIT_01s0011g06190;VIT_03s0091g00470;VIT_05s0020g02940;VIT_06s0004g06840;VIT_06s0009g01900;VIT_07s0005g02110;VIT_07s0129g00520;VIT_12s0057g00900;VIT_13s0067g01270;VIT_13s0175g00210
GO:0031492	molecular_function	nucleosomal DNA binding	1960	2	20476	10	0.0629729	0.127209	2.08939	VIT_04s0023g03120;VIT_18s0001g13680
GO:0003872	molecular_function	6-phosphofructokinase activity	1960	2	20476	10	0.0629729	0.127209	2.08939	VIT_14s0108g00540;VIT_18s0122g00510
GO:0061615	biological_process	glycolytic process through fructose-6-phosphate	1960	2	20476	10	0.0629729	0.127209	2.08939	VIT_14s0108g00540;VIT_18s0122g00510
GO:0007062	biological_process	sister chromatid cohesion	1960	2	20476	10	0.0629729	0.127209	2.08939	VIT_09s0054g00640;VIT_13s0067g02530
GO:0016161	molecular_function	beta-amylase activity	1960	2	20476	10	0.0629729	0.127209	2.08939	VIT_12s0059g02670;VIT_15s0046g02620
GO:0003690	molecular_function	double-stranded DNA binding	1960	9	20476	61	0.0630072	0.127209	1.54135	VIT_03s0063g02590;VIT_04s0008g05210;VIT_06s0004g03600;VIT_07s0104g00720;VIT_08s0007g06290;VIT_10s0042g01260;VIT_10s0116g00450;VIT_18s0001g05340;VIT_18s0089g00930
GO:0080008	cellular_component	Cul4-RING E3 ubiquitin ligase complex	1960	2	20476	10	0.0629729	0.127209	2.08939	VIT_08s0007g00490;VIT_12s0028g03140
GO:0004540	molecular_function	ribonuclease activity	1960	2	20476	10	0.0629729	0.127209	2.08939	VIT_06s0004g03880;VIT_12s0057g01320
GO:0005669	cellular_component	transcription factor TFIID complex	1960	2	20476	10	0.0629729	0.127209	2.08939	VIT_08s0007g03700;VIT_17s0000g04200
GO:0000786	cellular_component	nucleosome	1960	9	20476	61	0.0630072	0.127209	1.54135	VIT_01s0011g04940;VIT_04s0023g03120;VIT_04s0023g03120;VIT_06s0004g03890;VIT_06s0004g04240;VIT_07s0104g00970;VIT_13s0019g05370;VIT_18s0001g13680;VIT_18s0001g13680
GO:0006479	biological_process	protein methylation	1960	2	20476	10	0.0629729	0.127209	2.08939	VIT_13s0084g00650;VIT_17s0000g09690
GO:0016149	molecular_function	translation release factor activity, codon specific	1960	2	20476	10	0.0629729	0.127209	2.08939	VIT_07s0005g02740;VIT_18s0072g01010
GO:0002098	biological_process	tRNA wobble uridine modification	1960	2	20476	10	0.0629729	0.127209	2.08939	VIT_13s0019g00590;VIT_17s0000g10190
GO:0010224	biological_process	response to UV-B	1960	2	20476	10	0.0629729	0.127209	2.08939	VIT_04s0008g05210;VIT_19s0027g00220
GO:0008173	molecular_function	RNA methyltransferase activity	1960	3	20476	17	0.0725537	0.139562	1.84358	VIT_10s0003g05070;VIT_13s0019g01070;VIT_14s0068g02200
GO:0016925	biological_process	protein sumoylation	1960	3	20476	17	0.0725537	0.139562	1.84358	VIT_01s0011g04230;VIT_12s0059g01310;VIT_15s0046g02120
GO:0016618	molecular_function	hydroxypyruvate reductase activity	1960	1	20476	5	0.0752912	0.139562	2.08939	VIT_03s0063g02530
GO:0009791	biological_process	post-embryonic development	1960	1	20476	5	0.0752912	0.139562	2.08939	VIT_19s0090g00920
GO:0070008	molecular_function	serine-type exopeptidase activity	1960	1	20476	5	0.0752912	0.139562	2.08939	VIT_07s0255g00060
GO:0006839	biological_process	mitochondrial transport	1960	1	20476	5	0.0752912	0.139562	2.08939	VIT_18s0001g07320
GO:0009409	biological_process	response to cold	1960	5	20476	31	0.0703492	0.139562	1.68499	VIT_01s0127g00740;VIT_05s0020g00670;VIT_06s0004g06030;VIT_08s0007g01430;VIT_15s0048g02260
GO:0008219	biological_process	cell death	1960	1	20476	5	0.0752912	0.139562	2.08939	VIT_19s0014g01570
GO:0016776	molecular_function	phosphotransferase activity, phosphate group as acceptor	1960	1	20476	5	0.0752912	0.139562	2.08939	VIT_01s0010g02770
GO:0070125	biological_process	mitochondrial translational elongation	1960	1	20476	5	0.0752912	0.139562	2.08939	VIT_11s0016g03510
GO:0009521	cellular_component	photosystem	1960	1	20476	5	0.0752912	0.139562	2.08939	VIT_18s0001g09110
GO:0009567	biological_process	double fertilization forming a zygote and endosperm	1960	1	20476	5	0.0752912	0.139562	2.08939	VIT_18s0001g05420
GO:0006378	biological_process	mRNA polyadenylation	1960	3	20476	17	0.0725537	0.139562	1.84358	VIT_05s0077g00650;VIT_06s0009g01900;VIT_18s0001g01670
GO:0003682	molecular_function	chromatin binding	1960	11	20476	79	0.0721729	0.139562	1.45464	VIT_02s0025g03510;VIT_03s0038g00490;VIT_04s0023g03780;VIT_07s0130g00380;VIT_07s0130g00390;VIT_08s0007g06800;VIT_11s0016g02410;VIT_12s0028g03430;VIT_13s0067g02530;VIT_17s0000g04200;VIT_19s0085g00020
GO:0005720	cellular_component	nuclear heterochromatin	1960	1	20476	5	0.0752912	0.139562	2.08939	VIT_14s0066g01450
GO:0004332	molecular_function	fructose-bisphosphate aldolase activity	1960	1	20476	5	0.0752912	0.139562	2.08939	VIT_08s0007g03830
GO:0001106	molecular_function	RNA polymerase II transcription corepressor activity	1960	1	20476	5	0.0752912	0.139562	2.08939	VIT_12s0028g03430
GO:0071051	biological_process	polyadenylation-dependent snoRNA 3-end processing	1960	1	20476	5	0.0752912	0.139562	2.08939	VIT_07s0104g00700
GO:0030267	molecular_function	glyoxylate reductase (NADP) activity	1960	1	20476	5	0.0752912	0.139562	2.08939	VIT_03s0063g02530
GO:0009914	biological_process	hormone transport	1960	1	20476	5	0.0752912	0.139562	2.08939	VIT_06s0009g03670
GO:0031072	molecular_function	heat shock protein binding	1960	4	20476	24	0.0731754	0.139562	1.74116	VIT_00s0324g00040;VIT_04s0008g06970;VIT_15s0021g02090;VIT_17s0000g02030
GO:0042787	biological_process	protein ubiquitination involved in ubiquitin-dependent protein catabolic process	1960	16	20476	122	0.0736897	0.139562	1.37009	VIT_01s0026g02080;VIT_03s0063g02000;VIT_05s0020g04000;VIT_06s0004g03320;VIT_06s0004g05090;VIT_07s0129g00210;VIT_08s0032g00920;VIT_08s0040g00590;VIT_11s0016g03190;VIT_13s0156g00250;VIT_14s0006g01870;VIT_14s0068g02150;VIT_14s0171g00320;VIT_17s0000g04730;VIT_17s0000g05920;VIT_18s0001g02680
GO:0009331	cellular_component	glycerol-3-phosphate dehydrogenase complex	1960	1	20476	5	0.0752912	0.139562	2.08939	VIT_13s0158g00340
GO:0006102	biological_process	isocitrate metabolic process	1960	1	20476	5	0.0752912	0.139562	2.08939	VIT_14s0066g00950
GO:0010044	biological_process	response to aluminum ion	1960	1	20476	5	0.0752912	0.139562	2.08939	VIT_18s0001g13660
GO:0042823	biological_process	pyridoxal phosphate biosynthetic process	1960	1	20476	5	0.0752912	0.139562	2.08939	VIT_09s0002g04490
GO:0010162	biological_process	seed dormancy process	1960	1	20476	5	0.0752912	0.139562	2.08939	VIT_12s0028g02530
GO:1903825	biological_process	organic acid transmembrane transport	1960	1	20476	5	0.0752912	0.139562	2.08939	VIT_07s0141g00620
GO:0048510	biological_process	regulation of timing of transition from vegetative to reproductive phase	1960	1	20476	5	0.0752912	0.139562	2.08939	VIT_18s0001g09710
GO:0005342	molecular_function	organic acid transmembrane transporter activity	1960	1	20476	5	0.0752912	0.139562	2.08939	VIT_07s0141g00620
GO:0016783	molecular_function	sulfurtransferase activity	1960	1	20476	5	0.0752912	0.139562	2.08939	VIT_10s0071g01020
GO:0042631	biological_process	cellular response to water deprivation	1960	1	20476	5	0.0752912	0.139562	2.08939	VIT_05s0102g00120
GO:0030117	cellular_component	membrane coat	1960	3	20476	17	0.0725537	0.139562	1.84358	VIT_04s0008g03880;VIT_04s0023g01770;VIT_09s0018g02080
GO:0009269	biological_process	response to desiccation	1960	1	20476	5	0.0752912	0.139562	2.08939	VIT_15s0046g02110
GO:0006346	biological_process	methylation-dependent chromatin silencing	1960	1	20476	5	0.0752912	0.139562	2.08939	VIT_07s0104g00770
GO:0032543	biological_process	mitochondrial translation	1960	3	20476	17	0.0725537	0.139562	1.84358	VIT_06s0004g00560;VIT_11s0016g03800;VIT_17s0000g07870
GO:0010286	biological_process	heat acclimation	1960	1	20476	5	0.0752912	0.139562	2.08939	VIT_04s0008g01110
GO:0000467	biological_process	exonucleolytic trimming to generate mature 3-end of 5.8S rRNA from tricistronic rRNA transcript (SSU-rRNA, 5.8S rRNA, LSU-rRNA)	1960	1	20476	5	0.0752912	0.139562	2.08939	VIT_07s0104g00700
GO:0051262	biological_process	protein tetramerization	1960	1	20476	5	0.0752912	0.139562	2.08939	VIT_14s0060g01700
GO:0004617	molecular_function	phosphoglycerate dehydrogenase activity	1960	1	20476	5	0.0752912	0.139562	2.08939	VIT_03s0180g00130
GO:0031977	cellular_component	thylakoid lumen	1960	1	20476	5	0.0752912	0.139562	2.08939	VIT_08s0056g00820
GO:0009693	biological_process	ethylene biosynthetic process	1960	1	20476	5	0.0752912	0.139562	2.08939	VIT_19s0014g01570
GO:0009070	biological_process	serine family amino acid biosynthetic process	1960	1	20476	5	0.0752912	0.139562	2.08939	VIT_03s0180g00130
GO:0006152	biological_process	purine nucleoside catabolic process	1960	1	20476	5	0.0752912	0.139562	2.08939	VIT_14s0030g01610
GO:0000811	cellular_component	GINS complex	1960	1	20476	5	0.0752912	0.139562	2.08939	VIT_05s0077g00800
GO:0043130	molecular_function	ubiquitin binding	1960	4	20476	24	0.0731754	0.139562	1.74116	VIT_00s0125g00250;VIT_07s0104g01080;VIT_11s0016g05600;VIT_12s0055g00900
GO:1903401	biological_process	L-lysine transmembrane transport	1960	1	20476	5	0.0752912	0.139562	2.08939	VIT_01s0011g02880
GO:0016679	molecular_function	oxidoreductase activity, acting on diphenols and related substances as donors	1960	1	20476	5	0.0752912	0.139562	2.08939	VIT_01s0150g00160
GO:0035312	molecular_function	5-3 exodeoxyribonuclease activity	1960	1	20476	5	0.0752912	0.139562	2.08939	VIT_04s0008g02220
GO:0017053	cellular_component	transcriptional repressor complex	1960	1	20476	5	0.0752912	0.139562	2.08939	VIT_13s0156g00270
GO:0048831	biological_process	regulation of shoot system development	1960	1	20476	5	0.0752912	0.139562	2.08939	VIT_01s0011g06190
GO:0005313	molecular_function	L-glutamate transmembrane transporter activity	1960	1	20476	5	0.0752912	0.139562	2.08939	VIT_01s0011g02880
GO:0005319	molecular_function	lipid transporter activity	1960	1	20476	5	0.0752912	0.139562	2.08939	VIT_18s0089g01110
GO:0005047	molecular_function	signal recognition particle binding	1960	1	20476	5	0.0752912	0.139562	2.08939	VIT_11s0037g00300
GO:0016717	molecular_function	oxidoreductase activity, acting on paired donors, with oxidation of a pair of donors resulting in the reduction of molecular oxygen to two molecules of water	1960	1	20476	5	0.0752912	0.139562	2.08939	VIT_09s0002g06970
GO:0016833	molecular_function	oxo-acid-lyase activity	1960	1	20476	5	0.0752912	0.139562	2.08939	VIT_13s0019g04170
GO:0034511	molecular_function	U3 snoRNA binding	1960	1	20476	5	0.0752912	0.139562	2.08939	VIT_05s0029g01070
GO:0008047	molecular_function	enzyme activator activity	1960	1	20476	5	0.0752912	0.139562	2.08939	VIT_01s0137g00670
GO:0071035	biological_process	nuclear polyadenylation-dependent rRNA catabolic process	1960	1	20476	5	0.0752912	0.139562	2.08939	VIT_07s0104g00700
GO:0071038	biological_process	nuclear polyadenylation-dependent tRNA catabolic process	1960	1	20476	5	0.0752912	0.139562	2.08939	VIT_07s0104g00700
GO:0009626	biological_process	plant-type hypersensitive response	1960	1	20476	5	0.0752912	0.139562	2.08939	VIT_05s0102g01190
GO:0009317	cellular_component	acetyl-CoA carboxylase complex	1960	1	20476	5	0.0752912	0.139562	2.08939	VIT_14s0108g01660
GO:0032324	biological_process	molybdopterin cofactor biosynthetic process	1960	1	20476	5	0.0752912	0.139562	2.08939	VIT_15s0046g00350
GO:0010027	biological_process	thylakoid membrane organization	1960	3	20476	17	0.0725537	0.139562	1.84358	VIT_12s0028g01600;VIT_18s0001g00190;VIT_18s0001g02030
GO:0000244	biological_process	spliceosomal tri-snRNP complex assembly	1960	1	20476	5	0.0752912	0.139562	2.08939	VIT_01s0026g00230
GO:0019375	biological_process	galactolipid biosynthetic process	1960	1	20476	5	0.0752912	0.139562	2.08939	VIT_08s0040g02800
GO:0045263	cellular_component	proton-transporting ATP synthase complex, coupling factor F(o)	1960	1	20476	5	0.0752912	0.139562	2.08939	VIT_00s0438g00020
GO:0010411	biological_process	xyloglucan metabolic process	1960	5	20476	31	0.0703492	0.139562	1.68499	VIT_02s0012g02220;VIT_11s0052g01180;VIT_11s0052g01260;VIT_11s0052g01300;VIT_11s0052g01330
GO:0010494	cellular_component	cytoplasmic stress granule	1960	1	20476	5	0.0752912	0.139562	2.08939	VIT_19s0090g00300
GO:0010109	biological_process	regulation of photosynthesis	1960	1	20476	5	0.0752912	0.139562	2.08939	VIT_01s0137g00760
GO:0018022	biological_process	peptidyl-lysine methylation	1960	1	20476	5	0.0752912	0.139562	2.08939	VIT_08s0032g00360
GO:0005980	biological_process	glycogen catabolic process	1960	1	20476	5	0.0752912	0.139562	2.08939	VIT_10s0003g00250
GO:0001944	biological_process	vasculature development	1960	1	20476	5	0.0752912	0.139562	2.08939	VIT_03s0063g00460
GO:0015189	molecular_function	L-lysine transmembrane transporter activity	1960	1	20476	5	0.0752912	0.139562	2.08939	VIT_01s0011g02880
GO:0004556	molecular_function	alpha-amylase activity	1960	1	20476	5	0.0752912	0.139562	2.08939	VIT_03s0063g00450
GO:0016410	molecular_function	N-acyltransferase activity	1960	1	20476	5	0.0752912	0.139562	2.08939	VIT_10s0003g00900
GO:0006367	biological_process	transcription initiation from RNA polymerase II promoter	1960	3	20476	17	0.0725537	0.139562	1.84358	VIT_00s0187g00350;VIT_18s0001g07830;VIT_18s0001g13370
GO:0010223	biological_process	secondary shoot formation	1960	1	20476	5	0.0752912	0.139562	2.08939	VIT_14s0066g01450
GO:0043928	biological_process	exonucleolytic nuclear-transcribed mRNA catabolic process involved in deadenylation-dependent decay	1960	1	20476	5	0.0752912	0.139562	2.08939	VIT_07s0104g00700
GO:0032957	biological_process	inositol trisphosphate metabolic process	1960	1	20476	5	0.0752912	0.139562	2.08939	VIT_02s0012g01640
GO:0015171	molecular_function	amino acid transmembrane transporter activity	1960	12	20476	88	0.0754488	0.139711	1.42458	VIT_01s0011g02880;VIT_02s0025g01230;VIT_03s0038g03530;VIT_03s0038g03900;VIT_05s0062g01130;VIT_06s0004g00790;VIT_06s0009g01140;VIT_06s0061g01210;VIT_13s0067g02220;VIT_13s0074g00570;VIT_18s0001g02020;VIT_18s0001g08570
GO:0009813	biological_process	flavonoid biosynthetic process	1960	27	20476	221	0.0763393	0.141216	1.27632	VIT_00s0218g00160;VIT_00s0324g00050;VIT_02s0025g01240;VIT_02s0033g00130;VIT_02s0033g00180;VIT_04s0023g03370;VIT_06s0004g06390;VIT_06s0004g07230;VIT_06s0009g02450;VIT_11s0052g01630;VIT_12s0034g00040;VIT_12s0034g00060;VIT_12s0034g00080;VIT_12s0034g00130;VIT_12s0055g00020;VIT_13s0067g02870;VIT_13s0067g03820;VIT_13s0067g03820;VIT_15s0046g01190;VIT_15s0046g01970;VIT_15s0046g01980;VIT_16s0039g02230;VIT…
GO:0016747	molecular_function	transferase activity, transferring acyl groups other than amino-acyl groups	1960	24	20476	194	0.0771996	0.142662	1.2924	VIT_02s0025g01730;VIT_03s0038g01460;VIT_03s0088g00260;VIT_04s0023g00700;VIT_05s0136g00260;VIT_07s0141g00090;VIT_09s0018g01190;VIT_10s0003g00900;VIT_14s0068g00920;VIT_14s0068g00930;VIT_16s0100g00750;VIT_16s0100g00770;VIT_16s0100g00780;VIT_16s0100g00780;VIT_16s0100g00910;VIT_16s0100g01030;VIT_16s0100g01070;VIT_16s0100g01100;VIT_16s0100g01110;VIT_16s0100g01200;VIT_16s0100g01200;VIT_17s0000g00950;VIT…
GO:0015035	molecular_function	protein disulfide oxidoreductase activity	1960	10	20476	72	0.0800838	0.147316	1.45096	VIT_02s0025g01710;VIT_11s0016g02310;VIT_12s0028g03010;VIT_13s0019g00340;VIT_13s0067g01650;VIT_13s0084g00790;VIT_14s0108g00400;VIT_18s0001g04600;VIT_18s0001g13250;VIT_18s0001g14730
GO:0016301	molecular_function	kinase activity	1960	35	20476	296	0.0802913	0.147316	1.23528	VIT_00s0181g00250;VIT_01s0010g02770;VIT_01s0137g00760;VIT_02s0012g01640;VIT_02s0025g00270;VIT_02s0025g01500;VIT_03s0088g00410;VIT_05s0020g04570;VIT_05s0062g00890;VIT_05s0077g00690;VIT_06s0004g01140;VIT_06s0004g03540;VIT_06s0004g07870;VIT_06s0061g00040;VIT_07s0005g04760;VIT_08s0007g05490;VIT_08s0007g07370;VIT_08s0040g01440;VIT_08s0056g00210;VIT_08s0058g01090;VIT_09s0002g00950;VIT_09s0070g00160;VIT…
GO:0003680	molecular_function	AT DNA binding	1960	2	20476	11	0.0806132	0.147316	1.89944	VIT_12s0028g00070;VIT_18s0001g07380
GO:0019509	biological_process	L-methionine biosynthetic process from methylthioadenosine	1960	2	20476	11	0.0806132	0.147316	1.89944	VIT_05s0020g04080;VIT_19s0014g02480
GO:0006415	biological_process	translational termination	1960	2	20476	11	0.0806132	0.147316	1.89944	VIT_07s0005g02740;VIT_18s0072g01010
GO:0044822	molecular_function	poly(A) RNA binding	1960	5	20476	32	0.0798928	0.147316	1.63233	VIT_01s0011g04360;VIT_07s0005g00860;VIT_07s0191g00210;VIT_17s0000g03030;VIT_19s0090g00300
GO:0042752	biological_process	regulation of circadian rhythm	1960	2	20476	11	0.0806132	0.147316	1.89944	VIT_06s0004g01630;VIT_07s0005g05590
GO:0016055	biological_process	Wnt signaling pathway	1960	2	20476	11	0.0806132	0.147316	1.89944	VIT_09s0002g03680;VIT_11s0016g04060
GO:0006518	biological_process	peptide metabolic process	1960	2	20476	11	0.0806132	0.147316	1.89944	VIT_16s0022g01260;VIT_16s0022g01280
GO:0022626	cellular_component	cytosolic ribosome	1960	2	20476	11	0.0806132	0.147316	1.89944	VIT_01s0011g03380;VIT_18s0072g01000
GO:1904264	molecular_function	ubiquitin protein ligase activity involved in ERAD pathway	1960	2	20476	11	0.0806132	0.147316	1.89944	VIT_03s0063g00080;VIT_13s0156g00250
GO:0009738	biological_process	abscisic acid-activated signaling pathway	1960	9	20476	64	0.0819578	0.149623	1.4691	VIT_03s0063g00940;VIT_05s0077g01530;VIT_05s0077g01570;VIT_05s0077g01580;VIT_05s0102g00120;VIT_08s0032g01220;VIT_13s0067g01270;VIT_17s0000g05520;VIT_18s0001g00990
GO:0016702	molecular_function	oxidoreductase activity, acting on single donors with incorporation of molecular oxygen, incorporation of two atoms of oxygen	1960	6	20476	40	0.0829266	0.151087	1.56704	VIT_05s0051g00670;VIT_06s0004g01480;VIT_09s0002g01080;VIT_10s0003g01390;VIT_14s0108g00090;VIT_17s0000g05790
GO:0006631	biological_process	fatty acid metabolic process	1960	6	20476	40	0.0829266	0.151087	1.56704	VIT_07s0151g01060;VIT_12s0028g02660;VIT_13s0067g02870;VIT_13s0067g03820;VIT_17s0000g01090;VIT_18s0001g15460
GO:0004222	molecular_function	metalloendopeptidase activity	1960	8	20476	56	0.083293	0.151602	1.49242	VIT_04s0008g01170;VIT_08s0007g00550;VIT_12s0028g01600;VIT_14s0083g00530;VIT_16s0022g01260;VIT_16s0022g01280;VIT_18s0001g00190;VIT_19s0085g00490
GO:0046982	molecular_function	protein heterodimerization activity	1960	13	20476	98	0.0834431	0.151722	1.38582	VIT_04s0023g03120;VIT_04s0023g03120;VIT_06s0004g03890;VIT_06s0004g04240;VIT_07s0005g01450;VIT_07s0104g00970;VIT_08s0007g03700;VIT_08s0040g01420;VIT_08s0040g03260;VIT_11s0016g05600;VIT_13s0019g05370;VIT_18s0001g13680;VIT_18s0001g13680
GO:0090501	biological_process	RNA phosphodiester bond hydrolysis	1960	4	20476	25	0.084582	0.153331	1.67151	VIT_09s0002g02110;VIT_12s0055g00690;VIT_12s0057g01320;VIT_15s0048g02380
GO:0019706	molecular_function	protein-cysteine S-palmitoyltransferase activity	1960	4	20476	25	0.084582	0.153331	1.67151	VIT_00s1737g00010;VIT_01s0010g01160;VIT_06s0004g04540;VIT_13s0019g04670
GO:0016592	cellular_component	mediator complex	1960	4	20476	25	0.084582	0.153331	1.67151	VIT_00s0586g00010;VIT_02s0025g02580;VIT_16s0039g02760;VIT_18s0001g11690
GO:0000266	biological_process	mitochondrial fission	1960	3	20476	18	0.0865033	0.156658	1.74116	VIT_08s0007g05550;VIT_08s0007g05560;VIT_15s0046g00470
GO:0009941	cellular_component	chloroplast envelope	1960	18	20476	143	0.0891718	0.161329	1.315	VIT_01s0010g01810;VIT_01s0011g03380;VIT_01s0127g00740;VIT_05s0094g01390;VIT_07s0031g02630;VIT_07s0141g00620;VIT_07s0151g01060;VIT_09s0002g01180;VIT_11s0016g01930;VIT_12s0028g01600;VIT_12s0059g01060;VIT_13s0019g00940;VIT_14s0083g00530;VIT_15s0048g02560;VIT_18s0001g00190;VIT_18s0072g01000;VIT_19s0027g00220;VIT_19s0085g00490
GO:0042255	biological_process	ribosome assembly	1960	5	20476	33	0.0901227	0.162886	1.58287	VIT_03s0063g02590;VIT_07s0104g00720;VIT_08s0007g06290;VIT_10s0042g01260;VIT_18s0001g05340
GO:0008080	molecular_function	N-acetyltransferase activity	1960	6	20476	41	0.0921538	0.166391	1.52882	VIT_05s0020g03680;VIT_05s0020g03690;VIT_05s0020g03710;VIT_08s0007g03320;VIT_16s0039g01810;VIT_17s0000g10190
GO:0003333	biological_process	amino acid transmembrane transport	1960	12	20476	91	0.0928272	0.16744	1.37762	VIT_01s0011g02880;VIT_02s0025g01230;VIT_03s0038g03530;VIT_03s0038g03900;VIT_05s0062g01130;VIT_06s0004g00790;VIT_06s0009g01140;VIT_06s0061g01210;VIT_13s0067g02220;VIT_13s0074g00570;VIT_18s0001g02020;VIT_18s0001g08570
GO:0030955	molecular_function	potassium ion binding	1960	3	20476	19	0.101642	0.177615	1.64952	VIT_03s0088g00410;VIT_08s0007g05490;VIT_10s0071g01060
GO:0030688	cellular_component	preribosome, small subunit precursor	1960	1	20476	6	0.105922	0.177615	1.74116	VIT_18s0001g13560
GO:0006564	biological_process	L-serine biosynthetic process	1960	1	20476	6	0.105922	0.177615	1.74116	VIT_03s0180g00130
GO:0000991	molecular_function	transcription factor activity, core RNA polymerase II binding	1960	1	20476	6	0.105922	0.177615	1.74116	VIT_18s0001g13370
GO:0080025	molecular_function	phosphatidylinositol-3,5-bisphosphate binding	1960	1	20476	6	0.105922	0.177615	1.74116	VIT_11s0037g00970
GO:0008878	molecular_function	glucose-1-phosphate adenylyltransferase activity	1960	1	20476	6	0.105922	0.177615	1.74116	VIT_03s0038g04570
GO:0008295	biological_process	spermidine biosynthetic process	1960	1	20476	6	0.105922	0.177615	1.74116	VIT_03s0038g00760
GO:0005687	cellular_component	U4 snRNP	1960	2	20476	12	0.100112	0.177615	1.74116	VIT_01s0026g00230;VIT_13s0073g00580
GO:0005337	molecular_function	nucleoside transmembrane transporter activity	1960	1	20476	6	0.105922	0.177615	1.74116	VIT_00s0203g00090
GO:0017150	molecular_function	tRNA dihydrouridine synthase activity	1960	1	20476	6	0.105922	0.177615	1.74116	VIT_07s0205g00050
GO:0035145	cellular_component	exon-exon junction complex	1960	1	20476	6	0.105922	0.177615	1.74116	VIT_16s0013g00610
GO:1902047	biological_process	polyamine transmembrane transport	1960	1	20476	6	0.105922	0.177615	1.74116	VIT_06s0004g00790
GO:0043085	biological_process	positive regulation of catalytic activity	1960	2	20476	12	0.100112	0.177615	1.74116	VIT_01s0137g00670;VIT_02s0025g04830
GO:0007021	biological_process	tubulin complex assembly	1960	1	20476	6	0.105922	0.177615	1.74116	VIT_05s0077g00740
GO:0000103	biological_process	sulfate assimilation	1960	1	20476	6	0.105922	0.177615	1.74116	VIT_08s0007g07370
GO:0005452	molecular_function	inorganic anion exchanger activity	1960	1	20476	6	0.105922	0.177615	1.74116	VIT_09s0002g05810
GO:0004020	molecular_function	adenylylsulfate kinase activity	1960	1	20476	6	0.105922	0.177615	1.74116	VIT_08s0007g07370
GO:0016891	molecular_function	endoribonuclease activity, producing 5-phosphomonoesters	1960	1	20476	6	0.105922	0.177615	1.74116	VIT_15s0048g02380
GO:0004028	molecular_function	3-chloroallyl aldehyde dehydrogenase activity	1960	2	20476	12	0.100112	0.177615	1.74116	VIT_06s0004g02060;VIT_07s0031g02630
GO:0071011	cellular_component	precatalytic spliceosome	1960	5	20476	34	0.101027	0.177615	1.53631	VIT_01s0026g00230;VIT_08s0105g00470;VIT_14s0060g01660;VIT_17s0000g03640;VIT_17s0000g03650
GO:0042742	biological_process	defense response to bacterium	1960	6	20476	42	0.10193	0.177615	1.49242	VIT_01s0011g06190;VIT_05s0102g01190;VIT_09s0018g00240;VIT_14s0081g00020;VIT_14s0081g00030;VIT_17s0000g09170
GO:0006725	biological_process	cellular aromatic compound metabolic process	1960	1	20476	6	0.105922	0.177615	1.74116	VIT_08s0007g08410
GO:0006769	biological_process	nicotinamide metabolic process	1960	1	20476	6	0.105922	0.177615	1.74116	VIT_00s1364g00010
GO:0006497	biological_process	protein lipidation	1960	1	20476	6	0.105922	0.177615	1.74116	VIT_11s0037g00970
GO:0006107	biological_process	oxaloacetate metabolic process	1960	1	20476	6	0.105922	0.177615	1.74116	VIT_15s0021g02410
GO:0010089	biological_process	xylem development	1960	1	20476	6	0.105922	0.177615	1.74116	VIT_04s0008g03250
GO:0005884	cellular_component	actin filament	1960	1	20476	6	0.105922	0.177615	1.74116	VIT_02s0025g01710
GO:0008184	molecular_function	glycogen phosphorylase activity	1960	1	20476	6	0.105922	0.177615	1.74116	VIT_10s0003g00250
GO:0016973	biological_process	poly(A)+ mRNA export from nucleus	1960	1	20476	6	0.105922	0.177615	1.74116	VIT_18s0001g01670
GO:0060236	biological_process	regulation of mitotic spindle organization	1960	1	20476	6	0.105922	0.177615	1.74116	VIT_02s0025g04960
GO:0009142	biological_process	nucleoside triphosphate biosynthetic process	1960	1	20476	6	0.105922	0.177615	1.74116	VIT_02s0025g01500
GO:0000077	biological_process	DNA damage checkpoint	1960	1	20476	6	0.105922	0.177615	1.74116	VIT_04s0023g03780
GO:0048868	biological_process	pollen tube development	1960	1	20476	6	0.105922	0.177615	1.74116	VIT_05s0020g00690
GO:0009266	biological_process	response to temperature stimulus	1960	2	20476	12	0.100112	0.177615	1.74116	VIT_11s0016g05490;VIT_14s0108g01550
GO:0006072	biological_process	glycerol-3-phosphate metabolic process	1960	1	20476	6	0.105922	0.177615	1.74116	VIT_13s0158g00340
GO:0032549	molecular_function	ribonucleoside binding	1960	1	20476	6	0.105922	0.177615	1.74116	VIT_04s0008g06580
GO:0043631	biological_process	RNA polyadenylation	1960	1	20476	6	0.105922	0.177615	1.74116	VIT_05s0077g00650
GO:0000428	cellular_component	DNA-directed RNA polymerase complex	1960	1	20476	6	0.105922	0.177615	1.74116	VIT_13s0139g00310
GO:0019243	biological_process	methylglyoxal catabolic process to D-lactate via S-lactoyl-glutathione	1960	1	20476	6	0.105922	0.177615	1.74116	VIT_03s0063g00300
GO:0015203	molecular_function	polyamine transmembrane transporter activity	1960	1	20476	6	0.105922	0.177615	1.74116	VIT_06s0004g00790
GO:0004652	molecular_function	polynucleotide adenylyltransferase activity	1960	1	20476	6	0.105922	0.177615	1.74116	VIT_05s0077g00650
GO:0016558	biological_process	protein import into peroxisome matrix	1960	1	20476	6	0.105922	0.177615	1.74116	VIT_04s0008g01760
GO:0016209	molecular_function	antioxidant activity	1960	2	20476	12	0.100112	0.177615	1.74116	VIT_00s1308g00010;VIT_05s0020g00600
GO:0031047	biological_process	gene silencing by RNA	1960	3	20476	19	0.101642	0.177615	1.64952	VIT_06s0061g01450;VIT_13s0074g00650;VIT_18s0001g01800
GO:0055074	biological_process	calcium ion homeostasis	1960	1	20476	6	0.105922	0.177615	1.74116	VIT_19s0014g01720
GO:0016987	molecular_function	sigma factor activity	1960	1	20476	6	0.105922	0.177615	1.74116	VIT_08s0040g01560
GO:0030042	biological_process	actin filament depolymerization	1960	2	20476	12	0.100112	0.177615	1.74116	VIT_07s0005g03310;VIT_07s0005g03310
GO:0006542	biological_process	glutamine biosynthetic process	1960	1	20476	6	0.105922	0.177615	1.74116	VIT_14s0006g00350
GO:0017091	molecular_function	AU-rich element binding	1960	1	20476	6	0.105922	0.177615	1.74116	VIT_09s0002g08470
GO:0008893	molecular_function	guanosine-3,5-bis(diphosphate) 3-diphosphatase activity	1960	1	20476	6	0.105922	0.177615	1.74116	VIT_07s0005g00770
GO:0043682	molecular_function	copper-transporting ATPase activity	1960	1	20476	6	0.105922	0.177615	1.74116	VIT_01s0011g01360
GO:0043021	molecular_function	ribonucleoprotein complex binding	1960	1	20476	6	0.105922	0.177615	1.74116	VIT_14s0068g00410
GO:0003006	biological_process	developmental process involved in reproduction	1960	2	20476	12	0.100112	0.177615	1.74116	VIT_03s0017g01450;VIT_03s0091g01040
GO:0008936	molecular_function	nicotinamidase activity	1960	1	20476	6	0.105922	0.177615	1.74116	VIT_00s1364g00010
GO:0005432	molecular_function	calcium:sodium antiporter activity	1960	1	20476	6	0.105922	0.177615	1.74116	VIT_19s0014g01720
GO:0004356	molecular_function	glutamate-ammonia ligase activity	1960	1	20476	6	0.105922	0.177615	1.74116	VIT_14s0006g00350
GO:0009620	biological_process	response to fungus	1960	1	20476	6	0.105922	0.177615	1.74116	VIT_01s0011g05570
GO:1901642	biological_process	nucleoside transmembrane transport	1960	1	20476	6	0.105922	0.177615	1.74116	VIT_00s0203g00090
GO:0006123	biological_process	mitochondrial electron transport, cytochrome c to oxygen	1960	1	20476	6	0.105922	0.177615	1.74116	VIT_18s0001g05810
GO:0035242	molecular_function	protein-arginine omega-N asymmetric methyltransferase activity	1960	1	20476	6	0.105922	0.177615	1.74116	VIT_13s0084g00650
GO:0019919	biological_process	peptidyl-arginine methylation, to asymmetrical-dimethyl arginine	1960	1	20476	6	0.105922	0.177615	1.74116	VIT_13s0084g00650
GO:0004743	molecular_function	pyruvate kinase activity	1960	3	20476	19	0.101642	0.177615	1.64952	VIT_03s0088g00410;VIT_08s0007g05490;VIT_10s0071g01060
GO:0004707	molecular_function	MAP kinase activity	1960	2	20476	12	0.100112	0.177615	1.74116	VIT_02s0025g00270;VIT_06s0004g03540
GO:0005516	molecular_function	calmodulin binding	1960	9	20476	67	0.104049	0.177615	1.40332	VIT_03s0063g00940;VIT_06s0004g06030;VIT_07s0031g03030;VIT_08s0032g01220;VIT_12s0028g02970;VIT_13s0019g04070;VIT_14s0108g01450;VIT_17s0000g05520;VIT_18s0001g00990
GO:0009740	biological_process	gibberellic acid mediated signaling pathway	1960	2	20476	12	0.100112	0.177615	1.74116	VIT_04s0008g05210;VIT_15s0048g01320
GO:0042802	molecular_function	identical protein binding	1960	5	20476	34	0.101027	0.177615	1.53631	VIT_04s0008g03770;VIT_08s0058g01000;VIT_12s0028g01820;VIT_12s0059g01420;VIT_19s0027g01790
GO:0019722	biological_process	calcium-mediated signaling	1960	1	20476	6	0.105922	0.177615	1.74116	VIT_07s0005g00110
GO:0071897	biological_process	DNA biosynthetic process	1960	3	20476	19	0.101642	0.177615	1.64952	VIT_04s0008g03960;VIT_05s0051g00930;VIT_08s0007g06490
GO:0002943	biological_process	tRNA dihydrouridine synthesis	1960	1	20476	6	0.105922	0.177615	1.74116	VIT_07s0205g00050
GO:0006360	biological_process	transcription from RNA polymerase I promoter	1960	3	20476	19	0.101642	0.177615	1.64952	VIT_04s0008g06580;VIT_06s0004g05830;VIT_11s0016g03530
GO:0006014	biological_process	D-ribose metabolic process	1960	1	20476	6	0.105922	0.177615	1.74116	VIT_07s0005g04760
GO:0003989	molecular_function	acetyl-CoA carboxylase activity	1960	1	20476	6	0.105922	0.177615	1.74116	VIT_14s0108g01660
GO:0007095	biological_process	mitotic G2 DNA damage checkpoint	1960	1	20476	6	0.105922	0.177615	1.74116	VIT_14s0083g00440
GO:0000447	biological_process	endonucleolytic cleavage in ITS1 to separate SSU-rRNA from 5.8S rRNA and LSU-rRNA from tricistronic rRNA transcript (SSU-rRNA, 5.8S rRNA, LSU-rRNA)	1960	1	20476	6	0.105922	0.177615	1.74116	VIT_17s0000g00140
GO:0000178	cellular_component	exosome (RNase complex)	1960	1	20476	6	0.105922	0.177615	1.74116	VIT_07s0104g00700
GO:0009052	biological_process	pentose-phosphate shunt, non-oxidative branch	1960	1	20476	6	0.105922	0.177615	1.74116	VIT_01s0011g04630
GO:0046835	biological_process	carbohydrate phosphorylation	1960	4	20476	27	0.10999	0.184096	1.54769	VIT_05s0077g00690;VIT_06s0061g00040;VIT_07s0005g04760;VIT_18s0122g00510
GO:0007049	biological_process	cell cycle	1960	4	20476	27	0.10999	0.184096	1.54769	VIT_04s0023g03780;VIT_08s0007g00170;VIT_13s0156g00270;VIT_14s0068g00840
GO:0016773	molecular_function	phosphotransferase activity, alcohol group as acceptor	1960	5	20476	35	0.112589	0.187579	1.49242	VIT_05s0077g00690;VIT_06s0004g06580;VIT_06s0061g00040;VIT_07s0005g04760;VIT_08s0007g01640
GO:0003993	molecular_function	acid phosphatase activity	1960	5	20476	35	0.112589	0.187579	1.49242	VIT_01s0011g00650;VIT_01s0011g06290;VIT_03s0038g00220;VIT_13s0067g01780;VIT_17s0000g01410
GO:0051537	molecular_function	2 iron, 2 sulfur cluster binding	1960	5	20476	35	0.112589	0.187579	1.49242	VIT_01s0127g00450;VIT_01s0150g00160;VIT_05s0102g00090;VIT_08s0007g03330;VIT_08s0007g03400
GO:0016413	molecular_function	O-acetyltransferase activity	1960	6	20476	43	0.112245	0.187579	1.45771	VIT_04s0044g01060;VIT_07s0104g00120;VIT_12s0028g01360;VIT_12s0028g01370;VIT_14s0066g01710;VIT_19s0014g00410
GO:0006368	biological_process	transcription elongation from RNA polymerase II promoter	1960	5	20476	35	0.112589	0.187579	1.49242	VIT_01s0026g00420;VIT_03s0038g02240;VIT_08s0040g00990;VIT_10s0003g00510;VIT_14s0060g00570
GO:0000160	biological_process	phosphorelay signal transduction system	1960	8	20476	60	0.116256	0.19351	1.39293	VIT_01s0011g06190;VIT_01s0026g00940;VIT_05s0049g00090;VIT_08s0007g05390;VIT_11s0206g00060;VIT_14s0081g00630;VIT_15s0048g02540;VIT_16s0098g00900
GO:0006465	biological_process	signal peptide processing	1960	3	20476	20	0.117901	0.195709	1.56704	VIT_10s0003g02990;VIT_18s0001g02030;VIT_19s0014g00120
GO:0005852	cellular_component	eukaryotic translation initiation factor 3 complex	1960	3	20476	20	0.117901	0.195709	1.56704	VIT_01s0011g06630;VIT_08s0007g00970;VIT_14s0068g00220
GO:0006357	biological_process	regulation of transcription from RNA polymerase II promoter	1960	11	20476	86	0.117893	0.195709	1.33624	VIT_02s0025g02580;VIT_03s0063g00300;VIT_08s0007g00170;VIT_09s0002g07340;VIT_11s0016g02410;VIT_13s0067g03170;VIT_14s0068g00840;VIT_16s0039g02760;VIT_17s0000g04250;VIT_17s0000g10190;VIT_18s0001g11690
GO:0031418	molecular_function	L-ascorbic acid binding	1960	2	20476	13	0.121273	0.199659	1.60722	VIT_05s0062g01220;VIT_14s0066g02170
GO:0006801	biological_process	superoxide metabolic process	1960	2	20476	13	0.121273	0.199659	1.60722	VIT_02s0025g04830;VIT_13s0067g02990
GO:0006221	biological_process	pyrimidine nucleotide biosynthetic process	1960	2	20476	13	0.121273	0.199659	1.60722	VIT_07s0005g01150;VIT_13s0139g00170
GO:0006779	biological_process	porphyrin-containing compound biosynthetic process	1960	2	20476	13	0.121273	0.199659	1.60722	VIT_03s0097g00710;VIT_13s0064g01470
GO:0070573	molecular_function	metallodipeptidase activity	1960	2	20476	13	0.121273	0.199659	1.60722	VIT_03s0038g03970;VIT_11s0016g02700
GO:0045492	biological_process	xylan biosynthetic process	1960	2	20476	13	0.121273	0.199659	1.60722	VIT_00s0238g00020;VIT_01s0010g03680
GO:0004784	molecular_function	superoxide dismutase activity	1960	2	20476	13	0.121273	0.199659	1.60722	VIT_02s0025g04830;VIT_13s0067g02990
GO:0003678	molecular_function	DNA helicase activity	1960	2	20476	13	0.121273	0.199659	1.60722	VIT_03s0038g00300;VIT_10s0003g05490
GO:0019538	biological_process	protein metabolic process	1960	2	20476	13	0.121273	0.199659	1.60722	VIT_04s0008g05870;VIT_17s0000g00340
GO:0071554	biological_process	cell wall organization or biogenesis	1960	6	20476	44	0.123087	0.202463	1.42458	VIT_04s0044g01060;VIT_07s0104g00120;VIT_12s0028g01360;VIT_12s0028g01370;VIT_14s0066g01710;VIT_19s0014g00410
GO:0004029	molecular_function	aldehyde dehydrogenase (NAD) activity	1960	4	20476	28	0.123926	0.203472	1.49242	VIT_03s0132g00210;VIT_06s0004g02060;VIT_07s0031g02630;VIT_17s0000g07670
GO:0009931	molecular_function	calcium-dependent protein serine/threonine kinase activity	1960	4	20476	28	0.123926	0.203472	1.49242	VIT_03s0063g00940;VIT_08s0032g01220;VIT_17s0000g05520;VIT_18s0001g00990
GO:0032502	biological_process	developmental process	1960	8	20476	61	0.125472	0.205823	1.37009	VIT_03s0063g02590;VIT_07s0104g00720;VIT_08s0007g06290;VIT_10s0042g01260;VIT_13s0064g00730;VIT_15s0048g01740;VIT_18s0001g05340;VIT_19s0027g00220
GO:0048046	cellular_component	apoplast	1960	18	20476	151	0.13204	0.216402	1.24533	VIT_01s0127g00740;VIT_02s0012g02220;VIT_02s0025g03600;VIT_03s0038g02050;VIT_04s0044g00040;VIT_06s0004g00970;VIT_06s0004g01010;VIT_06s0004g01020;VIT_06s0004g01030;VIT_08s0007g01550;VIT_11s0052g01180;VIT_11s0052g01190;VIT_11s0052g01260;VIT_11s0052g01300;VIT_11s0052g01330;VIT_13s0067g01970;VIT_17s0000g04880;VIT_18s0117g00550
GO:0015698	biological_process	inorganic anion transport	1960	1	20476	7	0.139163	0.217637	1.49242	VIT_09s0002g05810
GO:0008175	molecular_function	tRNA methyltransferase activity	1960	1	20476	7	0.139163	0.217637	1.49242	VIT_13s0019g01070
GO:0008408	molecular_function	3-5 exonuclease activity	1960	3	20476	21	0.1352	0.217637	1.49242	VIT_09s0002g02690;VIT_14s0060g01450;VIT_14s0128g00840
GO:0031410	cellular_component	cytoplasmic vesicle	1960	1	20476	7	0.139163	0.217637	1.49242	VIT_09s0018g02080
GO:0000993	molecular_function	RNA polymerase II core binding	1960	1	20476	7	0.139163	0.217637	1.49242	VIT_10s0003g00510
GO:0019158	molecular_function	mannokinase activity	1960	1	20476	7	0.139163	0.217637	1.49242	VIT_06s0061g00040
GO:0036265	biological_process	RNA (guanine-N7)-methylation	1960	1	20476	7	0.139163	0.217637	1.49242	VIT_08s0040g01440
GO:0032266	molecular_function	phosphatidylinositol-3-phosphate binding	1960	1	20476	7	0.139163	0.217637	1.49242	VIT_11s0037g00970
GO:0003997	molecular_function	acyl-CoA oxidase activity	1960	1	20476	7	0.139163	0.217637	1.49242	VIT_12s0028g02660
GO:0000727	biological_process	double-strand break repair via break-induced replication	1960	1	20476	7	0.139163	0.217637	1.49242	VIT_05s0077g00800
GO:0043087	biological_process	regulation of GTPase activity	1960	1	20476	7	0.139163	0.217637	1.49242	VIT_18s0001g07310
GO:0004373	molecular_function	glycogen (starch) synthase activity	1960	1	20476	7	0.139163	0.217637	1.49242	VIT_16s0098g01780
GO:0008375	molecular_function	acetylglucosaminyltransferase activity	1960	4	20476	29	0.13863	0.217637	1.44096	VIT_01s0011g03850;VIT_04s0008g02630;VIT_05s0051g00420;VIT_09s0002g02660
GO:0016811	molecular_function	hydrolase activity, acting on carbon-nitrogen (but not peptide) bonds, in linear amides	1960	1	20476	7	0.139163	0.217637	1.49242	VIT_12s0034g02170
GO:0008023	cellular_component	transcription elongation factor complex	1960	1	20476	7	0.139163	0.217637	1.49242	VIT_10s0003g00510
GO:0071949	molecular_function	FAD binding	1960	4	20476	29	0.13863	0.217637	1.44096	VIT_03s0038g02610;VIT_04s0044g00220;VIT_14s0083g00520;VIT_18s0001g01110
GO:0016272	cellular_component	prefoldin complex	1960	1	20476	7	0.139163	0.217637	1.49242	VIT_05s0077g00740
GO:0042127	biological_process	regulation of cell proliferation	1960	1	20476	7	0.139163	0.217637	1.49242	VIT_07s0005g03940
GO:0010087	biological_process	phloem or xylem histogenesis	1960	1	20476	7	0.139163	0.217637	1.49242	VIT_19s0014g01170
GO:0061158	biological_process	3-UTR-mediated mRNA destabilization	1960	1	20476	7	0.139163	0.217637	1.49242	VIT_11s0016g04940
GO:0008725	molecular_function	DNA-3-methyladenine glycosylase activity	1960	1	20476	7	0.139163	0.217637	1.49242	VIT_18s0001g12030
GO:0034969	biological_process	histone arginine methylation	1960	1	20476	7	0.139163	0.217637	1.49242	VIT_13s0084g00650
GO:0048280	biological_process	vesicle fusion with Golgi apparatus	1960	1	20476	7	0.139163	0.217637	1.49242	VIT_08s0056g01310
GO:0016701	molecular_function	oxidoreductase activity, acting on single donors with incorporation of molecular oxygen	1960	1	20476	7	0.139163	0.217637	1.49242	VIT_08s0007g08410
GO:0000778	cellular_component	condensed nuclear chromosome kinetochore	1960	1	20476	7	0.139163	0.217637	1.49242	VIT_08s0007g00050
GO:0007033	biological_process	vacuole organization	1960	1	20476	7	0.139163	0.217637	1.49242	VIT_19s0177g00300
GO:0004340	molecular_function	glucokinase activity	1960	1	20476	7	0.139163	0.217637	1.49242	VIT_06s0061g00040
GO:0009965	biological_process	leaf morphogenesis	1960	1	20476	7	0.139163	0.217637	1.49242	VIT_13s0019g00590
GO:0006734	biological_process	NADH metabolic process	1960	1	20476	7	0.139163	0.217637	1.49242	VIT_15s0021g02410
GO:0003730	molecular_function	mRNA 3-UTR binding	1960	1	20476	7	0.139163	0.217637	1.49242	VIT_11s0016g04940
GO:0043138	molecular_function	3-5 DNA helicase activity	1960	1	20476	7	0.139163	0.217637	1.49242	VIT_05s0077g00800
GO:0055072	biological_process	iron ion homeostasis	1960	1	20476	7	0.139163	0.217637	1.49242	VIT_11s0016g05300
GO:0005851	cellular_component	eukaryotic translation initiation factor 2B complex	1960	1	20476	7	0.139163	0.217637	1.49242	VIT_06s0004g07100
GO:0008469	molecular_function	histone-arginine N-methyltransferase activity	1960	1	20476	7	0.139163	0.217637	1.49242	VIT_13s0084g00650
GO:0000972	biological_process	transcription-dependent tethering of RNA polymerase II gene DNA at nuclear periphery	1960	1	20476	7	0.139163	0.217637	1.49242	VIT_12s0055g00900
GO:0099402	biological_process	plant organ development	1960	1	20476	7	0.139163	0.217637	1.49242	VIT_02s0025g00830
GO:0051156	biological_process	glucose 6-phosphate metabolic process	1960	1	20476	7	0.139163	0.217637	1.49242	VIT_06s0061g00040
GO:0008509	molecular_function	anion transmembrane transporter activity	1960	1	20476	7	0.139163	0.217637	1.49242	VIT_09s0002g05810
GO:0043022	molecular_function	ribosome binding	1960	5	20476	37	0.137602	0.217637	1.41175	VIT_06s0004g02070;VIT_06s0004g07100;VIT_07s0005g02740;VIT_10s0003g02660;VIT_18s0001g13120
GO:0006474	biological_process	N-terminal protein amino acid acetylation	1960	3	20476	21	0.1352	0.217637	1.49242	VIT_05s0020g03680;VIT_05s0020g03690;VIT_05s0020g03710
GO:0019953	biological_process	sexual reproduction	1960	1	20476	7	0.139163	0.217637	1.49242	VIT_02s0234g00110
GO:0051082	molecular_function	unfolded protein binding	1960	13	20476	106	0.134798	0.217637	1.28123	VIT_00s0324g00040;VIT_00s0415g00030;VIT_02s0025g00280;VIT_04s0008g06970;VIT_05s0102g01190;VIT_11s0016g02220;VIT_15s0021g02090;VIT_16s0050g01150;VIT_16s0098g00370;VIT_16s0098g01860;VIT_17s0000g02030;VIT_17s0000g05530;VIT_19s0090g01190
GO:0004747	molecular_function	ribokinase activity	1960	1	20476	7	0.139163	0.217637	1.49242	VIT_07s0005g04760
GO:0004435	molecular_function	phosphatidylinositol phospholipase C activity	1960	1	20476	7	0.139163	0.217637	1.49242	VIT_13s0067g00890
GO:0008121	molecular_function	ubiquinol-cytochrome-c reductase activity	1960	1	20476	7	0.139163	0.217637	1.49242	VIT_01s0150g00160
GO:0000054	biological_process	ribosomal subunit export from nucleus	1960	1	20476	7	0.139163	0.217637	1.49242	VIT_09s0002g05940
GO:0008865	molecular_function	fructokinase activity	1960	1	20476	7	0.139163	0.217637	1.49242	VIT_06s0061g00040
GO:0005986	biological_process	sucrose biosynthetic process	1960	1	20476	7	0.139163	0.217637	1.49242	VIT_08s0032g00840
GO:0046654	biological_process	tetrahydrofolate biosynthetic process	1960	1	20476	7	0.139163	0.217637	1.49242	VIT_13s0019g04170
GO:0000795	cellular_component	synaptonemal complex	1960	1	20476	7	0.139163	0.217637	1.49242	VIT_18s0001g05600
GO:0007050	biological_process	cell cycle arrest	1960	1	20476	7	0.139163	0.217637	1.49242	VIT_07s0005g06340
GO:0009011	molecular_function	starch synthase activity	1960	1	20476	7	0.139163	0.217637	1.49242	VIT_16s0098g01780
GO:0006446	biological_process	regulation of translational initiation	1960	3	20476	21	0.1352	0.217637	1.49242	VIT_01s0011g06630;VIT_08s0007g00970;VIT_14s0068g00220
GO:0004857	molecular_function	enzyme inhibitor activity	1960	7	20476	54	0.140828	0.219861	1.35423	VIT_00s0323g00050;VIT_02s0012g00500;VIT_10s0116g00590;VIT_14s0060g00390;VIT_15s0048g00500;VIT_15s0048g00510;VIT_16s0022g00960
GO:0010181	molecular_function	FMN binding	1960	7	20476	54	0.140828	0.219861	1.35423	VIT_00s0274g00090;VIT_05s0020g00930;VIT_13s0019g04190;VIT_14s0066g01920;VIT_15s0046g00180;VIT_18s0001g12460;VIT_18s0041g02080
GO:0042274	biological_process	ribosomal small subunit biogenesis	1960	2	20476	14	0.143889	0.224061	1.49242	VIT_18s0001g13560;VIT_18s0001g15560
GO:0005778	cellular_component	peroxisomal membrane	1960	2	20476	14	0.143889	0.224061	1.49242	VIT_03s0038g04100;VIT_04s0008g01760
GO:0007005	biological_process	mitochondrion organization	1960	2	20476	14	0.143889	0.224061	1.49242	VIT_14s0060g01230;VIT_18s0001g07770
GO:0016491	molecular_function	oxidoreductase activity	1960	143	20476	1382	0.14447	0.224773	1.08098	VIT_00s0220g00130;VIT_00s0226g00030;VIT_00s0274g00090;VIT_00s0301g00090;VIT_00s0346g00120;VIT_00s0373g00040;VIT_00s0399g00060;VIT_00s0525g00020;VIT_00s0705g00010;VIT_00s0790g00020;VIT_01s0010g01090;VIT_01s0010g02460;VIT_01s0011g02060;VIT_01s0011g06450;VIT_01s0127g00740;VIT_01s0146g00060;VIT_01s0150g00160;VIT_02s0012g00450;VIT_02s0012g00540;VIT_02s0012g02340;VIT_02s0025g00510;VIT_02s0025g00900;VIT…
GO:0071944	cellular_component	cell periphery	1960	5	20476	38	0.151001	0.234531	1.3746	VIT_02s0012g00500;VIT_10s0116g00590;VIT_14s0060g00390;VIT_15s0048g00500;VIT_15s0048g00510
GO:0003727	molecular_function	single-stranded RNA binding	1960	5	20476	38	0.151001	0.234531	1.3746	VIT_03s0063g02590;VIT_07s0104g00720;VIT_08s0007g06290;VIT_10s0042g01260;VIT_18s0001g05340
GO:0005762	cellular_component	mitochondrial large ribosomal subunit	1960	3	20476	22	0.153452	0.23732	1.42458	VIT_05s0094g00450;VIT_17s0000g07870;VIT_17s0000g09390
GO:0000387	biological_process	spliceosomal snRNP assembly	1960	3	20476	22	0.153452	0.23732	1.42458	VIT_05s0124g00330;VIT_05s0124g00340;VIT_07s0104g01170
GO:0005543	molecular_function	phospholipid binding	1960	3	20476	22	0.153452	0.23732	1.42458	VIT_11s0016g05480;VIT_15s0021g02200;VIT_18s0001g06760
GO:0005665	cellular_component	DNA-directed RNA polymerase II, core complex	1960	3	20476	22	0.153452	0.23732	1.42458	VIT_11s0016g03530;VIT_12s0028g03430;VIT_13s0139g00310
GO:0000470	biological_process	maturation of LSU-rRNA	1960	3	20476	22	0.153452	0.23732	1.42458	VIT_08s0105g00280;VIT_11s0052g00190;VIT_14s0068g00410
GO:0031347	biological_process	regulation of defense response	1960	6	20476	47	0.158614	0.245093	1.33365	VIT_02s0012g00290;VIT_04s0023g03780;VIT_09s0002g00890;VIT_09s0018g00240;VIT_10s0003g03810;VIT_18s0001g10370
GO:0016311	biological_process	dephosphorylation	1960	18	20476	156	0.164021	0.253233	1.20542	VIT_00s0250g00020;VIT_01s0011g00650;VIT_01s0011g06290;VIT_02s0012g00750;VIT_02s0012g00760;VIT_02s0154g00110;VIT_03s0017g00460;VIT_03s0038g00220;VIT_08s0007g02000;VIT_08s0032g00840;VIT_08s0040g02800;VIT_13s0019g01990;VIT_13s0067g01780;VIT_13s0175g00210;VIT_15s0021g00470;VIT_15s0046g02400;VIT_17s0000g01410;VIT_19s0014g02480
GO:0008483	molecular_function	transaminase activity	1960	4	20476	31	0.170154	0.257162	1.34799	VIT_04s0008g03770;VIT_08s0058g01000;VIT_12s0028g01820;VIT_19s0027g01790
GO:0017070	molecular_function	U6 snRNA binding	1960	1	20476	8	0.174234	0.257162	1.30587	VIT_08s0007g05930
GO:0008568	molecular_function	microtubule-severing ATPase activity	1960	2	20476	15	0.167751	0.257162	1.39293	VIT_02s0025g00650;VIT_14s0068g02130
GO:0034497	biological_process	protein localization to pre-autophagosomal structure	1960	1	20476	8	0.174234	0.257162	1.30587	VIT_11s0037g00970
GO:0006644	biological_process	phospholipid metabolic process	1960	2	20476	15	0.167751	0.257162	1.39293	VIT_13s0067g00010;VIT_14s0060g02200
GO:0003995	molecular_function	acyl-CoA dehydrogenase activity	1960	1	20476	8	0.174234	0.257162	1.30587	VIT_12s0028g02660
GO:0033539	biological_process	fatty acid beta-oxidation using acyl-CoA dehydrogenase	1960	1	20476	8	0.174234	0.257162	1.30587	VIT_12s0028g02660
GO:0044390	molecular_function	ubiquitin-like protein conjugating enzyme binding	1960	1	20476	8	0.174234	0.257162	1.30587	VIT_13s0156g00250
GO:0031969	cellular_component	chloroplast membrane	1960	1	20476	8	0.174234	0.257162	1.30587	VIT_07s0005g00950
GO:0012507	cellular_component	ER to Golgi transport vesicle membrane	1960	1	20476	8	0.174234	0.257162	1.30587	VIT_08s0056g01310
GO:0009644	biological_process	response to high light intensity	1960	1	20476	8	0.174234	0.257162	1.30587	VIT_04s0008g01110
GO:0001228	molecular_function	transcriptional activator activity, RNA polymerase II transcription regulatory region sequence-specific binding	1960	6	20476	48	0.17139	0.257162	1.30587	VIT_03s0038g00490;VIT_05s0020g04620;VIT_07s0104g00310;VIT_07s0141g00220;VIT_08s0007g07810;VIT_18s0001g07200
GO:0042594	biological_process	response to starvation	1960	1	20476	8	0.174234	0.257162	1.30587	VIT_07s0005g00770
GO:0006532	biological_process	aspartate biosynthetic process	1960	1	20476	8	0.174234	0.257162	1.30587	VIT_19s0014g02170
GO:0043207	biological_process	response to external biotic stimulus	1960	1	20476	8	0.174234	0.257162	1.30587	VIT_14s0108g01550
GO:0019430	biological_process	removal of superoxide radicals	1960	2	20476	15	0.167751	0.257162	1.39293	VIT_02s0025g04830;VIT_13s0067g02990
GO:0006384	biological_process	transcription initiation from RNA polymerase III promoter	1960	1	20476	8	0.174234	0.257162	1.30587	VIT_08s0056g01250
GO:0000775	cellular_component	chromosome, centromeric region	1960	1	20476	8	0.174234	0.257162	1.30587	VIT_04s0008g06590
GO:0000776	cellular_component	kinetochore	1960	1	20476	8	0.174234	0.257162	1.30587	VIT_08s0007g06260
GO:0007031	biological_process	peroxisome organization	1960	1	20476	8	0.174234	0.257162	1.30587	VIT_04s0008g01760
GO:0051260	biological_process	protein homooligomerization	1960	1	20476	8	0.174234	0.257162	1.30587	VIT_02s0025g03300
GO:0031624	molecular_function	ubiquitin conjugating enzyme binding	1960	2	20476	15	0.167751	0.257162	1.39293	VIT_03s0063g02000;VIT_06s0004g03320
GO:0006730	biological_process	one-carbon metabolic process	1960	3	20476	23	0.172565	0.257162	1.36264	VIT_00s0211g00120;VIT_05s0020g00670;VIT_18s0001g07960
GO:0009969	biological_process	xyloglucan biosynthetic process	1960	1	20476	8	0.174234	0.257162	1.30587	VIT_17s0000g06590
GO:0010090	biological_process	trichome morphogenesis	1960	1	20476	8	0.174234	0.257162	1.30587	VIT_17s0000g04540
GO:0030976	molecular_function	thiamine pyrophosphate binding	1960	3	20476	23	0.172565	0.257162	1.36264	VIT_14s0006g02240;VIT_17s0000g01310;VIT_17s0000g01320
GO:0032784	biological_process	regulation of DNA-templated transcription, elongation	1960	1	20476	8	0.174234	0.257162	1.30587	VIT_13s0067g03170
GO:1901409	biological_process	positive regulation of phosphorylation of RNA polymerase II C-terminal domain	1960	1	20476	8	0.174234	0.257162	1.30587	VIT_12s0028g00110
GO:0005666	cellular_component	DNA-directed RNA polymerase III complex	1960	4	20476	31	0.170154	0.257162	1.34799	VIT_06s0004g05830;VIT_11s0016g03530;VIT_13s0139g00310;VIT_16s0050g00450
GO:0016790	molecular_function	thiolester hydrolase activity	1960	1	20476	8	0.174234	0.257162	1.30587	VIT_17s0000g01090
GO:0034475	biological_process	U4 snRNA 3-end processing	1960	1	20476	8	0.174234	0.257162	1.30587	VIT_07s0104g00700
GO:0009501	cellular_component	amyloplast	1960	1	20476	8	0.174234	0.257162	1.30587	VIT_16s0098g01780
GO:0006621	biological_process	protein retention in ER lumen	1960	1	20476	8	0.174234	0.257162	1.30587	VIT_18s0001g14280
GO:0000124	cellular_component	SAGA complex	1960	1	20476	8	0.174234	0.257162	1.30587	VIT_08s0007g03700
GO:0051276	biological_process	chromosome organization	1960	1	20476	8	0.174234	0.257162	1.30587	VIT_16s0098g01810
GO:0052890	molecular_function	oxidoreductase activity, acting on the CH-CH group of donors, with a flavin as acceptor	1960	1	20476	8	0.174234	0.257162	1.30587	VIT_12s0028g02660
GO:0004084	molecular_function	branched-chain-amino-acid transaminase activity	1960	1	20476	8	0.174234	0.257162	1.30587	VIT_19s0014g02170
GO:0006163	biological_process	purine nucleotide metabolic process	1960	1	20476	8	0.174234	0.257162	1.30587	VIT_02s0025g01500
GO:0003747	molecular_function	translation release factor activity	1960	1	20476	8	0.174234	0.257162	1.30587	VIT_07s0005g02740
GO:2000022	biological_process	regulation of jasmonic acid mediated signaling pathway	1960	2	20476	15	0.167751	0.257162	1.39293	VIT_09s0002g00890;VIT_10s0003g03810
GO:0033014	biological_process	tetrapyrrole biosynthetic process	1960	1	20476	8	0.174234	0.257162	1.30587	VIT_03s0097g00710
GO:0016607	cellular_component	nuclear speck	1960	1	20476	8	0.174234	0.257162	1.30587	VIT_14s0060g02290
GO:0042538	biological_process	hyperosmotic salinity response	1960	1	20476	8	0.174234	0.257162	1.30587	VIT_11s0016g03870
GO:0000902	biological_process	cell morphogenesis	1960	2	20476	15	0.167751	0.257162	1.39293	VIT_10s0116g01830;VIT_15s0046g01530
GO:0004866	molecular_function	endopeptidase inhibitor activity	1960	1	20476	8	0.174234	0.257162	1.30587	VIT_00s0270g00120
GO:0001056	molecular_function	RNA polymerase III activity	1960	4	20476	31	0.170154	0.257162	1.34799	VIT_06s0004g05830;VIT_11s0016g03530;VIT_13s0139g00310;VIT_16s0050g00450
GO:0030131	cellular_component	clathrin adaptor complex	1960	1	20476	8	0.174234	0.257162	1.30587	VIT_04s0008g03880
GO:0046923	molecular_function	ER retention sequence binding	1960	1	20476	8	0.174234	0.257162	1.30587	VIT_18s0001g14280
GO:0031298	cellular_component	replication fork protection complex	1960	1	20476	8	0.174234	0.257162	1.30587	VIT_05s0077g00800
GO:0047617	molecular_function	acyl-CoA hydrolase activity	1960	1	20476	8	0.174234	0.257162	1.30587	VIT_09s0002g04160
GO:0004017	molecular_function	adenylate kinase activity	1960	1	20476	8	0.174234	0.257162	1.30587	VIT_01s0010g02770
GO:0009631	biological_process	cold acclimation	1960	1	20476	8	0.174234	0.257162	1.30587	VIT_04s0023g02480
GO:0006402	biological_process	mRNA catabolic process	1960	1	20476	8	0.174234	0.257162	1.30587	VIT_14s0066g00920
GO:0006405	biological_process	RNA export from nucleus	1960	2	20476	15	0.167751	0.257162	1.39293	VIT_12s0055g00900;VIT_15s0021g02200
GO:0004386	molecular_function	helicase activity	1960	7	20476	57	0.175092	0.258218	1.28296	VIT_01s0011g04360;VIT_03s0038g00300;VIT_07s0005g00860;VIT_07s0191g00210;VIT_11s0016g00630;VIT_17s0000g03030;VIT_17s0000g04310
GO:0006979	biological_process	response to oxidative stress	1960	16	20476	139	0.175855	0.259131	1.20253	VIT_00s0226g00030;VIT_01s0010g01090;VIT_01s0011g03330;VIT_02s0012g00540;VIT_02s0025g03600;VIT_03s0063g00270;VIT_05s0102g00120;VIT_08s0007g01430;VIT_11s0016g05300;VIT_12s0035g01000;VIT_13s0019g00590;VIT_13s0067g02360;VIT_14s0066g02350;VIT_14s0068g01920;VIT_18s0072g00160;VIT_18s0122g01320
GO:0043086	biological_process	negative regulation of catalytic activity	1960	11	20476	93	0.176866	0.26041	1.23566	VIT_00s0323g00050;VIT_01s0026g02660;VIT_02s0012g00500;VIT_05s0077g01530;VIT_05s0077g01570;VIT_05s0077g01580;VIT_10s0116g00590;VIT_14s0060g00390;VIT_15s0048g00500;VIT_15s0048g00510;VIT_16s0022g00960
GO:0050790	biological_process	regulation of catalytic activity	1960	8	20476	66	0.177017	0.26042	1.2663	VIT_03s0038g02050;VIT_04s0044g00040;VIT_06s0004g00970;VIT_06s0004g01010;VIT_06s0004g01020;VIT_06s0004g01030;VIT_17s0000g04880;VIT_19s0090g01190
GO:0006366	biological_process	transcription from RNA polymerase II promoter	1960	10	20476	84	0.177604	0.261071	1.24368	VIT_03s0038g00490;VIT_05s0020g04620;VIT_07s0104g00310;VIT_07s0141g00220;VIT_08s0007g07810;VIT_11s0016g03530;VIT_17s0000g01920;VIT_17s0000g06060;VIT_18s0001g07200;VIT_18s0001g13370
GO:0046910	molecular_function	pectinesterase inhibitor activity	1960	5	20476	40	0.17943	0.263543	1.30587	VIT_02s0012g00500;VIT_10s0116g00590;VIT_14s0060g00390;VIT_15s0048g00500;VIT_15s0048g00510
GO:0023014	biological_process	signal transduction by protein phosphorylation	1960	6	20476	49	0.184595	0.270471	1.27922	VIT_01s0011g06190;VIT_05s0049g00090;VIT_06s0004g06850;VIT_07s0031g00530;VIT_14s0081g00630;VIT_17s0000g01970
GO:0009414	biological_process	response to water deprivation	1960	6	20476	49	0.184595	0.270471	1.27922	VIT_01s0011g06190;VIT_04s0023g02480;VIT_06s0004g03890;VIT_07s0005g00750;VIT_07s0031g02630;VIT_13s0064g01220
GO:0016597	molecular_function	amino acid binding	1960	6	20476	49	0.184595	0.270471	1.27922	VIT_01s0244g00130;VIT_03s0180g00130;VIT_04s0008g05700;VIT_06s0004g03430;VIT_06s0061g01300;VIT_10s0003g00250
GO:0004864	molecular_function	protein phosphatase inhibitor activity	1960	4	20476	32	0.186869	0.273582	1.30587	VIT_01s0026g02660;VIT_05s0077g01530;VIT_05s0077g01570;VIT_05s0077g01580
GO:0006260	biological_process	DNA replication	1960	9	20476	76	0.188331	0.275288	1.23714	VIT_03s0038g00300;VIT_04s0008g03960;VIT_05s0077g00800;VIT_08s0007g06490;VIT_10s0003g05490;VIT_11s0052g00550;VIT_14s0128g00840;VIT_16s0039g00730;VIT_19s0014g00990
GO:0000209	biological_process	protein polyubiquitination	1960	8	20476	67	0.188339	0.275288	1.2474	VIT_03s0063g02000;VIT_05s0020g04000;VIT_06s0004g03320;VIT_06s0004g05090;VIT_08s0032g00920;VIT_08s0040g00590;VIT_11s0016g03190;VIT_17s0000g04730
GO:0003714	molecular_function	transcription corepressor activity	1960	3	20476	24	0.192443	0.280234	1.30587	VIT_08s0040g00430;VIT_09s0002g00890;VIT_10s0003g03810
GO:0008138	molecular_function	protein tyrosine/serine/threonine phosphatase activity	1960	2	20476	16	0.192651	0.280234	1.30587	VIT_00s0250g00020;VIT_14s0066g01200
GO:0009060	biological_process	aerobic respiration	1960	2	20476	16	0.192651	0.280234	1.30587	VIT_02s0025g02200;VIT_05s0020g00930
GO:0006880	biological_process	intracellular sequestering of iron ion	1960	2	20476	16	0.192651	0.280234	1.30587	VIT_08s0058g00410;VIT_08s0058g00440
GO:0019829	molecular_function	cation-transporting ATPase activity	1960	2	20476	16	0.192651	0.280234	1.30587	VIT_01s0011g01360;VIT_08s0040g02830
GO:0001055	molecular_function	RNA polymerase II activity	1960	2	20476	16	0.192651	0.280234	1.30587	VIT_11s0016g03530;VIT_13s0139g00310
GO:0046777	biological_process	protein autophosphorylation	1960	5	20476	41	0.194392	0.282539	1.27402	VIT_01s0137g00760;VIT_03s0063g00940;VIT_08s0032g01220;VIT_17s0000g05520;VIT_18s0001g00990
GO:0009607	biological_process	response to biotic stimulus	1960	6	20476	50	0.198205	0.28785	1.25363	VIT_05s0077g01530;VIT_05s0077g01570;VIT_05s0077g01580;VIT_06s0061g00120;VIT_12s0028g02970;VIT_13s0019g04070
GO:0010388	biological_process	cullin deneddylation	1960	1	20476	9	0.210481	0.294804	1.16077	VIT_08s0040g00430
GO:0009751	biological_process	response to salicylic acid	1960	1	20476	9	0.210481	0.294804	1.16077	VIT_09s0018g00240
GO:0000956	biological_process	nuclear-transcribed mRNA catabolic process	1960	1	20476	9	0.210481	0.294804	1.16077	VIT_05s0051g00850
GO:0005688	cellular_component	U6 snRNP	1960	1	20476	9	0.210481	0.294804	1.16077	VIT_05s0051g00850
GO:0009524	cellular_component	phragmoplast	1960	1	20476	9	0.210481	0.294804	1.16077	VIT_05s0049g01350
GO:0006606	biological_process	protein import into nucleus	1960	5	20476	42	0.209803	0.294804	1.24368	VIT_09s0002g05940;VIT_12s0055g00900;VIT_13s0067g00670;VIT_14s0060g00930;VIT_15s0021g02200
GO:0005763	cellular_component	mitochondrial small ribosomal subunit	1960	1	20476	9	0.210481	0.294804	1.16077	VIT_06s0080g00440
GO:0031966	cellular_component	mitochondrial membrane	1960	1	20476	9	0.210481	0.294804	1.16077	VIT_18s0001g07320
GO:0009686	biological_process	gibberellin biosynthetic process	1960	1	20476	9	0.210481	0.294804	1.16077	VIT_15s0048g01320
GO:0008180	cellular_component	COP9 signalosome	1960	1	20476	9	0.210481	0.294804	1.16077	VIT_08s0040g00430
GO:0005536	molecular_function	glucose binding	1960	1	20476	9	0.210481	0.294804	1.16077	VIT_06s0061g00040
GO:0071712	biological_process	ER-associated misfolded protein catabolic process	1960	1	20476	9	0.210481	0.294804	1.16077	VIT_13s0156g00250
GO:0017089	molecular_function	glycolipid transporter activity	1960	1	20476	9	0.210481	0.294804	1.16077	VIT_01s0011g03390
GO:0000307	cellular_component	cyclin-dependent protein kinase holoenzyme complex	1960	1	20476	9	0.210481	0.294804	1.16077	VIT_12s0028g00110
GO:0019789	molecular_function	SUMO transferase activity	1960	1	20476	9	0.210481	0.294804	1.16077	VIT_15s0046g02120
GO:0034427	biological_process	nuclear-transcribed mRNA catabolic process, exonucleolytic, 3-5	1960	1	20476	9	0.210481	0.294804	1.16077	VIT_07s0104g00700
GO:0000150	molecular_function	recombinase activity	1960	1	20476	9	0.210481	0.294804	1.16077	VIT_06s0004g03600
GO:0000151	cellular_component	ubiquitin ligase complex	1960	4	20476	33	0.204146	0.294804	1.2663	VIT_00s0125g00250;VIT_03s0063g02000;VIT_06s0004g03320;VIT_11s0016g05600
GO:0016554	biological_process	cytidine to uridine editing	1960	1	20476	9	0.210481	0.294804	1.16077	VIT_03s0038g02950
GO:0006777	biological_process	Mo-molybdopterin cofactor biosynthetic process	1960	1	20476	9	0.210481	0.294804	1.16077	VIT_15s0046g00350
GO:0000271	biological_process	polysaccharide biosynthetic process	1960	1	20476	9	0.210481	0.294804	1.16077	VIT_14s0066g02350
GO:0019674	biological_process	NAD metabolic process	1960	1	20476	9	0.210481	0.294804	1.16077	VIT_00s1364g00010
GO:0048481	biological_process	plant ovule development	1960	1	20476	9	0.210481	0.294804	1.16077	VIT_18s0001g13660
GO:0008195	molecular_function	phosphatidate phosphatase activity	1960	1	20476	9	0.210481	0.294804	1.16077	VIT_08s0040g02800
GO:0004198	molecular_function	calcium-dependent cysteine-type endopeptidase activity	1960	1	20476	9	0.210481	0.294804	1.16077	VIT_00s0252g00130
GO:0034045	cellular_component	pre-autophagosomal structure membrane	1960	1	20476	9	0.210481	0.294804	1.16077	VIT_11s0037g00970
GO:0046836	biological_process	glycolipid transport	1960	1	20476	9	0.210481	0.294804	1.16077	VIT_01s0011g03390
GO:0006896	biological_process	Golgi to vacuole transport	1960	1	20476	9	0.210481	0.294804	1.16077	VIT_08s0056g01310
GO:0003854	molecular_function	3-beta-hydroxy-delta5-steroid dehydrogenase activity	1960	1	20476	9	0.210481	0.294804	1.16077	VIT_14s0066g01150
GO:0080043	molecular_function	quercetin 3-O-glucosyltransferase activity	1960	22	20476	200	0.205557	0.294804	1.14916	VIT_00s0218g00160;VIT_00s0324g00050;VIT_02s0025g01240;VIT_02s0033g00130;VIT_02s0033g00180;VIT_06s0004g06390;VIT_06s0004g07230;VIT_06s0009g02450;VIT_11s0052g01630;VIT_12s0034g00040;VIT_12s0034g00060;VIT_12s0034g00080;VIT_12s0034g00130;VIT_12s0055g00020;VIT_15s0046g01190;VIT_15s0046g01970;VIT_15s0046g01980;VIT_16s0039g02230;VIT_17s0000g04750;VIT_17s0000g07080;VIT_18s0041g00710;VIT_18s0041g00740
GO:0080044	molecular_function	quercetin 7-O-glucosyltransferase activity	1960	22	20476	200	0.205557	0.294804	1.14916	VIT_00s0218g00160;VIT_00s0324g00050;VIT_02s0025g01240;VIT_02s0033g00130;VIT_02s0033g00180;VIT_06s0004g06390;VIT_06s0004g07230;VIT_06s0009g02450;VIT_11s0052g01630;VIT_12s0034g00040;VIT_12s0034g00060;VIT_12s0034g00080;VIT_12s0034g00130;VIT_12s0055g00020;VIT_15s0046g01190;VIT_15s0046g01970;VIT_15s0046g01980;VIT_16s0039g02230;VIT_17s0000g04750;VIT_17s0000g07080;VIT_18s0041g00710;VIT_18s0041g00740
GO:0016442	cellular_component	RISC complex	1960	1	20476	9	0.210481	0.294804	1.16077	VIT_15s0048g02380
GO:0036513	cellular_component	Derlin-1 retrotranslocation complex	1960	1	20476	9	0.210481	0.294804	1.16077	VIT_13s0156g00250
GO:0008661	molecular_function	1-deoxy-D-xylulose-5-phosphate synthase activity	1960	1	20476	9	0.210481	0.294804	1.16077	VIT_04s0008g04970
GO:0004396	molecular_function	hexokinase activity	1960	1	20476	9	0.210481	0.294804	1.16077	VIT_06s0061g00040
GO:0006122	biological_process	mitochondrial electron transport, ubiquinol to cytochrome c	1960	1	20476	9	0.210481	0.294804	1.16077	VIT_18s0001g05810
GO:0006164	biological_process	purine nucleotide biosynthetic process	1960	1	20476	9	0.210481	0.294804	1.16077	VIT_18s0001g07060
GO:0042148	biological_process	strand invasion	1960	1	20476	9	0.210481	0.294804	1.16077	VIT_06s0004g03600
GO:0006821	biological_process	chloride transport	1960	1	20476	9	0.210481	0.294804	1.16077	VIT_10s0003g04530
GO:0001678	biological_process	cellular glucose homeostasis	1960	1	20476	9	0.210481	0.294804	1.16077	VIT_06s0061g00040
GO:0000796	cellular_component	condensin complex	1960	1	20476	9	0.210481	0.294804	1.16077	VIT_12s0059g01070
GO:0051861	molecular_function	glycolipid binding	1960	1	20476	9	0.210481	0.294804	1.16077	VIT_01s0011g03390
GO:0045737	biological_process	positive regulation of cyclin-dependent protein serine/threonine kinase activity	1960	1	20476	9	0.210481	0.294804	1.16077	VIT_12s0028g00110
GO:0016538	molecular_function	cyclin-dependent protein serine/threonine kinase regulator activity	1960	1	20476	9	0.210481	0.294804	1.16077	VIT_12s0028g00110
GO:0009098	biological_process	leucine biosynthetic process	1960	1	20476	9	0.210481	0.294804	1.16077	VIT_19s0014g02170
GO:0006139	biological_process	nucleobase-containing compound metabolic process	1960	4	20476	33	0.204146	0.294804	1.2663	VIT_01s0010g02770;VIT_09s0002g02690;VIT_14s0060g01450;VIT_18s0001g11990
GO:0003924	molecular_function	GTPase activity	1960	15	20476	134	0.210963	0.295251	1.16943	VIT_04s0008g03890;VIT_05s0020g01670;VIT_05s0029g01070;VIT_05s0077g00700;VIT_06s0004g02070;VIT_07s0104g00550;VIT_07s0197g00050;VIT_08s0007g05890;VIT_09s0002g05940;VIT_11s0037g00300;VIT_11s0118g00720;VIT_12s0028g02640;VIT_13s0019g03920;VIT_13s0074g00310;VIT_15s0046g00470
GO:0009407	biological_process	toxin catabolic process	1960	8	20476	69	0.211887	0.296315	1.21124	VIT_01s0026g01340;VIT_01s0026g02400;VIT_05s0049g01100;VIT_06s0004g05670;VIT_07s0005g04880;VIT_07s0005g04890;VIT_17s0000g02950;VIT_19s0015g02690
GO:0006383	biological_process	transcription from RNA polymerase III promoter	1960	3	20476	25	0.212988	0.296709	1.25363	VIT_06s0004g05830;VIT_11s0016g03530;VIT_16s0050g00450
GO:0005198	molecular_function	structural molecule activity	1960	3	20476	25	0.212988	0.296709	1.25363	VIT_08s0007g03330;VIT_08s0007g03400;VIT_09s0018g02080
GO:0006270	biological_process	DNA replication initiation	1960	3	20476	25	0.212988	0.296709	1.25363	VIT_03s0038g00300;VIT_05s0077g00800;VIT_14s0083g00440
GO:0003899	molecular_function	DNA-directed RNA polymerase activity	1960	7	20476	60	0.212646	0.296709	1.21881	VIT_04s0008g06580;VIT_06s0004g05830;VIT_11s0016g03530;VIT_13s0139g00310;VIT_14s0083g00790;VIT_16s0050g00450;VIT_18s0001g14650
GO:0006406	biological_process	mRNA export from nucleus	1960	3	20476	25	0.212988	0.296709	1.25363	VIT_13s0067g00670;VIT_17s0000g03640;VIT_17s0000g03650
GO:0016772	molecular_function	transferase activity, transferring phosphorus-containing groups	1960	2	20476	17	0.218387	0.302832	1.22905	VIT_01s0011g06190;VIT_15s0048g00280
GO:0003955	molecular_function	NAD(P)H dehydrogenase (quinone) activity	1960	2	20476	17	0.218387	0.302832	1.22905	VIT_00s0274g00090;VIT_07s0031g02690
GO:0042753	biological_process	positive regulation of circadian rhythm	1960	2	20476	17	0.218387	0.302832	1.22905	VIT_04s0008g05210;VIT_13s0067g00860
GO:0008810	molecular_function	cellulase activity	1960	2	20476	17	0.218387	0.302832	1.22905	VIT_00s0340g00050;VIT_08s0007g06040
GO:0000288	biological_process	nuclear-transcribed mRNA catabolic process, deadenylation-dependent decay	1960	2	20476	17	0.218387	0.302832	1.22905	VIT_06s0080g01090;VIT_08s0007g02570
GO:0031408	biological_process	oxylipin biosynthetic process	1960	2	20476	17	0.218387	0.302832	1.22905	VIT_06s0004g01480;VIT_09s0002g01080
GO:0004722	molecular_function	protein serine/threonine phosphatase activity	1960	10	20476	88	0.218941	0.303369	1.18715	VIT_03s0091g00470;VIT_05s0020g02940;VIT_05s0049g01290;VIT_05s0077g01820;VIT_06s0004g06840;VIT_07s0005g02110;VIT_07s0129g00520;VIT_08s0007g00310;VIT_13s0067g01270;VIT_16s0050g02680
GO:0006891	biological_process	intra-Golgi vesicle-mediated transport	1960	4	20476	34	0.221925	0.307267	1.22905	VIT_00s0665g00040;VIT_08s0056g01310;VIT_09s0018g02080;VIT_12s0028g00490
GO:0016671	molecular_function	oxidoreductase activity, acting on a sulfur group of donors, disulfide as acceptor	1960	5	20476	43	0.225623	0.312149	1.21476	VIT_10s0116g01650;VIT_11s0016g02310;VIT_12s0059g00760;VIT_13s0084g00790;VIT_18s0001g13250
GO:0006470	biological_process	protein dephosphorylation	1960	15	20476	136	0.228273	0.315574	1.15224	VIT_00s0250g00020;VIT_01s0011g06190;VIT_03s0091g00470;VIT_05s0020g02940;VIT_05s0049g01290;VIT_05s0077g01820;VIT_06s0004g06840;VIT_07s0005g02110;VIT_07s0129g00520;VIT_08s0007g00310;VIT_12s0057g00900;VIT_13s0067g01270;VIT_13s0175g00210;VIT_14s0066g01200;VIT_16s0050g02680
GO:0042273	biological_process	ribosomal large subunit biogenesis	1960	3	20476	26	0.234102	0.322893	1.20542	VIT_07s0005g00270;VIT_11s0016g02220;VIT_14s0068g00410
GO:0048278	biological_process	vesicle docking	1960	3	20476	26	0.234102	0.322893	1.20542	VIT_04s0023g01980;VIT_07s0005g01000;VIT_08s0032g01150
GO:0034219	biological_process	carbohydrate transmembrane transport	1960	3	20476	26	0.234102	0.322893	1.20542	VIT_01s0146g00260;VIT_11s0016g05710;VIT_19s0177g00300
GO:0031625	molecular_function	ubiquitin protein ligase binding	1960	11	20476	99	0.236659	0.325677	1.16077	VIT_00s0265g00070;VIT_00s0762g00030;VIT_01s0026g02080;VIT_05s0077g00850;VIT_07s0104g01080;VIT_07s0129g00210;VIT_14s0068g02150;VIT_14s0171g00320;VIT_17s0000g05920;VIT_18s0001g02680;VIT_19s0090g00120
GO:0009737	biological_process	response to abscisic acid	1960	8	20476	71	0.236531	0.325677	1.17712	VIT_04s0008g05210;VIT_04s0023g02480;VIT_06s0004g06030;VIT_07s0005g00140;VIT_07s0031g02630;VIT_13s0019g00590;VIT_17s0000g09690;VIT_18s0001g07670
GO:0006629	biological_process	lipid metabolic process	1960	20	20476	185	0.236429	0.325677	1.1294	VIT_00s0620g00010;VIT_04s0008g03220;VIT_07s0005g00510;VIT_07s0005g01240;VIT_07s0005g03010;VIT_07s0005g03910;VIT_07s0031g02390;VIT_08s0040g02800;VIT_09s0002g00990;VIT_09s0002g05730;VIT_09s0002g06970;VIT_12s0059g01480;VIT_13s0067g00890;VIT_14s0068g01500;VIT_15s0048g02220;VIT_17s0000g01010;VIT_17s0000g01070;VIT_17s0000g01090;VIT_18s0089g00620;VIT_19s0014g00080
GO:0035556	biological_process	intracellular signal transduction	1960	18	20476	166	0.238879	0.328482	1.1328	VIT_03s0063g00940;VIT_03s0063g01080;VIT_05s0020g03870;VIT_05s0020g04570;VIT_06s0004g01140;VIT_06s0004g07870;VIT_08s0032g01220;VIT_08s0058g01090;VIT_09s0070g00160;VIT_10s0116g00480;VIT_12s0057g00520;VIT_13s0067g00890;VIT_17s0000g05520;VIT_17s0000g09380;VIT_18s0001g00990;VIT_18s0001g04600;VIT_18s0001g10470;VIT_19s0014g02320
GO:0008131	molecular_function	primary amine oxidase activity	1960	1	20476	10	0.247358	0.329885	1.04469	VIT_05s0020g03280
GO:0031491	molecular_function	nucleosome binding	1960	1	20476	10	0.247358	0.329885	1.04469	VIT_14s0060g00570
GO:0032147	biological_process	activation of protein kinase activity	1960	1	20476	10	0.247358	0.329885	1.04469	VIT_02s0025g04960
GO:0004520	molecular_function	endodeoxyribonuclease activity	1960	1	20476	10	0.247358	0.329885	1.04469	VIT_06s0004g03600
GO:0001682	biological_process	tRNA 5-leader removal	1960	1	20476	10	0.247358	0.329885	1.04469	VIT_12s0055g00690
GO:0031225	cellular_component	anchored component of membrane	1960	1	20476	10	0.247358	0.329885	1.04469	VIT_05s0077g01470
GO:0008641	molecular_function	small protein activating enzyme activity	1960	1	20476	10	0.247358	0.329885	1.04469	VIT_06s0004g07060
GO:0004601	molecular_function	peroxidase activity	1960	13	20476	119	0.247369	0.329885	1.14126	VIT_00s0226g00030;VIT_01s0010g01090;VIT_02s0012g00540;VIT_02s0025g00510;VIT_02s0025g03600;VIT_05s0020g00600;VIT_05s0020g02850;VIT_05s0102g00120;VIT_11s0016g00540;VIT_13s0067g02360;VIT_14s0068g01920;VIT_18s0072g00160;VIT_18s0122g01320
GO:1904668	biological_process	positive regulation of ubiquitin protein ligase activity	1960	1	20476	10	0.247358	0.329885	1.04469	VIT_16s0039g02510
GO:0016857	molecular_function	racemase and epimerase activity, acting on carbohydrates and derivatives	1960	1	20476	10	0.247358	0.329885	1.04469	VIT_15s0048g00340
GO:0033926	molecular_function	glycopeptide alpha-N-acetylgalactosaminidase activity	1960	1	20476	10	0.247358	0.329885	1.04469	VIT_05s0077g00510
GO:0060548	biological_process	negative regulation of cell death	1960	1	20476	10	0.247358	0.329885	1.04469	VIT_14s0030g00500
GO:0046556	molecular_function	alpha-L-arabinofuranosidase activity	1960	2	20476	18	0.244763	0.329885	1.16077	VIT_07s0005g01300;VIT_08s0040g00320
GO:0017004	biological_process	cytochrome complex assembly	1960	1	20476	10	0.247358	0.329885	1.04469	VIT_00s0590g00010
GO:0009845	biological_process	seed germination	1960	1	20476	10	0.247358	0.329885	1.04469	VIT_17s0000g09690
GO:0006611	biological_process	protein export from nucleus	1960	1	20476	10	0.247358	0.329885	1.04469	VIT_13s0067g00670
GO:0019205	molecular_function	nucleobase-containing compound kinase activity	1960	1	20476	10	0.247358	0.329885	1.04469	VIT_01s0010g02770
GO:0008381	molecular_function	mechanically-gated ion channel activity	1960	1	20476	10	0.247358	0.329885	1.04469	VIT_03s0038g02980
GO:0005779	cellular_component	integral component of peroxisomal membrane	1960	1	20476	10	0.247358	0.329885	1.04469	VIT_04s0008g01760
GO:0009308	biological_process	amine metabolic process	1960	1	20476	10	0.247358	0.329885	1.04469	VIT_05s0020g03280
GO:0010052	biological_process	guard cell differentiation	1960	1	20476	10	0.247358	0.329885	1.04469	VIT_09s0002g01700
GO:0005545	molecular_function	1-phosphatidylinositol binding	1960	1	20476	10	0.247358	0.329885	1.04469	VIT_11s0016g05480
GO:0005819	cellular_component	spindle	1960	1	20476	10	0.247358	0.329885	1.04469	VIT_02s0025g04960
GO:0015179	molecular_function	L-amino acid transmembrane transporter activity	1960	2	20476	18	0.244763	0.329885	1.16077	VIT_01s0011g02880;VIT_06s0004g00790
GO:0004045	molecular_function	aminoacyl-tRNA hydrolase activity	1960	1	20476	10	0.247358	0.329885	1.04469	VIT_06s0004g00560
GO:0055088	biological_process	lipid homeostasis	1960	1	20476	10	0.247358	0.329885	1.04469	VIT_12s0028g02660
GO:0009788	biological_process	negative regulation of abscisic acid-activated signaling pathway	1960	1	20476	10	0.247358	0.329885	1.04469	VIT_02s0025g00390
GO:0006207	biological_process	de novo pyrimidine nucleobase biosynthetic process	1960	1	20476	10	0.247358	0.329885	1.04469	VIT_13s0139g00170
GO:0097027	molecular_function	ubiquitin-protein transferase activator activity	1960	1	20476	10	0.247358	0.329885	1.04469	VIT_16s0039g02510
GO:0005987	biological_process	sucrose catabolic process	1960	1	20476	10	0.247358	0.329885	1.04469	VIT_05s0077g00510
GO:0048268	biological_process	clathrin coat assembly	1960	1	20476	10	0.247358	0.329885	1.04469	VIT_11s0016g05480
GO:0030136	cellular_component	clathrin-coated vesicle	1960	1	20476	10	0.247358	0.329885	1.04469	VIT_11s0016g05480
GO:0006633	biological_process	fatty acid biosynthetic process	1960	12	20476	109	0.242432	0.329885	1.15012	VIT_00s0259g00160;VIT_01s0127g00260;VIT_02s0025g01730;VIT_06s0004g01480;VIT_07s0141g00090;VIT_09s0002g01080;VIT_09s0002g06970;VIT_14s0060g00550;VIT_14s0108g01660;VIT_17s0000g01090;VIT_18s0001g12550;VIT_18s0001g15460
GO:0006094	biological_process	gluconeogenesis	1960	2	20476	18	0.244763	0.329885	1.16077	VIT_00s1995g00010;VIT_18s0001g05060
GO:0007059	biological_process	chromosome segregation	1960	1	20476	10	0.247358	0.329885	1.04469	VIT_16s0039g01810
GO:0000177	cellular_component	cytoplasmic exosome (RNase complex)	1960	1	20476	10	0.247358	0.329885	1.04469	VIT_07s0104g00700
GO:0008360	biological_process	regulation of cell shape	1960	2	20476	18	0.244763	0.329885	1.16077	VIT_09s0002g03680;VIT_11s0016g04060
GO:0005487	molecular_function	nucleocytoplasmic transporter activity	1960	1	20476	10	0.247358	0.329885	1.04469	VIT_15s0021g02200
GO:0016579	biological_process	protein deubiquitination	1960	5	20476	44	0.241812	0.329885	1.18715	VIT_00s2580g00010;VIT_02s0234g00100;VIT_04s0044g02040;VIT_04s0069g00760;VIT_06s0080g00850
GO:0009903	biological_process	chloroplast avoidance movement	1960	1	20476	10	0.247358	0.329885	1.04469	VIT_14s0006g02510
GO:0009904	biological_process	chloroplast accumulation movement	1960	1	20476	10	0.247358	0.329885	1.04469	VIT_14s0006g02510
GO:0016788	molecular_function	hydrolase activity, acting on ester bonds	1960	16	20476	148	0.249634	0.332661	1.1294	VIT_00s0301g00100;VIT_01s0011g03670;VIT_05s0062g01050;VIT_06s0009g00850;VIT_06s0009g01770;VIT_07s0255g00030;VIT_08s0007g05370;VIT_12s0059g01480;VIT_14s0066g01630;VIT_14s0128g00520;VIT_17s0000g04890;VIT_17s0000g06290;VIT_18s0001g02760;VIT_18s0001g02770;VIT_18s0001g14810;VIT_19s0090g00660
GO:0016798	molecular_function	hydrolase activity, acting on glycosyl bonds	1960	28	20476	265	0.250081	0.333013	1.10383	VIT_00s0187g00280;VIT_00s0340g00050;VIT_02s0012g02220;VIT_02s0025g02170;VIT_03s0038g03400;VIT_03s0063g00450;VIT_04s0044g01420;VIT_05s0077g01150;VIT_06s0004g03840;VIT_06s0061g00120;VIT_08s0007g06040;VIT_08s0007g08330;VIT_10s0092g00250;VIT_11s0052g01180;VIT_11s0052g01190;VIT_11s0052g01260;VIT_11s0052g01300;VIT_11s0052g01330;VIT_12s0059g02670;VIT_13s0019g01180;VIT_15s0046g01570;VIT_15s0046g01580;VIT…
GO:0055114	biological_process	oxidation-reduction process	1960	184	20476	1845	0.254622	0.33881	1.04186	VIT_00s0220g00130;VIT_00s0226g00030;VIT_00s0264g00060;VIT_00s0274g00090;VIT_00s0301g00090;VIT_00s0346g00120;VIT_00s0373g00040;VIT_00s0399g00060;VIT_00s0525g00020;VIT_00s0705g00010;VIT_00s0790g00020;VIT_00s1308g00010;VIT_01s0010g01090;VIT_01s0010g02460;VIT_01s0011g02060;VIT_01s0011g06450;VIT_01s0127g00740;VIT_01s0146g00060;VIT_01s0150g00160;VIT_02s0012g00450;VIT_02s0012g00540;VIT_02s0012g02340;VIT…
GO:0031146	biological_process	SCF-dependent proteasomal ubiquitin-dependent protein catabolic process	1960	3	20476	27	0.255686	0.339727	1.16077	VIT_02s0025g00830;VIT_04s0008g03190;VIT_18s0001g09110
GO:0016126	biological_process	sterol biosynthetic process	1960	3	20476	27	0.255686	0.339727	1.16077	VIT_00s0525g00020;VIT_03s0038g04100;VIT_18s0001g08550
GO:0036459	molecular_function	thiol-dependent ubiquitinyl hydrolase activity	1960	4	20476	36	0.258754	0.34355	1.16077	VIT_00s2580g00010;VIT_02s0234g00100;VIT_04s0044g02040;VIT_04s0069g00760
GO:0006749	biological_process	glutathione metabolic process	1960	11	20476	102	0.269152	0.356833	1.12663	VIT_01s0026g01340;VIT_01s0026g02400;VIT_04s0079g00690;VIT_05s0049g01100;VIT_06s0004g05670;VIT_07s0005g00030;VIT_07s0005g04880;VIT_07s0005g04890;VIT_12s0028g00930;VIT_17s0000g02950;VIT_19s0015g02690
GO:0004364	molecular_function	glutathione transferase activity	1960	11	20476	102	0.269152	0.356833	1.12663	VIT_01s0026g01340;VIT_01s0026g02400;VIT_04s0079g00690;VIT_05s0049g01100;VIT_06s0004g05670;VIT_07s0005g00030;VIT_07s0005g04880;VIT_07s0005g04890;VIT_12s0028g00930;VIT_17s0000g02950;VIT_19s0015g02690
GO:0016791	molecular_function	phosphatase activity	1960	9	20476	83	0.269458	0.356977	1.1328	VIT_00s0250g00020;VIT_02s0012g00750;VIT_02s0012g00760;VIT_03s0017g00460;VIT_08s0007g02000;VIT_13s0019g01990;VIT_13s0175g00210;VIT_15s0021g00470;VIT_15s0046g02400
GO:0005682	cellular_component	U5 snRNP	1960	2	20476	19	0.271599	0.358241	1.09968	VIT_07s0151g01010;VIT_13s0073g00580
GO:0008026	molecular_function	ATP-dependent helicase activity	1960	2	20476	19	0.271599	0.358241	1.09968	VIT_07s0005g00860;VIT_07s0191g00210
GO:0009723	biological_process	response to ethylene	1960	2	20476	19	0.271599	0.358241	1.09968	VIT_01s0011g01360;VIT_18s0001g13730
GO:0009736	biological_process	cytokinin-activated signaling pathway	1960	2	20476	19	0.271599	0.358241	1.09968	VIT_01s0011g06190;VIT_06s0009g03670
GO:0006970	biological_process	response to osmotic stress	1960	2	20476	19	0.271599	0.358241	1.09968	VIT_07s0005g00140;VIT_13s0064g01220
GO:0006820	biological_process	anion transport	1960	2	20476	19	0.271599	0.358241	1.09968	VIT_03s0038g02980;VIT_09s0002g05810
GO:0005694	cellular_component	chromosome	1960	10	20476	93	0.275405	0.362998	1.12333	VIT_04s0023g03120;VIT_04s0023g03120;VIT_06s0004g03890;VIT_06s0004g04240;VIT_07s0104g00970;VIT_13s0019g05370;VIT_16s0098g01810;VIT_18s0001g05600;VIT_18s0001g13680;VIT_18s0001g13680
GO:0006520	biological_process	cellular amino acid metabolic process	1960	4	20476	37	0.277684	0.365203	1.1294	VIT_04s0008g03770;VIT_07s0005g04480;VIT_08s0058g01000;VIT_12s0028g01820
GO:0046873	molecular_function	metal ion transmembrane transporter activity	1960	3	20476	28	0.277646	0.365203	1.11931	VIT_04s0008g01260;VIT_06s0004g05070;VIT_12s0034g02550
GO:0005667	cellular_component	transcription factor complex	1960	3	20476	28	0.277646	0.365203	1.11931	VIT_02s0025g01700;VIT_03s0038g00490;VIT_08s0007g00170
GO:0043621	molecular_function	protein self-association	1960	1	20476	11	0.284413	0.368699	0.949722	VIT_01s0137g00760
GO:0071010	cellular_component	prespliceosome	1960	1	20476	11	0.284413	0.368699	0.949722	VIT_07s0104g01170
GO:0007186	biological_process	G-protein coupled receptor signaling pathway	1960	1	20476	11	0.284413	0.368699	0.949722	VIT_04s0008g03160
GO:0009767	biological_process	photosynthetic electron transport chain	1960	1	20476	11	0.284413	0.368699	0.949722	VIT_18s0001g09110
GO:0004805	molecular_function	trehalose-phosphatase activity	1960	1	20476	11	0.284413	0.368699	0.949722	VIT_02s0154g00110
GO:0004575	molecular_function	sucrose alpha-glucosidase activity	1960	1	20476	11	0.284413	0.368699	0.949722	VIT_05s0077g00510
GO:0006610	biological_process	ribosomal protein import into nucleus	1960	1	20476	11	0.284413	0.368699	0.949722	VIT_08s0058g00270
GO:0007076	biological_process	mitotic chromosome condensation	1960	1	20476	11	0.284413	0.368699	0.949722	VIT_12s0059g01070
GO:0030276	molecular_function	clathrin binding	1960	1	20476	11	0.284413	0.368699	0.949722	VIT_11s0016g05480
GO:0009691	biological_process	cytokinin biosynthetic process	1960	1	20476	11	0.284413	0.368699	0.949722	VIT_06s0061g01410
GO:0034976	biological_process	response to endoplasmic reticulum stress	1960	1	20476	11	0.284413	0.368699	0.949722	VIT_18s0001g05730
GO:0008239	molecular_function	dipeptidyl-peptidase activity	1960	1	20476	11	0.284413	0.368699	0.949722	VIT_11s0206g00110
GO:0050897	molecular_function	cobalt ion binding	1960	1	20476	11	0.284413	0.368699	0.949722	VIT_18s0089g00930
GO:0010212	biological_process	response to ionizing radiation	1960	1	20476	11	0.284413	0.368699	0.949722	VIT_06s0004g03600
GO:0010218	biological_process	response to far red light	1960	1	20476	11	0.284413	0.368699	0.949722	VIT_04s0008g05210
GO:0010997	molecular_function	anaphase-promoting complex binding	1960	1	20476	11	0.284413	0.368699	0.949722	VIT_16s0039g02510
GO:0006596	biological_process	polyamine biosynthetic process	1960	1	20476	11	0.284413	0.368699	0.949722	VIT_16s0050g02670
GO:0015450	molecular_function	P-P-bond-hydrolysis-driven protein transmembrane transporter activity	1960	1	20476	11	0.284413	0.368699	0.949722	VIT_06s0004g05150
GO:0000055	biological_process	ribosomal large subunit export from nucleus	1960	1	20476	11	0.284413	0.368699	0.949722	VIT_13s0067g00670
GO:0042651	cellular_component	thylakoid membrane	1960	1	20476	11	0.284413	0.368699	0.949722	VIT_17s0000g08220
GO:0030247	molecular_function	polysaccharide binding	1960	14	20476	133	0.290651	0.376516	1.09968	VIT_00s0250g00020;VIT_02s0025g01430;VIT_05s0077g01150;VIT_05s0077g01470;VIT_06s0061g00100;VIT_06s0061g00120;VIT_08s0007g04350;VIT_08s0007g06040;VIT_12s0134g00380;VIT_13s0019g01180;VIT_16s0098g00250;VIT_17s0000g02410;VIT_17s0000g04360;VIT_19s0090g01070
GO:0005484	molecular_function	SNAP receptor activity	1960	5	20476	47	0.292189	0.378238	1.11138	VIT_04s0023g01980;VIT_07s0005g01000;VIT_08s0032g01150;VIT_08s0056g01310;VIT_13s0101g00410
GO:0005975	biological_process	carbohydrate metabolic process	1960	55	20476	543	0.296498	0.383541	1.05816	VIT_00s0187g00280;VIT_00s0340g00050;VIT_00s0373g00040;VIT_01s0146g00060;VIT_02s0012g02220;VIT_03s0038g03400;VIT_03s0038g03400;VIT_03s0063g00450;VIT_04s0044g01420;VIT_05s0077g01150;VIT_05s0077g01250;VIT_05s0094g00220;VIT_05s0094g00330;VIT_05s0094g00340;VIT_05s0094g00360;VIT_05s0094g01470;VIT_06s0004g01430;VIT_06s0004g03840;VIT_06s0061g00040;VIT_06s0061g00100;VIT_06s0061g00120;VIT_07s0005g01300;VIT…
GO:0005643	cellular_component	nuclear pore	1960	4	20476	38	0.296878	0.383759	1.09968	VIT_12s0055g00900;VIT_13s0067g00670;VIT_14s0060g00930;VIT_15s0021g02200
GO:0006913	biological_process	nucleocytoplasmic transport	1960	2	20476	20	0.298722	0.384769	1.04469	VIT_08s0058g00270;VIT_09s0002g05940
GO:0006607	biological_process	NLS-bearing protein import into nucleus	1960	2	20476	20	0.298722	0.384769	1.04469	VIT_08s0058g00270;VIT_14s0060g00930
GO:0015629	cellular_component	actin cytoskeleton	1960	2	20476	20	0.298722	0.384769	1.04469	VIT_07s0005g03310;VIT_07s0005g03310
GO:0043171	biological_process	peptide catabolic process	1960	2	20476	20	0.298722	0.384769	1.04469	VIT_03s0038g03970;VIT_11s0016g02700
GO:0009735	biological_process	response to cytokinin	1960	2	20476	20	0.298722	0.384769	1.04469	VIT_17s0000g04540;VIT_18s0001g07670
GO:0010427	molecular_function	abscisic acid binding	1960	3	20476	29	0.299889	0.385176	1.08072	VIT_05s0077g01530;VIT_05s0077g01570;VIT_05s0077g01580
GO:0004872	molecular_function	receptor activity	1960	3	20476	29	0.299889	0.385176	1.08072	VIT_05s0077g01530;VIT_05s0077g01570;VIT_05s0077g01580
GO:0000724	biological_process	double-strand break repair via homologous recombination	1960	3	20476	29	0.299889	0.385176	1.08072	VIT_06s0004g03600;VIT_07s0005g03940;VIT_18s0089g00930
GO:0017137	molecular_function	Rab GTPase binding	1960	3	20476	29	0.299889	0.385176	1.08072	VIT_02s0025g02530;VIT_05s0029g01350;VIT_16s0098g01220
GO:0045893	biological_process	positive regulation of transcription, DNA-templated	1960	6	20476	57	0.302408	0.387601	1.09968	VIT_03s0038g00490;VIT_04s0008g01110;VIT_07s0005g01450;VIT_13s0067g01960;VIT_13s0067g02560;VIT_17s0000g06060
GO:0008033	biological_process	tRNA processing	1960	6	20476	57	0.302408	0.387601	1.09968	VIT_06s0004g03880;VIT_06s0061g01410;VIT_07s0205g00050;VIT_11s0016g03860;VIT_19s0014g01630;VIT_19s0027g01480
GO:0052696	biological_process	flavonoid glucuronidation	1960	22	20476	213	0.302418	0.387601	1.07903	VIT_00s0218g00160;VIT_00s0324g00050;VIT_02s0025g01240;VIT_02s0033g00130;VIT_02s0033g00180;VIT_06s0004g06390;VIT_06s0004g07230;VIT_06s0009g02450;VIT_11s0052g01630;VIT_12s0034g00040;VIT_12s0034g00060;VIT_12s0034g00080;VIT_12s0034g00130;VIT_12s0055g00020;VIT_15s0046g01190;VIT_15s0046g01970;VIT_15s0046g01980;VIT_16s0039g02230;VIT_17s0000g04750;VIT_17s0000g07080;VIT_18s0041g00710;VIT_18s0041g00740
GO:0000287	molecular_function	magnesium ion binding	1960	23	20476	223	0.303048	0.388133	1.07749	VIT_00s0271g00010;VIT_02s0012g00750;VIT_02s0012g00760;VIT_02s0012g01640;VIT_03s0088g00410;VIT_04s0008g03890;VIT_05s0020g01670;VIT_08s0007g05490;VIT_08s0032g00840;VIT_10s0071g01060;VIT_13s0019g00060;VIT_14s0006g02240;VIT_14s0066g00950;VIT_14s0068g01500;VIT_15s0021g00470;VIT_16s0022g01770;VIT_16s0022g02320;VIT_17s0000g01310;VIT_17s0000g04540;VIT_19s0014g02480;VIT_19s0014g04810;VIT_19s0027g01480;VIT…
GO:0016620	molecular_function	oxidoreductase activity, acting on the aldehyde or oxo group of donors, NAD or NADP as acceptor	1960	5	20476	48	0.309446	0.396048	1.08822	VIT_01s0010g02460;VIT_03s0132g00210;VIT_06s0004g02060;VIT_07s0031g02630;VIT_19s0085g00600
GO:0043424	molecular_function	protein histidine kinase binding	1960	1	20476	12	0.321273	0.404889	0.870578	VIT_01s0011g06190
GO:0004713	molecular_function	protein tyrosine kinase activity	1960	1	20476	12	0.321273	0.404889	0.870578	VIT_16s0013g02130
GO:0048193	biological_process	Golgi vesicle transport	1960	1	20476	12	0.321273	0.404889	0.870578	VIT_17s0000g01640
GO:0070006	molecular_function	metalloaminopeptidase activity	1960	1	20476	12	0.321273	0.404889	0.870578	VIT_14s0128g00750
GO:0000060	biological_process	protein import into nucleus, translocation	1960	1	20476	12	0.321273	0.404889	0.870578	VIT_08s0058g00270
GO:0006379	biological_process	mRNA cleavage	1960	1	20476	12	0.321273	0.404889	0.870578	VIT_18s0001g14650
GO:0003959	molecular_function	NADPH dehydrogenase activity	1960	1	20476	12	0.321273	0.404889	0.870578	VIT_18s0041g02080
GO:0008649	molecular_function	rRNA methyltransferase activity	1960	1	20476	12	0.321273	0.404889	0.870578	VIT_13s0019g01070
GO:1902475	biological_process	L-alpha-amino acid transmembrane transport	1960	1	20476	12	0.321273	0.404889	0.870578	VIT_01s0011g02880
GO:0006614	biological_process	SRP-dependent cotranslational protein targeting to membrane	1960	1	20476	12	0.321273	0.404889	0.870578	VIT_11s0037g00300
GO:0006303	biological_process	double-strand break repair via nonhomologous end joining	1960	1	20476	12	0.321273	0.404889	0.870578	VIT_04s0008g02220
GO:0004616	molecular_function	phosphogluconate dehydrogenase (decarboxylating) activity	1960	1	20476	12	0.321273	0.404889	0.870578	VIT_02s0025g00900
GO:0009966	biological_process	regulation of signal transduction	1960	1	20476	12	0.321273	0.404889	0.870578	VIT_05s0020g02320
GO:0030126	cellular_component	COPI vesicle coat	1960	1	20476	12	0.321273	0.404889	0.870578	VIT_09s0018g02080
GO:0006312	biological_process	mitotic recombination	1960	1	20476	12	0.321273	0.404889	0.870578	VIT_06s0004g03600
GO:0000123	cellular_component	histone acetyltransferase complex	1960	1	20476	12	0.321273	0.404889	0.870578	VIT_18s0001g09710
GO:0004470	molecular_function	malic enzyme activity	1960	1	20476	12	0.321273	0.404889	0.870578	VIT_04s0008g00180
GO:0004129	molecular_function	cytochrome-c oxidase activity	1960	1	20476	12	0.321273	0.404889	0.870578	VIT_19s0015g01340
GO:0044804	biological_process	nucleophagy	1960	1	20476	12	0.321273	0.404889	0.870578	VIT_11s0037g00970
GO:0000400	molecular_function	four-way junction DNA binding	1960	1	20476	12	0.321273	0.404889	0.870578	VIT_06s0004g03600
GO:0015807	biological_process	L-amino acid transport	1960	1	20476	12	0.321273	0.404889	0.870578	VIT_01s0011g02880
GO:0018108	biological_process	peptidyl-tyrosine phosphorylation	1960	1	20476	12	0.321273	0.404889	0.870578	VIT_16s0013g02130
GO:0080163	biological_process	regulation of protein serine/threonine phosphatase activity	1960	3	20476	30	0.322325	0.405932	1.04469	VIT_05s0077g01530;VIT_05s0077g01570;VIT_05s0077g01580
GO:0005528	molecular_function	FK506 binding	1960	2	20476	21	0.325975	0.409675	0.994947	VIT_00s0769g00010;VIT_19s0015g01100
GO:0048316	biological_process	seed development	1960	2	20476	21	0.325975	0.409675	0.994947	VIT_16s0098g01250;VIT_19s0015g00610
GO:0048038	molecular_function	quinone binding	1960	2	20476	21	0.325975	0.409675	0.994947	VIT_01s0137g00760;VIT_05s0020g03280
GO:0004871	molecular_function	signal transducer activity	1960	8	20476	78	0.329343	0.41362	1.07148	VIT_04s0008g03160;VIT_05s0020g03870;VIT_07s0005g00110;VIT_08s0007g02350;VIT_08s0007g02360;VIT_13s0067g00890;VIT_16s0098g00890;VIT_19s0014g05430
GO:0005509	molecular_function	calcium ion binding	1960	28	20476	277	0.333425	0.418457	1.05601	VIT_00s0252g00130;VIT_02s0025g00510;VIT_02s0025g01640;VIT_02s0025g04620;VIT_03s0063g00450;VIT_03s0063g00530;VIT_03s0063g00940;VIT_04s0023g01100;VIT_05s0077g00810;VIT_05s0102g00450;VIT_05s0102g01190;VIT_08s0007g05790;VIT_08s0032g01220;VIT_08s0040g00470;VIT_11s0016g00540;VIT_11s0016g05360;VIT_11s0016g05740;VIT_12s0057g00250;VIT_12s0134g00240;VIT_12s0142g00310;VIT_13s0156g00120;VIT_14s0006g01400;VIT…
GO:0051287	molecular_function	NAD binding	1960	7	20476	69	0.339363	0.425614	1.05983	VIT_01s0010g02460;VIT_03s0180g00130;VIT_04s0008g00180;VIT_05s0020g00930;VIT_13s0158g00340;VIT_14s0066g00950;VIT_19s0085g00600
GO:0005096	molecular_function	GTPase activator activity	1960	5	20476	50	0.344412	0.431647	1.04469	VIT_02s0025g02530;VIT_05s0029g01350;VIT_16s0098g01220;VIT_18s0001g07310;VIT_19s0014g03510
GO:0000502	cellular_component	proteasome complex	1960	3	20476	31	0.344868	0.43192	1.01099	VIT_01s0010g02900;VIT_09s0002g00170;VIT_14s0066g01160
GO:0015031	biological_process	protein transport	1960	11	20476	109	0.349705	0.437675	1.05428	VIT_01s0011g03330;VIT_02s0025g02990;VIT_04s0008g03880;VIT_04s0023g01770;VIT_08s0056g01310;VIT_09s0002g04580;VIT_09s0002g05940;VIT_09s0018g02080;VIT_11s0016g02580;VIT_14s0060g00930;VIT_18s0164g00040
GO:0001522	biological_process	pseudouridine synthesis	1960	2	20476	22	0.353216	0.44085	0.949722	VIT_12s0059g01970;VIT_14s0066g00320
GO:1903507	biological_process	negative regulation of nucleic acid-templated transcription	1960	2	20476	22	0.353216	0.44085	0.949722	VIT_09s0002g00890;VIT_10s0003g03810
GO:0005685	cellular_component	U1 snRNP	1960	2	20476	22	0.353216	0.44085	0.949722	VIT_07s0104g01170;VIT_13s0073g00580
GO:0031122	biological_process	cytoplasmic microtubule organization	1960	2	20476	22	0.353216	0.44085	0.949722	VIT_02s0025g00650;VIT_14s0068g02130
GO:0016157	molecular_function	sucrose synthase activity	1960	1	20476	13	0.357637	0.442103	0.803611	VIT_07s0005g00750
GO:0003689	molecular_function	DNA clamp loader activity	1960	1	20476	13	0.357637	0.442103	0.803611	VIT_04s0023g03780
GO:0007067	biological_process	mitotic nuclear division	1960	1	20476	13	0.357637	0.442103	0.803611	VIT_04s0008g06590
GO:0052689	molecular_function	carboxylic ester hydrolase activity	1960	1	20476	13	0.357637	0.442103	0.803611	VIT_18s0001g13610
GO:0000422	biological_process	mitophagy	1960	1	20476	13	0.357637	0.442103	0.803611	VIT_11s0037g00970
GO:0008541	cellular_component	proteasome regulatory particle, lid subcomplex	1960	1	20476	13	0.357637	0.442103	0.803611	VIT_02s0025g02010
GO:0071806	biological_process	protein transmembrane transport	1960	1	20476	13	0.357637	0.442103	0.803611	VIT_06s0004g05150
GO:0004473	molecular_function	malate dehydrogenase (decarboxylating) (NADP+) activity	1960	1	20476	13	0.357637	0.442103	0.803611	VIT_04s0008g00180
GO:0030983	molecular_function	mismatched DNA binding	1960	1	20476	13	0.357637	0.442103	0.803611	VIT_16s0098g00680
GO:0033177	cellular_component	proton-transporting two-sector ATPase complex, proton-transporting domain	1960	1	20476	13	0.357637	0.442103	0.803611	VIT_00s0438g00020
GO:0005985	biological_process	sucrose metabolic process	1960	1	20476	13	0.357637	0.442103	0.803611	VIT_07s0005g00750
GO:0006906	biological_process	vesicle fusion	1960	4	20476	41	0.355472	0.442103	1.01921	VIT_04s0023g01980;VIT_07s0005g01000;VIT_08s0032g01150;VIT_13s0101g00410
GO:0000176	cellular_component	nuclear exosome (RNase complex)	1960	1	20476	13	0.357637	0.442103	0.803611	VIT_07s0104g00700
GO:0009099	biological_process	valine biosynthetic process	1960	1	20476	13	0.357637	0.442103	0.803611	VIT_19s0014g02170
GO:0006338	biological_process	chromatin remodeling	1960	3	20476	32	0.36744	0.453601	0.979401	VIT_11s0016g02410;VIT_11s0016g05490;VIT_18s0001g09710
GO:0006662	biological_process	glycerol ether metabolic process	1960	3	20476	32	0.36744	0.453601	0.979401	VIT_11s0016g02310;VIT_13s0084g00790;VIT_18s0001g13250
GO:0030687	cellular_component	preribosome, large subunit precursor	1960	4	20476	42	0.375157	0.462813	0.994947	VIT_08s0105g00280;VIT_11s0016g02220;VIT_11s0052g00190;VIT_14s0068g00410
GO:0008139	molecular_function	nuclear localization sequence binding	1960	2	20476	23	0.380313	0.466948	0.908429	VIT_08s0058g00270;VIT_14s0060g00930
GO:0046933	molecular_function	proton-transporting ATP synthase activity, rotational mechanism	1960	2	20476	23	0.380313	0.466948	0.908429	VIT_00s0438g00020;VIT_09s0002g02480
GO:0000149	molecular_function	SNARE binding	1960	5	20476	52	0.379718	0.466948	1.00451	VIT_04s0023g01980;VIT_07s0005g01000;VIT_08s0032g01150;VIT_08s0056g01310;VIT_13s0101g00410
GO:0034968	biological_process	histone lysine methylation	1960	2	20476	23	0.380313	0.466948	0.908429	VIT_18s0001g01700;VIT_18s0072g00220
GO:0071446	biological_process	cellular response to salicylic acid stimulus	1960	2	20476	23	0.380313	0.466948	0.908429	VIT_01s0146g00260;VIT_05s0020g01130
GO:0006897	biological_process	endocytosis	1960	2	20476	23	0.380313	0.466948	0.908429	VIT_09s0002g03680;VIT_11s0016g04060
GO:0018024	molecular_function	histone-lysine N-methyltransferase activity	1960	2	20476	23	0.380313	0.466948	0.908429	VIT_18s0001g01700;VIT_18s0072g00220
GO:0006526	biological_process	arginine biosynthetic process	1960	1	20476	14	0.393262	0.476386	0.74621	VIT_19s0027g01790
GO:0019199	molecular_function	transmembrane receptor protein kinase activity	1960	1	20476	14	0.393262	0.476386	0.74621	VIT_08s0040g00520
GO:0017119	cellular_component	Golgi transport complex	1960	1	20476	14	0.393262	0.476386	0.74621	VIT_12s0028g00490
GO:0043248	biological_process	proteasome assembly	1960	1	20476	14	0.393262	0.476386	0.74621	VIT_02s0025g02010
GO:0005615	cellular_component	extracellular space	1960	3	20476	33	0.389963	0.476386	0.949722	VIT_01s0137g00330;VIT_12s0059g01680;VIT_17s0000g09770
GO:0009306	biological_process	protein secretion	1960	1	20476	14	0.393262	0.476386	0.74621	VIT_07s0005g01000
GO:0098869	biological_process	cellular oxidant detoxification	1960	18	20476	183	0.390003	0.476386	1.02757	VIT_00s0226g00030;VIT_00s1308g00010;VIT_01s0010g01090;VIT_01s0127g00590;VIT_02s0012g00540;VIT_02s0025g00510;VIT_02s0025g03600;VIT_05s0020g00600;VIT_05s0020g02850;VIT_05s0102g00120;VIT_11s0016g00540;VIT_13s0019g01130;VIT_13s0067g02360;VIT_13s0084g00790;VIT_14s0068g01920;VIT_18s0001g13250;VIT_18s0072g00160;VIT_18s0122g01320
GO:0019901	molecular_function	protein kinase binding	1960	1	20476	14	0.393262	0.476386	0.74621	VIT_01s0011g06190
GO:0046527	molecular_function	glucosyltransferase activity	1960	1	20476	14	0.393262	0.476386	0.74621	VIT_06s0004g06630
GO:0006664	biological_process	glycolipid metabolic process	1960	1	20476	14	0.393262	0.476386	0.74621	VIT_06s0004g06630
GO:0010215	biological_process	cellulose microfibril organization	1960	1	20476	14	0.393262	0.476386	0.74621	VIT_05s0077g01470
GO:0030245	biological_process	cellulose catabolic process	1960	1	20476	14	0.393262	0.476386	0.74621	VIT_00s0340g00050
GO:0009396	biological_process	folic acid-containing compound biosynthetic process	1960	1	20476	14	0.393262	0.476386	0.74621	VIT_13s0019g04170
GO:0097526	cellular_component	spliceosomal tri-snRNP complex	1960	1	20476	14	0.393262	0.476386	0.74621	VIT_01s0026g00230
GO:0019684	biological_process	photosynthesis, light reaction	1960	1	20476	14	0.393262	0.476386	0.74621	VIT_18s0001g09110
GO:0004702	molecular_function	receptor signaling protein serine/threonine kinase activity	1960	3	20476	33	0.389963	0.476386	0.949722	VIT_06s0004g06850;VIT_07s0031g00530;VIT_17s0000g01970
GO:0015266	molecular_function	protein channel activity	1960	1	20476	14	0.393262	0.476386	0.74621	VIT_05s0077g01190
GO:0009908	biological_process	flower development	1960	1	20476	14	0.393262	0.476386	0.74621	VIT_15s0048g01320
GO:0006401	biological_process	RNA catabolic process	1960	1	20476	14	0.393262	0.476386	0.74621	VIT_14s0108g00570
GO:1901657	biological_process	glycosyl compound metabolic process	1960	1	20476	14	0.393262	0.476386	0.74621	VIT_14s0006g01790
GO:0034599	biological_process	cellular response to oxidative stress	1960	4	20476	43	0.394833	0.477969	0.971808	VIT_09s0002g08470;VIT_13s0084g00790;VIT_14s0060g01230;VIT_18s0001g13250
GO:0006890	biological_process	retrograde vesicle-mediated transport, Golgi to ER	1960	2	20476	24	0.407152	0.491896	0.870578	VIT_00s0665g00040;VIT_09s0018g02080
GO:0016831	molecular_function	carboxy-lyase activity	1960	2	20476	24	0.407152	0.491896	0.870578	VIT_03s0038g00760;VIT_07s0005g04480
GO:0042343	biological_process	indole glucosinolate metabolic process	1960	2	20476	24	0.407152	0.491896	0.870578	VIT_00s0705g00010;VIT_00s0790g00020
GO:0051213	molecular_function	dioxygenase activity	1960	15	20476	155	0.414151	0.499714	1.01099	VIT_02s0012g00450;VIT_02s0025g02960;VIT_02s0025g04720;VIT_03s0017g02350;VIT_03s0063g01210;VIT_03s0063g01310;VIT_03s0063g01330;VIT_05s0020g04080;VIT_05s0049g00410;VIT_06s0004g01480;VIT_09s0002g01080;VIT_11s0016g02380;VIT_11s0016g04340;VIT_11s0118g00390;VIT_15s0021g00960
GO:0032508	biological_process	DNA duplex unwinding	1960	4	20476	44	0.414451	0.499714	0.949722	VIT_03s0038g00300;VIT_05s0077g00800;VIT_10s0003g05490;VIT_10s0003g05590
GO:0022891	molecular_function	substrate-specific transmembrane transporter activity	1960	7	20476	74	0.414226	0.499714	0.988224	VIT_03s0063g02250;VIT_05s0020g02170;VIT_05s0020g03140;VIT_05s0020g04110;VIT_09s0054g01610;VIT_11s0016g03400;VIT_19s0014g04790
GO:0016042	biological_process	lipid catabolic process	1960	5	20476	54	0.415062	0.499785	0.967309	VIT_02s0025g04620;VIT_09s0002g00990;VIT_11s0016g05360;VIT_12s0059g01480;VIT_13s0067g00890
GO:0031201	cellular_component	SNARE complex	1960	5	20476	54	0.415062	0.499785	0.967309	VIT_04s0023g01980;VIT_07s0005g01000;VIT_08s0032g01150;VIT_08s0056g01310;VIT_13s0101g00410
GO:0042626	molecular_function	ATPase activity, coupled to transmembrane movement of substances	1960	14	20476	145	0.415977	0.500555	1.00867	VIT_01s0011g04670;VIT_03s0017g01290;VIT_04s0008g04230;VIT_06s0004g04100;VIT_06s0009g03380;VIT_07s0005g00260;VIT_07s0005g02660;VIT_08s0040g02840;VIT_09s0002g00750;VIT_09s0002g02440;VIT_09s0002g05590;VIT_13s0067g03750;VIT_17s0000g05850;VIT_19s0014g01540
GO:0051017	biological_process	actin filament bundle assembly	1960	1	20476	15	0.427955	0.509216	0.696463	VIT_02s0025g01710
GO:0031490	molecular_function	chromatin DNA binding	1960	1	20476	15	0.427955	0.509216	0.696463	VIT_07s0005g06340
GO:0016114	biological_process	terpenoid biosynthetic process	1960	1	20476	15	0.427955	0.509216	0.696463	VIT_04s0008g04970
GO:0046355	biological_process	mannan catabolic process	1960	1	20476	15	0.427955	0.509216	0.696463	VIT_00s0187g00280
GO:0016279	molecular_function	protein-lysine N-methyltransferase activity	1960	1	20476	15	0.427955	0.509216	0.696463	VIT_08s0032g00360
GO:0004143	molecular_function	diacylglycerol kinase activity	1960	1	20476	15	0.427955	0.509216	0.696463	VIT_19s0014g03790
GO:0016049	biological_process	cell growth	1960	1	20476	15	0.427955	0.509216	0.696463	VIT_05s0077g01470
GO:0016985	molecular_function	mannan endo-1,4-beta-mannosidase activity	1960	1	20476	15	0.427955	0.509216	0.696463	VIT_00s0187g00280
GO:0034399	cellular_component	nuclear periphery	1960	1	20476	15	0.427955	0.509216	0.696463	VIT_08s0058g00270
GO:0000243	cellular_component	commitment complex	1960	1	20476	15	0.427955	0.509216	0.696463	VIT_07s0104g01170
GO:0007205	biological_process	protein kinase C-activating G-protein coupled receptor signaling pathway	1960	1	20476	15	0.427955	0.509216	0.696463	VIT_19s0014g03790
GO:0000059	biological_process	protein import into nucleus, docking	1960	1	20476	15	0.427955	0.509216	0.696463	VIT_08s0058g00270
GO:0045300	molecular_function	acyl-[acyl-carrier-protein] desaturase activity	1960	1	20476	15	0.427955	0.509216	0.696463	VIT_18s0001g15460
GO:0009860	biological_process	pollen tube growth	1960	1	20476	15	0.427955	0.509216	0.696463	VIT_18s0001g07310
GO:0008094	molecular_function	DNA-dependent ATPase activity	1960	1	20476	15	0.427955	0.509216	0.696463	VIT_06s0004g03600
GO:0008097	molecular_function	5S rRNA binding	1960	1	20476	15	0.427955	0.509216	0.696463	VIT_07s0197g00010
GO:0009909	biological_process	regulation of flower development	1960	1	20476	15	0.427955	0.509216	0.696463	VIT_13s0067g00860
GO:0005783	cellular_component	endoplasmic reticulum	1960	28	20476	290	0.430694	0.512139	1.00867	VIT_00s0508g00030;VIT_00s0525g00020;VIT_01s0011g06190;VIT_03s0038g04100;VIT_04s0008g03220;VIT_04s0008g05420;VIT_04s0044g02050;VIT_05s0020g02280;VIT_05s0020g04150;VIT_05s0102g01190;VIT_06s0009g00850;VIT_07s0005g00140;VIT_08s0007g05370;VIT_08s0040g02830;VIT_10s0003g00320;VIT_11s0016g01930;VIT_11s0016g05330;VIT_12s0035g00920;VIT_12s0059g00810;VIT_13s0067g02870;VIT_13s0067g03820;VIT_16s0098g01230;VIT…
GO:0019748	biological_process	secondary metabolic process	1960	2	20476	25	0.433629	0.514647	0.835755	VIT_03s0088g00260;VIT_04s0023g00700
GO:0045944	biological_process	positive regulation of transcription from RNA polymerase II promoter	1960	11	20476	116	0.433656	0.514647	0.990658	VIT_03s0038g00490;VIT_05s0020g04620;VIT_07s0005g03940;VIT_07s0104g00310;VIT_07s0141g00220;VIT_08s0007g07810;VIT_12s0028g00110;VIT_14s0068g01800;VIT_17s0000g04200;VIT_18s0001g07200;VIT_18s0001g07830
GO:0042147	biological_process	retrograde transport, endosome to Golgi	1960	2	20476	25	0.433629	0.514647	0.835755	VIT_00s0665g00040;VIT_08s0056g01310
GO:0032259	biological_process	methylation	1960	25	20476	262	0.453618	0.537984	0.996845	VIT_02s0025g02200;VIT_02s0025g02920;VIT_03s0063g00140;VIT_05s0124g00250;VIT_06s0004g02950;VIT_06s0004g07490;VIT_06s0009g01080;VIT_07s0031g00350;VIT_07s0130g00380;VIT_07s0130g00390;VIT_07s0151g00520;VIT_08s0007g05580;VIT_08s0007g06800;VIT_08s0032g00360;VIT_08s0058g00670;VIT_10s0003g00480;VIT_13s0064g01470;VIT_13s0084g00650;VIT_17s0000g02430;VIT_17s0000g09690;VIT_18s0001g01700;VIT_18s0001g11990;VIT…
GO:0030686	cellular_component	90S preribosome	1960	1	20476	16	0.46157	0.541038	0.652934	VIT_05s0029g01070
GO:0031965	cellular_component	nuclear membrane	1960	1	20476	16	0.46157	0.541038	0.652934	VIT_08s0058g00270
GO:0009640	biological_process	photomorphogenesis	1960	1	20476	16	0.46157	0.541038	0.652934	VIT_12s0059g01420
GO:0005576	cellular_component	extracellular region	1960	37	20476	387	0.459388	0.541038	0.998803	VIT_00s0226g00030;VIT_01s0010g01090;VIT_02s0012g00540;VIT_02s0012g02220;VIT_02s0234g00110;VIT_03s0038g02050;VIT_03s0088g00700;VIT_04s0044g00040;VIT_04s0044g01420;VIT_06s0004g00970;VIT_06s0004g01010;VIT_06s0004g01020;VIT_06s0004g01030;VIT_06s0004g03840;VIT_06s0009g01080;VIT_07s0005g02370;VIT_08s0007g01550;VIT_08s0007g08330;VIT_09s0002g01320;VIT_10s0116g00590;VIT_11s0052g01180;VIT_11s0052g01190;VIT…
GO:0015743	biological_process	malate transport	1960	1	20476	16	0.46157	0.541038	0.652934	VIT_17s0000g03850
GO:0006694	biological_process	steroid biosynthetic process	1960	1	20476	16	0.46157	0.541038	0.652934	VIT_14s0066g01150
GO:0006302	biological_process	double-strand break repair	1960	1	20476	16	0.46157	0.541038	0.652934	VIT_10s0116g00450
GO:0007030	biological_process	Golgi organization	1960	1	20476	16	0.46157	0.541038	0.652934	VIT_07s0005g01000
GO:0008654	biological_process	phospholipid biosynthetic process	1960	1	20476	16	0.46157	0.541038	0.652934	VIT_08s0040g02800
GO:0051301	biological_process	cell division	1960	2	20476	26	0.459654	0.541038	0.803611	VIT_03s0063g00460;VIT_09s0054g00640
GO:0051119	molecular_function	sugar transmembrane transporter activity	1960	1	20476	16	0.46157	0.541038	0.652934	VIT_01s0146g00260
GO:0046686	biological_process	response to cadmium ion	1960	2	20476	26	0.459654	0.541038	0.803611	VIT_02s0025g03600;VIT_06s0004g04690
GO:0006002	biological_process	fructose 6-phosphate metabolic process	1960	1	20476	16	0.46157	0.541038	0.652934	VIT_14s0108g00540
GO:0035434	biological_process	copper ion transmembrane transport	1960	1	20476	16	0.46157	0.541038	0.652934	VIT_01s0011g01360
GO:0004471	molecular_function	malate dehydrogenase (decarboxylating) (NAD+) activity	1960	1	20476	16	0.46157	0.541038	0.652934	VIT_04s0008g00180
GO:0071423	biological_process	malate transmembrane transport	1960	1	20476	16	0.46157	0.541038	0.652934	VIT_17s0000g03850
GO:0003860	molecular_function	3-hydroxyisobutyryl-CoA hydrolase activity	1960	1	20476	16	0.46157	0.541038	0.652934	VIT_12s0028g00590
GO:0015140	molecular_function	malate transmembrane transporter activity	1960	1	20476	16	0.46157	0.541038	0.652934	VIT_17s0000g03850
GO:0003755	molecular_function	peptidyl-prolyl cis-trans isomerase activity	1960	5	20476	57	0.467551	0.54734	0.916398	VIT_00s0769g00010;VIT_03s0038g01930;VIT_06s0061g01590;VIT_15s0048g01780;VIT_19s0015g01100
GO:0000413	biological_process	protein peptidyl-prolyl isomerization	1960	5	20476	57	0.467551	0.54734	0.916398	VIT_00s0769g00010;VIT_03s0038g01930;VIT_06s0061g01590;VIT_15s0048g01780;VIT_19s0015g01100
GO:0030001	biological_process	metal ion transport	1960	10	20476	109	0.473841	0.554345	0.958435	VIT_01s0011g01360;VIT_02s0025g04830;VIT_04s0008g01260;VIT_06s0004g05070;VIT_12s0034g02550;VIT_13s0074g00770;VIT_16s0050g01190;VIT_16s0050g01240;VIT_16s0050g01250;VIT_17s0000g03840
GO:0004180	molecular_function	carboxypeptidase activity	1960	3	20476	37	0.478253	0.559145	0.847049	VIT_01s0011g04900;VIT_04s0023g00700;VIT_13s0019g04040
GO:0009651	biological_process	response to salt stress	1960	8	20476	89	0.483239	0.56461	0.939051	VIT_02s0025g03600;VIT_02s0025g04340;VIT_06s0004g01430;VIT_06s0004g06030;VIT_07s0005g00140;VIT_12s0028g00110;VIT_17s0000g09690;VIT_18s0001g09170
GO:0005764	cellular_component	lysosome	1960	2	20476	27	0.48515	0.565384	0.773847	VIT_01s0137g00330;VIT_17s0000g09770
GO:0016310	biological_process	phosphorylation	1960	35	20476	370	0.484837	0.565384	0.988224	VIT_00s0181g00250;VIT_01s0010g02770;VIT_01s0011g06190;VIT_02s0012g01640;VIT_02s0025g00270;VIT_02s0025g01500;VIT_03s0088g00410;VIT_05s0020g04570;VIT_05s0062g00890;VIT_06s0004g01140;VIT_06s0004g03540;VIT_06s0004g06580;VIT_06s0004g07870;VIT_06s0061g00040;VIT_07s0005g04760;VIT_08s0007g05490;VIT_08s0007g07370;VIT_08s0040g01440;VIT_08s0056g00210;VIT_08s0058g01090;VIT_09s0002g00950;VIT_09s0070g00160;VIT…
GO:0009116	biological_process	nucleoside metabolic process	1960	2	20476	27	0.48515	0.565384	0.773847	VIT_13s0139g00170;VIT_18s0001g02520
GO:0003746	molecular_function	translation elongation factor activity	1960	2	20476	27	0.48515	0.565384	0.773847	VIT_11s0016g03510;VIT_13s0019g03920
GO:0003756	molecular_function	protein disulfide isomerase activity	1960	1	20476	17	0.493995	0.567655	0.614526	VIT_18s0001g05730
GO:0070475	biological_process	rRNA base methylation	1960	1	20476	17	0.493995	0.567655	0.614526	VIT_13s0019g01070
GO:0022900	biological_process	electron transport chain	1960	1	20476	17	0.493995	0.567655	0.614526	VIT_04s0023g01650
GO:0031222	biological_process	arabinan catabolic process	1960	1	20476	17	0.493995	0.567655	0.614526	VIT_07s0005g01300
GO:0046939	biological_process	nucleotide phosphorylation	1960	1	20476	17	0.493995	0.567655	0.614526	VIT_01s0010g02770
GO:0042393	molecular_function	histone binding	1960	4	20476	48	0.491481	0.567655	0.870578	VIT_06s0004g03890;VIT_07s0005g00160;VIT_14s0060g00570;VIT_14s0066g01450
GO:0012505	cellular_component	endomembrane system	1960	7	20476	79	0.488674	0.567655	0.925678	VIT_02s0025g02530;VIT_04s0023g01980;VIT_05s0029g01350;VIT_06s0004g06630;VIT_07s0005g01000;VIT_08s0032g01150;VIT_16s0098g01220
GO:0031425	biological_process	chloroplast RNA processing	1960	1	20476	17	0.493995	0.567655	0.614526	VIT_18s0001g10530
GO:1900865	biological_process	chloroplast RNA modification	1960	1	20476	17	0.493995	0.567655	0.614526	VIT_18s0001g10530
GO:0007034	biological_process	vacuolar transport	1960	1	20476	17	0.493995	0.567655	0.614526	VIT_07s0005g01000
GO:0009733	biological_process	response to auxin	1960	9	20476	100	0.491413	0.567655	0.940224	VIT_02s0012g00890;VIT_03s0038g01310;VIT_04s0008g03250;VIT_11s0016g00500;VIT_11s0016g00520;VIT_15s0048g00530;VIT_16s0098g01150;VIT_18s0001g07060;VIT_18s0001g07670
GO:0006541	biological_process	glutamine metabolic process	1960	1	20476	17	0.493995	0.567655	0.614526	VIT_07s0005g01150
GO:0017056	molecular_function	structural constituent of nuclear pore	1960	1	20476	17	0.493995	0.567655	0.614526	VIT_15s0021g02200
GO:0008236	molecular_function	serine-type peptidase activity	1960	7	20476	79	0.488674	0.567655	0.925678	VIT_07s0255g00060;VIT_10s0003g02730;VIT_10s0003g02990;VIT_11s0206g00110;VIT_14s0060g01230;VIT_18s0001g02030;VIT_19s0014g00120
GO:0006623	biological_process	protein targeting to vacuole	1960	1	20476	17	0.493995	0.567655	0.614526	VIT_08s0056g01310
GO:0010252	biological_process	auxin homeostasis	1960	1	20476	17	0.493995	0.567655	0.614526	VIT_09s0018g01190
GO:0000166	molecular_function	nucleotide binding	1960	134	20476	1404	0.491642	0.567655	0.997073	VIT_00s0179g00260;VIT_00s0370g00010;VIT_00s0415g00030;VIT_00s0434g00060;VIT_00s0762g00030;VIT_00s1351g00010;VIT_01s0011g01360;VIT_01s0011g04360;VIT_01s0011g04670;VIT_01s0146g00250;VIT_02s0012g01640;VIT_02s0025g00270;VIT_02s0025g01500;VIT_03s0017g01290;VIT_03s0017g01550;VIT_03s0038g00110;VIT_03s0038g00300;VIT_03s0038g04570;VIT_03s0063g01080;VIT_03s0088g00390;VIT_03s0088g00500;VIT_04s0008g01170;VIT…
GO:0045493	biological_process	xylan catabolic process	1960	1	20476	17	0.493995	0.567655	0.614526	VIT_07s0005g01300
GO:0009044	molecular_function	xylan 1,4-beta-xylosidase activity	1960	1	20476	17	0.493995	0.567655	0.614526	VIT_07s0005g01300
GO:0009706	cellular_component	chloroplast inner membrane	1960	1	20476	17	0.493995	0.567655	0.614526	VIT_05s0094g01390
GO:0004596	molecular_function	peptide alpha-N-acetyltransferase activity	1960	1	20476	17	0.493995	0.567655	0.614526	VIT_16s0039g01810
GO:0005635	cellular_component	nuclear envelope	1960	1	20476	17	0.493995	0.567655	0.614526	VIT_14s0083g00730
GO:0008565	molecular_function	protein transporter activity	1960	5	20476	59	0.501835	0.575933	0.885334	VIT_02s0025g02990;VIT_04s0008g03880;VIT_04s0023g01770;VIT_08s0058g00270;VIT_14s0060g00930
GO:0006888	biological_process	ER to Golgi vesicle-mediated transport	1960	5	20476	59	0.501835	0.575933	0.885334	VIT_04s0044g02050;VIT_08s0056g01310;VIT_09s0018g02080;VIT_12s0059g00810;VIT_17s0000g02020
GO:0016853	molecular_function	isomerase activity	1960	11	20476	122	0.505344	0.579227	0.941937	VIT_00s0769g00010;VIT_00s0958g00020;VIT_02s0025g01560;VIT_03s0038g01930;VIT_06s0061g01590;VIT_10s0003g05640;VIT_13s0067g03820;VIT_14s0108g00190;VIT_14s0108g00270;VIT_15s0048g01780;VIT_19s0015g01100
GO:0005774	cellular_component	vacuolar membrane	1960	11	20476	122	0.505344	0.579227	0.941937	VIT_01s0137g00590;VIT_02s0025g00680;VIT_06s0004g03890;VIT_06s0009g00850;VIT_07s0197g00050;VIT_08s0007g05580;VIT_12s0059g00810;VIT_12s0059g01680;VIT_15s0048g02030;VIT_16s0098g01230;VIT_18s0001g11760
GO:0007131	biological_process	reciprocal meiotic recombination	1960	2	20476	28	0.510051	0.583513	0.74621	VIT_06s0004g03600;VIT_18s0001g05600
GO:0047134	molecular_function	protein-disulfide reductase activity	1960	2	20476	28	0.510051	0.583513	0.74621	VIT_13s0084g00790;VIT_18s0001g13250
GO:0006284	biological_process	base-excision repair	1960	2	20476	28	0.510051	0.583513	0.74621	VIT_08s0007g06720;VIT_18s0001g12030
GO:0045735	molecular_function	nutrient reservoir activity	1960	8	20476	91	0.510712	0.583901	0.918412	VIT_07s0005g02370;VIT_09s0002g01320;VIT_12s0034g01870;VIT_12s0034g01900;VIT_12s0034g01910;VIT_12s0034g01950;VIT_12s0034g01970;VIT_14s0060g00120
GO:0008171	molecular_function	O-methyltransferase activity	1960	5	20476	60	0.518683	0.591894	0.870578	VIT_02s0025g02920;VIT_03s0063g00140;VIT_07s0031g00350;VIT_10s0003g00480;VIT_10s0003g05070
GO:0030599	molecular_function	pectinesterase activity	1960	5	20476	60	0.518683	0.591894	0.870578	VIT_02s0012g00500;VIT_10s0116g00590;VIT_14s0060g00390;VIT_15s0048g00500;VIT_15s0048g00510
GO:0009705	cellular_component	plant-type vacuole membrane	1960	5	20476	60	0.518683	0.591894	0.870578	VIT_05s0020g02280;VIT_10s0003g00320;VIT_12s0035g00920;VIT_17s0000g03850;VIT_19s0014g04790
GO:0006886	biological_process	intracellular protein transport	1960	16	20476	176	0.521961	0.59526	0.949722	VIT_02s0025g02530;VIT_04s0008g03880;VIT_04s0023g01770;VIT_04s0023g01980;VIT_05s0029g01350;VIT_06s0004g05150;VIT_07s0005g01000;VIT_08s0032g01150;VIT_08s0040g02800;VIT_08s0058g00270;VIT_09s0002g05940;VIT_09s0018g02080;VIT_11s0037g00300;VIT_12s0059g00810;VIT_16s0098g01220;VIT_17s0000g02020
GO:0051453	biological_process	regulation of intracellular pH	1960	1	20476	18	0.525149	0.59739	0.580385	VIT_09s0002g05810
GO:0000045	biological_process	autophagosome assembly	1960	1	20476	18	0.525149	0.59739	0.580385	VIT_11s0037g00970
GO:0001085	molecular_function	RNA polymerase II transcription factor binding	1960	1	20476	18	0.525149	0.59739	0.580385	VIT_03s0038g00490
GO:0000784	cellular_component	nuclear chromosome, telomeric region	1960	1	20476	18	0.525149	0.59739	0.580385	VIT_04s0008g02220
GO:0000028	biological_process	ribosomal small subunit assembly	1960	2	20476	29	0.5343	0.606657	0.720479	VIT_09s0002g06030;VIT_14s0083g00590
GO:0005388	molecular_function	calcium-transporting ATPase activity	1960	2	20476	29	0.5343	0.606657	0.720479	VIT_00s0179g00260;VIT_05s0020g04380
GO:0006816	biological_process	calcium ion transport	1960	2	20476	29	0.5343	0.606657	0.720479	VIT_00s0179g00260;VIT_05s0020g04380
GO:0050660	molecular_function	flavin adenine dinucleotide binding	1960	11	20476	125	0.540349	0.613141	0.919331	VIT_00s0525g00020;VIT_04s0023g01650;VIT_07s0104g01260;VIT_07s0205g00050;VIT_10s0003g05450;VIT_10s0003g05470;VIT_12s0028g01790;VIT_12s0028g02660;VIT_14s0006g02870;VIT_18s0001g08550;VIT_18s0122g01430
GO:0004791	molecular_function	thioredoxin-disulfide reductase activity	1960	4	20476	51	0.546711	0.619971	0.819368	VIT_01s0127g00590;VIT_13s0019g01130;VIT_13s0084g00790;VIT_18s0001g13250
GO:0006298	biological_process	mismatch repair	1960	1	20476	19	0.554978	0.624264	0.549839	VIT_16s0098g00680
GO:0045087	biological_process	innate immune response	1960	1	20476	19	0.554978	0.624264	0.549839	VIT_00s0762g00030
GO:0035725	biological_process	sodium ion transmembrane transport	1960	1	20476	19	0.554978	0.624264	0.549839	VIT_19s0014g01720
GO:0048366	biological_process	leaf development	1960	1	20476	19	0.554978	0.624264	0.549839	VIT_03s0017g01660
GO:0015095	molecular_function	magnesium ion transmembrane transporter activity	1960	1	20476	19	0.554978	0.624264	0.549839	VIT_12s0034g02550
GO:0005747	cellular_component	mitochondrial respiratory chain complex I	1960	1	20476	19	0.554978	0.624264	0.549839	VIT_16s0039g02120
GO:0006432	biological_process	phenylalanyl-tRNA aminoacylation	1960	1	20476	19	0.554978	0.624264	0.549839	VIT_19s0027g01480
GO:0015914	biological_process	phospholipid transport	1960	1	20476	19	0.554978	0.624264	0.549839	VIT_06s0004g01810
GO:0006289	biological_process	nucleotide-excision repair	1960	1	20476	19	0.554978	0.624264	0.549839	VIT_14s0066g01630
GO:0019762	biological_process	glucosinolate catabolic process	1960	1	20476	19	0.554978	0.624264	0.549839	VIT_06s0004g01430
GO:0004826	molecular_function	phenylalanine-tRNA ligase activity	1960	1	20476	19	0.554978	0.624264	0.549839	VIT_19s0027g01480
GO:0009826	biological_process	unidimensional cell growth	1960	1	20476	19	0.554978	0.624264	0.549839	VIT_15s0048g01320
GO:0006090	biological_process	pyruvate metabolic process	1960	1	20476	19	0.554978	0.624264	0.549839	VIT_04s0008g00180
GO:0098542	biological_process	defense response to other organism	1960	2	20476	30	0.557853	0.625943	0.696463	VIT_00s0705g00010;VIT_00s0790g00020
GO:0006342	biological_process	chromatin silencing	1960	2	20476	30	0.557853	0.625943	0.696463	VIT_07s0104g00970;VIT_09s0002g05780
GO:0016485	biological_process	protein processing	1960	2	20476	30	0.557853	0.625943	0.696463	VIT_02s0025g04130;VIT_04s0008g05870
GO:0006974	biological_process	cellular response to DNA damage stimulus	1960	2	20476	30	0.557853	0.625943	0.696463	VIT_07s0005g03940;VIT_18s0001g13660
GO:0016758	molecular_function	transferase activity, transferring hexosyl groups	1960	24	20476	265	0.561608	0.629766	0.946138	VIT_00s0218g00160;VIT_00s0324g00050;VIT_02s0025g01240;VIT_02s0033g00130;VIT_02s0033g00180;VIT_03s0017g02110;VIT_06s0004g06390;VIT_06s0004g07230;VIT_06s0009g02450;VIT_11s0052g01630;VIT_12s0034g00040;VIT_12s0034g00060;VIT_12s0034g00080;VIT_12s0034g00130;VIT_12s0055g00020;VIT_15s0046g01190;VIT_15s0046g01970;VIT_15s0046g01980;VIT_16s0039g02230;VIT_17s0000g04750;VIT_17s0000g06590;VIT_17s0000g07080;VIT…
GO:0009535	cellular_component	chloroplast thylakoid membrane	1960	9	20476	106	0.567777	0.63629	0.887004	VIT_00s0225g00010;VIT_05s0020g03510;VIT_05s0020g04110;VIT_12s0028g01600;VIT_16s0022g01260;VIT_16s0022g01280;VIT_16s0098g01230;VIT_18s0001g00190;VIT_18s0001g02030
GO:0019843	molecular_function	rRNA binding	1960	6	20476	74	0.570996	0.639501	0.847049	VIT_03s0063g02590;VIT_05s0020g00690;VIT_07s0104g00720;VIT_08s0007g06290;VIT_10s0042g01260;VIT_18s0001g05340
GO:0015078	molecular_function	hydrogen ion transmembrane transporter activity	1960	2	20476	31	0.580673	0.647445	0.673996	VIT_00s0438g00020;VIT_09s0002g02480
GO:0005689	cellular_component	U12-type spliceosomal complex	1960	1	20476	20	0.583451	0.647445	0.522347	VIT_08s0105g00470
GO:0004298	molecular_function	threonine-type endopeptidase activity	1960	1	20476	20	0.583451	0.647445	0.522347	VIT_01s0010g02900
GO:0008299	biological_process	isoprenoid biosynthetic process	1960	2	20476	31	0.580673	0.647445	0.673996	VIT_03s0038g04100;VIT_04s0023g01210
GO:0006414	biological_process	translational elongation	1960	2	20476	31	0.580673	0.647445	0.673996	VIT_11s0016g03510;VIT_13s0019g03920
GO:0046323	biological_process	glucose import	1960	4	20476	53	0.58188	0.647445	0.788448	VIT_03s0063g02250;VIT_05s0020g02170;VIT_05s0020g03140;VIT_11s0016g03400
GO:0035428	biological_process	hexose transmembrane transport	1960	4	20476	53	0.58188	0.647445	0.788448	VIT_03s0063g02250;VIT_05s0020g02170;VIT_05s0020g03140;VIT_11s0016g03400
GO:0009654	cellular_component	photosystem II oxygen evolving complex	1960	1	20476	20	0.583451	0.647445	0.522347	VIT_12s0142g00310
GO:0015986	biological_process	ATP synthesis coupled proton transport	1960	2	20476	31	0.580673	0.647445	0.673996	VIT_00s0438g00020;VIT_09s0002g02480
GO:0070413	biological_process	trehalose metabolism in response to stress	1960	1	20476	20	0.583451	0.647445	0.522347	VIT_02s0154g00110
GO:0005355	molecular_function	glucose transmembrane transporter activity	1960	4	20476	53	0.58188	0.647445	0.788448	VIT_03s0063g02250;VIT_05s0020g02170;VIT_05s0020g03140;VIT_11s0016g03400
GO:0009742	biological_process	brassinosteroid mediated signaling pathway	1960	1	20476	20	0.583451	0.647445	0.522347	VIT_10s0003g01790
GO:0009707	cellular_component	chloroplast outer membrane	1960	1	20476	20	0.583451	0.647445	0.522347	VIT_07s0104g00150
GO:0030488	biological_process	tRNA methylation	1960	1	20476	20	0.583451	0.647445	0.522347	VIT_13s0019g01070
GO:0009982	molecular_function	pseudouridine synthase activity	1960	1	20476	20	0.583451	0.647445	0.522347	VIT_14s0066g00320
GO:0005829	cellular_component	cytosol	1960	61	20476	661	0.587861	0.651939	0.96409	VIT_00s0333g00040;VIT_00s0665g00040;VIT_00s1995g00010;VIT_01s0127g00260;VIT_02s0025g02010;VIT_02s0025g02920;VIT_02s0025g03600;VIT_03s0038g00300;VIT_03s0063g00300;VIT_03s0063g01380;VIT_03s0063g02530;VIT_04s0023g02480;VIT_05s0020g00670;VIT_05s0077g00690;VIT_05s0077g00740;VIT_05s0077g00950;VIT_06s0004g03890;VIT_06s0004g07060;VIT_06s0009g01080;VIT_06s0061g00040;VIT_06s0061g01410;VIT_07s0197g00050;VIT…
GO:0016614	molecular_function	oxidoreductase activity, acting on CH-OH group of donors	1960	4	20476	54	0.598902	0.663371	0.773847	VIT_10s0003g05450;VIT_10s0003g05470;VIT_12s0028g01790;VIT_14s0006g02870
GO:1904659	biological_process	glucose transmembrane transport	1960	4	20476	54	0.598902	0.663371	0.773847	VIT_03s0063g02250;VIT_05s0020g02170;VIT_05s0020g03140;VIT_11s0016g03400
GO:0044550	biological_process	secondary metabolite biosynthetic process	1960	19	20476	217	0.605074	0.669798	0.914709	VIT_00s0705g00010;VIT_00s0790g00020;VIT_02s0012g02340;VIT_03s0038g02610;VIT_03s0097g00460;VIT_04s0044g00220;VIT_06s0004g08150;VIT_06s0009g03120;VIT_07s0031g01380;VIT_07s0255g00090;VIT_08s0007g07730;VIT_11s0065g00350;VIT_11s0078g00290;VIT_17s0000g05110;VIT_17s0000g07200;VIT_17s0000g07210;VIT_17s0000g09570;VIT_18s0001g01110;VIT_18s0001g13790
GO:0015693	biological_process	magnesium ion transport	1960	1	20476	21	0.610554	0.672575	0.497473	VIT_12s0034g02550
GO:0005839	cellular_component	proteasome core complex	1960	1	20476	21	0.610554	0.672575	0.497473	VIT_01s0010g02900
GO:0005992	biological_process	trehalose biosynthetic process	1960	1	20476	21	0.610554	0.672575	0.497473	VIT_02s0154g00110
GO:0019432	biological_process	triglyceride biosynthetic process	1960	1	20476	21	0.610554	0.672575	0.497473	VIT_11s0016g01930
GO:0000463	biological_process	maturation of LSU-rRNA from tricistronic rRNA transcript (SSU-rRNA, 5.8S rRNA, LSU-rRNA)	1960	1	20476	21	0.610554	0.672575	0.497473	VIT_14s0068g00410
GO:0006506	biological_process	GPI anchor biosynthetic process	1960	1	20476	21	0.610554	0.672575	0.497473	VIT_04s0044g02050
GO:1903830	biological_process	magnesium ion transmembrane transport	1960	1	20476	21	0.610554	0.672575	0.497473	VIT_12s0034g02550
GO:0016765	molecular_function	transferase activity, transferring alkyl or aryl (other than methyl) groups	1960	1	20476	21	0.610554	0.672575	0.497473	VIT_15s0048g00350
GO:0071555	biological_process	cell wall organization	1960	13	20476	153	0.611076	0.672741	0.887648	VIT_02s0012g02220;VIT_04s0044g01420;VIT_05s0049g00010;VIT_08s0007g08330;VIT_10s0116g00590;VIT_11s0052g01180;VIT_11s0052g01190;VIT_11s0052g01260;VIT_11s0052g01300;VIT_11s0052g01330;VIT_14s0108g01050;VIT_15s0048g00510;VIT_16s0050g01110
GO:0004499	molecular_function	N,N-dimethylaniline monooxygenase activity	1960	2	20476	33	0.624008	0.685312	0.633148	VIT_07s0104g01260;VIT_18s0122g01430
GO:0005385	molecular_function	zinc ion transmembrane transporter activity	1960	2	20476	33	0.624008	0.685312	0.633148	VIT_04s0008g01260;VIT_06s0004g05070
GO:0071577	biological_process	zinc II ion transmembrane transport	1960	2	20476	33	0.624008	0.685312	0.633148	VIT_04s0008g01260;VIT_06s0004g05070
GO:0009555	biological_process	pollen development	1960	2	20476	33	0.624008	0.685312	0.633148	VIT_05s0020g00690;VIT_18s0001g13660
GO:0006511	biological_process	ubiquitin-dependent protein catabolic process	1960	8	20476	100	0.627186	0.688384	0.835755	VIT_02s0234g00100;VIT_03s0038g02500;VIT_04s0044g02040;VIT_04s0069g00760;VIT_07s0104g01080;VIT_08s0007g01340;VIT_12s0059g01100;VIT_14s0006g01870
GO:0042545	biological_process	cell wall modification	1960	4	20476	56	0.631738	0.692338	0.74621	VIT_10s0116g00590;VIT_14s0060g00390;VIT_15s0048g00500;VIT_15s0048g00510
GO:0045330	molecular_function	aspartyl esterase activity	1960	4	20476	56	0.631738	0.692338	0.74621	VIT_10s0116g00590;VIT_14s0060g00390;VIT_15s0048g00500;VIT_15s0048g00510
GO:0005789	cellular_component	endoplasmic reticulum membrane	1960	14	20476	166	0.631935	0.692338	0.881067	VIT_00s0769g00010;VIT_03s0038g04100;VIT_05s0020g04150;VIT_05s0049g00090;VIT_05s0102g01190;VIT_08s0056g01310;VIT_09s0002g06970;VIT_11s0016g01930;VIT_12s0059g00810;VIT_14s0081g00630;VIT_17s0000g02020;VIT_18s0089g01110;VIT_18s0122g00500;VIT_19s0015g01100
GO:0008168	molecular_function	methyltransferase activity	1960	22	20476	253	0.634742	0.694993	0.908429	VIT_02s0025g02200;VIT_02s0025g02920;VIT_05s0124g00250;VIT_06s0004g02950;VIT_06s0004g07490;VIT_07s0130g00380;VIT_07s0130g00390;VIT_07s0151g00520;VIT_08s0007g05580;VIT_08s0007g06800;VIT_08s0032g00360;VIT_08s0058g00670;VIT_10s0003g00480;VIT_13s0064g01470;VIT_13s0084g00650;VIT_17s0000g02430;VIT_17s0000g09690;VIT_18s0001g01700;VIT_18s0001g10430;VIT_18s0001g11990;VIT_18s0001g13160;VIT_18s0072g00220
GO:0004144	molecular_function	diacylglycerol O-acyltransferase activity	1960	1	20476	22	0.636287	0.695843	0.474861	VIT_11s0016g01930
GO:0030176	cellular_component	integral component of endoplasmic reticulum membrane	1960	1	20476	22	0.636287	0.695843	0.474861	VIT_03s0063g00080
GO:0004518	molecular_function	nuclease activity	1960	2	20476	34	0.64449	0.703963	0.614526	VIT_05s0062g01050;VIT_14s0066g01630
GO:0016844	molecular_function	strictosidine synthase activity	1960	2	20476	34	0.64449	0.703963	0.614526	VIT_06s0009g00850;VIT_08s0007g05370
GO:0042744	biological_process	hydrogen peroxide catabolic process	1960	7	20476	91	0.652404	0.712178	0.803611	VIT_00s0226g00030;VIT_01s0010g01090;VIT_02s0012g00540;VIT_13s0067g02360;VIT_14s0068g01920;VIT_18s0072g00160;VIT_18s0122g01320
GO:0016887	molecular_function	ATPase activity	1960	23	20476	267	0.658369	0.718257	0.899924	VIT_01s0011g04670;VIT_03s0017g01290;VIT_04s0008g04230;VIT_04s0023g00290;VIT_05s0049g01350;VIT_06s0004g02500;VIT_06s0004g04100;VIT_06s0009g03380;VIT_07s0005g00260;VIT_07s0005g02660;VIT_08s0007g05340;VIT_08s0040g02840;VIT_09s0002g00750;VIT_09s0002g02440;VIT_09s0002g05590;VIT_13s0019g04590;VIT_13s0067g03750;VIT_14s0060g00720;VIT_14s0060g01230;VIT_16s0098g00680;VIT_17s0000g05850;VIT_18s0001g02380;VIT…
GO:0080156	biological_process	mitochondrial mRNA modification	1960	1	20476	23	0.660666	0.720329	0.454215	VIT_07s0130g00180
GO:0016829	molecular_function	lyase activity	1960	18	20476	213	0.661562	0.720872	0.88284	VIT_00s0271g00010;VIT_03s0038g00760;VIT_06s0004g02620;VIT_06s0004g03430;VIT_06s0061g01300;VIT_07s0005g04480;VIT_08s0007g03830;VIT_08s0040g01710;VIT_10s0116g01660;VIT_13s0019g00060;VIT_13s0019g04190;VIT_13s0019g04460;VIT_14s0060g01700;VIT_16s0039g01100;VIT_19s0014g02480;VIT_19s0014g04810;VIT_19s0085g00830;VIT_19s0177g00310
GO:0004185	molecular_function	serine-type carboxypeptidase activity	1960	5	20476	70	0.671723	0.731503	0.74621	VIT_01s0011g04900;VIT_03s0088g00260;VIT_04s0023g00700;VIT_11s0206g00110;VIT_13s0019g04040
GO:0016787	molecular_function	hydrolase activity	1960	115	20476	1256	0.676765	0.736552	0.956527	VIT_00s0179g00260;VIT_00s0187g00280;VIT_00s0340g00050;VIT_00s0620g00010;VIT_01s0010g02900;VIT_01s0011g00380;VIT_01s0011g00650;VIT_01s0011g01160;VIT_01s0011g01360;VIT_01s0011g04360;VIT_01s0011g04900;VIT_01s0011g06290;VIT_01s0137g00330;VIT_02s0012g00750;VIT_02s0012g00760;VIT_02s0012g02220;VIT_02s0025g02170;VIT_02s0025g04130;VIT_02s0025g04620;VIT_02s0154g00110;VIT_02s0234g00100;VIT_03s0038g00220;VIT…
GO:0035091	molecular_function	phosphatidylinositol binding	1960	1	20476	24	0.683713	0.743666	0.435289	VIT_11s0016g00400
GO:0046916	biological_process	cellular transition metal ion homeostasis	1960	5	20476	71	0.685187	0.744822	0.7357	VIT_13s0074g00770;VIT_16s0050g01190;VIT_16s0050g01240;VIT_16s0050g01250;VIT_17s0000g03840
GO:0061077	biological_process	chaperone-mediated protein folding	1960	3	20476	48	0.686842	0.746174	0.652934	VIT_00s0769g00010;VIT_08s0007g01430;VIT_19s0015g01100
GO:0004190	molecular_function	aspartic-type endopeptidase activity	1960	6	20476	83	0.692503	0.751872	0.7552	VIT_00s0510g00050;VIT_02s0154g00520;VIT_04s0008g07110;VIT_10s0071g00770;VIT_12s0028g00610;VIT_14s0006g00180
GO:0006807	biological_process	nitrogen compound metabolic process	1960	2	20476	37	0.70111	0.760305	0.564699	VIT_02s0033g00800;VIT_14s0006g00350
GO:0004197	molecular_function	cysteine-type endopeptidase activity	1960	2	20476	37	0.70111	0.760305	0.564699	VIT_01s0137g00330;VIT_17s0000g09770
GO:0016810	molecular_function	hydrolase activity, acting on carbon-nitrogen (but not peptide) bonds	1960	1	20476	25	0.705459	0.764564	0.417878	VIT_02s0033g00800
GO:0004175	molecular_function	endopeptidase activity	1960	4	20476	61	0.706267	0.764982	0.685045	VIT_01s0010g02900;VIT_01s0026g00090;VIT_10s0003g02730;VIT_11s0016g03870
GO:0046914	molecular_function	transition metal ion binding	1960	5	20476	73	0.711012	0.76966	0.715544	VIT_13s0074g00770;VIT_16s0050g01190;VIT_16s0050g01240;VIT_16s0050g01250;VIT_17s0000g03840
GO:0005351	molecular_function	sugar:proton symporter activity	1960	4	20476	62	0.719828	0.778273	0.673996	VIT_03s0063g02250;VIT_05s0020g02170;VIT_05s0020g03140;VIT_11s0016g03400
GO:0005743	cellular_component	mitochondrial inner membrane	1960	4	20476	62	0.719828	0.778273	0.673996	VIT_01s0150g00160;VIT_04s0023g01650;VIT_06s0061g01020;VIT_19s0015g01340
GO:0016709	molecular_function	oxidoreductase activity, acting on paired donors, with incorporation or reduction of molecular oxygen, NAD(P)H as one donor, and incorporation of one atom of oxygen	1960	17	20476	210	0.723579	0.781863	0.845705	VIT_00s0705g00010;VIT_00s0790g00020;VIT_02s0012g02340;VIT_03s0097g00460;VIT_04s0023g02900;VIT_06s0009g03120;VIT_07s0031g01380;VIT_07s0255g00090;VIT_08s0007g07730;VIT_08s0040g00780;VIT_11s0065g00350;VIT_11s0078g00290;VIT_17s0000g05110;VIT_17s0000g07200;VIT_17s0000g07210;VIT_17s0000g09570;VIT_18s0001g13790
GO:0008643	biological_process	carbohydrate transport	1960	1	20476	26	0.725943	0.783482	0.401805	VIT_01s0146g00260
GO:0010228	biological_process	vegetative to reproductive phase transition of meristem	1960	1	20476	26	0.725943	0.783482	0.401805	VIT_12s0028g00070
GO:0009416	biological_process	response to light stimulus	1960	3	20476	51	0.73222	0.789786	0.614526	VIT_04s0023g03370;VIT_15s0048g01320;VIT_18s0001g14310
GO:0019898	cellular_component	extrinsic component of membrane	1960	2	20476	39	0.73487	0.791701	0.53574	VIT_11s0037g00970;VIT_12s0142g00310
GO:0070588	biological_process	calcium ion transmembrane transport	1960	2	20476	39	0.73487	0.791701	0.53574	VIT_00s0179g00260;VIT_05s0020g04380
GO:0009579	cellular_component	thylakoid	1960	5	20476	75	0.735347	0.791743	0.696463	VIT_00s0187g00350;VIT_01s0127g00740;VIT_06s0004g03890;VIT_09s0002g06980;VIT_13s0084g00790
GO:0004497	molecular_function	monooxygenase activity	1960	30	20476	357	0.743202	0.799726	0.877894	VIT_00s0705g00010;VIT_00s0790g00020;VIT_01s0011g02060;VIT_02s0012g02340;VIT_02s0025g03320;VIT_03s0038g02610;VIT_03s0097g00460;VIT_04s0023g02900;VIT_04s0044g00220;VIT_06s0004g06210;VIT_06s0004g08150;VIT_07s0031g01380;VIT_07s0104g01260;VIT_07s0255g00090;VIT_08s0007g07730;VIT_08s0040g00780;VIT_11s0016g01290;VIT_11s0065g00350;VIT_11s0078g00290;VIT_12s0059g01060;VIT_14s0006g02970;VIT_15s0046g02380;VIT…
GO:0008536	molecular_function	Ran GTPase binding	1960	1	20476	27	0.745206	0.800456	0.386924	VIT_08s0058g00270
GO:0030154	biological_process	cell differentiation	1960	1	20476	27	0.745206	0.800456	0.386924	VIT_03s0038g00490
GO:0000049	molecular_function	tRNA binding	1960	1	20476	27	0.745206	0.800456	0.386924	VIT_19s0027g01480
GO:0016926	biological_process	protein desumoylation	1960	1	20476	28	0.763295	0.81843	0.373105	VIT_01s0026g00090
GO:0016929	molecular_function	SUMO-specific protease activity	1960	1	20476	28	0.763295	0.81843	0.373105	VIT_01s0026g00090
GO:0018298	biological_process	protein-chromophore linkage	1960	1	20476	28	0.763295	0.81843	0.373105	VIT_18s0001g09110
GO:0098655	biological_process	cation transmembrane transport	1960	2	20476	41	0.765541	0.819866	0.509607	VIT_01s0011g01360;VIT_08s0040g02830
GO:0005802	cellular_component	trans-Golgi network	1960	8	20476	113	0.765248	0.819866	0.739606	VIT_01s0011g01360;VIT_04s0044g02050;VIT_05s0102g00120;VIT_07s0005g01000;VIT_08s0007g05580;VIT_08s0040g00500;VIT_14s0171g00320;VIT_17s0000g06590
GO:0006635	biological_process	fatty acid beta-oxidation	1960	2	20476	42	0.779759	0.8346	0.497473	VIT_12s0028g00590;VIT_12s0028g02660
GO:0015079	molecular_function	potassium ion transmembrane transporter activity	1960	1	20476	29	0.780258	0.834641	0.360239	VIT_02s0025g00680
GO:0004252	molecular_function	serine-type endopeptidase activity	1960	11	20476	151	0.790552	0.844655	0.761035	VIT_02s0025g04130;VIT_05s0020g01120;VIT_07s0255g00060;VIT_10s0003g02990;VIT_11s0016g03870;VIT_14s0060g01230;VIT_14s0060g02370;VIT_14s0066g01660;VIT_17s0000g07900;VIT_18s0001g02030;VIT_19s0014g00120
GO:0005794	cellular_component	Golgi apparatus	1960	24	20476	299	0.790316	0.844655	0.83855	VIT_00s0291g00070;VIT_00s0665g00040;VIT_01s0011g01360;VIT_04s0008g03220;VIT_04s0044g01060;VIT_04s0044g02050;VIT_05s0020g04150;VIT_05s0049g00010;VIT_05s0051g00420;VIT_05s0102g00120;VIT_07s0005g00140;VIT_07s0104g00120;VIT_08s0040g00500;VIT_08s0056g01310;VIT_09s0018g02080;VIT_11s0016g03870;VIT_12s0028g01360;VIT_12s0028g01370;VIT_14s0066g01710;VIT_14s0066g02350;VIT_14s0108g00890;VIT_14s0171g00320;VIT…
GO:0008757	molecular_function	S-adenosylmethionine-dependent methyltransferase activity	1960	8	20476	116	0.791274	0.844928	0.720479	VIT_02s0025g02920;VIT_06s0004g02950;VIT_06s0004g07490;VIT_08s0007g05580;VIT_08s0058g00670;VIT_10s0003g00480;VIT_17s0000g02430;VIT_18s0041g00100
GO:0009725	biological_process	response to hormone	1960	2	20476	43	0.793258	0.846547	0.485904	VIT_06s0004g01430;VIT_08s0040g01810
GO:0046274	biological_process	lignin catabolic process	1960	3	20476	56	0.796551	0.848561	0.559657	VIT_08s0007g01550;VIT_13s0067g01970;VIT_18s0117g00550
GO:0052716	molecular_function	hydroquinone:oxygen oxidoreductase activity	1960	3	20476	56	0.796551	0.848561	0.559657	VIT_08s0007g01550;VIT_13s0067g01970;VIT_18s0117g00550
GO:0008378	molecular_function	galactosyltransferase activity	1960	1	20476	30	0.796144	0.848561	0.348231	VIT_14s0108g00890
GO:0009809	biological_process	lignin biosynthetic process	1960	5	20476	81	0.79945	0.851148	0.644873	VIT_04s0023g02900;VIT_05s0020g00670;VIT_08s0040g00780;VIT_09s0018g01190;VIT_18s0117g00550
GO:0005525	molecular_function	GTP binding	1960	20	20476	256	0.802056	0.853422	0.816167	VIT_00s0665g00040;VIT_00s1506g00010;VIT_03s0038g02070;VIT_04s0008g03890;VIT_05s0020g01670;VIT_05s0029g01070;VIT_06s0004g02070;VIT_07s0005g00180;VIT_07s0031g01620;VIT_07s0104g00550;VIT_08s0007g05890;VIT_09s0002g05940;VIT_11s0037g00300;VIT_11s0118g00260;VIT_11s0118g00720;VIT_12s0028g02640;VIT_13s0019g03920;VIT_13s0074g00310;VIT_15s0046g00470;VIT_18s0001g13120
GO:0016192	biological_process	vesicle-mediated transport	1960	7	20476	106	0.806932	0.857099	0.689892	VIT_04s0008g03880;VIT_04s0023g01770;VIT_04s0023g01980;VIT_07s0005g01000;VIT_08s0032g01150;VIT_09s0018g02080;VIT_13s0101g00410
GO:0051603	biological_process	proteolysis involved in cellular protein catabolic process	1960	7	20476	106	0.806932	0.857099	0.689892	VIT_01s0010g02900;VIT_01s0011g04900;VIT_01s0137g00330;VIT_03s0088g00260;VIT_04s0023g00700;VIT_13s0019g04040;VIT_17s0000g09770
GO:0019438	biological_process	aromatic compound biosynthetic process	1960	2	20476	44	0.80606	0.857099	0.474861	VIT_02s0025g02920;VIT_10s0003g00480
GO:0000165	biological_process	MAPK cascade	1960	3	20476	57	0.807798	0.857516	0.549839	VIT_02s0025g00270;VIT_06s0004g03540;VIT_14s0068g01800
GO:0007178	biological_process	transmembrane receptor protein serine/threonine kinase signaling pathway	1960	13	20476	177	0.809651	0.858476	0.767289	VIT_01s0146g00250;VIT_04s0008g02070;VIT_04s0023g01080;VIT_06s0004g03670;VIT_06s0004g04820;VIT_06s0009g01810;VIT_07s0104g00850;VIT_08s0040g00520;VIT_09s0002g07060;VIT_11s0016g01060;VIT_14s0171g00140;VIT_16s0013g02130;VIT_18s0122g00230
GO:0004675	molecular_function	transmembrane receptor protein serine/threonine kinase activity	1960	13	20476	177	0.809651	0.858476	0.767289	VIT_01s0146g00250;VIT_04s0008g02070;VIT_04s0023g01080;VIT_06s0004g03670;VIT_06s0004g04820;VIT_06s0009g01810;VIT_07s0104g00850;VIT_08s0040g00520;VIT_09s0002g07060;VIT_11s0016g01060;VIT_14s0171g00140;VIT_16s0013g02130;VIT_18s0122g00230
GO:0008234	molecular_function	cysteine-type peptidase activity	1960	5	20476	83	0.817934	0.866751	0.629334	VIT_01s0026g00090;VIT_01s0137g00330;VIT_02s0234g00100;VIT_04s0044g02040;VIT_17s0000g09770
GO:0050662	molecular_function	coenzyme binding	1960	4	20476	71	0.82189	0.870434	0.58856	VIT_03s0038g04100;VIT_09s0070g00240;VIT_15s0048g00340;VIT_18s0001g12800
GO:0005871	cellular_component	kinesin complex	1960	3	20476	59	0.828769	0.877207	0.5312	VIT_05s0049g01350;VIT_08s0007g05340;VIT_18s0001g02380
GO:0015238	molecular_function	drug transmembrane transporter activity	1960	4	20476	72	0.831114	0.877372	0.580385	VIT_16s0050g00910;VIT_18s0001g06790;VIT_18s0001g06820;VIT_18s0001g11760
GO:0005773	cellular_component	vacuole	1960	9	20476	133	0.829857	0.877372	0.706936	VIT_04s0023g00700;VIT_05s0020g04150;VIT_06s0004g03890;VIT_08s0007g06040;VIT_12s0059g01680;VIT_13s0019g04040;VIT_14s0060g02140;VIT_16s0098g01230;VIT_17s0000g09170
GO:0006855	biological_process	drug transmembrane transport	1960	4	20476	72	0.831114	0.877372	0.580385	VIT_16s0050g00910;VIT_18s0001g06790;VIT_18s0001g06820;VIT_18s0001g11760
GO:0016874	molecular_function	ligase activity	1960	4	20476	72	0.831114	0.877372	0.580385	VIT_03s0088g00500;VIT_06s0004g07060;VIT_07s0005g01150;VIT_14s0006g00350
GO:0006281	biological_process	DNA repair	1960	11	20476	157	0.831348	0.877372	0.731951	VIT_04s0023g03780;VIT_06s0004g03600;VIT_07s0005g03940;VIT_09s0054g00640;VIT_10s0116g00450;VIT_12s0059g01420;VIT_14s0066g01630;VIT_14s0068g00810;VIT_14s0128g00840;VIT_18s0001g12030;VIT_18s0089g00930
GO:0015297	molecular_function	antiporter activity	1960	6	20476	97	0.832092	0.877646	0.646202	VIT_01s0011g02880;VIT_06s0004g00790;VIT_16s0050g00910;VIT_18s0001g06790;VIT_18s0001g06820;VIT_18s0001g11760
GO:0003729	molecular_function	mRNA binding	1960	5	20476	85	0.835045	0.880248	0.614526	VIT_05s0020g00670;VIT_08s0040g03280;VIT_15s0048g02560;VIT_18s0001g01800;VIT_19s0014g01570
GO:0016168	molecular_function	chlorophyll binding	1960	1	20476	33	0.837849	0.880641	0.316574	VIT_18s0001g09110
GO:0009534	cellular_component	chloroplast thylakoid	1960	1	20476	33	0.837849	0.880641	0.316574	VIT_01s0011g03380
GO:0035235	biological_process	ionotropic glutamate receptor signaling pathway	1960	1	20476	33	0.837849	0.880641	0.316574	VIT_10s0003g00790
GO:0004970	molecular_function	ionotropic glutamate receptor activity	1960	1	20476	33	0.837849	0.880641	0.316574	VIT_10s0003g00790
GO:0015991	biological_process	ATP hydrolysis coupled proton transport	1960	1	20476	33	0.837849	0.880641	0.316574	VIT_00s0438g00020
GO:0004650	molecular_function	polygalacturonase activity	1960	3	20476	60	0.83852	0.880835	0.522347	VIT_04s0044g01420;VIT_08s0007g08330;VIT_16s0050g01110
GO:0045490	biological_process	pectin catabolic process	1960	4	20476	73	0.839945	0.881821	0.572435	VIT_10s0116g00590;VIT_14s0060g00390;VIT_15s0048g00500;VIT_15s0048g00510
GO:0008422	molecular_function	beta-glucosidase activity	1960	2	20476	47	0.84051	0.881902	0.444551	VIT_06s0004g01430;VIT_14s0006g01790
GO:0015935	cellular_component	small ribosomal subunit	1960	1	20476	34	0.849934	0.891274	0.307263	VIT_06s0080g00440
GO:0009506	cellular_component	plasmodesma	1960	22	20476	289	0.851567	0.89247	0.795269	VIT_00s0225g00100;VIT_00s0762g00030;VIT_02s0087g01020;VIT_03s0017g01550;VIT_05s0020g00670;VIT_06s0004g03890;VIT_06s0009g03670;VIT_07s0005g00110;VIT_07s0005g02370;VIT_08s0007g01430;VIT_08s0007g02350;VIT_08s0007g02360;VIT_12s0028g00110;VIT_12s0059g00810;VIT_12s0134g00380;VIT_14s0060g00120;VIT_14s0066g01450;VIT_14s0068g00410;VIT_14s0108g01550;VIT_16s0098g00890;VIT_17s0000g04200;VIT_19s0014g05430
GO:0005622	cellular_component	intracellular	1960	53	20476	639	0.853028	0.893484	0.866491	VIT_00s0194g00070;VIT_00s1506g00010;VIT_01s0026g00940;VIT_02s0012g01640;VIT_02s0025g00270;VIT_02s0025g01500;VIT_02s0025g02530;VIT_02s0234g00100;VIT_03s0038g03400;VIT_04s0023g01210;VIT_04s0044g02040;VIT_05s0020g03870;VIT_05s0029g01350;VIT_05s0077g00700;VIT_05s0077g01250;VIT_05s0094g00220;VIT_05s0094g00330;VIT_05s0094g00340;VIT_05s0094g00350;VIT_05s0094g00360;VIT_06s0004g00160;VIT_06s0004g01140;VIT…
GO:0030246	molecular_function	carbohydrate binding	1960	7	20476	113	0.858311	0.898498	0.647155	VIT_05s0062g00900;VIT_10s0092g00250;VIT_12s0057g01320;VIT_14s0108g00190;VIT_14s0108g00270;VIT_14s0108g00890;VIT_17s0000g09170
GO:0005216	molecular_function	ion channel activity	1960	1	20476	35	0.861192	0.900993	0.298484	VIT_05s0094g01390
GO:0005215	molecular_function	transporter activity	1960	19	20476	257	0.863296	0.902629	0.772342	VIT_02s0025g03310;VIT_03s0063g02250;VIT_04s0008g04180;VIT_05s0020g03140;VIT_05s0049g01550;VIT_07s0005g03430;VIT_07s0005g03970;VIT_09s0054g01610;VIT_10s0003g04530;VIT_11s0016g03400;VIT_13s0067g00670;VIT_17s0000g05850;VIT_18s0001g06910;VIT_18s0001g09490;VIT_18s0041g00420;VIT_18s0089g01010;VIT_18s0089g01410;VIT_19s0014g04790;VIT_19s0177g00300
GO:0004553	molecular_function	hydrolase activity, hydrolyzing O-glycosyl compounds	1960	26	20476	338	0.863753	0.902629	0.803611	VIT_00s0187g00280;VIT_00s0340g00050;VIT_02s0012g02220;VIT_05s0077g01150;VIT_05s0077g01470;VIT_06s0004g01430;VIT_06s0004g03840;VIT_06s0061g00100;VIT_06s0061g00120;VIT_07s0005g01300;VIT_08s0007g06040;VIT_10s0092g00250;VIT_11s0052g01180;VIT_11s0052g01190;VIT_11s0052g01260;VIT_11s0052g01300;VIT_11s0052g01330;VIT_13s0019g01180;VIT_14s0006g01790;VIT_15s0046g01570;VIT_15s0046g01580;VIT_15s0046g01590;VIT…
GO:0007166	biological_process	cell surface receptor signaling pathway	1960	16	20476	223	0.868281	0.906838	0.749556	VIT_01s0146g00250;VIT_04s0008g02070;VIT_04s0023g01080;VIT_06s0004g03670;VIT_06s0004g04820;VIT_06s0009g01810;VIT_07s0104g00850;VIT_08s0007g04350;VIT_08s0040g00520;VIT_09s0002g07060;VIT_11s0016g01060;VIT_14s0171g00140;VIT_16s0013g02130;VIT_17s0000g02410;VIT_17s0000g04360;VIT_18s0122g00230
GO:0003779	molecular_function	actin binding	1960	2	20476	50	0.869532	0.907621	0.417878	VIT_07s0005g03310;VIT_07s0005g03310
GO:0048364	biological_process	root development	1960	1	20476	36	0.871672	0.908807	0.290193	VIT_05s0029g01230
GO:0006813	biological_process	potassium ion transport	1960	1	20476	36	0.871672	0.908807	0.290193	VIT_02s0025g00680
GO:0006508	biological_process	proteolysis	1960	44	20476	545	0.872419	0.909063	0.843423	VIT_00s0252g00130;VIT_00s0510g00050;VIT_01s0010g02900;VIT_01s0011g04900;VIT_01s0026g00090;VIT_01s0137g00330;VIT_02s0025g02010;VIT_02s0025g04130;VIT_02s0154g00520;VIT_02s0234g00100;VIT_03s0038g03970;VIT_03s0088g00260;VIT_04s0008g01170;VIT_04s0008g07110;VIT_04s0023g00700;VIT_04s0044g02040;VIT_05s0020g01120;VIT_07s0255g00060;VIT_08s0007g00550;VIT_10s0003g02730;VIT_10s0003g02990;VIT_10s0071g00770;VIT…
GO:0020037	molecular_function	heme binding	1960	43	20476	534	0.873176	0.909328	0.841233	VIT_00s0226g00030;VIT_00s0705g00010;VIT_00s0790g00020;VIT_01s0010g01090;VIT_01s0011g00210;VIT_01s0011g02060;VIT_02s0012g00540;VIT_02s0012g02340;VIT_02s0025g03320;VIT_03s0063g01960;VIT_03s0097g00460;VIT_04s0008g04210;VIT_04s0023g02900;VIT_06s0004g06210;VIT_06s0004g08150;VIT_06s0009g03120;VIT_07s0005g00140;VIT_07s0005g06290;VIT_07s0031g01380;VIT_07s0255g00090;VIT_08s0007g07730;VIT_08s0040g00780;VIT…
GO:0006486	biological_process	protein glycosylation	1960	2	20476	51	0.878114	0.913945	0.409684	VIT_00s0508g00030;VIT_14s0108g00890
GO:0003712	molecular_function	transcription cofactor activity	1960	1	20476	37	0.881418	0.916857	0.28235	VIT_07s0129g00210
GO:0042803	molecular_function	protein homodimerization activity	1960	2	20476	52	0.88619	0.921292	0.401805	VIT_13s0067g00860;VIT_19s0090g01190
GO:0009522	cellular_component	photosystem I	1960	1	20476	38	0.890476	0.925216	0.274919	VIT_00s0187g00350
GO:0016757	molecular_function	transferase activity, transferring glycosyl groups	1960	25	20476	337	0.899515	0.934072	0.774995	VIT_00s0291g00070;VIT_00s0324g00050;VIT_01s0127g00680;VIT_02s0025g01240;VIT_03s0017g02110;VIT_04s0023g02510;VIT_05s0049g00010;VIT_06s0004g06390;VIT_07s0005g00750;VIT_08s0007g08840;VIT_08s0032g00840;VIT_10s0003g00250;VIT_11s0052g01630;VIT_12s0034g00060;VIT_12s0034g00130;VIT_12s0055g00020;VIT_14s0066g02350;VIT_14s0108g00890;VIT_15s0046g01190;VIT_16s0039g02230;VIT_16s0098g01780;VIT_17s0000g06590;VIT…
GO:0030145	molecular_function	manganese ion binding	1960	4	20476	82	0.903454	0.937624	0.509607	VIT_07s0005g02370;VIT_08s0056g00200;VIT_09s0002g01320;VIT_14s0060g00120
GO:0003774	molecular_function	motor activity	1960	3	20476	70	0.912696	0.946674	0.447726	VIT_05s0049g01350;VIT_08s0007g05340;VIT_18s0001g02380
GO:0003684	molecular_function	damaged DNA binding	1960	1	20476	41	0.913931	0.947412	0.254803	VIT_04s0008g02220
GO:0005768	cellular_component	endosome	1960	7	20476	124	0.916227	0.949249	0.589747	VIT_01s0011g01360;VIT_04s0044g02050;VIT_05s0102g00120;VIT_08s0007g05580;VIT_08s0040g00500;VIT_14s0171g00320;VIT_17s0000g06590
GO:0033609	biological_process	oxalate metabolic process	1960	3	20476	72	0.923235	0.955417	0.435289	VIT_07s0005g02370;VIT_09s0002g01320;VIT_14s0060g00120
GO:0046564	molecular_function	oxalate decarboxylase activity	1960	3	20476	72	0.923235	0.955417	0.435289	VIT_07s0005g02370;VIT_09s0002g01320;VIT_14s0060g00120
GO:0003777	molecular_function	microtubule motor activity	1960	3	20476	73	0.928064	0.959317	0.429326	VIT_05s0049g01350;VIT_08s0007g05340;VIT_18s0001g02380
GO:0007018	biological_process	microtubule-based movement	1960	3	20476	73	0.928064	0.959317	0.429326	VIT_05s0049g01350;VIT_08s0007g05340;VIT_18s0001g02380
GO:0000027	biological_process	ribosomal large subunit assembly	1960	1	20476	44	0.932605	0.963462	0.23743	VIT_06s0004g02070
GO:0006418	biological_process	tRNA aminoacylation for protein translation	1960	2	20476	60	0.935341	0.965272	0.348231	VIT_03s0088g00500;VIT_17s0000g00160
GO:0008233	molecular_function	peptidase activity	1960	14	20476	218	0.935423	0.965272	0.670904	VIT_01s0010g02900;VIT_01s0011g04900;VIT_01s0137g00330;VIT_02s0025g04130;VIT_02s0234g00100;VIT_04s0023g00700;VIT_04s0044g02040;VIT_12s0028g00610;VIT_13s0019g04040;VIT_14s0006g00180;VIT_14s0060g01230;VIT_16s0022g01260;VIT_16s0022g01280;VIT_17s0000g09770
GO:0005506	molecular_function	iron ion binding	1960	34	20476	462	0.943937	0.973502	0.768822	VIT_00s0705g00010;VIT_00s0790g00020;VIT_01s0011g02060;VIT_01s0127g00450;VIT_01s0127g00460;VIT_02s0012g02340;VIT_02s0025g03320;VIT_03s0097g00460;VIT_04s0023g02900;VIT_05s0062g01220;VIT_06s0004g06210;VIT_06s0004g08150;VIT_06s0009g03120;VIT_07s0031g01380;VIT_07s0255g00090;VIT_08s0007g03330;VIT_08s0007g07730;VIT_08s0040g00780;VIT_08s0058g00410;VIT_08s0058g00440;VIT_11s0016g01290;VIT_11s0065g00350;VIT…
GO:0006812	biological_process	cation transport	1960	2	20476	63	0.948056	0.977194	0.331649	VIT_01s0011g01360;VIT_05s0094g01390
GO:1902600	biological_process	hydrogen ion transmembrane transport	1960	2	20476	64	0.951749	0.980442	0.326467	VIT_01s0150g00160;VIT_19s0015g01340
GO:0043547	biological_process	positive regulation of GTPase activity	1960	2	20476	65	0.955195	0.982607	0.321444	VIT_18s0001g07310;VIT_19s0014g03510
GO:0009664	biological_process	plant-type cell wall organization	1960	2	20476	65	0.955195	0.982607	0.321444	VIT_00s0226g00030;VIT_18s0072g00160
GO:0007017	biological_process	microtubule-based process	1960	1	20476	49	0.955478	0.982607	0.213203	VIT_05s0077g00740
GO:0015979	biological_process	photosynthesis	1960	4	20476	96	0.958925	0.984876	0.435289	VIT_00s0187g00350;VIT_08s0056g00820;VIT_12s0142g00310;VIT_18s0001g09110
GO:0016705	molecular_function	oxidoreductase activity, acting on paired donors, with incorporation or reduction of molecular oxygen	1960	29	20476	413	0.959316	0.984876	0.733562	VIT_00s0705g00010;VIT_00s0790g00020;VIT_01s0011g02060;VIT_02s0012g02340;VIT_02s0025g03320;VIT_03s0097g00460;VIT_04s0023g02900;VIT_05s0062g01220;VIT_06s0004g06210;VIT_06s0004g08150;VIT_06s0009g03120;VIT_07s0031g01380;VIT_07s0255g00090;VIT_08s0007g07730;VIT_08s0040g00780;VIT_11s0016g01290;VIT_11s0065g00350;VIT_11s0078g00290;VIT_12s0059g01060;VIT_14s0006g02970;VIT_14s0066g02170;VIT_15s0046g02380;VIT…
GO:0004812	molecular_function	aminoacyl-tRNA ligase activity	1960	2	20476	66	0.95841	0.984876	0.316574	VIT_03s0088g00500;VIT_17s0000g00160
GO:0007275	biological_process	multicellular organismal development	1960	5	20476	111	0.960878	0.985362	0.470583	VIT_00s0407g00050;VIT_06s0004g03590;VIT_14s0006g01870;VIT_16s0098g00370;VIT_18s0076g00340
GO:0008017	molecular_function	microtubule binding	1960	5	20476	111	0.960878	0.985362	0.470583	VIT_05s0049g01350;VIT_08s0007g05340;VIT_15s0046g00470;VIT_17s0000g07470;VIT_18s0001g02380
GO:0071805	biological_process	potassium ion transmembrane transport	1960	2	20476	68	0.9642	0.98821	0.307263	VIT_02s0025g00680;VIT_10s0003g04530
GO:0015992	biological_process	proton transport	1960	5	20476	113	0.965335	0.988813	0.462254	VIT_00s0438g00020;VIT_03s0063g02250;VIT_05s0020g02170;VIT_05s0020g03140;VIT_11s0016g03400
GO:0005887	cellular_component	integral component of plasma membrane	1960	18	20476	284	0.966513	0.988925	0.66213	VIT_00s0179g00260;VIT_01s0011g01360;VIT_01s0011g02880;VIT_01s0146g00260;VIT_03s0063g02250;VIT_05s0020g02170;VIT_05s0020g03140;VIT_05s0020g04380;VIT_06s0004g00790;VIT_07s0141g00620;VIT_07s0151g00340;VIT_08s0040g02830;VIT_09s0002g05810;VIT_11s0016g03400;VIT_11s0016g04160;VIT_12s0059g00810;VIT_13s0019g00010;VIT_17s0000g02020
GO:0005507	molecular_function	copper ion binding	1960	8	20476	155	0.966537	0.988925	0.539197	VIT_01s0011g01360;VIT_02s0025g02200;VIT_02s0025g04830;VIT_05s0020g03280;VIT_08s0007g01550;VIT_13s0067g01970;VIT_18s0117g00550;VIT_19s0014g02730
GO:0005544	molecular_function	calcium-dependent phospholipid binding	1960	1	20476	53	0.968219	0.990087	0.197112	VIT_14s0030g00500
GO:0009833	biological_process	plant-type primary cell wall biogenesis	1960	1	20476	54	0.970807	0.991614	0.193462	VIT_05s0049g00010
GO:0016759	molecular_function	cellulose synthase activity	1960	1	20476	54	0.970807	0.991614	0.193462	VIT_05s0049g00010
GO:0009523	cellular_component	photosystem II	1960	1	20476	55	0.973192	0.993301	0.189944	VIT_12s0142g00310
GO:0016125	biological_process	sterol metabolic process	1960	2	20476	72	0.973577	0.993301	0.290193	VIT_12s0059g01060;VIT_18s0076g00340
GO:0000977	molecular_function	RNA polymerase II regulatory region sequence-specific DNA binding	1960	7	20476	146	0.974104	0.993301	0.500881	VIT_03s0038g00490;VIT_04s0008g05210;VIT_05s0049g00010;VIT_09s0002g07340;VIT_14s0068g01800;VIT_17s0000g01920;VIT_17s0000g04250
GO:0009734	biological_process	auxin-activated signaling pathway	1960	1	20476	56	0.975388	0.993691	0.186552	VIT_08s0040g01810
GO:0022857	molecular_function	transmembrane transporter activity	1960	6	20476	133	0.975584	0.993691	0.47129	VIT_03s0063g02250;VIT_05s0020g02170;VIT_05s0020g03140;VIT_09s0054g01610;VIT_11s0016g03400;VIT_19s0014g04790
GO:0005524	molecular_function	ATP binding	1960	198	20476	2370	0.983575	0.998334	0.872782	VIT_00s0125g00210;VIT_00s0179g00260;VIT_00s0258g00050;VIT_00s0324g00040;VIT_00s0370g00010;VIT_00s0415g00030;VIT_00s0441g00010;VIT_00s0592g00010;VIT_00s0762g00030;VIT_00s0805g00020;VIT_00s1995g00010;VIT_01s0010g01710;VIT_01s0010g02600;VIT_01s0010g02770;VIT_01s0010g02910;VIT_01s0011g04360;VIT_01s0011g04670;VIT_01s0011g05580;VIT_01s0127g00260;VIT_01s0146g00250;VIT_02s0012g01640;VIT_02s0025g00270;VIT…
GO:0048544	biological_process	recognition of pollen	1960	3	20476	94	0.983092	0.998334	0.333413	VIT_04s0044g00660;VIT_12s0134g00380;VIT_18s0086g00210
GO:0006952	biological_process	defense response	1960	32	20476	476	0.983666	0.998334	0.702315	VIT_00s0487g00010;VIT_00s0487g00050;VIT_02s0033g00520;VIT_02s0087g01020;VIT_03s0017g01550;VIT_03s0038g03400;VIT_04s0023g02380;VIT_05s0077g01530;VIT_05s0077g01570;VIT_05s0077g01580;VIT_06s0061g00120;VIT_07s0197g00240;VIT_07s0197g00250;VIT_08s0007g02350;VIT_08s0007g02360;VIT_08s0056g00180;VIT_09s0002g06920;VIT_12s0028g02970;VIT_12s0034g01480;VIT_12s0134g00380;VIT_13s0019g04070;VIT_13s0067g00260;VIT…
GO:0016132	biological_process	brassinosteroid biosynthetic process	1960	1	20476	61	0.984001	0.998334	0.171261	VIT_18s0076g00340
GO:0009505	cellular_component	plant-type cell wall	1960	4	20476	110	0.983658	0.998334	0.379889	VIT_00s0226g00030;VIT_07s0005g01300;VIT_08s0040g00320;VIT_18s0072g00160
GO:0010333	molecular_function	terpene synthase activity	1960	4	20476	109	0.982512	0.998334	0.383374	VIT_00s0271g00010;VIT_13s0019g00060;VIT_19s0014g04810;VIT_19s0085g00830
GO:0055085	biological_process	transmembrane transport	1960	50	20476	692	0.983437	0.998334	0.754837	VIT_01s0011g04670;VIT_02s0025g03310;VIT_03s0017g01290;VIT_03s0038g02980;VIT_03s0063g02250;VIT_04s0008g01260;VIT_04s0008g01660;VIT_04s0008g04180;VIT_04s0008g04230;VIT_04s0023g01150;VIT_04s0044g01880;VIT_05s0020g02170;VIT_05s0020g02900;VIT_05s0020g03140;VIT_05s0020g04110;VIT_06s0004g04100;VIT_06s0004g05070;VIT_06s0004g06220;VIT_06s0004g08440;VIT_06s0009g03380;VIT_07s0005g00260;VIT_07s0005g00950;VIT…
GO:0005874	cellular_component	microtubule	1960	2	20476	81	0.98688	0.998352	0.257949	VIT_02s0025g04960;VIT_17s0000g07470
GO:0034220	biological_process	ion transmembrane transport	1960	2	20476	82	0.987878	0.998352	0.254803	VIT_03s0038g02980;VIT_05s0094g01390
GO:0046983	molecular_function	protein dimerization activity	1960	14	20476	255	0.987677	0.998352	0.573557	VIT_01s0244g00130;VIT_02s0012g01320;VIT_02s0025g02920;VIT_05s0020g04620;VIT_06s0004g05830;VIT_07s0141g00220;VIT_08s0007g07810;VIT_09s0002g07340;VIT_10s0003g00480;VIT_10s0003g01170;VIT_14s0068g01800;VIT_17s0000g04250;VIT_17s0000g06340;VIT_18s0001g07200
GO:0006811	biological_process	ion transport	1960	7	20476	159	0.987869	0.998352	0.459928	VIT_00s0179g00260;VIT_00s0438g00020;VIT_02s0025g00680;VIT_04s0008g01260;VIT_05s0020g04380;VIT_10s0003g00790;VIT_10s0003g04530
GO:0010268	biological_process	brassinosteroid homeostasis	1960	1	20476	62	0.985331	0.998352	0.168499	VIT_18s0076g00340
GO:0000139	cellular_component	Golgi membrane	1960	3	20476	96	0.985375	0.998352	0.326467	VIT_01s0146g00260;VIT_08s0040g02800;VIT_09s0018g02080
GO:0004674	molecular_function	protein serine/threonine kinase activity	1960	50	20476	702	0.98777	0.998352	0.744084	VIT_00s0125g00210;VIT_00s0370g00010;VIT_00s0762g00030;VIT_01s0146g00250;VIT_02s0025g00270;VIT_02s0087g01020;VIT_03s0017g01550;VIT_03s0063g01080;VIT_04s0044g00660;VIT_04s0044g00680;VIT_05s0020g03290;VIT_05s0020g03300;VIT_05s0020g04570;VIT_06s0004g01140;VIT_06s0004g03540;VIT_06s0004g03670;VIT_06s0004g06030;VIT_06s0004g07870;VIT_06s0009g01810;VIT_07s0031g00530;VIT_07s0031g02130;VIT_07s0031g02680;VIT…
GO:0007264	biological_process	small GTPase mediated signal transduction	1960	3	20476	100	0.989091	0.998464	0.313408	VIT_00s0665g00040;VIT_00s1506g00010;VIT_09s0002g05940
GO:0007165	biological_process	signal transduction	1960	19	20476	323	0.98902	0.998464	0.614526	VIT_01s0011g06190;VIT_05s0020g02940;VIT_05s0020g04570;VIT_05s0049g00090;VIT_06s0004g07870;VIT_08s0007g02350;VIT_08s0007g02360;VIT_08s0058g01090;VIT_09s0002g05940;VIT_09s0070g00160;VIT_11s0016g01620;VIT_11s0206g00060;VIT_13s0067g00890;VIT_14s0068g00300;VIT_14s0081g00630;VIT_16s0098g00890;VIT_18s0001g07310;VIT_18s0041g01330;VIT_19s0014g05430
GO:0006810	biological_process	transport	1960	57	20476	792	0.990013	0.998837	0.751863	VIT_00s0179g00260;VIT_00s0203g00090;VIT_00s0438g00020;VIT_01s0146g00260;VIT_02s0025g02990;VIT_02s0025g03490;VIT_03s0063g01960;VIT_03s0063g02250;VIT_04s0008g01260;VIT_04s0008g01660;VIT_04s0008g03880;VIT_04s0008g04230;VIT_04s0023g01770;VIT_05s0020g02170;VIT_05s0020g02900;VIT_05s0020g03140;VIT_05s0020g04150;VIT_05s0020g04380;VIT_05s0049g01550;VIT_05s0049g02310;VIT_06s0004g03370;VIT_06s0004g04100;VIT…
GO:0006412	biological_process	translation	1960	18	20476	413	0.999951	1	0.455315	VIT_01s0011g06630;VIT_02s0025g02200;VIT_06s0004g00160;VIT_06s0080g00440;VIT_07s0197g00010;VIT_08s0007g00970;VIT_09s0002g01880;VIT_10s0003g02250;VIT_11s0016g01750;VIT_11s0016g03510;VIT_11s0118g00720;VIT_12s0028g02640;VIT_13s0067g03350;VIT_14s0068g00220;VIT_14s0108g00840;VIT_15s0046g01500;VIT_17s0000g07870;VIT_17s0000g09390
GO:0005840	cellular_component	ribosome	1960	9	20476	324	0.999999	1	0.290193	VIT_06s0004g00160;VIT_06s0004g07100;VIT_06s0080g00440;VIT_07s0197g00010;VIT_10s0003g02660;VIT_13s0067g03350;VIT_14s0108g00840;VIT_17s0000g07870;VIT_17s0000g09390
GO:0005886	cellular_component	plasma membrane	1960	80	20476	1225	0.999943	1	0.682249	VIT_00s0125g00210;VIT_00s0264g00060;VIT_00s0274g00090;VIT_00s0370g00010;VIT_00s0590g00010;VIT_00s0762g00030;VIT_01s0011g04670;VIT_01s0146g00250;VIT_01s0150g00430;VIT_02s0025g03600;VIT_02s0087g01020;VIT_03s0017g01290;VIT_03s0017g01450;VIT_03s0017g01550;VIT_03s0038g02980;VIT_03s0063g00880;VIT_03s0063g00940;VIT_03s0091g01040;VIT_04s0008g01260;VIT_04s0008g02070;VIT_04s0008g04230;VIT_04s0023g01080;VIT…
GO:0005618	cellular_component	cell wall	1960	17	20476	314	0.995106	1	0.565599	VIT_00s0187g00040;VIT_02s0012g02220;VIT_05s0020g00670;VIT_07s0005g02370;VIT_08s0007g06040;VIT_09s0002g01320;VIT_10s0116g00590;VIT_11s0016g03870;VIT_11s0052g01180;VIT_11s0052g01190;VIT_11s0052g01260;VIT_11s0052g01300;VIT_11s0052g01330;VIT_14s0060g00120;VIT_14s0060g00390;VIT_15s0048g00500;VIT_15s0048g00510
GO:0006468	biological_process	protein phosphorylation	1960	86	20476	1389	0.999998	1	0.646823	VIT_00s0125g00210;VIT_00s0258g00050;VIT_00s0370g00010;VIT_00s0762g00030;VIT_00s0805g00020;VIT_01s0010g01710;VIT_01s0010g02910;VIT_01s0011g05580;VIT_01s0011g06190;VIT_01s0146g00250;VIT_02s0025g00270;VIT_02s0087g01020;VIT_03s0017g01550;VIT_03s0063g00940;VIT_03s0063g01080;VIT_03s0088g01180;VIT_04s0008g01220;VIT_04s0008g02070;VIT_04s0008g04220;VIT_04s0023g01080;VIT_04s0044g00660;VIT_04s0044g00680;VIT…
GO:0003735	molecular_function	structural constituent of ribosome	1960	10	20476	368	1	1	0.283884	VIT_05s0094g00450;VIT_06s0004g00160;VIT_06s0080g00440;VIT_07s0197g00010;VIT_09s0002g01880;VIT_11s0016g01750;VIT_13s0067g03350;VIT_14s0108g00840;VIT_17s0000g07870;VIT_17s0000g09390
GO:0030244	biological_process	cellulose biosynthetic process	1960	1	20476	85	0.998098	1	0.122905	VIT_05s0049g00010
GO:0016020	cellular_component	membrane	1960	474	20476	6029	1	1	0.821338	VIT_00s0125g00210;VIT_00s0179g00260;VIT_00s0187g00200;VIT_00s0187g00280;VIT_00s0203g00090;VIT_00s0225g00010;VIT_00s0226g00100;VIT_00s0245g00060;VIT_00s0258g00050;VIT_00s0264g00020;VIT_00s0265g00060;VIT_00s0341g00040;VIT_00s0399g00060;VIT_00s0404g00050;VIT_00s0434g00060;VIT_00s0438g00020;VIT_00s0508g00030;VIT_00s0525g00020;VIT_00s0590g00010;VIT_00s0705g00010;VIT_00s0762g00030;VIT_00s0790g00020;VIT…
GO:0016021	cellular_component	integral component of membrane	1960	439	20476	5648	1	1	0.812005	VIT_00s0125g00210;VIT_00s0179g00260;VIT_00s0187g00200;VIT_00s0187g00280;VIT_00s0187g00350;VIT_00s0203g00090;VIT_00s0225g00010;VIT_00s0226g00100;VIT_00s0245g00060;VIT_00s0258g00050;VIT_00s0264g00020;VIT_00s0265g00060;VIT_00s0341g00040;VIT_00s0399g00060;VIT_00s0404g00050;VIT_00s0434g00060;VIT_00s0438g00020;VIT_00s0508g00030;VIT_00s0525g00020;VIT_00s0590g00010;VIT_00s0762g00030;VIT_00s0790g00020;VIT…
GO:0043531	molecular_function	ADP binding	1960	13	20476	356	0.999985	1	0.381489	VIT_00s0487g00010;VIT_00s0487g00050;VIT_02s0033g00520;VIT_04s0023g02380;VIT_07s0197g00240;VIT_07s0197g00250;VIT_08s0007g07430;VIT_12s0034g01480;VIT_13s0067g00790;VIT_15s0045g00880;VIT_18s0001g11250;VIT_18s0041g01330;VIT_19s0014g00870
GO:0022625	cellular_component	cytosolic large ribosomal subunit	1960	5	20476	172	0.999375	1	0.30369	VIT_06s0004g00160;VIT_09s0002g01880;VIT_11s0016g01750;VIT_13s0067g03350;VIT_14s0108g00840
GO:0022627	cellular_component	cytosolic small ribosomal subunit	1960	1	20476	85	0.998098	1	0.122905	VIT_18s0089g00360
GO:0016760	molecular_function	cellulose synthase (UDP-forming) activity	1960	1	20476	73	0.994422	1	0.143109	VIT_05s0049g00010
GO:0016722	molecular_function	oxidoreductase activity, oxidizing metal ions	1960	3	20476	109	0.994439	1	0.28753	VIT_08s0007g01550;VIT_13s0067g01970;VIT_18s0117g00550
GO:0004672	molecular_function	protein kinase activity	1960	83	20476	1331	0.999996	1	0.651462	VIT_00s0125g00210;VIT_00s0258g00050;VIT_00s0370g00010;VIT_00s0762g00030;VIT_00s0805g00020;VIT_01s0010g01710;VIT_01s0010g02910;VIT_01s0011g05580;VIT_01s0146g00250;VIT_02s0025g00270;VIT_02s0087g01020;VIT_03s0017g01550;VIT_03s0063g00940;VIT_03s0063g01080;VIT_03s0088g01180;VIT_04s0008g01220;VIT_04s0008g02070;VIT_04s0008g04220;VIT_04s0023g01080;VIT_04s0044g00660;VIT_04s0044g00680;VIT_05s0020g03290;VIT…
GO:0030529	cellular_component	intracellular ribonucleoprotein complex	1960	5	20476	160	0.998502	1	0.326467	VIT_03s0091g00320;VIT_06s0080g00440;VIT_07s0104g01170;VIT_13s0073g00580;VIT_17s0000g08620

## Sheet: downregulated
Table. Gene Ontology Enrichment Analysis in down-regulated genes (DESeq2) within RV vs WV comparison (FDR=<0,05; Query Item>=3)
GO_ID	GO_Category	GO_Description	Query_Total	Query_Item	BG_Total	BG_Item	p_value	FDR	E_Score	Genes
GO:0010617	biological_process	circadian regulation of calcium ion oscillation	2290	2	20476	2	0	0	8.94148	VIT_05s0049g00960;VIT_18s0001g05680
GO:0010074	biological_process	maintenance of meristem identity	2290	1	20476	1	0	0	8.94148	VIT_07s0005g02390
GO:0010076	biological_process	maintenance of floral meristem identity	2290	1	20476	1	0	0	8.94148	VIT_01s0011g00110
GO:2000071	biological_process	regulation of defense response by callose deposition	2290	1	20476	1	0	0	8.94148	VIT_04s0008g05190
GO:0003400	biological_process	regulation of COPII vesicle coating	2290	2	20476	2	0	0	8.94148	VIT_01s0011g04970;VIT_13s0074g00010
GO:0000254	molecular_function	C-4 methylsterol oxidase activity	2290	3	20476	3	0	0	8.94148	VIT_00s2125g00010;VIT_06s0004g05470;VIT_13s0019g02210
GO:0004753	molecular_function	saccharopine dehydrogenase activity	2290	1	20476	1	0	0	8.94148	VIT_11s0016g00280
GO:0004794	molecular_function	L-threonine ammonia-lyase activity	2290	1	20476	1	0	0	8.94148	VIT_08s0007g04310
GO:0008440	molecular_function	inositol-1,4,5-trisphosphate 3-kinase activity	2290	1	20476	1	0	0	8.94148	VIT_17s0000g03240
GO:0008482	molecular_function	sulfite oxidase activity	2290	1	20476	1	0	0	8.94148	VIT_14s0068g02110
GO:0004484	molecular_function	mRNA guanylyltransferase activity	2290	1	20476	1	0	0	8.94148	VIT_08s0007g01780
GO:0004485	molecular_function	methylcrotonoyl-CoA carboxylase activity	2290	1	20476	1	0	0	8.94148	VIT_07s0151g00460
GO:0004445	molecular_function	inositol-polyphosphate 5-phosphatase activity	2290	1	20476	1	0	0	8.94148	VIT_02s0012g00550
GO:0052636	molecular_function	arabinosyltransferase activity	2290	1	20476	1	0	0	8.94148	VIT_02s0087g00740
GO:0030604	molecular_function	1-deoxy-D-xylulose-5-phosphate reductoisomerase activity	2290	1	20476	1	0	0	8.94148	VIT_17s0000g08390
GO:0030371	molecular_function	translation repressor activity	2290	1	20476	1	0	0	8.94148	VIT_00s0252g00070
GO:0070001	molecular_function	aspartic-type peptidase activity	2290	1	20476	1	0	0	8.94148	VIT_17s0000g03990
GO:0034338	molecular_function	short-chain carboxylesterase activity	2290	1	20476	1	0	0	8.94148	VIT_02s0025g02550
GO:0009446	biological_process	putrescine biosynthetic process	2290	1	20476	1	0	0	8.94148	VIT_17s0000g04660
GO:0042549	biological_process	photosystem II stabilization	2290	4	20476	4	0	0	8.94148	VIT_00s0207g00210;VIT_07s0141g00570;VIT_14s0081g00060;VIT_18s0001g11710
GO:1990714	molecular_function	hydroxyproline O-galactosyltransferase activity	2290	2	20476	2	0	0	8.94148	VIT_05s0020g00400;VIT_16s0050g02460
GO:0010196	biological_process	nonphotochemical quenching	2290	1	20476	1	0	0	8.94148	VIT_16s0100g00310
GO:0010117	biological_process	photoprotection	2290	1	20476	1	0	0	8.94148	VIT_18s0001g05680
GO:0003838	molecular_function	sterol 24-C-methyltransferase activity	2290	1	20476	1	0	0	8.94148	VIT_13s0064g00440
GO:0080023	molecular_function	3R-hydroxyacyl-CoA dehydratase activity	2290	1	20476	1	0	0	8.94148	VIT_18s0001g00490
GO:0080065	biological_process	4-alpha-methyl-delta7-sterol oxidation	2290	2	20476	2	0	0	8.94148	VIT_06s0004g05470;VIT_13s0019g02210
GO:0000919	biological_process	cell plate assembly	2290	1	20476	1	0	0	8.94148	VIT_04s0008g06080
GO:0051792	biological_process	medium-chain fatty acid biosynthetic process	2290	1	20476	1	0	0	8.94148	VIT_02s0025g02550
GO:0051793	biological_process	medium-chain fatty acid catabolic process	2290	1	20476	1	0	0	8.94148	VIT_02s0025g02550
GO:0051716	biological_process	cellular response to stimulus	2290	1	20476	1	0	0	8.94148	VIT_01s0011g00560
GO:0051484	biological_process	isopentenyl diphosphate biosynthetic process, methylerythritol 4-phosphate pathway involved in terpenoid biosynthetic process	2290	1	20476	1	0	0	8.94148	VIT_17s0000g08390
GO:0000025	biological_process	maltose catabolic process	2290	1	20476	1	0	0	8.94148	VIT_07s0031g01540
GO:0008832	molecular_function	dGTPase activity	2290	1	20476	1	0	0	8.94148	VIT_14s0066g01390
GO:0033188	molecular_function	sphingomyelin synthase activity	2290	1	20476	1	0	0	8.94148	VIT_18s0072g00410
GO:0015114	molecular_function	phosphate ion transmembrane transporter activity	2290	1	20476	1	0	0	8.94148	VIT_05s0049g01410
GO:0005951	cellular_component	carbamoyl-phosphate synthase complex	2290	1	20476	1	0	0	8.94148	VIT_04s0044g00550
GO:0005997	biological_process	xylulose metabolic process	2290	1	20476	1	0	0	8.94148	VIT_18s0001g08260
GO:0048507	biological_process	meristem development	2290	1	20476	1	0	0	8.94148	VIT_07s0031g02780
GO:0004567	molecular_function	beta-mannosidase activity	2290	1	20476	1	0	0	8.94148	VIT_14s0128g00710
GO:0008252	molecular_function	nucleotidase activity	2290	2	20476	2	0	0	8.94148	VIT_05s0020g03370;VIT_09s0002g01650
GO:0044238	biological_process	primary metabolic process	2290	1	20476	1	0	0	8.94148	VIT_16s0098g00940
GO:0009522	cellular_component	photosystem I	2290	26	20476	38	0	0	6.11786	VIT_00s0125g00280;VIT_01s0010g03620;VIT_03s0091g01100;VIT_04s0023g00410;VIT_04s0044g01410;VIT_05s0020g03180;VIT_06s0080g00920;VIT_07s0005g02220;VIT_07s0005g04920;VIT_08s0007g02190;VIT_09s0002g04320;VIT_10s0003g02890;VIT_10s0003g02900;VIT_10s0003g04350;VIT_11s0016g00730;VIT_12s0028g00320;VIT_12s0055g01110;VIT_12s0057g00630;VIT_13s0019g04140;VIT_15s0024g00040;VIT_17s0000g06350;VIT_18s0001g10550;VIT…
GO:0042352	biological_process	GDP-L-fucose salvage	2290	1	20476	1	0	0	8.94148	VIT_15s0046g00110
GO:0042398	biological_process	cellular modified amino acid biosynthetic process	2290	1	20476	1	0	0	8.94148	VIT_02s0025g03530
GO:0009257	biological_process	10-formyltetrahydrofolate biosynthetic process	2290	1	20476	1	0	0	8.94148	VIT_06s0004g01160
GO:0006021	biological_process	inositol biosynthetic process	2290	1	20476	1	0	0	8.94148	VIT_07s0031g00920
GO:0018738	molecular_function	S-formylglutathione hydrolase activity	2290	1	20476	1	0	0	8.94148	VIT_08s0007g09010
GO:0051211	biological_process	anisotropic cell growth	2290	1	20476	1	0	0	8.94148	VIT_07s0031g01180
GO:0048354	biological_process	mucilage biosynthetic process involved in seed coat development	2290	2	20476	2	0	0	8.94148	VIT_05s0020g00400;VIT_13s0019g04770
GO:0004371	molecular_function	glycerone kinase activity	2290	1	20476	1	0	0	8.94148	VIT_17s0119g00350
GO:0048629	biological_process	trichome patterning	2290	1	20476	1	0	0	8.94148	VIT_15s0046g02560
GO:0048359	biological_process	mucilage metabolic process involved in seed coat development	2290	1	20476	1	0	0	8.94148	VIT_06s0061g01230
GO:0071902	biological_process	positive regulation of protein serine/threonine kinase activity	2290	1	20476	1	0	0	8.94148	VIT_08s0058g00890
GO:0004337	molecular_function	geranyltranstransferase activity	2290	1	20476	1	0	0	8.94148	VIT_19s0015g01010
GO:0005496	molecular_function	steroid binding	2290	1	20476	1	0	0	8.94148	VIT_07s0031g01850
GO:0034260	biological_process	negative regulation of GTPase activity	2290	1	20476	1	0	0	8.94148	VIT_04s0008g02040
GO:0046741	biological_process	transport of virus in host, tissue to tissue	2290	1	20476	1	0	0	8.94148	VIT_17s0000g00090
GO:0016277	molecular_function	[myelin basic protein]-arginine N-methyltransferase activity	2290	1	20476	1	0	0	8.94148	VIT_11s0016g04830
GO:0009682	biological_process	induced systemic resistance	2290	1	20476	1	0	0	8.94148	VIT_04s0008g05190
GO:0009684	biological_process	indoleacetic acid biosynthetic process	2290	1	20476	1	0	0	8.94148	VIT_14s0128g00320
GO:0009958	biological_process	positive gravitropism	2290	1	20476	1	0	0	8.94148	VIT_03s0091g00680
GO:0009959	biological_process	negative gravitropism	2290	1	20476	1	0	0	8.94148	VIT_06s0004g05950
GO:0009645	biological_process	response to low light intensity stimulus	2290	1	20476	1	0	0	8.94148	VIT_18s0001g10550
GO:1901974	molecular_function	glycerate transmembrane transporter activity	2290	1	20476	1	0	0	8.94148	VIT_08s0056g01690
GO:1901975	biological_process	glycerate transmembrane transport	2290	1	20476	1	0	0	8.94148	VIT_08s0056g01690
GO:0009063	biological_process	cellular amino acid catabolic process	2290	1	20476	1	0	0	8.94148	VIT_01s0010g00820
GO:0090627	biological_process	plant epidermal cell differentiation	2290	1	20476	1	0	0	8.94148	VIT_05s0102g00370
GO:0032928	biological_process	regulation of superoxide anion generation	2290	1	20476	1	0	0	8.94148	VIT_14s0006g02880
GO:0036071	biological_process	N-glycan fucosylation	2290	1	20476	1	0	0	8.94148	VIT_14s0036g01060
GO:0010080	biological_process	regulation of floral meristem growth	2290	1	20476	1	0	0	8.94148	VIT_18s0001g14610
GO:0010005	cellular_component	cortical microtubule, transverse to long axis	2290	1	20476	1	0	0	8.94148	VIT_19s0090g00020
GO:0010009	cellular_component	cytoplasmic side of endosome membrane	2290	1	20476	1	0	0	8.94148	VIT_13s0019g04680
GO:0098586	biological_process	cellular response to virus	2290	1	20476	1	0	0	8.94148	VIT_17s0000g00090
GO:0098507	biological_process	polynucleotide 5 dephosphorylation	2290	1	20476	1	0	0	8.94148	VIT_08s0007g01780
GO:0018580	molecular_function	nitronate monooxygenase activity	2290	1	20476	1	0	0	8.94148	VIT_03s0017g01240
GO:0000224	molecular_function	peptide-N4-(N-acetyl-beta-glucosaminyl)asparagine amidase activity	2290	1	20476	1	0	0	8.94148	VIT_14s0030g01930
GO:0051607	biological_process	defense response to virus	2290	2	20476	2	0	0	8.94148	VIT_04s0008g05430;VIT_05s0049g00960
GO:0004496	molecular_function	mevalonate kinase activity	2290	2	20476	2	0	0	8.94148	VIT_14s0066g00340;VIT_14s0128g00330
GO:0048439	biological_process	flower morphogenesis	2290	1	20476	1	0	0	8.94148	VIT_05s0102g00370
GO:0004418	molecular_function	hydroxymethylbilane synthase activity	2290	1	20476	1	0	0	8.94148	VIT_00s0759g00010
GO:0001578	biological_process	microtubule bundle formation	2290	1	20476	1	0	0	8.94148	VIT_07s0031g01850
GO:0034613	biological_process	cellular protein localization	2290	1	20476	1	0	0	8.94148	VIT_13s0067g03880
GO:0016629	molecular_function	12-oxophytodienoate reductase activity	2290	1	20476	1	0	0	8.94148	VIT_11s0016g01230
GO:0030307	biological_process	positive regulation of cell growth	2290	1	20476	1	0	0	8.94148	VIT_08s0058g00890
GO:0042550	biological_process	photosystem I stabilization	2290	1	20476	1	0	0	8.94148	VIT_19s0015g01760
GO:0031117	biological_process	positive regulation of microtubule depolymerization	2290	1	20476	1	0	0	8.94148	VIT_05s0020g01170
GO:0009769	biological_process	photosynthesis, light harvesting in photosystem II	2290	1	20476	1	0	0	8.94148	VIT_19s0014g03660
GO:0009729	biological_process	detection of brassinosteroid stimulus	2290	1	20476	1	0	0	8.94148	VIT_07s0031g01850
GO:0035344	biological_process	hypoxanthine transport	2290	2	20476	2	0	0	8.94148	VIT_06s0061g01310;VIT_18s0001g11260
GO:0072489	biological_process	methylammonium transmembrane transport	2290	1	20476	1	0	0	8.94148	VIT_09s0002g04020
GO:0035349	biological_process	coenzyme A transmembrane transport	2290	1	20476	1	0	0	8.94148	VIT_04s0008g01060
GO:0043864	molecular_function	indoleacetamide hydrolase activity	2290	1	20476	1	0	0	8.94148	VIT_14s0128g00320
GO:0010477	biological_process	response to sulfur dioxide	2290	1	20476	1	0	0	8.94148	VIT_14s0068g02110
GO:0003881	molecular_function	CDP-diacylglycerol-inositol 3-phosphatidyltransferase activity	2290	1	20476	1	0	0	8.94148	VIT_03s0038g02460
GO:0003842	molecular_function	1-pyrroline-5-carboxylate dehydrogenase activity	2290	1	20476	1	0	0	8.94148	VIT_17s0000g05800
GO:0017009	biological_process	protein-phycocyanobilin linkage	2290	1	20476	1	0	0	8.94148	VIT_17s0000g00090
GO:0040014	biological_process	regulation of multicellular organism growth	2290	1	20476	1	0	0	8.94148	VIT_05s0020g01170
GO:0015742	biological_process	alpha-ketoglutarate transport	2290	1	20476	1	0	0	8.94148	VIT_06s0004g02120
GO:0000033	molecular_function	alpha-1,3-mannosyltransferase activity	2290	1	20476	1	0	0	8.94148	VIT_19s0014g01190
GO:0008840	molecular_function	4-hydroxy-tetrahydrodipicolinate synthase	2290	1	20476	1	0	0	8.94148	VIT_15s0048g00750
GO:0044283	biological_process	small molecule biosynthetic process	2290	1	20476	1	0	0	8.94148	VIT_04s0008g00450
GO:0009882	molecular_function	blue light photoreceptor activity	2290	2	20476	2	0	0	8.94148	VIT_05s0049g00960;VIT_18s0001g05680
GO:0016165	molecular_function	linoleate 13S-lipoxygenase activity	2290	1	20476	1	0	0	8.94148	VIT_01s0010g02750
GO:0071219	biological_process	cellular response to molecule of bacterial origin	2290	1	20476	1	0	0	8.94148	VIT_01s0150g00050
GO:0006307	biological_process	DNA dealkylation involved in DNA repair	2290	2	20476	2	0	0	8.94148	VIT_03s0063g02660;VIT_04s0023g01870
GO:0047940	molecular_function	glucuronokinase activity	2290	1	20476	1	0	0	8.94148	VIT_14s0066g00340
GO:0032588	cellular_component	trans-Golgi network membrane	2290	1	20476	1	0	0	8.94148	VIT_12s0035g01150
GO:0010241	biological_process	ent-kaurene oxidation to kaurenoic acid	2290	1	20476	1	0	0	8.94148	VIT_18s0001g11320
GO:0010201	biological_process	response to continuous far red light stimulus by the high-irradiance response system	2290	1	20476	1	0	0	8.94148	VIT_08s0105g00230
GO:0047632	molecular_function	agmatine deiminase activity	2290	1	20476	1	0	0	8.94148	VIT_17s0000g04660
GO:0098702	biological_process	adenine import across plasma membrane	2290	2	20476	2	0	0	8.94148	VIT_06s0061g01310;VIT_18s0001g11260
GO:0047326	molecular_function	inositol tetrakisphosphate 5-kinase activity	2290	1	20476	1	0	0	8.94148	VIT_17s0000g03240
GO:0080115	molecular_function	myosin XI tail binding	2290	1	20476	1	0	0	8.94148	VIT_12s0035g01150
GO:0000738	biological_process	DNA catabolic process, exonucleolytic	2290	1	20476	1	0	0	8.94148	VIT_14s0060g01530
GO:0033542	biological_process	fatty acid beta-oxidation, unsaturated, even number	2290	1	20476	1	0	0	8.94148	VIT_18s0001g00490
GO:0070330	molecular_function	aromatase activity	2290	1	20476	1	0	0	8.94148	VIT_02s0012g02810
GO:0018160	biological_process	peptidyl-pyrromethane cofactor linkage	2290	1	20476	1	0	0	8.94148	VIT_00s0759g00010
GO:0015200	molecular_function	methylammonium transmembrane transporter activity	2290	1	20476	1	0	0	8.94148	VIT_09s0002g04020
GO:0004651	molecular_function	polynucleotide 5-phosphatase activity	2290	1	20476	1	0	0	8.94148	VIT_08s0007g01780
GO:0015207	molecular_function	adenine transmembrane transporter activity	2290	2	20476	2	0	0	8.94148	VIT_06s0061g01310;VIT_18s0001g11260
GO:0015208	molecular_function	guanine transmembrane transporter activity	2290	2	20476	2	0	0	8.94148	VIT_06s0061g01310;VIT_18s0001g11260
GO:0004301	molecular_function	epoxide hydrolase activity	2290	1	20476	1	0	0	8.94148	VIT_05s0077g02020
GO:0052886	molecular_function	9,9-dicis-carotene:quinone oxidoreductase activity	2290	1	20476	1	0	0	8.94148	VIT_14s0030g01740
GO:0004306	molecular_function	ethanolamine-phosphate cytidylyltransferase activity	2290	1	20476	1	0	0	8.94148	VIT_08s0056g00120
GO:0048016	biological_process	inositol phosphate-mediated signaling	2290	1	20476	1	0	0	8.94148	VIT_05s0049g01410
GO:0004073	molecular_function	aspartate-semialdehyde dehydrogenase activity	2290	1	20476	1	0	0	8.94148	VIT_01s0011g05860
GO:0052887	molecular_function	7,9,9-tricis-neurosporene:quinone oxidoreductase activity	2290	1	20476	1	0	0	8.94148	VIT_14s0030g01740
GO:0052889	biological_process	9,9-di-cis-zeta-carotene desaturation to 7,9,7,9-tetra-cis-lycopene	2290	1	20476	1	0	0	8.94148	VIT_14s0030g01740
GO:0030544	molecular_function	Hsp70 protein binding	2290	1	20476	1	0	0	8.94148	VIT_17s0000g02210
GO:0016246	biological_process	RNA interference	2290	1	20476	1	0	0	8.94148	VIT_04s0008g05430
GO:0016247	molecular_function	channel regulator activity	2290	1	20476	1	0	0	8.94148	VIT_04s0008g02040
GO:0009610	biological_process	response to symbiotic fungus	2290	2	20476	2	0	0	8.94148	VIT_03s0017g01240;VIT_08s0105g00230
GO:0009616	biological_process	virus induced gene silencing	2290	1	20476	1	0	0	8.94148	VIT_04s0008g05430
GO:0046406	molecular_function	magnesium protoporphyrin IX methyltransferase activity	2290	1	20476	1	0	0	8.94148	VIT_17s0000g00280
GO:0006422	biological_process	aspartyl-tRNA aminoacylation	2290	1	20476	1	0	0	8.94148	VIT_04s0008g03010
GO:1901672	biological_process	positive regulation of systemic acquired resistance	2290	1	20476	1	0	0	8.94148	VIT_18s0001g05680
GO:0050613	molecular_function	delta14-sterol reductase activity	2290	1	20476	1	0	0	8.94148	VIT_08s0007g03930
GO:1902448	biological_process	positive regulation of shade avoidance	2290	1	20476	1	0	0	8.94148	VIT_18s0001g05680
GO:0010053	biological_process	root epidermal cell differentiation	2290	1	20476	1	0	0	8.94148	VIT_05s0062g01320
GO:0010013	molecular_function	N-1-naphthylphthalamic acid binding	2290	1	20476	1	0	0	8.94148	VIT_04s0023g01300
GO:0043407	biological_process	negative regulation of MAP kinase activity	2290	1	20476	1	0	0	8.94148	VIT_12s0059g01650
GO:0010019	biological_process	chloroplast-nucleus signaling pathway	2290	1	20476	1	0	0	8.94148	VIT_07s0005g01660
GO:0048442	biological_process	sepal development	2290	1	20476	1	0	0	8.94148	VIT_01s0011g00110
GO:0048443	biological_process	stamen development	2290	1	20476	1	0	0	8.94148	VIT_01s0011g00110
GO:0016630	molecular_function	protochlorophyllide reductase activity	2290	2	20476	2	0	0	8.94148	VIT_12s0059g00270;VIT_19s0014g03160
GO:0016633	molecular_function	galactonolactone dehydrogenase activity	2290	1	20476	1	0	0	8.94148	VIT_08s0007g05710
GO:0034628	biological_process	de novo NAD biosynthetic process from aspartate	2290	1	20476	1	0	0	8.94148	VIT_17s0000g09490
GO:0030048	biological_process	actin filament-based movement	2290	1	20476	1	0	0	8.94148	VIT_18s0122g00830
GO:0046294	biological_process	formaldehyde catabolic process	2290	1	20476	1	0	0	8.94148	VIT_08s0007g09010
GO:0050777	biological_process	negative regulation of immune response	2290	1	20476	1	0	0	8.94148	VIT_01s0150g00050
GO:0010486	molecular_function	manganese:proton antiporter activity	2290	1	20476	1	0	0	8.94148	VIT_13s0019g00020
GO:0010405	biological_process	arabinogalactan protein metabolic process	2290	2	20476	2	0	0	8.94148	VIT_05s0020g00400;VIT_16s0050g02460
GO:0010176	molecular_function	homogentisate phytyltransferase activity	2290	1	20476	1	0	0	8.94148	VIT_11s0052g00610
GO:0043879	molecular_function	glycolate transmembrane transporter activity	2290	1	20476	1	0	0	8.94148	VIT_08s0056g01690
GO:0043291	cellular_component	RAVE complex	2290	1	20476	1	0	0	8.94148	VIT_15s0046g00250
GO:0007584	biological_process	response to nutrient	2290	1	20476	1	0	0	8.94148	VIT_10s0003g04020
GO:0047259	molecular_function	glucomannan 4-beta-mannosyltransferase activity	2290	1	20476	1	0	0	8.94148	VIT_06s0061g01230
GO:0080049	molecular_function	L-gulono-1,4-lactone dehydrogenase activity	2290	1	20476	1	0	0	8.94148	VIT_08s0007g05710
GO:0019447	biological_process	D-cysteine catabolic process	2290	1	20476	1	0	0	8.94148	VIT_17s0000g00870
GO:0004856	molecular_function	xylulokinase activity	2290	1	20476	1	0	0	8.94148	VIT_18s0001g08260
GO:0004815	molecular_function	aspartate-tRNA ligase activity	2290	1	20476	1	0	0	8.94148	VIT_04s0008g03010
GO:0015139	molecular_function	alpha-ketoglutarate transmembrane transporter activity	2290	1	20476	1	0	0	8.94148	VIT_06s0004g02120
GO:0045337	biological_process	farnesyl diphosphate biosynthetic process	2290	1	20476	1	0	0	8.94148	VIT_19s0015g01010
GO:0045022	biological_process	early endosome to late endosome transport	2290	1	20476	1	0	0	8.94148	VIT_13s0019g04680
GO:0030742	molecular_function	GTP-dependent protein binding	2290	1	20476	1	0	0	8.94148	VIT_12s0035g01150
GO:0045338	biological_process	farnesyl diphosphate metabolic process	2290	1	20476	1	0	0	8.94148	VIT_03s0038g00450
GO:0016719	molecular_function	carotene 7,8-desaturase activity	2290	1	20476	1	0	0	8.94148	VIT_14s0030g01740
GO:0009540	molecular_function	zeaxanthin epoxidase [overall] activity	2290	1	20476	1	0	0	8.94148	VIT_07s0031g00620
GO:0042643	cellular_component	actomyosin, actin portion	2290	1	20476	1	0	0	8.94148	VIT_17s0000g02670
GO:0009583	biological_process	detection of light stimulus	2290	1	20476	1	0	0	8.94148	VIT_18s0001g05680
GO:0009898	cellular_component	cytoplasmic side of plasma membrane	2290	1	20476	1	0	0	8.94148	VIT_07s0031g01180
GO:0006661	biological_process	phosphatidylinositol biosynthetic process	2290	1	20476	1	0	0	8.94148	VIT_03s0038g02460
GO:0009819	biological_process	drought recovery	2290	1	20476	1	0	0	8.94148	VIT_05s0020g01170
GO:0035435	biological_process	phosphate ion transmembrane transport	2290	3	20476	3	0	0	8.94148	VIT_00s0291g00060;VIT_05s0049g01410;VIT_11s0052g00540
GO:1901529	biological_process	positive regulation of anion channel activity	2290	1	20476	1	0	0	8.94148	VIT_18s0001g05680
GO:0010291	molecular_function	carotene beta-ring hydroxylase activity	2290	1	20476	1	0	0	8.94148	VIT_04s0023g00080
GO:0043916	molecular_function	DNA-7-methylguanine glycosylase activity	2290	2	20476	2	0	0	8.94148	VIT_03s0063g02660;VIT_04s0023g01870
GO:0047918	molecular_function	GDP-mannose 3,5-epimerase activity	2290	2	20476	2	0	0	8.94148	VIT_05s0020g04510;VIT_14s0030g02180
GO:0098710	biological_process	guanine import across plasma membrane	2290	2	20476	2	0	0	8.94148	VIT_06s0061g01310;VIT_18s0001g11260
GO:0033554	biological_process	cellular response to stress	2290	1	20476	1	0	0	8.94148	VIT_04s0043g00570
GO:0015210	molecular_function	uracil transmembrane transporter activity	2290	2	20476	2	0	0	8.94148	VIT_06s0061g01310;VIT_18s0001g11260
GO:0015294	molecular_function	solute:cation symporter activity	2290	2	20476	2	0	0	8.94148	VIT_06s0061g01310;VIT_18s0001g11260
GO:0004668	molecular_function	protein-arginine deiminase activity	2290	1	20476	1	0	0	8.94148	VIT_17s0000g04660
GO:0045140	molecular_function	inositol phosphoceramide synthase activity	2290	2	20476	2	0	0	8.94148	VIT_06s0004g05800;VIT_08s0007g01510
GO:0001789	biological_process	G-protein coupled receptor signaling pathway, coupled to S1P second messenger	2290	1	20476	1	0	0	8.94148	VIT_04s0008g02040
GO:0052855	molecular_function	ADP-dependent NAD(P)H-hydrate dehydratase activity	2290	1	20476	1	0	0	8.94148	VIT_05s0020g02800
GO:0004357	molecular_function	glutamate-cysteine ligase activity	2290	1	20476	1	0	0	8.94148	VIT_02s0025g03530
GO:0004358	molecular_function	glutamate N-acetyltransferase activity	2290	1	20476	1	0	0	8.94148	VIT_08s0040g03320
GO:0004047	molecular_function	aminomethyltransferase activity	2290	1	20476	1	0	0	8.94148	VIT_10s0116g01540
GO:0030288	cellular_component	outer membrane-bounded periplasmic space	2290	1	20476	1	0	0	8.94148	VIT_04s0079g00260
GO:0006780	biological_process	uroporphyrinogen III biosynthetic process	2290	1	20476	1	0	0	8.94148	VIT_18s0001g11090
GO:0009627	biological_process	systemic acquired resistance	2290	2	20476	2	0	0	8.94148	VIT_07s0031g01470;VIT_17s0000g03990
GO:0006435	biological_process	threonyl-tRNA aminoacylation	2290	3	20476	3	0	0	8.94148	VIT_01s0026g00340;VIT_12s0057g00400;VIT_19s0015g00470
GO:0009045	molecular_function	xylose isomerase activity	2290	1	20476	1	0	0	8.94148	VIT_11s0052g01710
GO:1901371	biological_process	regulation of leaf morphogenesis	2290	2	20476	2	0	0	8.94148	VIT_05s0049g00960;VIT_18s0001g05680
GO:1901332	biological_process	negative regulation of lateral root development	2290	1	20476	1	0	0	8.94148	VIT_18s0001g05680
GO:0035241	molecular_function	protein-arginine omega-N monomethyltransferase activity	2290	1	20476	1	0	0	8.94148	VIT_11s0016g04830
GO:0072699	biological_process	protein localization to cortical microtubule cytoskeleton	2290	1	20476	1	0	0	8.94148	VIT_07s0031g01180
GO:0072387	biological_process	flavin adenine dinucleotide metabolic process	2290	2	20476	2	0	0	8.94148	VIT_05s0049g00960;VIT_18s0001g05680
GO:0010330	cellular_component	cellulose synthase complex	2290	1	20476	1	0	0	8.94148	VIT_07s0031g01180
GO:0036094	molecular_function	small molecule binding	2290	1	20476	1	0	0	8.94148	VIT_04s0079g00260
GO:0010337	biological_process	regulation of salicylic acid metabolic process	2290	1	20476	1	0	0	8.94148	VIT_05s0062g01320
GO:0047493	molecular_function	ceramide cholinephosphotransferase activity	2290	1	20476	1	0	0	8.94148	VIT_18s0072g00410
GO:0047453	molecular_function	ATP-dependent NAD(P)H-hydrate dehydratase activity	2290	1	20476	1	0	0	8.94148	VIT_05s0020g02800
GO:0000823	molecular_function	inositol-1,4,5-trisphosphate 6-kinase activity	2290	1	20476	1	0	0	8.94148	VIT_17s0000g03240
GO:0010068	biological_process	protoderm histogenesis	2290	1	20476	1	0	0	8.94148	VIT_07s0005g04710
GO:2000379	biological_process	positive regulation of reactive oxygen species metabolic process	2290	1	20476	1	0	0	8.94148	VIT_05s0049g00960
GO:0043189	cellular_component	H4/H2A histone acetyltransferase complex	2290	1	20476	1	0	0	8.94148	VIT_01s0011g00610
GO:0033947	molecular_function	mannosylglycoprotein endo-beta-mannosidase activity	2290	1	20476	1	0	0	8.94148	VIT_14s0128g00710
GO:0033674	biological_process	positive regulation of kinase activity	2290	1	20476	1	0	0	8.94148	VIT_04s0043g00570
GO:0018258	biological_process	protein O-linked glycosylation via hydroxyproline	2290	2	20476	2	0	0	8.94148	VIT_05s0020g00400;VIT_16s0050g02460
GO:0008470	molecular_function	isovaleryl-CoA dehydrogenase activity	2290	1	20476	1	0	0	8.94148	VIT_06s0004g03140
GO:0048497	biological_process	maintenance of floral organ identity	2290	1	20476	1	0	0	8.94148	VIT_12s0059g02310
GO:0004161	molecular_function	dimethylallyltranstransferase activity	2290	1	20476	1	0	0	8.94148	VIT_19s0015g01010
GO:0008120	molecular_function	ceramide glucosyltransferase activity	2290	1	20476	1	0	0	8.94148	VIT_11s0016g03130
GO:0052662	molecular_function	zeaxanthin epoxidase activity	2290	1	20476	1	0	0	8.94148	VIT_07s0031g00620
GO:0052663	molecular_function	antheraxanthin epoxidase activity	2290	1	20476	1	0	0	8.94148	VIT_07s0031g00620
GO:1900140	biological_process	regulation of seedling development	2290	1	20476	1	0	0	8.94148	VIT_07s0031g01850
GO:0030093	cellular_component	chloroplast photosystem I	2290	1	20476	1	0	0	8.94148	VIT_19s0015g01760
GO:0009780	biological_process	photosynthetic NADP+ reduction	2290	1	20476	1	0	0	8.94148	VIT_19s0015g01760
GO:0016020	cellular_component	membrane	2290	847	20476	6029	0	0	1.25617	VIT_00s0125g00280;VIT_00s0174g00330;VIT_00s0181g00010;VIT_00s0187g00130;VIT_00s0207g00110;VIT_00s0216g00020;VIT_00s0225g00060;VIT_00s0227g00140;VIT_00s0229g00100;VIT_00s0259g00120;VIT_00s0262g00090;VIT_00s0267g00030;VIT_00s0283g00030;VIT_00s0286g00020;VIT_00s0291g00060;VIT_00s0299g00110;VIT_00s0322g00020;VIT_00s0333g00070;VIT_00s0353g00060;VIT_00s0366g00020;VIT_00s0386g00030;VIT_00s0394g00030;VIT…
GO:0016021	cellular_component	integral component of membrane	2290	808	20476	5648	0	0	1.27916	VIT_00s0125g00280;VIT_00s0174g00330;VIT_00s0181g00010;VIT_00s0187g00130;VIT_00s0207g00110;VIT_00s0207g00210;VIT_00s0216g00020;VIT_00s0225g00060;VIT_00s0227g00140;VIT_00s0229g00100;VIT_00s0259g00120;VIT_00s0262g00090;VIT_00s0267g00030;VIT_00s0283g00030;VIT_00s0286g00020;VIT_00s0291g00060;VIT_00s0299g00110;VIT_00s0322g00020;VIT_00s0333g00070;VIT_00s0353g00060;VIT_00s0366g00020;VIT_00s0386g00030;VIT…
GO:0009782	cellular_component	photosystem I antenna complex	2290	1	20476	1	0	0	8.94148	VIT_18s0001g10550
GO:0009786	biological_process	regulation of asymmetric cell division	2290	1	20476	1	0	0	8.94148	VIT_05s0102g00370
GO:0006592	biological_process	ornithine biosynthetic process	2290	1	20476	1	0	0	8.94148	VIT_08s0040g03320
GO:0006516	biological_process	glycoprotein catabolic process	2290	1	20476	1	0	0	8.94148	VIT_14s0030g01930
GO:0097339	biological_process	glycolate transmembrane transport	2290	1	20476	1	0	0	8.94148	VIT_08s0056g01690
GO:0010492	biological_process	maintenance of shoot apical meristem identity	2290	1	20476	1	0	0	8.94148	VIT_15s0048g00270
GO:1902265	biological_process	abscisic acid homeostasis	2290	1	20476	1	0	0	8.94148	VIT_18s0122g00830
GO:0032131	molecular_function	alkylated DNA binding	2290	2	20476	2	0	0	8.94148	VIT_03s0063g02660;VIT_04s0023g01870
GO:0036449	cellular_component	microtubule minus-end	2290	1	20476	1	0	0	8.94148	VIT_07s0031g01180
GO:0003862	molecular_function	3-isopropylmalate dehydrogenase activity	2290	1	20476	1	0	0	8.94148	VIT_12s0034g01080
GO:0010102	biological_process	lateral root morphogenesis	2290	1	20476	1	0	0	8.94148	VIT_12s0028g03060
GO:0010107	biological_process	potassium ion import	2290	1	20476	1	0	0	8.94148	VIT_10s0003g04020
GO:0000053	biological_process	argininosuccinate metabolic process	2290	1	20476	1	0	0	8.94148	VIT_17s0000g01690
GO:0070507	biological_process	regulation of microtubule cytoskeleton organization	2290	1	20476	1	0	0	8.94148	VIT_07s0031g01180
GO:0019148	molecular_function	D-cysteine desulfhydrase activity	2290	1	20476	1	0	0	8.94148	VIT_17s0000g00870
GO:0004512	molecular_function	inositol-3-phosphate synthase activity	2290	1	20476	1	0	0	8.94148	VIT_07s0031g00920
GO:0008240	molecular_function	tripeptidyl-peptidase activity	2290	1	20476	1	0	0	8.94148	VIT_16s0050g00490
GO:0004829	molecular_function	threonine-tRNA ligase activity	2290	3	20476	3	0	0	8.94148	VIT_01s0026g00340;VIT_12s0057g00400;VIT_19s0015g00470
GO:0005090	molecular_function	Sar guanyl-nucleotide exchange factor activity	2290	2	20476	2	0	0	8.94148	VIT_01s0011g04970;VIT_13s0074g00010
GO:0071540	cellular_component	eukaryotic translation initiation factor 3 complex, eIF3e	2290	1	20476	1	0	0	8.94148	VIT_14s0060g01630
GO:0071541	cellular_component	eukaryotic translation initiation factor 3 complex, eIF3m	2290	2	20476	2	0	0	8.94148	VIT_13s0019g03470;VIT_14s0060g01630
GO:0034440	biological_process	lipid oxidation	2290	1	20476	1	0	0	8.94148	VIT_01s0010g02750
GO:0005095	molecular_function	GTPase inhibitor activity	2290	1	20476	1	0	0	8.94148	VIT_04s0008g02040
GO:0071230	biological_process	cellular response to amino acid stimulus	2290	1	20476	1	0	0	8.94148	VIT_08s0058g00890
GO:0034484	biological_process	raffinose catabolic process	2290	1	20476	1	0	0	8.94148	VIT_08s0007g08310
GO:0046921	molecular_function	alpha-(1->6)-fucosyltransferase activity	2290	1	20476	1	0	0	8.94148	VIT_14s0036g01060
GO:0006679	biological_process	glucosylceramide biosynthetic process	2290	1	20476	1	0	0	8.94148	VIT_11s0016g03130
GO:0006091	biological_process	generation of precursor metabolites and energy	2290	1	20476	1	0	0	8.94148	VIT_11s0016g00280
GO:0050201	molecular_function	fucokinase activity	2290	1	20476	1	0	0	8.94148	VIT_15s0046g00110
GO:1902347	biological_process	response to strigolactone	2290	2	20476	2	0	0	8.94148	VIT_05s0049g00960;VIT_18s0001g05680
GO:0003942	molecular_function	N-acetyl-gamma-glutamyl-phosphate reductase activity	2290	2	20476	2	0	0	8.94148	VIT_01s0011g05860;VIT_03s0063g01110
GO:0043968	biological_process	histone H2A acetylation	2290	1	20476	1	0	0	8.94148	VIT_07s0005g01910
GO:0047341	molecular_function	fucose-1-phosphate guanylyltransferase activity	2290	1	20476	1	0	0	8.94148	VIT_15s0046g00110
GO:0098721	biological_process	uracil import across plasma membrane	2290	2	20476	2	0	0	8.94148	VIT_06s0061g01310;VIT_18s0001g11260
GO:0051510	biological_process	regulation of unidimensional cell growth	2290	1	20476	1	0	0	8.94148	VIT_18s0001g05680
GO:0051592	biological_process	response to calcium ion	2290	1	20476	1	0	0	8.94148	VIT_07s0031g01180
GO:0019805	biological_process	quinolinate biosynthetic process	2290	1	20476	1	0	0	8.94148	VIT_17s0000g09490
GO:0008942	molecular_function	nitrite reductase [NAD(P)H] activity	2290	1	20476	1	0	0	8.94148	VIT_18s0001g06720
GO:0008987	molecular_function	quinolinate synthetase A activity	2290	1	20476	1	0	0	8.94148	VIT_17s0000g09490
GO:0004631	molecular_function	phosphomevalonate kinase activity	2290	1	20476	1	0	0	8.94148	VIT_02s0012g02530
GO:0048657	biological_process	anther wall tapetum cell differentiation	2290	1	20476	1	0	0	8.94148	VIT_07s0031g01850
GO:0015228	molecular_function	coenzyme A transmembrane transporter activity	2290	1	20476	1	0	0	8.94148	VIT_04s0008g01060
GO:0004635	molecular_function	phosphoribosyl-AMP cyclohydrolase activity	2290	1	20476	1	0	0	8.94148	VIT_14s0068g00910
GO:0004636	molecular_function	phosphoribosyl-ATP diphosphatase activity	2290	1	20476	1	0	0	8.94148	VIT_14s0068g00910
GO:0004329	molecular_function	formate-tetrahydrofolate ligase activity	2290	1	20476	1	0	0	8.94148	VIT_06s0004g01160
GO:0030836	biological_process	positive regulation of actin filament depolymerization	2290	1	20476	1	0	0	8.94148	VIT_17s0000g02670
GO:0031957	molecular_function	very long-chain fatty acid-CoA ligase activity	2290	1	20476	1	0	0	8.94148	VIT_03s0063g01880
GO:0071000	biological_process	response to magnetism	2290	1	20476	1	0	0	8.94148	VIT_18s0001g05680
GO:0042732	biological_process	D-xylose metabolic process	2290	1	20476	1	0	0	8.94148	VIT_11s0052g01710
GO:0031022	biological_process	nuclear migration along microfilament	2290	1	20476	1	0	0	8.94148	VIT_18s0122g00830
GO:0009635	biological_process	response to herbicide	2290	1	20476	1	0	0	8.94148	VIT_19s0014g03660
GO:0009638	biological_process	phototropism	2290	4	20476	4	0	0	8.94148	VIT_03s0038g00270;VIT_05s0049g00960;VIT_06s0004g08230;VIT_18s0001g05680
GO:0009051	biological_process	pentose-phosphate shunt, oxidative branch	2290	1	20476	1	0	0	8.94148	VIT_12s0057g00940
GO:0006799	biological_process	polyphosphate biosynthetic process	2290	1	20476	1	0	0	8.94148	VIT_05s0049g01410
GO:0072661	biological_process	protein targeting to plasma membrane	2290	1	20476	1	0	0	8.94148	VIT_13s0084g00630
GO:0032993	cellular_component	protein-DNA complex	2290	2	20476	2	0	0	8.94148	VIT_03s0063g02660;VIT_04s0023g01870
GO:0015979	biological_process	photosynthesis	2290	41	20476	96	4.44089e-16	3.17548e-15	3.81876	VIT_00s0125g00280;VIT_00s0207g00210;VIT_00s0904g00010;VIT_01s0010g03620;VIT_01s0137g00210;VIT_03s0091g01100;VIT_04s0008g01730;VIT_04s0023g00410;VIT_04s0044g01410;VIT_05s0020g03180;VIT_06s0061g00010;VIT_07s0005g02220;VIT_07s0005g04920;VIT_07s0141g00570;VIT_08s0007g02190;VIT_09s0002g04320;VIT_10s0003g02890;VIT_10s0003g02900;VIT_10s0003g04350;VIT_11s0016g00730;VIT_11s0016g01400;VIT_12s0028g00320;VIT…
GO:0009765	biological_process	photosynthesis, light harvesting	2290	16	20476	19	8.65974e-15	6.12631e-14	7.52967	VIT_01s0010g03620;VIT_07s0005g02220;VIT_08s0007g02190;VIT_10s0003g02890;VIT_10s0003g02900;VIT_11s0016g00730;VIT_12s0028g00320;VIT_12s0055g01110;VIT_12s0057g00630;VIT_13s0019g04140;VIT_15s0024g00040;VIT_17s0000g06350;VIT_18s0001g10550;VIT_18s0089g01170;VIT_19s0014g00160;VIT_19s0014g03660
GO:0009768	biological_process	photosynthesis, light harvesting in photosystem I	2290	16	20476	19	8.65974e-15	6.12631e-14	7.52967	VIT_01s0010g03620;VIT_07s0005g02220;VIT_08s0007g02190;VIT_10s0003g02890;VIT_10s0003g02900;VIT_11s0016g00730;VIT_12s0028g00320;VIT_12s0055g01110;VIT_12s0057g00630;VIT_13s0019g04140;VIT_15s0024g00040;VIT_17s0000g06350;VIT_18s0001g10550;VIT_18s0089g01170;VIT_19s0014g00160;VIT_19s0014g03660
GO:0031409	molecular_function	pigment binding	2290	16	20476	19	8.65974e-15	6.12631e-14	7.52967	VIT_01s0010g03620;VIT_07s0005g02220;VIT_08s0007g02190;VIT_10s0003g02890;VIT_10s0003g02900;VIT_11s0016g00730;VIT_12s0028g00320;VIT_12s0055g01110;VIT_12s0057g00630;VIT_13s0019g04140;VIT_15s0024g00040;VIT_17s0000g06350;VIT_18s0001g10550;VIT_18s0089g01170;VIT_19s0014g00160;VIT_19s0014g03660
GO:0010287	cellular_component	plastoglobule	2290	22	20476	34	9.88098e-15	6.96557e-14	5.78567	VIT_00s0125g00280;VIT_01s0010g03620;VIT_04s0079g00680;VIT_07s0005g02220;VIT_08s0007g02190;VIT_10s0003g02890;VIT_10s0003g02900;VIT_11s0016g00730;VIT_12s0028g00320;VIT_12s0055g01110;VIT_12s0057g00630;VIT_13s0019g04140;VIT_14s0030g01340;VIT_15s0024g00040;VIT_17s0000g06350;VIT_18s0001g01620;VIT_18s0001g05440;VIT_18s0001g10550;VIT_18s0089g01170;VIT_18s0164g00030;VIT_19s0014g00160;VIT_19s0014g03660
GO:0009523	cellular_component	photosystem II	2290	28	20476	55	4.14113e-14	2.909e-13	4.55203	VIT_00s0207g00210;VIT_00s0904g00010;VIT_01s0010g03620;VIT_01s0137g00210;VIT_04s0008g01730;VIT_07s0005g02220;VIT_07s0141g00570;VIT_08s0007g02190;VIT_10s0003g02890;VIT_10s0003g02900;VIT_11s0016g00730;VIT_11s0016g01400;VIT_12s0028g00320;VIT_12s0055g01110;VIT_12s0057g00630;VIT_13s0019g00260;VIT_13s0019g04140;VIT_13s0064g01080;VIT_14s0081g00060;VIT_15s0024g00040;VIT_17s0000g06350;VIT_18s0001g10550;VIT…
GO:0018298	biological_process	protein-chromophore linkage	2290	18	20476	28	1.98819e-12	1.39173e-11	5.7481	VIT_01s0010g03620;VIT_07s0005g02220;VIT_08s0007g02190;VIT_10s0003g02680;VIT_10s0003g02890;VIT_10s0003g02900;VIT_11s0016g00730;VIT_12s0028g00320;VIT_12s0055g01110;VIT_12s0057g00630;VIT_12s0057g00980;VIT_13s0019g04140;VIT_15s0024g00040;VIT_17s0000g06350;VIT_18s0001g10550;VIT_18s0089g01170;VIT_19s0014g00160;VIT_19s0014g03660
GO:0035556	biological_process	intracellular signal transduction	2290	51	20476	166	2.05991e-12	1.43689e-11	2.74708	VIT_00s0710g00020;VIT_01s0182g00020;VIT_02s0236g00130;VIT_03s0038g03040;VIT_03s0063g01930;VIT_04s0008g06180;VIT_05s0020g00830;VIT_05s0020g03380;VIT_05s0049g00950;VIT_05s0049g01220;VIT_05s0051g00660;VIT_05s0077g00920;VIT_06s0004g03700;VIT_06s0004g06650;VIT_06s0004g07920;VIT_06s0009g00440;VIT_06s0009g01840;VIT_07s0031g03210;VIT_07s0191g00070;VIT_08s0007g00940;VIT_08s0007g02280;VIT_08s0007g08300;VIT…
GO:0016168	molecular_function	chlorophyll binding	2290	18	20476	33	1.35241e-10	9.40091e-10	4.87717	VIT_01s0010g03620;VIT_07s0005g02220;VIT_08s0007g02190;VIT_10s0003g02890;VIT_10s0003g02900;VIT_10s0003g04350;VIT_11s0016g00730;VIT_12s0028g00320;VIT_12s0055g01110;VIT_12s0057g00630;VIT_13s0019g04140;VIT_15s0024g00040;VIT_17s0000g06350;VIT_18s0001g10550;VIT_18s0089g01170;VIT_19s0014g00160;VIT_19s0014g03660;VIT_19s0015g01760
GO:0009416	biological_process	response to light stimulus	2290	23	20476	51	1.46108e-10	1.0121e-09	4.03243	VIT_01s0010g03620;VIT_03s0038g03560;VIT_04s0008g07340;VIT_05s0049g00960;VIT_07s0005g02220;VIT_08s0007g02190;VIT_10s0003g02890;VIT_10s0003g02900;VIT_11s0016g00730;VIT_12s0028g00320;VIT_12s0055g01110;VIT_12s0057g00630;VIT_13s0019g04140;VIT_13s0067g03890;VIT_14s0083g00640;VIT_15s0024g00040;VIT_17s0000g06350;VIT_18s0001g05680;VIT_18s0001g10550;VIT_18s0089g01170;VIT_19s0014g00160;VIT_19s0014g03660;VIT…
GO:0055085	biological_process	transmembrane transport	2290	131	20476	692	3.96844e-10	2.73946e-09	1.69268	VIT_00s0181g00010;VIT_00s0187g00130;VIT_00s0225g00060;VIT_00s0259g00120;VIT_00s2188g00010;VIT_01s0011g00450;VIT_01s0011g01280;VIT_02s0012g01660;VIT_02s0025g00820;VIT_02s0025g00970;VIT_02s0025g02500;VIT_02s0025g02510;VIT_02s0025g03140;VIT_02s0025g04540;VIT_02s0025g05110;VIT_02s0087g00840;VIT_03s0017g01280;VIT_03s0038g00410;VIT_03s0038g02930;VIT_03s0038g03910;VIT_03s0038g03940;VIT_03s0091g01050;VIT…
GO:0006810	biological_process	transport	2290	144	20476	792	1.02808e-09	7.07246e-09	1.62572	VIT_00s0181g00010;VIT_00s0291g00060;VIT_01s0011g00590;VIT_01s0011g00600;VIT_01s0011g01280;VIT_01s0011g03400;VIT_01s0026g01490;VIT_01s0127g00810;VIT_01s0150g00250;VIT_02s0012g01660;VIT_02s0025g00970;VIT_02s0025g03140;VIT_02s0025g03390;VIT_02s0154g00260;VIT_03s0038g00290;VIT_03s0038g01410;VIT_03s0038g02520;VIT_03s0038g03940;VIT_03s0038g04470;VIT_03s0063g01970;VIT_03s0091g01050;VIT_04s0008g01060;VIT…
GO:0005215	molecular_function	transporter activity	2290	62	20476	257	1.17624e-09	8.06394e-09	2.15709	VIT_00s0181g00010;VIT_00s0187g00130;VIT_00s2188g00010;VIT_01s0011g00590;VIT_01s0011g00600;VIT_01s0011g03400;VIT_01s0026g01490;VIT_01s0150g00250;VIT_02s0025g03390;VIT_02s0154g00260;VIT_03s0038g01410;VIT_03s0038g02520;VIT_03s0038g02930;VIT_03s0038g03940;VIT_03s0038g04470;VIT_03s0091g01050;VIT_04s0023g01860;VIT_05s0020g04870;VIT_06s0004g01910;VIT_06s0004g02120;VIT_06s0004g02850;VIT_06s0004g06080;VIT…
GO:0009579	cellular_component	thylakoid	2290	27	20476	75	3.12739e-09	2.1367e-08	3.21893	VIT_00s0125g00280;VIT_01s0010g03620;VIT_04s0044g01410;VIT_05s0020g01170;VIT_06s0004g05180;VIT_06s0080g00920;VIT_07s0005g02220;VIT_08s0007g00840;VIT_08s0007g02190;VIT_09s0002g04360;VIT_10s0003g02890;VIT_10s0003g02900;VIT_10s0003g04350;VIT_11s0016g00730;VIT_12s0028g00320;VIT_12s0055g01110;VIT_12s0057g00630;VIT_13s0019g04140;VIT_15s0024g00040;VIT_17s0000g06350;VIT_18s0001g00760;VIT_18s0001g10550;VIT…
GO:0000166	molecular_function	nucleotide binding	2290	224	20476	1404	8.52773e-09	5.80642e-08	1.42656	VIT_00s0353g00060;VIT_00s0373g00010;VIT_00s0646g00030;VIT_00s0670g00010;VIT_01s0010g00240;VIT_01s0010g01000;VIT_01s0010g01830;VIT_01s0010g01850;VIT_01s0011g02180;VIT_01s0011g02200;VIT_01s0011g04490;VIT_01s0011g06050;VIT_01s0011g06150;VIT_01s0026g00340;VIT_01s0026g01530;VIT_01s0026g01620;VIT_01s0026g01770;VIT_01s0137g00580;VIT_01s0182g00020;VIT_02s0012g00740;VIT_02s0012g01420;VIT_02s0012g01660;VIT…
GO:0005886	cellular_component	plasma membrane	2290	200	20476	1225	8.86606e-09	6.01626e-08	1.45983	VIT_00s0227g00140;VIT_00s0252g00070;VIT_00s0271g00110;VIT_00s0286g00020;VIT_00s0324g00010;VIT_00s0353g00060;VIT_00s0366g00020;VIT_00s0398g00020;VIT_00s0646g00030;VIT_00s0897g00010;VIT_01s0010g01000;VIT_01s0010g01760;VIT_01s0010g02750;VIT_01s0011g01280;VIT_01s0011g03060;VIT_01s0011g06150;VIT_01s0026g00270;VIT_01s0026g01620;VIT_02s0012g00140;VIT_02s0012g01140;VIT_02s0025g01750;VIT_02s0025g02090;VIT…
GO:0016301	molecular_function	kinase activity	2290	65	20476	296	2.78535e-08	1.88365e-07	1.9635	VIT_00s0353g00060;VIT_01s0010g00600;VIT_01s0010g01000;VIT_01s0011g06150;VIT_02s0025g01610;VIT_02s0087g00170;VIT_02s0109g00080;VIT_03s0091g00870;VIT_04s0008g01970;VIT_04s0043g00160;VIT_05s0020g00830;VIT_05s0020g02310;VIT_05s0020g02530;VIT_05s0020g04850;VIT_05s0049g01220;VIT_06s0004g01390;VIT_06s0004g03620;VIT_06s0009g00580;VIT_06s0009g01840;VIT_07s0005g04710;VIT_07s0031g01850;VIT_08s0007g02290;VIT…
GO:0009536	cellular_component	plastid	2290	36	20476	138	2.79702e-07	1.88515e-06	2.33256	VIT_01s0010g03620;VIT_02s0012g02160;VIT_03s0038g00740;VIT_03s0038g03910;VIT_04s0043g00870;VIT_06s0004g00620;VIT_06s0004g02120;VIT_06s0061g00010;VIT_06s0061g01160;VIT_07s0005g02220;VIT_07s0031g00620;VIT_07s0031g03050;VIT_08s0007g02190;VIT_08s0007g03300;VIT_08s0007g05710;VIT_08s0040g03320;VIT_10s0003g02890;VIT_10s0003g02900;VIT_10s0003g04020;VIT_11s0016g00730;VIT_12s0028g00320;VIT_12s0028g01330;VIT…
GO:0005887	cellular_component	integral component of plasma membrane	2290	60	20476	284	3.69061e-07	2.47905e-06	1.88905	VIT_00s0181g00010;VIT_00s0259g00120;VIT_00s0291g00060;VIT_01s0011g01140;VIT_01s0011g04160;VIT_02s0025g03390;VIT_03s0038g01410;VIT_03s0038g02520;VIT_03s0038g02860;VIT_03s0038g03940;VIT_03s0091g00600;VIT_03s0097g00510;VIT_04s0023g01860;VIT_05s0020g00440;VIT_05s0020g03970;VIT_05s0020g04220;VIT_05s0049g00940;VIT_06s0004g02850;VIT_06s0004g03900;VIT_06s0061g00730;VIT_07s0031g02950;VIT_07s0104g00830;VIT…
GO:0007178	biological_process	transmembrane receptor protein serine/threonine kinase signaling pathway	2290	42	20476	177	6.29874e-07	4.20267e-06	2.12171	VIT_00s0324g00010;VIT_00s0646g00030;VIT_00s0897g00010;VIT_01s0010g01000;VIT_01s0011g06150;VIT_01s0026g01620;VIT_02s0012g01140;VIT_02s0025g03240;VIT_03s0038g03270;VIT_03s0063g02510;VIT_04s0008g06050;VIT_04s0043g00160;VIT_04s0044g01560;VIT_05s0020g00730;VIT_06s0009g00580;VIT_06s0080g01260;VIT_07s0005g04710;VIT_07s0031g00480;VIT_08s0007g00420;VIT_08s0007g01520;VIT_08s0007g02290;VIT_08s0056g00150;VIT…
GO:0004675	molecular_function	transmembrane receptor protein serine/threonine kinase activity	2290	42	20476	177	6.29874e-07	4.20267e-06	2.12171	VIT_00s0324g00010;VIT_00s0646g00030;VIT_00s0897g00010;VIT_01s0010g01000;VIT_01s0011g06150;VIT_01s0026g01620;VIT_02s0012g01140;VIT_02s0025g03240;VIT_03s0038g03270;VIT_03s0063g02510;VIT_04s0008g06050;VIT_04s0043g00160;VIT_04s0044g01560;VIT_05s0020g00730;VIT_06s0009g00580;VIT_06s0080g01260;VIT_07s0005g04710;VIT_07s0031g00480;VIT_08s0007g00420;VIT_08s0007g01520;VIT_08s0007g02290;VIT_08s0056g00150;VIT…
GO:0005524	molecular_function	ATP binding	2290	335	20476	2370	1.05815e-06	7.03142e-06	1.26388	VIT_00s0194g00030;VIT_00s0286g00020;VIT_00s0353g00060;VIT_00s0366g00020;VIT_00s0398g00020;VIT_00s0445g00010;VIT_00s0646g00030;VIT_00s0670g00010;VIT_00s0710g00020;VIT_00s0776g00010;VIT_00s1353g00010;VIT_00s1764g00020;VIT_00s2525g00010;VIT_01s0010g00240;VIT_01s0010g00330;VIT_01s0010g01000;VIT_01s0010g01660;VIT_01s0010g01830;VIT_01s0010g01850;VIT_01s0010g02210;VIT_01s0011g02200;VIT_01s0011g04490;VIT…
GO:0009535	cellular_component	chloroplast thylakoid membrane	2290	29	20476	106	1.06088e-06	7.03142e-06	2.44626	VIT_00s0125g00280;VIT_01s0010g03620;VIT_04s0044g01410;VIT_05s0020g04600;VIT_06s0009g01670;VIT_07s0005g02220;VIT_07s0141g00570;VIT_08s0007g02190;VIT_09s0002g04360;VIT_10s0003g02890;VIT_10s0003g02900;VIT_10s0003g04350;VIT_11s0016g00730;VIT_12s0028g00320;VIT_12s0055g01110;VIT_12s0057g00630;VIT_13s0019g04140;VIT_14s0081g00060;VIT_15s0024g00040;VIT_17s0000g06350;VIT_18s0001g00760;VIT_18s0001g10550;VIT…
GO:0016310	biological_process	phosphorylation	2290	71	20476	370	1.82613e-06	1.20633e-05	1.7158	VIT_00s0353g00060;VIT_01s0010g00600;VIT_01s0010g01000;VIT_01s0010g03780;VIT_01s0011g06150;VIT_01s0127g00490;VIT_02s0012g02530;VIT_02s0025g01610;VIT_02s0087g00170;VIT_02s0109g00080;VIT_03s0091g00080;VIT_03s0091g00870;VIT_04s0008g01970;VIT_04s0043g00160;VIT_05s0020g00830;VIT_05s0020g02210;VIT_05s0020g02310;VIT_05s0020g02530;VIT_05s0020g04850;VIT_05s0049g01220;VIT_06s0004g01390;VIT_06s0004g03620;VIT…
GO:0009538	cellular_component	photosystem I reaction center	2290	5	20476	6	1.94542e-06	1.2809e-05	7.45124	VIT_00s0125g00280;VIT_04s0023g00410;VIT_05s0020g03180;VIT_07s0005g04920;VIT_09s0002g04320
GO:0009941	cellular_component	chloroplast envelope	2290	34	20476	143	5.6235e-06	3.69042e-05	2.12595	VIT_00s0125g00280;VIT_01s0010g03620;VIT_03s0038g00740;VIT_04s0023g00080;VIT_04s0043g00870;VIT_06s0004g00620;VIT_06s0004g02120;VIT_06s0004g06120;VIT_06s0061g01060;VIT_06s0061g01160;VIT_07s0005g02220;VIT_08s0007g02190;VIT_08s0007g03300;VIT_08s0056g01690;VIT_09s0002g03880;VIT_09s0002g04020;VIT_10s0003g02890;VIT_10s0003g02900;VIT_11s0016g00730;VIT_12s0028g00320;VIT_12s0055g01110;VIT_12s0057g00630;VIT…
GO:0016117	biological_process	carotenoid biosynthetic process	2290	6	20476	9	6.3647e-06	4.16314e-05	5.96099	VIT_04s0023g00080;VIT_04s0079g00680;VIT_08s0007g05690;VIT_08s0032g00800;VIT_11s0016g01880;VIT_14s0030g01740
GO:0010118	biological_process	stomatal movement	2290	5	20476	7	1.23155e-05	8.0031e-05	6.38677	VIT_04s0008g05190;VIT_05s0049g00960;VIT_10s0003g04020;VIT_13s0084g00630;VIT_18s0001g05680
GO:0030148	biological_process	sphingolipid biosynthetic process	2290	5	20476	7	1.23155e-05	8.0031e-05	6.38677	VIT_00s0583g00030;VIT_06s0004g04130;VIT_06s0004g05800;VIT_08s0007g01510;VIT_18s0001g01870
GO:0009507	cellular_component	chloroplast	2290	99	20476	589	1.27486e-05	8.25762e-05	1.5029	VIT_00s0125g00280;VIT_01s0010g02750;VIT_01s0010g03620;VIT_01s0011g05690;VIT_01s0150g00130;VIT_01s0244g00170;VIT_02s0012g00980;VIT_02s0012g02160;VIT_02s0025g02790;VIT_02s0109g00080;VIT_03s0038g00740;VIT_03s0038g03560;VIT_04s0023g00080;VIT_04s0023g00160;VIT_04s0023g03430;VIT_04s0044g01410;VIT_04s0069g01000;VIT_04s0079g00680;VIT_05s0020g01170;VIT_05s0020g02420;VIT_05s0020g02460;VIT_05s0020g02800;VIT…
GO:0016787	molecular_function	hydrolase activity	2290	187	20476	1256	1.44107e-05	9.30402e-05	1.33126	VIT_00s0229g00140;VIT_00s0304g00080;VIT_00s0370g00060;VIT_00s0370g00070;VIT_00s0780g00020;VIT_00s0983g00010;VIT_01s0010g00820;VIT_01s0010g01830;VIT_01s0010g01850;VIT_01s0011g02000;VIT_01s0011g02030;VIT_01s0011g04910;VIT_01s0011g05500;VIT_01s0026g00900;VIT_01s0150g00320;VIT_01s0150g00460;VIT_02s0012g00170;VIT_02s0012g00550;VIT_02s0012g01210;VIT_02s0025g01330;VIT_02s0025g01380;VIT_02s0025g02770;VIT…
GO:0006696	biological_process	ergosterol biosynthetic process	2290	4	20476	5	1.74287e-05	0.000112162	7.15319	VIT_03s0038g00450;VIT_04s0079g00680;VIT_12s0028g00960;VIT_18s0001g08330
GO:0005794	cellular_component	Golgi apparatus	2290	57	20476	299	1.94967e-05	0.000125067	1.70456	VIT_00s0216g00020;VIT_00s0229g00100;VIT_00s0455g00040;VIT_01s0011g03060;VIT_01s0026g00810;VIT_01s0026g02070;VIT_01s0127g00220;VIT_02s0012g00140;VIT_02s0025g01200;VIT_02s0025g01750;VIT_02s0025g02420;VIT_03s0038g02460;VIT_03s0038g04250;VIT_04s0008g02320;VIT_04s0008g05220;VIT_05s0020g00400;VIT_05s0020g00750;VIT_05s0020g01170;VIT_05s0020g02810;VIT_05s0020g05060;VIT_05s0049g00050;VIT_05s0049g01410;VIT…
GO:0005774	cellular_component	vacuolar membrane	2290	29	20476	122	2.31396e-05	0.00014796	2.12543	VIT_01s0011g05710;VIT_01s0011g06000;VIT_01s0026g02340;VIT_02s0025g02420;VIT_02s0033g01120;VIT_03s0017g00540;VIT_05s0020g01170;VIT_05s0020g01960;VIT_05s0049g01180;VIT_05s0124g00530;VIT_07s0005g03630;VIT_07s0031g01330;VIT_08s0007g05570;VIT_08s0007g08470;VIT_09s0002g04020;VIT_09s0054g00890;VIT_11s0052g00540;VIT_11s0052g01710;VIT_12s0057g01020;VIT_13s0019g03410;VIT_13s0064g00440;VIT_14s0030g00710;VIT…
GO:0006013	biological_process	mannose metabolic process	2290	5	20476	8	4.4561e-05	0.000284023	5.58843	VIT_04s0023g03650;VIT_14s0068g01110;VIT_14s0068g01120;VIT_15s0046g03520;VIT_17s0000g00290
GO:0006814	biological_process	sodium ion transport	2290	6	20476	11	4.75547e-05	0.000302139	4.87717	VIT_00s0187g00130;VIT_00s2188g00010;VIT_05s0020g01960;VIT_06s0004g02120;VIT_14s0030g00710;VIT_14s0128g00020
GO:0004672	molecular_function	protein kinase activity	2290	192	20476	1331	7.34089e-05	0.000464923	1.28983	VIT_00s0286g00020;VIT_00s0353g00060;VIT_00s0366g00020;VIT_00s0398g00020;VIT_00s0445g00010;VIT_00s0646g00030;VIT_00s0710g00020;VIT_00s0776g00010;VIT_00s1353g00010;VIT_00s1764g00020;VIT_00s2525g00010;VIT_01s0010g00330;VIT_01s0010g01000;VIT_01s0010g01660;VIT_01s0010g02210;VIT_01s0011g06150;VIT_01s0026g01060;VIT_01s0026g01620;VIT_01s0026g01780;VIT_01s0137g00580;VIT_01s0182g00020;VIT_02s0012g01140;VIT…
GO:0016126	biological_process	sterol biosynthetic process	2290	10	20476	27	7.88873e-05	0.000498039	3.31166	VIT_00s2125g00010;VIT_03s0038g00450;VIT_03s0088g01150;VIT_04s0044g01740;VIT_06s0004g05470;VIT_08s0007g03930;VIT_13s0019g02210;VIT_13s0064g00440;VIT_14s0128g00330;VIT_18s0122g00610
GO:0005768	cellular_component	endosome	2290	28	20476	124	8.37019e-05	0.000526768	2.01904	VIT_00s0216g00020;VIT_00s0229g00100;VIT_01s0011g03060;VIT_01s0026g02070;VIT_01s0026g02340;VIT_02s0025g02420;VIT_02s0033g01120;VIT_05s0049g01180;VIT_05s0077g01040;VIT_05s0124g00530;VIT_06s0009g01880;VIT_06s0009g03650;VIT_07s0005g03630;VIT_07s0031g01850;VIT_08s0007g02930;VIT_08s0007g05570;VIT_08s0007g08470;VIT_10s0003g00120;VIT_11s0016g00360;VIT_12s0035g00720;VIT_13s0019g04680;VIT_13s0064g00440;VIT…
GO:0015923	molecular_function	mannosidase activity	2290	4	20476	6	9.48454e-05	0.000593155	5.96099	VIT_04s0023g03650;VIT_14s0068g01110;VIT_14s0068g01120;VIT_17s0000g00290
GO:0009911	biological_process	positive regulation of flower development	2290	4	20476	6	9.48454e-05	0.000593155	5.96099	VIT_05s0020g03720;VIT_05s0049g00960;VIT_07s0031g01850;VIT_17s0000g00320
GO:0005802	cellular_component	trans-Golgi network	2290	26	20476	113	9.8456e-05	0.000611899	2.05733	VIT_00s0216g00020;VIT_00s0229g00100;VIT_01s0011g03060;VIT_01s0026g02070;VIT_01s0026g02340;VIT_02s0025g02420;VIT_02s0033g01120;VIT_04s0008g06080;VIT_05s0049g01180;VIT_05s0049g01410;VIT_05s0077g01040;VIT_05s0124g00530;VIT_06s0004g05800;VIT_07s0005g03630;VIT_08s0007g01510;VIT_08s0007g05570;VIT_08s0007g08470;VIT_08s0056g00550;VIT_10s0003g00120;VIT_13s0064g00440;VIT_13s0064g00890;VIT_14s0083g00910;VIT…
GO:0015992	biological_process	proton transport	2290	26	20476	113	9.8456e-05	0.000611899	2.05733	VIT_00s0181g00010;VIT_01s0011g04490;VIT_03s0038g00290;VIT_03s0038g03940;VIT_04s0008g05590;VIT_04s0023g01860;VIT_07s0104g00830;VIT_09s0002g00130;VIT_09s0054g00700;VIT_09s0054g00890;VIT_10s0071g01200;VIT_11s0016g03920;VIT_11s0149g00050;VIT_12s0059g00250;VIT_14s0006g02720;VIT_14s0030g00250;VIT_14s0030g00320;VIT_14s0030g00340;VIT_14s0060g01280;VIT_14s0066g02550;VIT_17s0000g02900;VIT_17s0000g05540;VIT…
GO:0006517	biological_process	protein deglycosylation	2290	5	20476	9	0.000120954	0.000749387	4.96749	VIT_04s0023g03650;VIT_14s0030g01930;VIT_14s0068g01110;VIT_14s0068g01120;VIT_17s0000g00290
GO:0007166	biological_process	cell surface receptor signaling pathway	2290	43	20476	223	0.000124638	0.000769825	1.72414	VIT_00s0324g00010;VIT_00s0646g00030;VIT_00s0897g00010;VIT_01s0010g01000;VIT_01s0011g06150;VIT_01s0026g01620;VIT_02s0012g01140;VIT_02s0025g03240;VIT_03s0038g03270;VIT_03s0063g02510;VIT_04s0008g06050;VIT_04s0043g00160;VIT_04s0044g01560;VIT_05s0020g00730;VIT_06s0009g00580;VIT_06s0080g01260;VIT_07s0005g04710;VIT_07s0031g00480;VIT_08s0007g00420;VIT_08s0007g01520;VIT_08s0007g02290;VIT_08s0056g00150;VIT…
GO:0030001	biological_process	metal ion transport	2290	25	20476	109	0.000135326	0.000833259	2.0508	VIT_00s0187g00020;VIT_00s0194g00330;VIT_00s0259g00070;VIT_00s0259g00100;VIT_01s0011g00450;VIT_01s0011g01280;VIT_02s0025g03010;VIT_03s0038g02440;VIT_03s0097g00520;VIT_05s0020g02690;VIT_05s0077g01700;VIT_06s0061g01060;VIT_07s0141g00590;VIT_08s0040g02700;VIT_08s0056g00550;VIT_10s0003g02750;VIT_11s0103g00370;VIT_12s0055g00930;VIT_12s0142g00420;VIT_14s0060g02090;VIT_16s0098g00790;VIT_16s0098g00800;VIT…
GO:0051996	molecular_function	squalene synthase activity	2290	3	20476	4	0.000156081	0.00094073	6.70611	VIT_03s0038g00450;VIT_04s0079g00680;VIT_12s0028g00960
GO:0016123	biological_process	xanthophyll biosynthetic process	2290	3	20476	4	0.000156081	0.00094073	6.70611	VIT_04s0023g00080;VIT_11s0016g01880;VIT_14s0006g02880
GO:0010244	biological_process	response to low fluence blue light stimulus by blue low-fluence system	2290	3	20476	4	0.000156081	0.00094073	6.70611	VIT_04s0008g02040;VIT_05s0049g00960;VIT_18s0001g05680
GO:0004310	molecular_function	farnesyl-diphosphate farnesyltransferase activity	2290	3	20476	4	0.000156081	0.00094073	6.70611	VIT_03s0038g00450;VIT_04s0079g00680;VIT_12s0028g00960
GO:0016602	cellular_component	CCAAT-binding factor complex	2290	3	20476	4	0.000156081	0.00094073	6.70611	VIT_08s0007g08250;VIT_08s0032g01190;VIT_10s0003g04650
GO:0009785	biological_process	blue light signaling pathway	2290	3	20476	4	0.000156081	0.00094073	6.70611	VIT_04s0008g02040;VIT_05s0049g00960;VIT_18s0001g05680
GO:0016574	biological_process	histone ubiquitination	2290	3	20476	4	0.000156081	0.00094073	6.70611	VIT_01s0026g01770;VIT_08s0032g00310;VIT_17s0000g05820
GO:1904659	biological_process	glucose transmembrane transport	2290	15	20476	54	0.000187526	0.00112685	2.48375	VIT_00s0181g00010;VIT_03s0038g03940;VIT_04s0023g01860;VIT_07s0104g00830;VIT_08s0007g06360;VIT_11s0016g03920;VIT_11s0149g00050;VIT_12s0059g00250;VIT_14s0006g02720;VIT_14s0030g00250;VIT_14s0030g00320;VIT_14s0030g00340;VIT_18s0001g05570;VIT_18s0001g12560;VIT_18s0122g00850
GO:0034220	biological_process	ion transmembrane transport	2290	20	20476	82	0.000202825	0.00121512	2.18085	VIT_02s0025g03390;VIT_03s0038g01410;VIT_03s0038g02520;VIT_06s0004g02850;VIT_06s0061g00730;VIT_08s0007g04780;VIT_08s0040g01890;VIT_09s0002g04020;VIT_10s0003g03270;VIT_11s0037g00230;VIT_11s0118g00220;VIT_12s0034g02240;VIT_13s0019g00330;VIT_13s0019g04280;VIT_14s0068g02190;VIT_14s0108g01420;VIT_15s0046g02420;VIT_15s0107g00270;VIT_16s0050g02560;VIT_19s0014g03700
GO:0006468	biological_process	protein phosphorylation	2290	196	20476	1389	0.000214225	0.00127958	1.26172	VIT_00s0286g00020;VIT_00s0324g00010;VIT_00s0353g00060;VIT_00s0366g00020;VIT_00s0398g00020;VIT_00s0445g00010;VIT_00s0646g00030;VIT_00s0710g00020;VIT_00s0776g00010;VIT_00s0897g00010;VIT_00s1353g00010;VIT_00s1764g00020;VIT_00s2525g00010;VIT_01s0010g00330;VIT_01s0010g01000;VIT_01s0010g01660;VIT_01s0010g02210;VIT_01s0011g06150;VIT_01s0026g01060;VIT_01s0026g01620;VIT_01s0026g01780;VIT_01s0137g00580;VIT…
GO:0009089	biological_process	lysine biosynthetic process via diaminopimelate	2290	7	20476	17	0.000231339	0.00137768	3.68179	VIT_01s0011g05860;VIT_03s0038g04490;VIT_03s0088g01040;VIT_03s0088g01060;VIT_14s0068g01190;VIT_15s0048g00750;VIT_18s0001g03660
GO:0006833	biological_process	water transport	2290	11	20476	35	0.000262566	0.00154065	2.81018	VIT_02s0025g03390;VIT_03s0038g01410;VIT_03s0038g02520;VIT_06s0004g02850;VIT_06s0061g00730;VIT_08s0007g04780;VIT_08s0040g01890;VIT_09s0002g04020;VIT_13s0019g00330;VIT_13s0019g04280;VIT_15s0046g02420
GO:0009992	biological_process	cellular water homeostasis	2290	11	20476	35	0.000262566	0.00154065	2.81018	VIT_02s0025g03390;VIT_03s0038g01410;VIT_03s0038g02520;VIT_06s0004g02850;VIT_06s0061g00730;VIT_08s0007g04780;VIT_08s0040g01890;VIT_09s0002g04020;VIT_13s0019g00330;VIT_13s0019g04280;VIT_15s0046g02420
GO:0015793	biological_process	glycerol transport	2290	11	20476	35	0.000262566	0.00154065	2.81018	VIT_02s0025g03390;VIT_03s0038g01410;VIT_03s0038g02520;VIT_06s0004g02850;VIT_06s0061g00730;VIT_08s0007g04780;VIT_08s0040g01890;VIT_09s0002g04020;VIT_13s0019g00330;VIT_13s0019g04280;VIT_15s0046g02420
GO:0015250	molecular_function	water channel activity	2290	11	20476	35	0.000262566	0.00154065	2.81018	VIT_02s0025g03390;VIT_03s0038g01410;VIT_03s0038g02520;VIT_06s0004g02850;VIT_06s0061g00730;VIT_08s0007g04780;VIT_08s0040g01890;VIT_09s0002g04020;VIT_13s0019g00330;VIT_13s0019g04280;VIT_15s0046g02420
GO:0015254	molecular_function	glycerol channel activity	2290	11	20476	35	0.000262566	0.00154065	2.81018	VIT_02s0025g03390;VIT_03s0038g01410;VIT_03s0038g02520;VIT_06s0004g02850;VIT_06s0061g00730;VIT_08s0007g04780;VIT_08s0040g01890;VIT_09s0002g04020;VIT_13s0019g00330;VIT_13s0019g04280;VIT_15s0046g02420
GO:0008131	molecular_function	primary amine oxidase activity	2290	5	20476	10	0.000273656	0.00159633	4.47074	VIT_00s1682g00010;VIT_00s1937g00010;VIT_05s0020g03320;VIT_05s0094g01210;VIT_17s0000g09100
GO:0009308	biological_process	amine metabolic process	2290	5	20476	10	0.000273656	0.00159633	4.47074	VIT_00s1682g00010;VIT_00s1937g00010;VIT_05s0020g03320;VIT_05s0094g01210;VIT_17s0000g09100
GO:0004871	molecular_function	signal transducer activity	2290	19	20476	78	0.000279797	0.00162739	2.17805	VIT_01s0182g00020;VIT_03s0038g03040;VIT_04s0008g02040;VIT_05s0020g02210;VIT_05s0051g00660;VIT_05s0077g00920;VIT_06s0004g06650;VIT_06s0004g08230;VIT_07s0031g00540;VIT_07s0255g00100;VIT_08s0007g02280;VIT_08s0040g00760;VIT_10s0003g02060;VIT_11s0065g00140;VIT_12s0028g02130;VIT_13s0067g00900;VIT_15s0048g02530;VIT_17s0000g08140;VIT_17s0000g08240
GO:0004373	molecular_function	glycogen (starch) synthase activity	2290	4	20476	7	0.00030117	0.00174155	5.10942	VIT_02s0025g02790;VIT_10s0116g01730;VIT_11s0065g00150;VIT_14s0108g00940
GO:0009011	molecular_function	starch synthase activity	2290	4	20476	7	0.00030117	0.00174155	5.10942	VIT_02s0025g02790;VIT_10s0116g01730;VIT_11s0065g00150;VIT_14s0108g00940
GO:0006811	biological_process	ion transport	2290	32	20476	159	0.000321258	0.00185234	1.79954	VIT_01s0011g01280;VIT_01s0011g01510;VIT_01s0026g00260;VIT_01s0026g00270;VIT_03s0038g00290;VIT_04s0008g05590;VIT_04s0069g00540;VIT_05s0020g04220;VIT_06s0009g03650;VIT_07s0031g02170;VIT_07s0129g00180;VIT_09s0002g00130;VIT_09s0018g02130;VIT_10s0003g03270;VIT_11s0037g00230;VIT_11s0052g00320;VIT_11s0118g00220;VIT_12s0034g02240;VIT_12s0035g00720;VIT_14s0030g00710;VIT_14s0066g01580;VIT_14s0066g02550;VIT…
GO:0098655	biological_process	cation transmembrane transport	2290	12	20476	41	0.000354856	0.0020343	2.61702	VIT_03s0097g00520;VIT_06s0004g01110;VIT_06s0004g03900;VIT_06s0061g01310;VIT_10s0003g02750;VIT_11s0103g00370;VIT_12s0142g00420;VIT_13s0019g00020;VIT_15s0046g00040;VIT_15s0048g02520;VIT_18s0001g11260;VIT_18s0041g00090
GO:0046777	biological_process	protein autophosphorylation	2290	12	20476	41	0.000354856	0.0020343	2.61702	VIT_05s0049g00950;VIT_05s0102g00370;VIT_06s0004g07920;VIT_07s0005g04710;VIT_08s0007g08300;VIT_08s0040g01250;VIT_10s0116g01800;VIT_12s0028g03060;VIT_13s0175g00080;VIT_14s0036g00420;VIT_18s0001g05680;VIT_19s0090g00410
GO:1901657	biological_process	glycosyl compound metabolic process	2290	6	20476	14	0.000364469	0.00208342	3.83206	VIT_01s0011g00760;VIT_07s0005g00360;VIT_07s0005g00390;VIT_07s0005g00410;VIT_19s0014g03240;VIT_19s0014g03250
GO:0022891	molecular_function	substrate-specific transmembrane transporter activity	2290	18	20476	74	0.000386299	0.0022019	2.17496	VIT_00s0181g00010;VIT_03s0038g03940;VIT_04s0023g01860;VIT_05s0049g00940;VIT_07s0104g00830;VIT_11s0016g03660;VIT_11s0016g03920;VIT_11s0149g00050;VIT_12s0059g00250;VIT_12s0059g01260;VIT_14s0006g02720;VIT_14s0030g00250;VIT_14s0030g00320;VIT_14s0030g00340;VIT_18s0001g05570;VIT_18s0001g12560;VIT_18s0122g00780;VIT_18s0122g00850
GO:0046323	biological_process	glucose import	2290	14	20476	53	0.000510126	0.00288301	2.3619	VIT_00s0181g00010;VIT_03s0038g03940;VIT_04s0023g01860;VIT_07s0104g00830;VIT_11s0016g03920;VIT_11s0149g00050;VIT_12s0059g00250;VIT_14s0006g02720;VIT_14s0030g00250;VIT_14s0030g00320;VIT_14s0030g00340;VIT_18s0001g05570;VIT_18s0001g12560;VIT_18s0122g00850
GO:0035428	biological_process	hexose transmembrane transport	2290	14	20476	53	0.000510126	0.00288301	2.3619	VIT_00s0181g00010;VIT_03s0038g03940;VIT_04s0023g01860;VIT_07s0104g00830;VIT_11s0016g03920;VIT_11s0149g00050;VIT_12s0059g00250;VIT_14s0006g02720;VIT_14s0030g00250;VIT_14s0030g00320;VIT_14s0030g00340;VIT_18s0001g05570;VIT_18s0001g12560;VIT_18s0122g00850
GO:0005355	molecular_function	glucose transmembrane transporter activity	2290	14	20476	53	0.000510126	0.00288301	2.3619	VIT_00s0181g00010;VIT_03s0038g03940;VIT_04s0023g01860;VIT_07s0104g00830;VIT_11s0016g03920;VIT_11s0149g00050;VIT_12s0059g00250;VIT_14s0006g02720;VIT_14s0030g00250;VIT_14s0030g00320;VIT_14s0030g00340;VIT_18s0001g05570;VIT_18s0001g12560;VIT_18s0122g00850
GO:0007010	biological_process	cytoskeleton organization	2290	12	20476	43	0.00059489	0.00335256	2.4953	VIT_00s0373g00010;VIT_01s0011g05790;VIT_03s0088g00380;VIT_06s0004g00480;VIT_06s0004g06500;VIT_06s0009g02020;VIT_08s0007g01630;VIT_08s0040g00980;VIT_10s0003g05320;VIT_16s0050g00380;VIT_18s0001g08250;VIT_18s0001g14360
GO:0019252	biological_process	starch biosynthetic process	2290	6	20476	15	0.000617513	0.00347025	3.57659	VIT_01s0011g05370;VIT_02s0025g02790;VIT_10s0116g01730;VIT_11s0065g00150;VIT_14s0108g00940;VIT_18s0001g12840
GO:0022625	cellular_component	cytosolic large ribosomal subunit	2290	33	20476	172	0.000668772	0.00374775	1.71552	VIT_00s0317g00130;VIT_01s0026g02420;VIT_01s0150g00520;VIT_04s0023g03210;VIT_05s0029g00020;VIT_05s0049g01790;VIT_05s0077g01840;VIT_05s0094g00870;VIT_07s0005g00690;VIT_07s0129g00090;VIT_07s0129g00160;VIT_08s0007g03340;VIT_08s0007g03620;VIT_08s0040g03200;VIT_09s0002g04440;VIT_10s0003g01520;VIT_10s0003g03150;VIT_11s0052g00290;VIT_11s0103g00220;VIT_11s0118g00670;VIT_13s0019g04300;VIT_13s0064g01240;VIT…
GO:0005737	cellular_component	cytoplasm	2290	216	20476	1582	0.000674101	0.00376704	1.22083	VIT_00s0181g00020;VIT_00s0187g00020;VIT_00s0187g00210;VIT_00s0194g00330;VIT_00s0252g00070;VIT_00s0259g00070;VIT_00s0259g00100;VIT_00s0271g00110;VIT_00s0301g00050;VIT_00s0304g00080;VIT_00s0670g00010;VIT_00s0710g00020;VIT_00s0759g00010;VIT_00s2269g00010;VIT_01s0010g01480;VIT_01s0011g01800;VIT_01s0011g01900;VIT_01s0011g04770;VIT_01s0011g04820;VIT_01s0011g05860;VIT_01s0026g00280;VIT_01s0026g00340;VIT…
GO:0001927	biological_process	exocyst assembly	2290	3	20476	5	0.00071069	0.0039275	5.36489	VIT_09s0018g01920;VIT_18s0072g00720;VIT_18s0072g00740
GO:0001077	molecular_function	transcriptional activator activity, RNA polymerase II core promoter proximal region sequence-specific binding	2290	3	20476	5	0.00071069	0.0039275	5.36489	VIT_01s0010g03850;VIT_05s0077g01240;VIT_07s0141g00250
GO:0006893	biological_process	Golgi to plasma membrane transport	2290	3	20476	5	0.00071069	0.0039275	5.36489	VIT_15s0046g02200;VIT_18s0072g00720;VIT_18s0072g00740
GO:0009938	biological_process	negative regulation of gibberellic acid mediated signaling pathway	2290	3	20476	5	0.00071069	0.0039275	5.36489	VIT_03s0038g04110;VIT_11s0016g04630;VIT_14s0006g00640
GO:0006633	biological_process	fatty acid biosynthetic process	2290	23	20476	109	0.000837048	0.00461301	1.88674	VIT_00s2125g00010;VIT_01s0010g02750;VIT_01s0244g00030;VIT_02s0025g00240;VIT_03s0063g02640;VIT_04s0008g02250;VIT_04s0008g04710;VIT_05s0020g03170;VIT_06s0004g04130;VIT_06s0004g05470;VIT_09s0018g01340;VIT_09s0018g01360;VIT_10s0003g05380;VIT_11s0016g04700;VIT_11s0037g01210;VIT_12s0059g01660;VIT_13s0019g02210;VIT_13s0067g03890;VIT_14s0006g02990;VIT_15s0046g03340;VIT_15s0048g02720;VIT_16s0050g01090;VIT…
GO:0009654	cellular_component	photosystem II oxygen evolving complex	2290	7	20476	20	0.0008807	0.00484021	3.12952	VIT_00s0207g00210;VIT_00s0904g00010;VIT_13s0019g00260;VIT_13s0064g01080;VIT_18s0001g11710;VIT_18s0122g00680;VIT_19s0027g00200
GO:0008138	molecular_function	protein tyrosine/serine/threonine phosphatase activity	2290	6	20476	16	0.000992197	0.00540829	3.35306	VIT_07s0185g00130;VIT_08s0007g01780;VIT_08s0040g01270;VIT_12s0059g01650;VIT_13s0019g00070;VIT_17s0000g00360
GO:0006694	biological_process	steroid biosynthetic process	2290	6	20476	16	0.000992197	0.00540829	3.35306	VIT_03s0038g02920;VIT_04s0008g02200;VIT_08s0007g08470;VIT_13s0064g00440;VIT_14s0128g00330;VIT_18s0001g00810
GO:0006754	biological_process	ATP biosynthetic process	2290	5	20476	12	0.000986885	0.00540829	3.72562	VIT_01s0011g04490;VIT_09s0002g00130;VIT_14s0066g02550;VIT_17s0000g02900;VIT_17s0000g05540
GO:0016311	biological_process	dephosphorylation	2290	30	20476	156	0.0010298	0.00559797	1.71952	VIT_00s0265g00010;VIT_00s0301g00050;VIT_00s0304g00080;VIT_01s0026g00280;VIT_04s0008g00450;VIT_04s0008g00870;VIT_04s0023g00160;VIT_04s0159g00050;VIT_05s0020g03370;VIT_05s0051g00640;VIT_07s0005g04130;VIT_07s0185g00130;VIT_08s0007g01570;VIT_08s0007g01780;VIT_08s0040g01270;VIT_08s0105g00340;VIT_09s0002g01650;VIT_09s0002g02450;VIT_12s0028g01670;VIT_12s0059g01650;VIT_12s0142g00220;VIT_13s0019g00070;VIT…
GO:0005622	cellular_component	intracellular	2290	96	20476	639	0.00107124	0.00580737	1.34332	VIT_00s0317g00130;VIT_01s0010g03780;VIT_01s0011g03520;VIT_01s0011g04240;VIT_01s0026g02420;VIT_01s0150g00310;VIT_01s0150g00520;VIT_03s0038g02840;VIT_03s0038g04470;VIT_04s0008g00640;VIT_04s0008g06220;VIT_04s0008g07340;VIT_04s0023g03030;VIT_04s0023g03210;VIT_04s0023g03860;VIT_05s0020g03450;VIT_05s0049g00980;VIT_05s0049g01220;VIT_05s0062g01320;VIT_05s0077g00920;VIT_05s0077g01840;VIT_05s0094g00070;VIT…
GO:0016773	molecular_function	phosphotransferase activity, alcohol group as acceptor	2290	10	20476	35	0.00108341	0.00585747	2.55471	VIT_11s0016g03070;VIT_11s0078g00420;VIT_11s0078g00430;VIT_13s0019g04480;VIT_14s0006g01410;VIT_14s0066g00340;VIT_14s0128g00330;VIT_16s0022g02340;VIT_18s0001g08260;VIT_18s0001g14230
GO:0046658	cellular_component	anchored component of plasma membrane	2290	23	20476	111	0.00109631	0.0059112	1.85274	VIT_00s0780g00020;VIT_01s0011g00560;VIT_01s0011g05500;VIT_02s0025g02410;VIT_02s0025g02770;VIT_02s0154g00080;VIT_03s0063g02490;VIT_06s0004g00720;VIT_06s0009g02500;VIT_09s0018g00520;VIT_09s0070g00310;VIT_10s0116g01850;VIT_11s0016g02960;VIT_11s0016g05520;VIT_12s0034g01160;VIT_12s0057g00700;VIT_12s0057g01020;VIT_12s0059g01320;VIT_14s0006g00520;VIT_14s0060g00440;VIT_14s0108g01320;VIT_15s0048g02530;VIT…
GO:0004674	molecular_function	protein serine/threonine kinase activity	2290	104	20476	702	0.00113773	0.00611796	1.32466	VIT_00s0286g00020;VIT_00s0353g00060;VIT_00s0366g00020;VIT_00s0398g00020;VIT_00s0646g00030;VIT_00s0710g00020;VIT_01s0010g01000;VIT_01s0011g06150;VIT_01s0026g01620;VIT_01s0137g00580;VIT_01s0182g00020;VIT_02s0033g01110;VIT_02s0087g00170;VIT_02s0236g00130;VIT_02s0241g00120;VIT_03s0038g03040;VIT_03s0063g02510;VIT_04s0008g00530;VIT_04s0008g01970;VIT_04s0008g02520;VIT_04s0008g06050;VIT_04s0043g00160;VIT…
GO:0051980	molecular_function	iron-nicotianamine transmembrane transporter activity	2290	2	20476	3	0.00139722	0.00703904	5.96099	VIT_02s0025g02500;VIT_02s0025g02510
GO:0010039	biological_process	response to iron ion	2290	2	20476	3	0.00139722	0.00703904	5.96099	VIT_02s0025g02500;VIT_02s0025g02510
GO:2000033	biological_process	regulation of seed dormancy process	2290	2	20476	3	0.00139722	0.00703904	5.96099	VIT_11s0016g04630;VIT_14s0006g00640
GO:0032456	biological_process	endocytic recycling	2290	2	20476	3	0.00139722	0.00703904	5.96099	VIT_01s0011g01640;VIT_19s0090g01130
GO:0010192	biological_process	mucilage biosynthetic process	2290	2	20476	3	0.00139722	0.00703904	5.96099	VIT_06s0061g01230;VIT_17s0000g04960
GO:0009688	biological_process	abscisic acid biosynthetic process	2290	2	20476	3	0.00139722	0.00703904	5.96099	VIT_07s0031g00620;VIT_14s0006g02880
GO:0042128	biological_process	nitrate assimilation	2290	2	20476	3	0.00139722	0.00703904	5.96099	VIT_14s0068g02110;VIT_18s0001g06720
GO:0000221	cellular_component	vacuolar proton-transporting V-type ATPase, V1 domain	2290	2	20476	3	0.00139722	0.00703904	5.96099	VIT_16s0039g01610;VIT_17s0000g00460
GO:0015936	biological_process	coenzyme A metabolic process	2290	2	20476	3	0.00139722	0.00703904	5.96099	VIT_04s0044g01740;VIT_18s0122g00610
GO:0008453	molecular_function	alanine-glyoxylate transaminase activity	2290	2	20476	3	0.00139722	0.00703904	5.96099	VIT_07s0031g01330;VIT_08s0058g00930
GO:0046863	molecular_function	ribulose-1,5-bisphosphate carboxylase/oxygenase activator activity	2290	2	20476	3	0.00139722	0.00703904	5.96099	VIT_06s0004g05180;VIT_08s0007g00840
GO:0042284	molecular_function	sphingolipid delta-4 desaturase activity	2290	2	20476	3	0.00139722	0.00703904	5.96099	VIT_00s0583g00030;VIT_18s0001g01870
GO:0019287	biological_process	isopentenyl diphosphate biosynthetic process, mevalonate pathway	2290	2	20476	3	0.00139722	0.00703904	5.96099	VIT_14s0066g00340;VIT_14s0128g00330
GO:0008610	biological_process	lipid biosynthetic process	2290	2	20476	3	0.00139722	0.00703904	5.96099	VIT_03s0038g00450;VIT_18s0001g06010
GO:0004420	molecular_function	hydroxymethylglutaryl-CoA reductase (NADPH) activity	2290	2	20476	3	0.00139722	0.00703904	5.96099	VIT_04s0044g01740;VIT_18s0122g00610
GO:0006546	biological_process	glycine catabolic process	2290	2	20476	3	0.00139722	0.00703904	5.96099	VIT_04s0008g01300;VIT_10s0116g01540
GO:1902456	biological_process	regulation of stomatal opening	2290	2	20476	3	0.00139722	0.00703904	5.96099	VIT_02s0025g05110;VIT_06s0061g00710
GO:0015688	biological_process	iron chelate transport	2290	2	20476	3	0.00139722	0.00703904	5.96099	VIT_02s0025g02500;VIT_02s0025g02510
GO:0048768	biological_process	root hair cell tip growth	2290	2	20476	3	0.00139722	0.00703904	5.96099	VIT_05s0020g01170;VIT_15s0048g00270
GO:0009787	biological_process	regulation of abscisic acid-activated signaling pathway	2290	2	20476	3	0.00139722	0.00703904	5.96099	VIT_04s0008g05190;VIT_18s0122g00830
GO:0006285	biological_process	base-excision repair, AP site formation	2290	2	20476	3	0.00139722	0.00703904	5.96099	VIT_03s0063g02660;VIT_04s0023g01870
GO:0000326	cellular_component	protein storage vacuole	2290	2	20476	3	0.00139722	0.00703904	5.96099	VIT_03s0063g02340;VIT_09s0002g04020
GO:0010227	biological_process	floral organ abscission	2290	2	20476	3	0.00139722	0.00703904	5.96099	VIT_12s0028g03060;VIT_17s0000g00320
GO:0051513	biological_process	regulation of monopolar cell growth	2290	2	20476	3	0.00139722	0.00703904	5.96099	VIT_00s0179g00320;VIT_17s0000g05210
GO:0009639	biological_process	response to red or far red light	2290	2	20476	3	0.00139722	0.00703904	5.96099	VIT_01s0011g06300;VIT_06s0004g05950
GO:0004559	molecular_function	alpha-mannosidase activity	2290	4	20476	9	0.00148872	0.00748112	3.97399	VIT_04s0023g03650;VIT_14s0068g01110;VIT_14s0068g01120;VIT_17s0000g00290
GO:0022857	molecular_function	transmembrane transporter activity	2290	26	20476	133	0.0015161	0.00759956	1.74796	VIT_00s0181g00010;VIT_02s0025g03140;VIT_03s0038g03940;VIT_04s0023g01860;VIT_04s0023g02730;VIT_05s0049g00940;VIT_07s0104g00830;VIT_08s0040g00800;VIT_11s0016g03660;VIT_11s0016g03920;VIT_11s0149g00050;VIT_12s0059g00250;VIT_12s0059g01260;VIT_13s0084g00090;VIT_14s0006g02720;VIT_14s0030g00250;VIT_14s0030g00320;VIT_14s0030g00340;VIT_14s0066g01650;VIT_14s0068g01710;VIT_17s0053g00040;VIT_17s0053g00380;VIT…
GO:0045892	biological_process	negative regulation of transcription, DNA-templated	2290	5	20476	13	0.00165989	0.00825805	3.43903	VIT_00s0299g00100;VIT_01s0150g00050;VIT_07s0005g01910;VIT_11s0065g00710;VIT_17s0000g00320
GO:0042807	cellular_component	central vacuole	2290	5	20476	13	0.00165989	0.00825805	3.43903	VIT_03s0038g01410;VIT_06s0061g00730;VIT_08s0007g04780;VIT_09s0002g04020;VIT_13s0019g00330
GO:0000989	molecular_function	transcription factor activity, transcription factor binding	2290	5	20476	13	0.00165989	0.00825805	3.43903	VIT_04s0023g03030;VIT_05s0102g00750;VIT_06s0009g02390;VIT_13s0019g01220;VIT_14s0006g00640
GO:0003924	molecular_function	GTPase activity	2290	26	20476	134	0.00170043	0.00843869	1.73491	VIT_00s0373g00010;VIT_01s0010g02140;VIT_02s0012g00740;VIT_02s0025g01570;VIT_03s0088g00380;VIT_04s0008g02040;VIT_06s0004g00480;VIT_06s0004g01120;VIT_06s0004g03220;VIT_06s0004g03240;VIT_06s0009g02020;VIT_07s0031g03050;VIT_07s0104g00460;VIT_07s0104g00600;VIT_07s0255g00100;VIT_08s0007g01630;VIT_08s0040g00980;VIT_08s0040g02330;VIT_09s0002g02200;VIT_10s0003g03120;VIT_10s0003g05320;VIT_10s0042g01220;VIT…
GO:0009737	biological_process	response to abscisic acid	2290	16	20476	71	0.00177017	0.00876302	2.01498	VIT_01s0011g00410;VIT_02s0012g00550;VIT_03s0063g00310;VIT_04s0008g05190;VIT_07s0031g00820;VIT_07s0104g00460;VIT_08s0007g07090;VIT_08s0105g00230;VIT_11s0016g04630;VIT_13s0067g01840;VIT_14s0006g00640;VIT_16s0050g01180;VIT_17s0000g00320;VIT_17s0000g00360;VIT_17s0000g03990;VIT_19s0014g03660
GO:0015385	molecular_function	sodium:proton antiporter activity	2290	3	20476	6	0.00194238	0.00954446	4.47074	VIT_05s0020g01960;VIT_14s0030g00710;VIT_14s0128g00020
GO:0000910	biological_process	cytokinesis	2290	3	20476	6	0.00194238	0.00954446	4.47074	VIT_01s0011g06330;VIT_16s0022g01820;VIT_19s0090g01230
GO:0009646	biological_process	response to absence of light	2290	3	20476	6	0.00194238	0.00954446	4.47074	VIT_05s0049g00960;VIT_05s0077g02080;VIT_18s0001g05680
GO:0009833	biological_process	plant-type primary cell wall biogenesis	2290	13	20476	54	0.00196975	0.00965514	2.15258	VIT_02s0025g01750;VIT_03s0038g04250;VIT_04s0008g05220;VIT_05s0020g05060;VIT_05s0049g00050;VIT_07s0031g01180;VIT_07s0031g02060;VIT_12s0059g00960;VIT_13s0064g00890;VIT_18s0072g00370;VIT_18s0122g00120;VIT_19s0015g00710;VIT_19s0015g00730
GO:0007017	biological_process	microtubule-based process	2290	12	20476	49	0.00225479	0.0110252	2.18975	VIT_00s0373g00010;VIT_03s0088g00380;VIT_06s0004g00480;VIT_06s0009g02020;VIT_08s0007g01630;VIT_08s0040g00980;VIT_09s0002g04280;VIT_10s0003g05320;VIT_11s0016g05000;VIT_16s0050g00380;VIT_18s0001g08250;VIT_18s0001g14360
GO:0006629	biological_process	lipid metabolic process	2290	33	20476	185	0.00244049	0.0119041	1.59497	VIT_00s0583g00030;VIT_02s0012g02160;VIT_03s0038g02090;VIT_03s0038g02460;VIT_04s0008g01210;VIT_04s0023g00940;VIT_05s0077g01720;VIT_06s0004g02390;VIT_06s0004g04130;VIT_06s0004g06650;VIT_06s0061g01110;VIT_07s0031g00590;VIT_07s0141g00360;VIT_08s0007g02280;VIT_08s0007g06450;VIT_09s0018g01340;VIT_09s0018g01360;VIT_10s0003g04950;VIT_11s0016g00130;VIT_11s0037g01210;VIT_13s0019g04200;VIT_13s0067g00900;VIT…
GO:0005516	molecular_function	calmodulin binding	2290	15	20476	67	0.00245431	0.0119423	2.00182	VIT_00s0227g00140;VIT_05s0049g00950;VIT_05s0094g01570;VIT_07s0129g00180;VIT_08s0007g08300;VIT_08s0040g01250;VIT_08s0040g02180;VIT_09s0018g02130;VIT_10s0116g01800;VIT_11s0052g00320;VIT_13s0175g00080;VIT_14s0036g00420;VIT_17s0000g07780;VIT_19s0014g02980;VIT_19s0090g00410
GO:0008017	molecular_function	microtubule binding	2290	22	20476	111	0.00247778	0.0120272	1.77219	VIT_01s0011g05790;VIT_01s0011g06330;VIT_02s0012g00740;VIT_02s0025g01570;VIT_02s0025g03480;VIT_03s0038g00350;VIT_03s0063g01120;VIT_04s0044g02020;VIT_05s0020g01170;VIT_05s0020g01200;VIT_05s0029g00400;VIT_07s0031g00130;VIT_07s0031g01180;VIT_08s0007g06820;VIT_09s0002g04480;VIT_11s0016g03960;VIT_13s0019g04750;VIT_14s0030g01360;VIT_14s0060g01570;VIT_16s0022g01820;VIT_19s0090g00020;VIT_19s0090g01230
GO:0046873	molecular_function	metal ion transmembrane transporter activity	2290	8	20476	28	0.00256004	0.0123963	2.55471	VIT_01s0011g00450;VIT_01s0011g01280;VIT_03s0097g00520;VIT_06s0061g01060;VIT_07s0141g00590;VIT_08s0056g00550;VIT_10s0003g02750;VIT_19s0015g00230
GO:0030245	biological_process	cellulose catabolic process	2290	5	20476	14	0.00263145	0.0126806	3.19339	VIT_02s0025g01380;VIT_07s0005g00740;VIT_12s0035g02180;VIT_12s0059g01250;VIT_18s0001g14040
GO:0018107	biological_process	peptidyl-threonine phosphorylation	2290	5	20476	14	0.00263145	0.0126806	3.19339	VIT_08s0058g01040;VIT_09s0070g00140;VIT_10s0003g01410;VIT_11s0016g00200;VIT_13s0067g02480
GO:0016307	molecular_function	phosphatidylinositol phosphate kinase activity	2290	4	20476	10	0.00270379	0.0129045	3.57659	VIT_11s0016g00360;VIT_12s0034g01790;VIT_18s0001g03820;VIT_18s0086g00710
GO:0046488	biological_process	phosphatidylinositol metabolic process	2290	4	20476	10	0.00270379	0.0129045	3.57659	VIT_11s0016g00360;VIT_12s0034g01790;VIT_18s0001g03820;VIT_18s0086g00710
GO:0006817	biological_process	phosphate ion transport	2290	4	20476	10	0.00270379	0.0129045	3.57659	VIT_00s0291g00060;VIT_05s0049g00940;VIT_05s0049g01410;VIT_13s0074g00010
GO:0009637	biological_process	response to blue light	2290	4	20476	10	0.00270379	0.0129045	3.57659	VIT_05s0049g00960;VIT_11s0016g00730;VIT_18s0001g05680;VIT_18s0122g00830
GO:0005351	molecular_function	sugar:proton symporter activity	2290	14	20476	62	0.00288941	0.0137574	2.01904	VIT_00s0181g00010;VIT_03s0038g03940;VIT_04s0023g01860;VIT_07s0104g00830;VIT_11s0016g03920;VIT_11s0149g00050;VIT_12s0059g00250;VIT_14s0006g02720;VIT_14s0030g00250;VIT_14s0030g00320;VIT_14s0030g00340;VIT_18s0001g05570;VIT_18s0001g12560;VIT_18s0122g00850
GO:0005773	cellular_component	vacuole	2290	25	20476	133	0.00317234	0.0150686	1.68073	VIT_00s0323g00100;VIT_01s0011g03060;VIT_02s0025g03390;VIT_03s0017g00540;VIT_03s0038g02520;VIT_04s0023g02690;VIT_05s0020g02530;VIT_05s0049g00960;VIT_06s0004g02850;VIT_07s0031g02480;VIT_08s0007g02930;VIT_08s0040g01890;VIT_09s0002g02120;VIT_09s0002g02290;VIT_09s0002g04020;VIT_11s0037g00740;VIT_11s0052g01710;VIT_13s0019g04030;VIT_13s0019g04280;VIT_13s0064g00440;VIT_14s0068g01120;VIT_15s0046g02420;VIT…
GO:0005874	cellular_component	microtubule	2290	17	20476	81	0.00318941	0.0151137	1.87661	VIT_00s0373g00010;VIT_02s0025g02090;VIT_03s0088g00380;VIT_05s0020g01200;VIT_06s0004g00480;VIT_06s0009g02020;VIT_08s0007g01630;VIT_08s0007g06820;VIT_08s0040g00980;VIT_09s0002g04480;VIT_10s0003g05320;VIT_11s0016g03960;VIT_13s0019g04750;VIT_16s0050g00380;VIT_18s0001g08250;VIT_18s0001g14360;VIT_19s0090g00020
GO:0031047	biological_process	gene silencing by RNA	2290	6	20476	19	0.00323054	0.0152362	2.82363	VIT_04s0008g05430;VIT_11s0016g03220;VIT_11s0065g00710;VIT_11s0103g00400;VIT_13s0019g01610;VIT_14s0068g00720
GO:0015095	molecular_function	magnesium ion transmembrane transporter activity	2290	6	20476	19	0.00323054	0.0152362	2.82363	VIT_01s0011g00450;VIT_03s0091g01190;VIT_06s0009g03650;VIT_06s0061g01060;VIT_07s0141g00590;VIT_12s0035g00720
GO:0016887	molecular_function	ATPase activity	2290	44	20476	267	0.00329995	0.0155269	1.4735	VIT_01s0011g04490;VIT_02s0012g01660;VIT_02s0025g00970;VIT_02s0025g03480;VIT_02s0087g00840;VIT_03s0017g01280;VIT_03s0038g00350;VIT_03s0063g01120;VIT_04s0044g02020;VIT_05s0020g00680;VIT_05s0020g01200;VIT_05s0029g00290;VIT_05s0029g00300;VIT_06s0061g00230;VIT_06s0061g00240;VIT_06s0061g00350;VIT_06s0061g00410;VIT_06s0061g01480;VIT_07s0031g02550;VIT_08s0007g03710;VIT_08s0007g05060;VIT_08s0007g06820;VIT…
GO:0000145	cellular_component	exocyst	2290	8	20476	29	0.0033487	0.0156823	2.46662	VIT_03s0097g00670;VIT_09s0018g01920;VIT_12s0034g02360;VIT_13s0019g04770;VIT_13s0073g00170;VIT_15s0046g02200;VIT_18s0072g00720;VIT_18s0072g00740
GO:0005249	molecular_function	voltage-gated potassium channel activity	2290	8	20476	29	0.0033487	0.0156823	2.46662	VIT_10s0003g03270;VIT_11s0037g00230;VIT_12s0034g02240;VIT_14s0108g01420;VIT_16s0050g02560;VIT_19s0014g03700;VIT_19s0015g00300;VIT_19s0015g00320
GO:0003774	molecular_function	motor activity	2290	15	20476	70	0.00392512	0.0183387	1.91603	VIT_02s0025g03480;VIT_03s0038g00350;VIT_03s0063g01120;VIT_04s0044g02020;VIT_05s0020g01200;VIT_05s0029g00400;VIT_07s0031g00130;VIT_08s0007g06820;VIT_09s0002g04480;VIT_11s0016g01710;VIT_11s0016g03960;VIT_13s0019g04750;VIT_14s0030g01360;VIT_14s0060g01570;VIT_19s0014g03640
GO:0005856	cellular_component	cytoskeleton	2290	9	20476	35	0.00396043	0.0183951	2.29924	VIT_03s0088g00380;VIT_04s0044g02020;VIT_06s0009g02020;VIT_08s0007g01630;VIT_08s0040g00980;VIT_10s0003g05320;VIT_16s0050g00380;VIT_18s0001g08250;VIT_18s0001g14360
GO:0042803	molecular_function	protein homodimerization activity	2290	12	20476	52	0.00396736	0.0183951	2.06342	VIT_00s0299g00100;VIT_01s0150g00050;VIT_03s0038g00740;VIT_04s0008g02750;VIT_05s0102g00370;VIT_06s0004g01530;VIT_07s0031g01850;VIT_07s0031g02560;VIT_08s0105g00230;VIT_12s0057g00980;VIT_15s0046g03670;VIT_18s0001g10550
GO:0000059	biological_process	protein import into nucleus, docking	2290	5	20476	15	0.00397408	0.0183951	2.98049	VIT_01s0010g02810;VIT_08s0007g07240;VIT_08s0007g07920;VIT_14s0171g00170;VIT_18s0001g00910
GO:0019104	molecular_function	DNA N-glycosylase activity	2290	5	20476	15	0.00397408	0.0183951	2.98049	VIT_03s0063g02660;VIT_04s0008g01040;VIT_04s0023g01870;VIT_06s0004g00590;VIT_13s0074g00450
GO:0045859	biological_process	regulation of protein kinase activity	2290	3	20476	7	0.00413066	0.018602	3.83206	VIT_04s0043g00570;VIT_06s0009g01930;VIT_17s0000g01460
GO:0006999	biological_process	nuclear pore organization	2290	3	20476	7	0.00413066	0.018602	3.83206	VIT_01s0010g02810;VIT_08s0007g07920;VIT_14s0171g00170
GO:0006417	biological_process	regulation of translation	2290	3	20476	7	0.00413066	0.018602	3.83206	VIT_02s0025g03790;VIT_04s0043g00570;VIT_15s0046g03200
GO:0051601	biological_process	exocyst localization	2290	3	20476	7	0.00413066	0.018602	3.83206	VIT_03s0097g00670;VIT_09s0018g01920;VIT_12s0034g02360
GO:0008725	molecular_function	DNA-3-methyladenine glycosylase activity	2290	3	20476	7	0.00413066	0.018602	3.83206	VIT_01s0010g00020;VIT_03s0063g02660;VIT_04s0023g01870
GO:0007033	biological_process	vacuole organization	2290	3	20476	7	0.00413066	0.018602	3.83206	VIT_06s0080g00160;VIT_09s0002g00590;VIT_11s0016g00360
GO:0000118	cellular_component	histone deacetylase complex	2290	3	20476	7	0.00413066	0.018602	3.83206	VIT_02s0025g00080;VIT_04s0023g01170;VIT_18s0001g11970
GO:0099402	biological_process	plant organ development	2290	3	20476	7	0.00413066	0.018602	3.83206	VIT_05s0102g00370;VIT_17s0000g05700;VIT_18s0001g05680
GO:2000377	biological_process	regulation of reactive oxygen species metabolic process	2290	3	20476	7	0.00413066	0.018602	3.83206	VIT_11s0016g04630;VIT_14s0006g00640;VIT_18s0001g05680
GO:0004435	molecular_function	phosphatidylinositol phospholipase C activity	2290	3	20476	7	0.00413066	0.018602	3.83206	VIT_06s0004g06650;VIT_08s0007g02280;VIT_13s0067g00900
GO:0009863	biological_process	salicylic acid mediated signaling pathway	2290	3	20476	7	0.00413066	0.018602	3.83206	VIT_11s0016g04630;VIT_12s0057g00550;VIT_14s0006g00640
GO:0019887	molecular_function	protein kinase regulator activity	2290	3	20476	7	0.00413066	0.018602	3.83206	VIT_04s0043g00570;VIT_06s0009g01930;VIT_17s0000g01460
GO:0016791	molecular_function	phosphatase activity	2290	17	20476	83	0.00420479	0.0188931	1.83139	VIT_00s0265g00010;VIT_01s0026g00280;VIT_04s0008g00450;VIT_04s0008g00870;VIT_07s0185g00130;VIT_08s0007g01570;VIT_08s0007g01780;VIT_08s0040g01270;VIT_08s0105g00340;VIT_09s0002g02450;VIT_12s0028g01670;VIT_12s0059g01650;VIT_12s0142g00220;VIT_13s0019g00070;VIT_13s0019g03350;VIT_13s0067g01800;VIT_17s0000g00360
GO:0006470	biological_process	protein dephosphorylation	2290	25	20476	136	0.00433607	0.0194392	1.64366	VIT_01s0011g03910;VIT_03s0038g02650;VIT_04s0008g01420;VIT_04s0023g00690;VIT_05s0020g02360;VIT_07s0005g02390;VIT_07s0031g02160;VIT_07s0141g00040;VIT_07s0185g00130;VIT_08s0007g01780;VIT_08s0040g01270;VIT_08s0105g00340;VIT_11s0016g01780;VIT_11s0016g03180;VIT_12s0055g01130;VIT_12s0059g01650;VIT_13s0019g00070;VIT_13s0156g00060;VIT_14s0036g00370;VIT_14s0060g01580;VIT_14s0060g02070;VIT_16s0050g02570;VIT…
GO:0046854	biological_process	phosphatidylinositol phosphorylation	2290	6	20476	20	0.00449584	0.0197431	2.68245	VIT_00s0301g00050;VIT_01s0011g01800;VIT_11s0016g00360;VIT_12s0034g01790;VIT_18s0001g03820;VIT_18s0086g00710
GO:0007186	biological_process	G-protein coupled receptor signaling pathway	2290	4	20476	11	0.00450281	0.0197431	3.25145	VIT_03s0063g02480;VIT_04s0008g02040;VIT_07s0255g00100;VIT_18s0122g00990
GO:0000302	biological_process	response to reactive oxygen species	2290	4	20476	11	0.00450281	0.0197431	3.25145	VIT_08s0040g03150;VIT_17s0000g00090;VIT_18s0001g02470;VIT_18s0001g06370
GO:0061088	biological_process	regulation of sequestering of zinc ion	2290	4	20476	11	0.00450281	0.0197431	3.25145	VIT_06s0004g01110;VIT_13s0019g00020;VIT_15s0048g02520;VIT_18s0041g00090
GO:0042752	biological_process	regulation of circadian rhythm	2290	4	20476	11	0.00450281	0.0197431	3.25145	VIT_05s0049g00960;VIT_10s0042g00170;VIT_16s0050g01180;VIT_18s0001g05680
GO:0019904	molecular_function	protein domain specific binding	2290	4	20476	11	0.00450281	0.0197431	3.25145	VIT_00s0199g00190;VIT_01s0011g00620;VIT_07s0191g00090;VIT_18s0001g06330
GO:0050897	molecular_function	cobalt ion binding	2290	4	20476	11	0.00450281	0.0197431	3.25145	VIT_07s0151g00460;VIT_15s0046g03670;VIT_17s0000g00870;VIT_17s0000g05800
GO:0009742	biological_process	brassinosteroid mediated signaling pathway	2290	6	20476	20	0.00449584	0.0197431	2.68245	VIT_01s0182g00020;VIT_02s0012g01140;VIT_03s0038g03270;VIT_07s0031g01850;VIT_08s0007g01520;VIT_18s0001g00180
GO:0008283	biological_process	cell proliferation	2290	4	20476	11	0.00450281	0.0197431	3.25145	VIT_00s0299g00100;VIT_00s1328g00020;VIT_03s0088g00290;VIT_05s0020g01170
GO:0009867	biological_process	jasmonic acid mediated signaling pathway	2290	4	20476	11	0.00450281	0.0197431	3.25145	VIT_04s0008g01470;VIT_04s0008g05190;VIT_11s0016g04630;VIT_14s0006g00640
GO:0019706	molecular_function	protein-cysteine S-palmitoyltransferase activity	2290	7	20476	25	0.00453952	0.0197849	2.50362	VIT_01s0113g00420;VIT_01s0150g00350;VIT_03s0088g01260;VIT_07s0031g01960;VIT_11s0118g00470;VIT_14s0068g01530;VIT_17s0000g00800
GO:0000272	biological_process	polysaccharide catabolic process	2290	7	20476	25	0.00453952	0.0197849	2.50362	VIT_02s0012g00170;VIT_02s0025g01380;VIT_05s0077g00280;VIT_07s0005g00740;VIT_12s0035g02180;VIT_12s0059g01250;VIT_18s0001g14040
GO:0046916	biological_process	cellular transition metal ion homeostasis	2290	15	20476	71	0.00455201	0.0197849	1.88905	VIT_00s0187g00020;VIT_00s0194g00330;VIT_00s0259g00070;VIT_00s0259g00100;VIT_02s0025g03010;VIT_03s0038g02440;VIT_05s0020g02690;VIT_05s0077g01700;VIT_08s0040g02700;VIT_12s0055g00930;VIT_14s0060g02090;VIT_16s0098g00790;VIT_16s0098g00800;VIT_17s0000g01110;VIT_18s0001g04800
GO:0050662	molecular_function	coenzyme binding	2290	15	20476	71	0.00455201	0.0197849	1.88905	VIT_00s2240g00010;VIT_02s0025g01260;VIT_03s0017g00680;VIT_03s0038g00740;VIT_04s0044g01740;VIT_05s0020g04510;VIT_06s0004g02380;VIT_06s0004g07130;VIT_06s0061g01120;VIT_11s0037g00930;VIT_14s0030g02180;VIT_15s0048g01010;VIT_18s0122g00610;VIT_18s0122g00620;VIT_18s0122g00630
GO:0005871	cellular_component	kinesin complex	2290	13	20476	59	0.00473929	0.0205541	1.97016	VIT_02s0025g03480;VIT_03s0038g00350;VIT_03s0063g01120;VIT_04s0044g02020;VIT_05s0020g01200;VIT_05s0029g00400;VIT_07s0031g00130;VIT_08s0007g06820;VIT_09s0002g04480;VIT_11s0016g03960;VIT_13s0019g04750;VIT_14s0030g01360;VIT_14s0060g01570
GO:0048467	biological_process	gynoecium development	2290	2	20476	4	0.00512065	0.0210633	4.47074	VIT_04s0008g05430;VIT_07s0031g01180
GO:0004488	molecular_function	methylenetetrahydrofolate dehydrogenase (NADP+) activity	2290	2	20476	4	0.00512065	0.0210633	4.47074	VIT_06s0004g01160;VIT_07s0005g00070
GO:0046855	biological_process	inositol phosphate dephosphorylation	2290	2	20476	4	0.00512065	0.0210633	4.47074	VIT_01s0011g01800;VIT_02s0012g00550
GO:0004563	molecular_function	beta-N-acetylhexosaminidase activity	2290	2	20476	4	0.00512065	0.0210633	4.47074	VIT_00s0220g00180;VIT_00s0340g00040
GO:0072593	biological_process	reactive oxygen species metabolic process	2290	2	20476	4	0.00512065	0.0210633	4.47074	VIT_04s0008g02040;VIT_17s0000g05800
GO:0043622	biological_process	cortical microtubule organization	2290	2	20476	4	0.00512065	0.0210633	4.47074	VIT_07s0031g01180;VIT_17s0000g00360
GO:0004645	molecular_function	phosphorylase activity	2290	2	20476	4	0.00512065	0.0210633	4.47074	VIT_06s0004g06020;VIT_14s0108g01560
GO:0016851	molecular_function	magnesium chelatase activity	2290	2	20476	4	0.00512065	0.0210633	4.47074	VIT_06s0061g00010;VIT_08s0007g08540
GO:0051020	molecular_function	GTPase binding	2290	2	20476	4	0.00512065	0.0210633	4.47074	VIT_01s0011g04970;VIT_13s0074g00010
GO:0016780	molecular_function	phosphotransferase activity, for other substituted phosphate groups	2290	2	20476	4	0.00512065	0.0210633	4.47074	VIT_01s0010g00950;VIT_03s0038g02460
GO:0009881	molecular_function	photoreceptor activity	2290	2	20476	4	0.00512065	0.0210633	4.47074	VIT_07s0031g02560;VIT_12s0057g00980
GO:0010285	molecular_function	L,L-diaminopimelate aminotransferase activity	2290	2	20476	4	0.00512065	0.0210633	4.47074	VIT_03s0088g01040;VIT_03s0088g01060
GO:0008964	molecular_function	phosphoenolpyruvate carboxylase activity	2290	2	20476	4	0.00512065	0.0210633	4.47074	VIT_01s0011g02740;VIT_12s0028g02180
GO:0009695	biological_process	jasmonic acid biosynthetic process	2290	2	20476	4	0.00512065	0.0210633	4.47074	VIT_01s0010g02750;VIT_11s0016g01230
GO:0048440	biological_process	carpel development	2290	2	20476	4	0.00512065	0.0210633	4.47074	VIT_01s0011g00110;VIT_04s0008g05430
GO:0009773	biological_process	photosynthetic electron transport in photosystem I	2290	2	20476	4	0.00512065	0.0210633	4.47074	VIT_18s0164g00030;VIT_19s0015g01760
GO:0008235	molecular_function	metalloexopeptidase activity	2290	2	20476	4	0.00512065	0.0210633	4.47074	VIT_07s0031g00820;VIT_11s0037g00180
GO:0009584	biological_process	detection of visible light	2290	2	20476	4	0.00512065	0.0210633	4.47074	VIT_10s0003g02680;VIT_12s0057g00980
GO:0004352	molecular_function	glutamate dehydrogenase (NAD+) activity	2290	2	20476	4	0.00512065	0.0210633	4.47074	VIT_08s0007g07400;VIT_16s0039g02750
GO:0000285	molecular_function	1-phosphatidylinositol-3-phosphate 5-kinase activity	2290	2	20476	4	0.00512065	0.0210633	4.47074	VIT_11s0016g00360;VIT_18s0086g00710
GO:0004477	molecular_function	methenyltetrahydrofolate cyclohydrolase activity	2290	2	20476	4	0.00512065	0.0210633	4.47074	VIT_06s0004g01160;VIT_07s0005g00070
GO:0004128	molecular_function	cytochrome-b5 reductase activity, acting on NAD(P)H	2290	2	20476	4	0.00512065	0.0210633	4.47074	VIT_06s0009g01710;VIT_11s0016g04970
GO:0016604	cellular_component	nuclear body	2290	2	20476	4	0.00512065	0.0210633	4.47074	VIT_05s0049g00960;VIT_18s0001g05680
GO:0006552	biological_process	leucine catabolic process	2290	2	20476	4	0.00512065	0.0210633	4.47074	VIT_06s0004g03140;VIT_07s0151g00460
GO:0030870	cellular_component	Mre11 complex	2290	2	20476	4	0.00512065	0.0210633	4.47074	VIT_05s0029g00290;VIT_05s0029g00300
GO:0005200	molecular_function	structural constituent of cytoskeleton	2290	10	20476	42	0.00533645	0.0219058	2.12892	VIT_00s0373g00010;VIT_03s0088g00380;VIT_06s0004g00480;VIT_06s0009g02020;VIT_08s0007g01630;VIT_08s0040g00980;VIT_10s0003g05320;VIT_16s0050g00380;VIT_18s0001g08250;VIT_18s0001g14360
GO:0018105	biological_process	peptidyl-serine phosphorylation	2290	14	20476	66	0.00543603	0.0222687	1.89668	VIT_05s0049g00950;VIT_05s0049g01220;VIT_08s0007g08300;VIT_08s0040g01250;VIT_08s0058g01040;VIT_09s0070g00140;VIT_10s0003g01410;VIT_10s0116g01800;VIT_11s0016g00200;VIT_13s0067g02480;VIT_13s0074g00100;VIT_13s0175g00080;VIT_14s0036g00420;VIT_19s0090g00410
GO:0030244	biological_process	cellulose biosynthetic process	2290	17	20476	85	0.00547256	0.0223725	1.7883	VIT_00s0975g00020;VIT_02s0025g01750;VIT_02s0087g00170;VIT_03s0038g04250;VIT_04s0008g05220;VIT_05s0020g05050;VIT_05s0020g05060;VIT_05s0049g00050;VIT_05s0062g01320;VIT_07s0031g01180;VIT_07s0031g02060;VIT_12s0059g00960;VIT_13s0064g00890;VIT_18s0072g00370;VIT_18s0122g00120;VIT_19s0015g00710;VIT_19s0015g00730
GO:0006414	biological_process	translational elongation	2290	8	20476	31	0.00548857	0.022392	2.30748	VIT_06s0004g03220;VIT_06s0004g03240;VIT_06s0009g02410;VIT_07s0104g00600;VIT_08s0007g03620;VIT_08s0040g02330;VIT_15s0048g02610;VIT_18s0041g01900
GO:0016759	molecular_function	cellulose synthase activity	2290	12	20476	54	0.00560404	0.0228164	1.987	VIT_02s0025g01750;VIT_03s0038g04250;VIT_04s0008g05220;VIT_05s0020g05060;VIT_05s0049g00050;VIT_07s0031g02060;VIT_12s0059g00960;VIT_13s0064g00890;VIT_18s0072g00370;VIT_18s0122g00120;VIT_19s0015g00710;VIT_19s0015g00730
GO:0004427	molecular_function	inorganic diphosphatase activity	2290	5	20476	16	0.00576321	0.0233691	2.79421	VIT_08s0040g02470;VIT_09s0054g00700;VIT_10s0071g01200;VIT_14s0060g01280;VIT_15s0048g02390
GO:0008553	molecular_function	hydrogen-exporting ATPase activity, phosphorylative mechanism	2290	5	20476	16	0.00576321	0.0233691	2.79421	VIT_09s0002g00130;VIT_14s0066g02550;VIT_14s0108g00080;VIT_17s0000g00460;VIT_17s0000g05540
GO:0046686	biological_process	response to cadmium ion	2290	7	20476	26	0.00592429	0.0239736	2.40732	VIT_03s0017g01240;VIT_05s0020g01170;VIT_06s0004g06020;VIT_07s0031g01330;VIT_13s0019g03320;VIT_16s0050g01180;VIT_17s0000g00870
GO:0015693	biological_process	magnesium ion transport	2290	6	20476	21	0.00610167	0.0243716	2.55471	VIT_01s0011g00450;VIT_03s0091g01190;VIT_06s0009g03650;VIT_06s0061g01060;VIT_07s0141g00590;VIT_12s0035g00720
GO:0004180	molecular_function	carboxypeptidase activity	2290	9	20476	37	0.00610816	0.0243716	2.17496	VIT_01s0011g02000;VIT_01s0011g02030;VIT_01s0011g04910;VIT_03s0063g00860;VIT_08s0040g01140;VIT_11s0037g00740;VIT_13s0019g04030;VIT_13s0158g00080;VIT_18s0001g15550
[truncated: 1,500 more rows]
