# Supplementary material for: Genetic analysis of a white-to-red berry skin color reversion and its transcriptomic and metabolic consequences in grapevine (Vitis vinifera cv. ‘Moscatel Galego’)
Source: BMC Genomics. 2019 Dec 9;20:952. doi: 10.1186/s12864-019-6237-5 (PMC6902604; doi:10.1186/s12864-019-6237-5)
Supplement: Supplementary file 4 — Additional file 4. Gene Ontology Enrichment Analysis in up- and down-regulated genes (DESeq2) within RR vs WR comparison (FDR = < 0,05; Query Item> = 3). [file 12864_2019_6237_MOESM4_ESM.xlsx]

## Sheet: upregulated
Table. Gene Ontology Enrichment Analysis in up-regulated genes (DESeq2) within RR vs WR comparison (FDR=<0,05; Query Item>=3)
GO_ID	GO_Category	GO_Description	Query_Total	Query_Item	BG_Total	BG_Item	p_value	FDR	E_Score	Genes
GO:0061723	biological_process	glycophagy	3371	1	20476	1	0	0	6.07416	VIT_11s0037g00730
GO:0010385	molecular_function	double-stranded methylated DNA binding	3371	1	20476	1	0	0	6.07416	VIT_19s0014g01500
GO:2000693	biological_process	positive regulation of seed maturation	3371	1	20476	1	0	0	6.07416	VIT_07s0005g01450
GO:1990050	molecular_function	phosphatidic acid transporter activity	3371	1	20476	1	0	0	6.07416	VIT_06s0004g01810
GO:0010072	biological_process	primary shoot apical meristem specification	3371	1	20476	1	0	0	6.07416	VIT_04s0008g03250
GO:0022820	molecular_function	potassium ion symporter activity	3371	1	20476	1	0	0	6.07416	VIT_10s0003g04530
GO:0010073	biological_process	meristem maintenance	3371	1	20476	1	0	0	6.07416	VIT_04s0008g01170
GO:0043111	biological_process	replication fork arrest	3371	1	20476	1	0	0	6.07416	VIT_01s0010g01670
GO:0098808	molecular_function	mRNA cap binding	3371	1	20476	1	0	0	6.07416	VIT_00s0880g00020
GO:1903424	biological_process	fluoride transmembrane transport	3371	1	20476	1	0	0	6.07416	VIT_18s0001g03520
GO:0051091	biological_process	positive regulation of sequence-specific DNA binding transcription factor activity	3371	1	20476	1	0	0	6.07416	VIT_18s0001g07830
GO:1903425	molecular_function	fluoride transmembrane transporter activity	3371	1	20476	1	0	0	6.07416	VIT_18s0001g03520
GO:0051010	molecular_function	microtubule plus-end binding	3371	1	20476	1	0	0	6.07416	VIT_10s0116g00490
GO:0051014	biological_process	actin filament severing	3371	1	20476	1	0	0	6.07416	VIT_08s0007g08690
GO:0004712	molecular_function	protein serine/threonine/tyrosine kinase activity	3371	1	20476	1	0	0	6.07416	VIT_18s0001g03680
GO:0015039	molecular_function	NADPH-adrenodoxin reductase activity	3371	1	20476	1	0	0	6.07416	VIT_11s0016g03550
GO:0044154	biological_process	histone H3-K14 acetylation	3371	1	20476	1	0	0	6.07416	VIT_19s0014g01500
GO:0008444	molecular_function	CDP-diacylglycerol-glycerol-3-phosphate 3-phosphatidyltransferase activity	3371	1	20476	1	0	0	6.07416	VIT_13s0067g03440
GO:0030951	biological_process	establishment or maintenance of microtubule cytoskeleton polarity	3371	1	20476	1	0	0	6.07416	VIT_10s0116g00490
GO:0008135	molecular_function	translation factor activity, RNA binding	3371	1	20476	1	0	0	6.07416	VIT_18s0001g03100
GO:0001527	cellular_component	microfibril	3371	1	20476	1	0	0	6.07416	VIT_11s0052g01370
GO:0030643	biological_process	cellular phosphate ion homeostasis	3371	1	20476	1	0	0	6.07416	VIT_14s0068g01500
GO:0016653	molecular_function	oxidoreductase activity, acting on NAD(P)H, heme protein as acceptor	3371	1	20476	1	0	0	6.07416	VIT_19s0015g01340
GO:1900424	biological_process	regulation of defense response to bacterium	3371	1	20476	1	0	0	6.07416	VIT_14s0030g01440
GO:0071435	biological_process	potassium ion export	3371	1	20476	1	0	0	6.07416	VIT_18s0001g05530
GO:0071479	biological_process	cellular response to ionizing radiation	3371	1	20476	1	0	0	6.07416	VIT_14s0060g02120
GO:0034063	biological_process	stress granule assembly	3371	2	20476	2	0	0	6.07416	VIT_09s0002g01560;VIT_19s0090g00300
GO:0016072	biological_process	rRNA metabolic process	3371	1	20476	1	0	0	6.07416	VIT_07s0031g01750
GO:0016035	cellular_component	zeta DNA polymerase complex	3371	1	20476	1	0	0	6.07416	VIT_14s0128g00840
GO:0006562	biological_process	proline catabolic process	3371	1	20476	1	0	0	6.07416	VIT_14s0083g00520
GO:0009718	biological_process	anthocyanin-containing compound biosynthetic process	3371	2	20476	2	0	0	6.07416	VIT_02s0025g04720;VIT_11s0052g00170
GO:0006212	biological_process	uracil catabolic process	3371	1	20476	1	0	0	6.07416	VIT_03s0017g00550
GO:0006297	biological_process	nucleotide-excision repair, DNA gap filling	3371	2	20476	2	0	0	6.07416	VIT_06s0061g01610;VIT_14s0128g00820
GO:0035371	cellular_component	microtubule plus-end	3371	1	20476	1	0	0	6.07416	VIT_10s0116g00490
GO:0035061	cellular_component	interchromatin granule	3371	1	20476	1	0	0	6.07416	VIT_14s0060g02290
GO:0036455	molecular_function	iron-sulfur transferase activity	3371	1	20476	1	0	0	6.07416	VIT_01s0127g00450
GO:0010155	biological_process	regulation of proton transport	3371	1	20476	1	0	0	6.07416	VIT_19s0014g02640
GO:0043546	molecular_function	molybdopterin cofactor binding	3371	1	20476	1	0	0	6.07416	VIT_18s0001g03910
GO:0003837	molecular_function	beta-ureidopropionase activity	3371	1	20476	1	0	0	6.07416	VIT_03s0017g00550
GO:0000375	biological_process	RNA splicing, via transesterification reactions	3371	3	20476	3	0	0	6.07416	VIT_03s0038g00010;VIT_05s0049g01040;VIT_09s0054g01810
GO:0051176	biological_process	positive regulation of sulfur metabolic process	3371	1	20476	1	0	0	6.07416	VIT_01s0137g00670
GO:0015152	molecular_function	glucose-6-phosphate transmembrane transporter activity	3371	1	20476	1	0	0	6.07416	VIT_19s0177g00300
GO:0051177	biological_process	meiotic sister chromatid cohesion	3371	1	20476	1	0	0	6.07416	VIT_14s0108g01680
GO:0019428	biological_process	allantoin biosynthetic process	3371	1	20476	1	0	0	6.07416	VIT_13s0073g00250
GO:0005991	biological_process	trehalose metabolic process	3371	1	20476	1	0	0	6.07416	VIT_02s0025g02170
GO:0005993	biological_process	trehalose catabolic process	3371	1	20476	1	0	0	6.07416	VIT_02s0025g02170
GO:0048232	biological_process	male gamete generation	3371	1	20476	1	0	0	6.07416	VIT_11s0016g01390
GO:0048589	biological_process	developmental growth	3371	1	20476	1	0	0	6.07416	VIT_18s0001g01800
GO:0004839	molecular_function	ubiquitin activating enzyme activity	3371	2	20476	2	0	0	6.07416	VIT_06s0004g07060;VIT_08s0058g00320
GO:1904812	biological_process	rRNA acetylation involved in maturation of SSU-rRNA	3371	1	20476	1	0	0	6.07416	VIT_07s0031g01750
GO:0008296	molecular_function	3-5-exodeoxyribonuclease activity	3371	1	20476	1	0	0	6.07416	VIT_14s0128g00820
GO:0045004	biological_process	DNA replication proofreading	3371	2	20476	2	0	0	6.07416	VIT_06s0061g01610;VIT_14s0128g00820
GO:0031570	biological_process	DNA integrity checkpoint	3371	1	20476	1	0	0	6.07416	VIT_18s0001g13660
GO:0034455	cellular_component	t-UTP complex	3371	2	20476	2	0	0	6.07416	VIT_16s0013g01520;VIT_16s0013g01530
GO:0016422	molecular_function	mRNA (2-O-methyladenosine-N6-)-methyltransferase activity	3371	1	20476	1	0	0	6.07416	VIT_02s0025g02400
GO:0060964	biological_process	regulation of gene silencing by miRNA	3371	1	20476	1	0	0	6.07416	VIT_15s0048g01340
GO:0031538	biological_process	negative regulation of anthocyanin metabolic process	3371	1	20476	1	0	0	6.07416	VIT_13s0019g00590
GO:0042353	biological_process	fucose biosynthetic process	3371	1	20476	1	0	0	6.07416	VIT_07s0005g04420
GO:0009299	biological_process	mRNA transcription	3371	1	20476	1	0	0	6.07416	VIT_11s0052g00030
GO:0090544	cellular_component	BAF-type complex	3371	1	20476	1	0	0	6.07416	VIT_05s0020g04520
GO:0006065	biological_process	UDP-glucuronate biosynthetic process	3371	3	20476	3	0	0	6.07416	VIT_01s0011g00690;VIT_14s0108g01590;VIT_17s0000g06960
GO:0043971	biological_process	histone H3-K18 acetylation	3371	1	20476	1	0	0	6.07416	VIT_19s0014g01500
GO:0043972	biological_process	histone H3-K23 acetylation	3371	1	20476	1	0	0	6.07416	VIT_19s0014g01500
GO:0047974	molecular_function	guanosine deaminase activity	3371	1	20476	1	0	0	6.07416	VIT_14s0030g01610
GO:0010271	biological_process	regulation of chlorophyll catabolic process	3371	1	20476	1	0	0	6.07416	VIT_12s0057g00690
GO:0003952	molecular_function	NAD+ synthase (glutamine-hydrolyzing) activity	3371	1	20476	1	0	0	6.07416	VIT_02s0025g02150
GO:0010508	biological_process	positive regulation of autophagy	3371	1	20476	1	0	0	6.07416	VIT_18s0001g04540
GO:0003994	molecular_function	aconitate hydratase activity	3371	2	20476	2	0	0	6.07416	VIT_00s0264g00030;VIT_12s0059g02150
GO:0043625	cellular_component	delta DNA polymerase complex	3371	2	20476	2	0	0	6.07416	VIT_14s0128g00820;VIT_16s0039g00730
GO:1990258	biological_process	histone glutamine methylation	3371	1	20476	1	0	0	6.07416	VIT_16s0050g00880
GO:2000232	biological_process	regulation of rRNA processing	3371	1	20476	1	0	0	6.07416	VIT_14s0066g00640
GO:1990259	molecular_function	histone-glutamine methyltransferase activity	3371	1	20476	1	0	0	6.07416	VIT_16s0050g00880
GO:0080146	molecular_function	L-cysteine desulfhydrase activity	3371	1	20476	1	0	0	6.07416	VIT_07s0005g02640
GO:0000494	biological_process	box C/D snoRNA 3-end processing	3371	1	20476	1	0	0	6.07416	VIT_16s0050g00880
GO:0000495	biological_process	box H/ACA snoRNA 3-end processing	3371	1	20476	1	0	0	6.07416	VIT_08s0007g00190
GO:0015812	biological_process	gamma-aminobutyric acid transport	3371	1	20476	1	0	0	6.07416	VIT_01s0011g04210
GO:0070361	molecular_function	mitochondrial light strand promoter anti-sense binding	3371	1	20476	1	0	0	6.07416	VIT_14s0060g01230
GO:0000186	biological_process	activation of MAPKK activity	3371	1	20476	1	0	0	6.07416	VIT_14s0030g01440
GO:0007029	biological_process	endoplasmic reticulum organization	3371	1	20476	1	0	0	6.07416	VIT_05s0020g03160
GO:0033262	biological_process	regulation of nuclear cell cycle DNA replication	3371	1	20476	1	0	0	6.07416	VIT_01s0010g01670
GO:0048312	biological_process	intracellular distribution of mitochondria	3371	1	20476	1	0	0	6.07416	VIT_13s0064g01350
GO:0044318	molecular_function	L-aspartate:fumarate oxidoreductase activity	3371	1	20476	1	0	0	6.07416	VIT_14s0066g01240
GO:0004649	molecular_function	poly(ADP-ribose) glycohydrolase activity	3371	1	20476	1	0	0	6.07416	VIT_05s0094g01470
GO:0004337	molecular_function	geranyltranstransferase activity	3371	1	20476	1	0	0	6.07416	VIT_19s0015g01010
GO:0046785	biological_process	microtubule polymerization	3371	1	20476	1	0	0	6.07416	VIT_10s0116g00490
GO:0009916	molecular_function	alternative oxidase activity	3371	4	20476	4	0	0	6.07416	VIT_00s0399g00060;VIT_02s0033g01380;VIT_02s0033g01400;VIT_12s0142g00430
GO:0046475	biological_process	glycerophospholipid catabolic process	3371	1	20476	1	0	0	6.07416	VIT_14s0068g01500
GO:0006493	biological_process	protein O-linked glycosylation	3371	1	20476	1	0	0	6.07416	VIT_04s0043g00760
GO:0002183	biological_process	cytoplasmic translational initiation	3371	1	20476	1	0	0	6.07416	VIT_14s0068g00220
GO:0010971	biological_process	positive regulation of G2/M transition of mitotic cell cycle	3371	2	20476	2	0	0	6.07416	VIT_13s0067g02250;VIT_14s0171g00270
GO:0042167	biological_process	heme catabolic process	3371	1	20476	1	0	0	6.07416	VIT_11s0016g05300
GO:0002101	biological_process	tRNA wobble cytosine modification	3371	1	20476	1	0	0	6.07416	VIT_07s0031g01750
GO:0006101	biological_process	citrate metabolic process	3371	3	20476	3	0	0	6.07416	VIT_00s0264g00030;VIT_12s0059g02150;VIT_13s0156g00180
GO:0006109	biological_process	regulation of carbohydrate metabolic process	3371	1	20476	1	0	0	6.07416	VIT_16s0098g01400
GO:1902476	biological_process	chloride transmembrane transport	3371	1	20476	1	0	0	6.07416	VIT_10s0003g04530
GO:0000802	cellular_component	transverse filament	3371	1	20476	1	0	0	6.07416	VIT_18s0001g05600
GO:0043162	biological_process	ubiquitin-dependent protein catabolic process via the multivesicular body sorting pathway	3371	1	20476	1	0	0	6.07416	VIT_16s0050g02450
GO:0061157	biological_process	mRNA destabilization	3371	1	20476	1	0	0	6.07416	VIT_04s0008g00610
GO:0007141	biological_process	male meiosis I	3371	1	20476	1	0	0	6.07416	VIT_11s0016g01390
GO:0033611	biological_process	oxalate catabolic process	3371	1	20476	1	0	0	6.07416	VIT_16s0050g00390
GO:1903705	biological_process	positive regulation of production of siRNA involved in RNA interference	3371	1	20476	1	0	0	6.07416	VIT_15s0048g01340
GO:0051604	biological_process	protein maturation	3371	1	20476	1	0	0	6.07416	VIT_08s0007g03330
GO:0033699	molecular_function	DNA 5-adenosine monophosphate hydrolase activity	3371	1	20476	1	0	0	6.07416	VIT_08s0217g00110
GO:0048700	biological_process	acquisition of desiccation tolerance in seed	3371	1	20476	1	0	0	6.07416	VIT_18s0001g13660
GO:0070407	biological_process	oxidation-dependent protein catabolic process	3371	1	20476	1	0	0	6.07416	VIT_14s0060g01230
GO:0019628	biological_process	urate catabolic process	3371	1	20476	1	0	0	6.07416	VIT_13s0073g00250
GO:0019354	biological_process	siroheme biosynthetic process	3371	1	20476	1	0	0	6.07416	VIT_13s0064g01470
GO:0033388	biological_process	putrescine biosynthetic process from arginine	3371	1	20476	1	0	0	6.07416	VIT_03s0038g00760
GO:0019358	biological_process	nicotinate nucleotide salvage	3371	1	20476	1	0	0	6.07416	VIT_07s0031g00460
GO:0008763	molecular_function	UDP-N-acetylmuramate-L-alanine ligase activity	3371	1	20476	1	0	0	6.07416	VIT_16s0050g01080
GO:0048476	cellular_component	Holliday junction resolvase complex	3371	1	20476	1	0	0	6.07416	VIT_13s0019g01290
GO:0001530	molecular_function	lipopolysaccharide binding	3371	1	20476	1	0	0	6.07416	VIT_12s0059g01680
GO:0048478	biological_process	replication fork protection	3371	1	20476	1	0	0	6.07416	VIT_01s0010g01670
GO:0004142	molecular_function	diacylglycerol cholinephosphotransferase activity	3371	1	20476	1	0	0	6.07416	VIT_09s0002g06990
GO:0004419	molecular_function	hydroxymethylglutaryl-CoA lyase activity	3371	1	20476	1	0	0	6.07416	VIT_06s0009g02640
GO:0004148	molecular_function	dihydrolipoyl dehydrogenase activity	3371	1	20476	1	0	0	6.07416	VIT_05s0020g00380
GO:0004108	molecular_function	citrate (Si)-synthase activity	3371	1	20476	1	0	0	6.07416	VIT_13s0156g00180
GO:0008108	molecular_function	UDP-glucose:hexose-1-phosphate uridylyltransferase activity	3371	1	20476	1	0	0	6.07416	VIT_08s0007g07430
GO:0016040	molecular_function	glutamate synthase (NADH) activity	3371	1	20476	1	0	0	6.07416	VIT_16s0098g00290
GO:0060586	biological_process	multicellular organismal iron ion homeostasis	3371	1	20476	1	0	0	6.07416	VIT_17s0000g03440
GO:0046827	biological_process	positive regulation of protein export from nucleus	3371	1	20476	1	0	0	6.07416	VIT_09s0002g04830
GO:0006809	biological_process	nitric oxide biosynthetic process	3371	1	20476	1	0	0	6.07416	VIT_18s0001g03910
GO:0072718	biological_process	response to cisplatin	3371	1	20476	1	0	0	6.07416	VIT_18s0001g13660
GO:0032775	biological_process	DNA methylation on adenine	3371	1	20476	1	0	0	6.07416	VIT_18s0001g11990
GO:0010476	biological_process	gibberellin mediated signaling pathway	3371	1	20476	1	0	0	6.07416	VIT_07s0104g00930
GO:1990188	molecular_function	euchromatin binding	3371	1	20476	1	0	0	6.07416	VIT_18s0001g09710
GO:0047205	molecular_function	quinate O-hydroxycinnamoyltransferase activity	3371	1	20476	1	0	0	6.07416	VIT_09s0018g01190
GO:0051723	molecular_function	protein methylesterase activity	3371	1	20476	1	0	0	6.07416	VIT_18s0001g05770
GO:0051724	molecular_function	NAD transporter activity	3371	1	20476	1	0	0	6.07416	VIT_07s0005g00950
GO:0015700	biological_process	arsenite transport	3371	1	20476	1	0	0	6.07416	VIT_04s0008g04180
GO:1903826	biological_process	arginine transmembrane transport	3371	1	20476	1	0	0	6.07416	VIT_01s0011g04210
GO:0000075	biological_process	cell cycle checkpoint	3371	1	20476	1	0	0	6.07416	VIT_14s0060g02120
GO:0051499	molecular_function	D-aminoacyl-tRNA deacylase activity	3371	1	20476	1	0	0	6.07416	VIT_17s0000g04890
GO:0045943	biological_process	positive regulation of transcription from RNA polymerase I promoter	3371	2	20476	2	0	0	6.07416	VIT_16s0013g01520;VIT_16s0013g01530
GO:0048281	biological_process	inflorescence morphogenesis	3371	1	20476	1	0	0	6.07416	VIT_14s0083g00960
GO:0004846	molecular_function	urate oxidase activity	3371	1	20476	1	0	0	6.07416	VIT_13s0073g00250
GO:0004532	molecular_function	exoribonuclease activity	3371	1	20476	1	0	0	6.07416	VIT_02s0087g00390
GO:0004573	molecular_function	mannosyl-oligosaccharide glucosidase activity	3371	1	20476	1	0	0	6.07416	VIT_01s0010g03300
GO:0008808	molecular_function	cardiolipin synthase activity	3371	1	20476	1	0	0	6.07416	VIT_10s0116g00860
GO:0005697	cellular_component	telomerase holoenzyme complex	3371	3	20476	3	0	0	6.07416	VIT_00s0527g00010;VIT_06s0009g03330;VIT_08s0007g05250
GO:0030732	molecular_function	methionine S-methyltransferase activity	3371	1	20476	1	0	0	6.07416	VIT_12s0035g01920
GO:0071561	cellular_component	nucleus-vacuole junction	3371	1	20476	1	0	0	6.07416	VIT_11s0016g03000
GO:0070134	biological_process	positive regulation of mitochondrial translational initiation	3371	1	20476	1	0	0	6.07416	VIT_11s0065g00380
GO:0030155	biological_process	regulation of cell adhesion	3371	1	20476	1	0	0	6.07416	VIT_08s0007g01710
GO:0060623	biological_process	regulation of chromosome condensation	3371	1	20476	1	0	0	6.07416	VIT_00s0370g00050
GO:0009808	biological_process	lignin metabolic process	3371	1	20476	1	0	0	6.07416	VIT_06s0004g08150
GO:0006612	biological_process	protein targeting to membrane	3371	1	20476	1	0	0	6.07416	VIT_00s0215g00030
GO:0006657	biological_process	CDP-choline pathway	3371	1	20476	1	0	0	6.07416	VIT_09s0002g06990
GO:0006348	biological_process	chromatin silencing at telomere	3371	1	20476	1	0	0	6.07416	VIT_11s0016g02620
GO:0006076	biological_process	(1->3)-beta-D-glucan catabolic process	3371	1	20476	1	0	0	6.07416	VIT_14s0083g00340
GO:1990883	molecular_function	rRNA cytidine N-acetyltransferase activity	3371	1	20476	1	0	0	6.07416	VIT_07s0031g01750
GO:0032586	cellular_component	protein storage vacuole membrane	3371	1	20476	1	0	0	6.07416	VIT_08s0040g02800
GO:0032504	biological_process	multicellular organism reproduction	3371	1	20476	1	0	0	6.07416	VIT_03s0038g02970
GO:0050265	molecular_function	RNA uridylyltransferase activity	3371	1	20476	1	0	0	6.07416	VIT_15s0048g01340
GO:0032509	biological_process	endosome transport via multivesicular body sorting pathway	3371	1	20476	1	0	0	6.07416	VIT_02s0012g01790
GO:0017168	molecular_function	5-oxoprolinase (ATP-hydrolyzing) activity	3371	1	20476	1	0	0	6.07416	VIT_08s0007g00060
GO:0098789	biological_process	pre-mRNA cleavage required for polyadenylation	3371	1	20476	1	0	0	6.07416	VIT_18s0001g01800
GO:0070682	biological_process	proteasome regulatory particle assembly	3371	1	20476	1	0	0	6.07416	VIT_19s0014g02210
GO:0007389	biological_process	pattern specification process	3371	1	20476	1	0	0	6.07416	VIT_13s0019g04380
GO:0000466	biological_process	maturation of 5.8S rRNA from tricistronic rRNA transcript (SSU-rRNA, 5.8S rRNA, LSU-rRNA)	3371	4	20476	4	0	0	6.07416	VIT_00s0227g00060;VIT_03s0038g04610;VIT_14s0066g00640;VIT_14s0068g00410
GO:0070601	biological_process	centromeric sister chromatid cohesion	3371	1	20476	1	0	0	6.07416	VIT_00s0220g00080
GO:0070919	biological_process	production of siRNA involved in chromatin silencing by small RNA	3371	1	20476	1	0	0	6.07416	VIT_06s0004g02810
GO:0018126	biological_process	protein hydroxylation	3371	1	20476	1	0	0	6.07416	VIT_07s0005g00160
GO:0005771	cellular_component	multivesicular body	3371	1	20476	1	0	0	6.07416	VIT_19s0090g01240
GO:0044090	biological_process	positive regulation of vacuole organization	3371	1	20476	1	0	0	6.07416	VIT_11s0052g00170
GO:0004657	molecular_function	proline dehydrogenase activity	3371	1	20476	1	0	0	6.07416	VIT_14s0083g00520
GO:0004343	molecular_function	glucosamine 6-phosphate N-acetyltransferase activity	3371	1	20476	1	0	0	6.07416	VIT_08s0007g03320
GO:0045486	molecular_function	naringenin 3-dioxygenase activity	3371	2	20476	2	0	0	6.07416	VIT_04s0023g03370;VIT_18s0001g14310
GO:0048096	biological_process	chromatin-mediated maintenance of transcription	3371	2	20476	2	0	0	6.07416	VIT_10s0003g00510;VIT_19s0014g01870
GO:0004619	molecular_function	phosphoglycerate mutase activity	3371	2	20476	2	0	0	6.07416	VIT_08s0056g00200;VIT_18s0001g05060
GO:0071917	molecular_function	triose-phosphate transmembrane transporter activity	3371	1	20476	1	0	0	6.07416	VIT_19s0177g00300
GO:0012510	cellular_component	trans-Golgi network transport vesicle membrane	3371	1	20476	1	0	0	6.07416	VIT_14s0030g01440
GO:0030586	molecular_function	[methionine synthase] reductase activity	3371	1	20476	1	0	0	6.07416	VIT_11s0052g00880
GO:0016598	biological_process	protein arginylation	3371	1	20476	1	0	0	6.07416	VIT_13s0067g00600
GO:0071021	cellular_component	U2-type post-spliceosomal complex	3371	1	20476	1	0	0	6.07416	VIT_07s0151g01010
GO:0009963	biological_process	positive regulation of flavonoid biosynthetic process	3371	1	20476	1	0	0	6.07416	VIT_09s0018g01190
GO:0006772	biological_process	thiamine metabolic process	3371	1	20476	1	0	0	6.07416	VIT_07s0005g00210
GO:0042759	biological_process	long-chain fatty acid biosynthetic process	3371	1	20476	1	0	0	6.07416	VIT_09s0002g06970
GO:0006420	biological_process	arginyl-tRNA aminoacylation	3371	1	20476	1	0	0	6.07416	VIT_11s0016g02990
GO:0006778	biological_process	porphyrin-containing compound metabolic process	3371	1	20476	1	0	0	6.07416	VIT_07s0005g00140
GO:0042407	biological_process	cristae formation	3371	1	20476	1	0	0	6.07416	VIT_06s0004g05030
GO:0002191	biological_process	cap-dependent translational initiation	3371	1	20476	1	0	0	6.07416	VIT_00s0880g00020
GO:0032933	biological_process	SREBP signaling pathway	3371	1	20476	1	0	0	6.07416	VIT_01s0011g00540
GO:0006154	biological_process	adenosine catabolic process	3371	1	20476	1	0	0	6.07416	VIT_10s0116g00820
GO:0050342	molecular_function	tocopherol O-methyltransferase activity	3371	1	20476	1	0	0	6.07416	VIT_16s0039g01410
GO:0097249	cellular_component	mitochondrial respiratory chain supercomplex	3371	3	20476	3	0	0	6.07416	VIT_05s0077g02320;VIT_13s0067g02300;VIT_14s0060g02300
GO:0047750	molecular_function	cholestenol delta-isomerase activity	3371	1	20476	1	0	0	6.07416	VIT_06s0004g02100
GO:2000630	biological_process	positive regulation of miRNA metabolic process	3371	1	20476	1	0	0	6.07416	VIT_12s0059g00260
GO:0036396	cellular_component	MIS complex	3371	1	20476	1	0	0	6.07416	VIT_02s0025g02400
GO:0010366	biological_process	negative regulation of ethylene biosynthetic process	3371	1	20476	1	0	0	6.07416	VIT_09s0002g05250
GO:0010326	molecular_function	methionine-oxo-acid transaminase activity	3371	1	20476	1	0	0	6.07416	VIT_09s0002g05250
GO:2000636	biological_process	positive regulation of primary miRNA processing	3371	1	20476	1	0	0	6.07416	VIT_12s0059g00260
GO:1990074	biological_process	polyuridylation-dependent mRNA catabolic process	3371	1	20476	1	0	0	6.07416	VIT_18s0001g03370
GO:0061709	biological_process	reticulophagy	3371	1	20476	1	0	0	6.07416	VIT_11s0037g00730
GO:0032049	biological_process	cardiolipin biosynthetic process	3371	1	20476	1	0	0	6.07416	VIT_10s0116g00860
GO:0047172	molecular_function	shikimate O-hydroxycinnamoyltransferase activity	3371	1	20476	1	0	0	6.07416	VIT_09s0018g01190
GO:0043487	biological_process	regulation of RNA stability	3371	3	20476	3	0	0	6.07416	VIT_00s0527g00010;VIT_06s0009g03330;VIT_08s0007g05250
GO:0000813	cellular_component	ESCRT I complex	3371	2	20476	2	0	0	6.07416	VIT_00s0404g00080;VIT_16s0050g02450
GO:0019941	biological_process	modification-dependent protein catabolic process	3371	2	20476	2	0	0	6.07416	VIT_06s0004g07060;VIT_08s0058g00320
GO:0051697	biological_process	protein delipidation	3371	1	20476	1	0	0	6.07416	VIT_00s0215g00030
GO:0070412	molecular_function	R-SMAD binding	3371	1	20476	1	0	0	6.07416	VIT_09s0002g04830
GO:1903409	biological_process	reactive oxygen species biosynthetic process	3371	1	20476	1	0	0	6.07416	VIT_12s0059g01680
GO:0044794	biological_process	positive regulation by host of viral process	3371	1	20476	1	0	0	6.07416	VIT_08s0040g02090
GO:0033044	biological_process	regulation of chromosome organization	3371	1	20476	1	0	0	6.07416	VIT_03s0038g02970
GO:0008734	molecular_function	L-aspartate oxidase activity	3371	1	20476	1	0	0	6.07416	VIT_14s0066g01240
GO:0048444	biological_process	floral organ morphogenesis	3371	1	20476	1	0	0	6.07416	VIT_07s0104g00930
GO:0004422	molecular_function	hypoxanthine phosphoribosyltransferase activity	3371	1	20476	1	0	0	6.07416	VIT_18s0001g02520
GO:0030975	molecular_function	thiamine binding	3371	1	20476	1	0	0	6.07416	VIT_07s0005g00210
GO:0070062	cellular_component	extracellular exosome	3371	1	20476	1	0	0	6.07416	VIT_17s0000g07350
GO:0052033	biological_process	pathogen-associated molecular pattern dependent induction by symbiont of host innate immune response	3371	1	20476	1	0	0	6.07416	VIT_04s0008g05820
GO:0042565	cellular_component	RNA nuclear export complex	3371	1	20476	1	0	0	6.07416	VIT_14s0030g01250
GO:0097361	cellular_component	CIA complex	3371	1	20476	1	0	0	6.07416	VIT_08s0007g03360
GO:0090480	biological_process	purine nucleotide-sugar transmembrane transport	3371	1	20476	1	0	0	6.07416	VIT_18s0122g00090
GO:0010793	biological_process	regulation of mRNA export from nucleus	3371	1	20476	1	0	0	6.07416	VIT_07s0104g00230
GO:0010440	biological_process	stomatal lineage progression	3371	1	20476	1	0	0	6.07416	VIT_13s0067g01270
GO:0032434	biological_process	regulation of proteasomal ubiquitin-dependent protein catabolic process	3371	1	20476	1	0	0	6.07416	VIT_02s0025g00390
GO:1901137	biological_process	carbohydrate derivative biosynthetic process	3371	1	20476	1	0	0	6.07416	VIT_13s0064g00050
GO:0010485	molecular_function	H4 histone acetyltransferase activity	3371	1	20476	1	0	0	6.07416	VIT_11s0016g02620
GO:0047874	molecular_function	dolichyldiphosphatase activity	3371	1	20476	1	0	0	6.07416	VIT_08s0040g02280
GO:0010447	biological_process	response to acidic pH	3371	1	20476	1	0	0	6.07416	VIT_18s0072g00840
GO:0080040	biological_process	positive regulation of cellular response to phosphate starvation	3371	1	20476	1	0	0	6.07416	VIT_08s0007g07430
GO:2000488	biological_process	positive regulation of brassinosteroid biosynthetic process	3371	1	20476	1	0	0	6.07416	VIT_01s0011g03720
GO:0000978	molecular_function	RNA polymerase II core promoter proximal region sequence-specific DNA binding	3371	2	20476	2	0	0	6.07416	VIT_01s0011g02970;VIT_01s0011g02980
GO:0033746	molecular_function	histone demethylase activity (H3-R2 specific)	3371	1	20476	1	0	0	6.07416	VIT_17s0000g08880
GO:0033749	molecular_function	histone demethylase activity (H4-R3 specific)	3371	1	20476	1	0	0	6.07416	VIT_17s0000g08880
GO:0015485	molecular_function	cholesterol binding	3371	1	20476	1	0	0	6.07416	VIT_01s0011g00540
GO:0004851	molecular_function	uroporphyrin-III C-methyltransferase activity	3371	1	20476	1	0	0	6.07416	VIT_13s0064g01470
GO:0004814	molecular_function	arginine-tRNA ligase activity	3371	1	20476	1	0	0	6.07416	VIT_11s0016g02990
GO:0001934	biological_process	positive regulation of protein phosphorylation	3371	1	20476	1	0	0	6.07416	VIT_11s0037g00730
GO:1900871	biological_process	chloroplast mRNA modification	3371	1	20476	1	0	0	6.07416	VIT_08s0056g01170
GO:0004588	molecular_function	orotate phosphoribosyltransferase activity	3371	1	20476	1	0	0	6.07416	VIT_13s0139g00170
GO:0048257	molecular_function	3-flap endonuclease activity	3371	1	20476	1	0	0	6.07416	VIT_13s0019g01290
GO:0045337	biological_process	farnesyl diphosphate biosynthetic process	3371	1	20476	1	0	0	6.07416	VIT_19s0015g01010
GO:0016710	molecular_function	trans-cinnamate 4-monooxygenase activity	3371	1	20476	1	0	0	6.07416	VIT_06s0004g08150
GO:0034470	biological_process	ncRNA processing	3371	1	20476	1	0	0	6.07416	VIT_07s0031g01750
GO:0034477	biological_process	U6 snRNA 3-end processing	3371	1	20476	1	0	0	6.07416	VIT_16s0039g02680
GO:0016487	biological_process	farnesol metabolic process	3371	1	20476	1	0	0	6.07416	VIT_18s0001g10720
GO:0016174	molecular_function	NAD(P)H oxidase activity	3371	1	20476	1	0	0	6.07416	VIT_14s0060g02320
GO:0006971	biological_process	hypotonic response	3371	1	20476	1	0	0	6.07416	VIT_07s0005g01450
GO:0006972	biological_process	hyperosmotic response	3371	1	20476	1	0	0	6.07416	VIT_11s0016g03870
GO:0009814	biological_process	defense response, incompatible interaction	3371	1	20476	1	0	0	6.07416	VIT_19s0090g01240
GO:0032592	cellular_component	integral component of mitochondrial membrane	3371	1	20476	1	0	0	6.07416	VIT_06s0061g01020
GO:1901527	biological_process	abscisic acid-activated signaling pathway involved in stomatal movement	3371	1	20476	1	0	0	6.07416	VIT_07s0005g04460
GO:0090296	biological_process	regulation of mitochondrial DNA replication	3371	1	20476	1	0	0	6.07416	VIT_14s0060g01230
GO:0035436	biological_process	triose phosphate transmembrane transport	3371	1	20476	1	0	0	6.07416	VIT_19s0177g00300
GO:0006007	biological_process	glucose catabolic process	3371	1	20476	1	0	0	6.07416	VIT_08s0056g00200
GO:0050589	molecular_function	leucocyanidin oxygenase activity	3371	1	20476	1	0	0	6.07416	VIT_02s0025g04720
GO:0003972	molecular_function	RNA ligase (ATP) activity	3371	1	20476	1	0	0	6.07416	VIT_06s0004g03300
GO:0032204	biological_process	regulation of telomere maintenance	3371	1	20476	1	0	0	6.07416	VIT_03s0038g02970
GO:0010569	biological_process	regulation of double-strand break repair via homologous recombination	3371	1	20476	1	0	0	6.07416	VIT_14s0068g02130
GO:0010214	biological_process	seed coat development	3371	2	20476	2	0	0	6.07416	VIT_16s0050g00390;VIT_18s0041g01880
GO:0003938	molecular_function	IMP dehydrogenase activity	3371	1	20476	1	0	0	6.07416	VIT_19s0085g00820
GO:0003979	molecular_function	UDP-glucose 6-dehydrogenase activity	3371	3	20476	3	0	0	6.07416	VIT_01s0011g00690;VIT_14s0108g01590;VIT_17s0000g06960
GO:0043021	molecular_function	ribonucleoprotein complex binding	3371	6	20476	6	0	0	6.07416	VIT_00s0227g00060;VIT_00s0527g00010;VIT_06s0009g03330;VIT_08s0007g05250;VIT_14s0066g00640;VIT_14s0068g00410
GO:0018444	cellular_component	translation release factor complex	3371	1	20476	1	0	0	6.07416	VIT_17s0000g02860
GO:1903338	biological_process	regulation of cell wall organization or biogenesis	3371	1	20476	1	0	0	6.07416	VIT_18s0041g01880
GO:0033204	molecular_function	ribonuclease P RNA binding	3371	1	20476	1	0	0	6.07416	VIT_08s0040g02410
GO:2001253	biological_process	regulation of histone H3-K36 trimethylation	3371	1	20476	1	0	0	6.07416	VIT_07s0104g00230
GO:0008310	molecular_function	single-stranded DNA 3-5 exodeoxyribonuclease activity	3371	1	20476	1	0	0	6.07416	VIT_06s0061g01610
GO:0045181	molecular_function	glutamate synthase activity, NAD(P)H as acceptor	3371	1	20476	1	0	0	6.07416	VIT_16s0098g00290
GO:0004354	molecular_function	glutamate dehydrogenase (NADP+) activity	3371	1	20476	1	0	0	6.07416	VIT_09s0002g02530
GO:0071922	biological_process	regulation of cohesin localization to chromatin	3371	1	20476	1	0	0	6.07416	VIT_00s0370g00050
GO:0048025	biological_process	negative regulation of mRNA splicing, via spliceosome	3371	2	20476	2	0	0	6.07416	VIT_10s0071g00780;VIT_10s0116g00700
GO:0001129	molecular_function	RNA polymerase II transcription factor activity, TBP-class protein binding, involved in preinitiation complex assembly	3371	2	20476	2	0	0	6.07416	VIT_12s0028g03940;VIT_17s0000g04200
GO:0016210	molecular_function	naringenin-chalcone synthase activity	3371	2	20476	2	0	0	6.07416	VIT_05s0136g00260;VIT_14s0068g00930
GO:0009972	biological_process	cytidine deamination	3371	1	20476	1	0	0	6.07416	VIT_11s0016g02340
GO:0030289	cellular_component	protein phosphatase 4 complex	3371	1	20476	1	0	0	6.07416	VIT_16s0039g02270
GO:0071076	biological_process	RNA 3 uridylation	3371	1	20476	1	0	0	6.07416	VIT_15s0048g01340
GO:0042762	biological_process	regulation of sulfur metabolic process	3371	1	20476	1	0	0	6.07416	VIT_06s0004g01610
GO:0009934	biological_process	regulation of meristem structural organization	3371	2	20476	2	0	0	6.07416	VIT_05s0020g02940;VIT_12s0028g02140
GO:0009979	molecular_function	16:0 monogalactosyldiacylglycerol desaturase activity	3371	1	20476	1	0	0	6.07416	VIT_09s0002g06970
GO:0006784	biological_process	heme a biosynthetic process	3371	1	20476	1	0	0	6.07416	VIT_19s0015g01340
GO:0046183	biological_process	L-idonate catabolic process	3371	1	20476	1	0	0	6.07416	VIT_16s0100g00290
GO:0046103	biological_process	inosine biosynthetic process	3371	1	20476	1	0	0	6.07416	VIT_10s0116g00820
GO:1901997	biological_process	negative regulation of indoleacetic acid biosynthetic process via tryptophan	3371	1	20476	1	0	0	6.07416	VIT_09s0002g05250
GO:0006121	biological_process	mitochondrial electron transport, succinate to ubiquinone	3371	1	20476	1	0	0	6.07416	VIT_04s0023g01650
GO:0009007	molecular_function	site-specific DNA-methyltransferase (adenine-specific) activity	3371	1	20476	1	0	0	6.07416	VIT_18s0001g11990
GO:0050350	molecular_function	trihydroxystilbene synthase activity	3371	5	20476	5	0	0	6.07416	VIT_16s0100g00780;VIT_16s0100g00900;VIT_16s0100g01010;VIT_16s0100g01030;VIT_16s0100g01200
GO:0035281	biological_process	pre-miRNA export from nucleus	3371	1	20476	1	0	0	6.07416	VIT_14s0030g01250
GO:0006127	biological_process	glycerophosphate shuttle	3371	1	20476	1	0	0	6.07416	VIT_13s0019g04730
GO:0002128	biological_process	tRNA nucleoside ribose methylation	3371	1	20476	1	0	0	6.07416	VIT_08s0007g01960
GO:0050080	molecular_function	malonyl-CoA decarboxylase activity	3371	1	20476	1	0	0	6.07416	VIT_10s0116g00870
GO:0010603	biological_process	regulation of cytoplasmic mRNA processing body assembly	3371	2	20476	2	0	0	6.07416	VIT_09s0002g01560;VIT_19s0090g00300
GO:0010606	biological_process	positive regulation of cytoplasmic mRNA processing body assembly	3371	1	20476	1	0	0	6.07416	VIT_01s0011g02820
GO:0010335	biological_process	response to non-ionic osmotic stress	3371	1	20476	1	0	0	6.07416	VIT_06s0004g06640
GO:0010023	biological_process	proanthocyanidin biosynthetic process	3371	1	20476	1	0	0	6.07416	VIT_02s0025g04720
GO:0043456	biological_process	regulation of pentose-phosphate shunt	3371	1	20476	1	0	0	6.07416	VIT_18s0001g05060
GO:0043142	molecular_function	single-stranded DNA-dependent ATPase activity	3371	1	20476	1	0	0	6.07416	VIT_15s0021g00210
GO:0043103	biological_process	hypoxanthine salvage	3371	1	20476	1	0	0	6.07416	VIT_10s0116g00820
GO:2000024	biological_process	regulation of leaf development	3371	1	20476	1	0	0	6.07416	VIT_13s0019g00590
GO:2000025	biological_process	regulation of leaf formation	3371	1	20476	1	0	0	6.07416	VIT_17s0000g10190
GO:0051391	biological_process	tRNA acetylation	3371	1	20476	1	0	0	6.07416	VIT_07s0031g01750
GO:0051392	molecular_function	tRNA N-acetyltransferase activity	3371	1	20476	1	0	0	6.07416	VIT_07s0031g01750
GO:0000247	molecular_function	C-8 sterol isomerase activity	3371	1	20476	1	0	0	6.07416	VIT_06s0004g02100
GO:0019918	biological_process	peptidyl-arginine methylation, to symmetrical-dimethyl arginine	3371	1	20476	1	0	0	6.07416	VIT_04s0008g03120
GO:1903415	biological_process	flavonoid transport from endoplasmic reticulum to plant-type vacuole	3371	1	20476	1	0	0	6.07416	VIT_11s0052g00170
GO:0015377	molecular_function	cation:chloride symporter activity	3371	1	20476	1	0	0	6.07416	VIT_10s0003g04530
GO:0004781	molecular_function	sulfate adenylyltransferase (ATP) activity	3371	2	20476	2	0	0	6.07416	VIT_05s0020g04210;VIT_18s0001g14010
GO:0015379	molecular_function	potassium:chloride symporter activity	3371	1	20476	1	0	0	6.07416	VIT_10s0003g04530
GO:0008430	molecular_function	selenium binding	3371	1	20476	1	0	0	6.07416	VIT_05s0029g00240
GO:0004788	molecular_function	thiamine diphosphokinase activity	3371	1	20476	1	0	0	6.07416	VIT_07s0005g00210
GO:0004161	molecular_function	dimethylallyltranstransferase activity	3371	1	20476	1	0	0	6.07416	VIT_19s0015g01010
GO:0004709	molecular_function	MAP kinase kinase kinase activity	3371	1	20476	1	0	0	6.07416	VIT_14s0030g01440
GO:0034982	biological_process	mitochondrial protein processing	3371	1	20476	1	0	0	6.07416	VIT_06s0004g05030
GO:0004163	molecular_function	diphosphomevalonate decarboxylase activity	3371	1	20476	1	0	0	6.07416	VIT_13s0106g00790
GO:0004126	molecular_function	cytidine deaminase activity	3371	1	20476	1	0	0	6.07416	VIT_11s0016g02340
GO:0030677	cellular_component	ribonuclease P complex	3371	1	20476	1	0	0	6.07416	VIT_08s0040g02410
GO:0070078	biological_process	histone H3-R2 demethylation	3371	1	20476	1	0	0	6.07416	VIT_17s0000g08880
GO:0070079	biological_process	histone H4-R3 demethylation	3371	1	20476	1	0	0	6.07416	VIT_17s0000g08880
GO:0009703	molecular_function	nitrate reductase (NADH) activity	3371	1	20476	1	0	0	6.07416	VIT_18s0001g03910
GO:0006825	biological_process	copper ion transport	3371	1	20476	1	0	0	6.07416	VIT_19s0014g02730
GO:0046538	molecular_function	2,3-bisphosphoglycerate-dependent phosphoglycerate mutase activity	3371	1	20476	1	0	0	6.07416	VIT_18s0001g05060
GO:0046539	molecular_function	histamine N-methyltransferase activity	3371	1	20476	1	0	0	6.07416	VIT_08s0007g06770
GO:0006829	biological_process	zinc II ion transport	3371	1	20476	1	0	0	6.07416	VIT_06s0004g05070
GO:0006287	biological_process	base-excision repair, gap-filling	3371	2	20476	2	0	0	6.07416	VIT_06s0061g01610;VIT_14s0128g00820
GO:0047886	molecular_function	farnesol dehydrogenase activity	3371	1	20476	1	0	0	6.07416	VIT_18s0001g10720
GO:0003864	molecular_function	3-methyl-2-oxobutanoate hydroxymethyltransferase activity	3371	1	20476	1	0	0	6.07416	VIT_15s0046g02170
GO:0043574	biological_process	peroxisomal transport	3371	1	20476	1	0	0	6.07416	VIT_07s0130g00080
GO:0051782	biological_process	negative regulation of cell division	3371	1	20476	1	0	0	6.07416	VIT_18s0001g14110
GO:0051741	molecular_function	2-methyl-6-phytyl-1,4-benzoquinone methyltransferase activity	3371	1	20476	1	0	0	6.07416	VIT_16s0039g01410
GO:0015760	biological_process	glucose-6-phosphate transport	3371	1	20476	1	0	0	6.07416	VIT_19s0177g00300
GO:0051749	molecular_function	indole acetic acid carboxyl methyltransferase activity	3371	1	20476	1	0	0	6.07416	VIT_19s0090g01250
GO:0019450	biological_process	L-cysteine catabolic process to pyruvate	3371	1	20476	1	0	0	6.07416	VIT_07s0005g02640
GO:0070545	cellular_component	PeBoW complex	3371	3	20476	3	0	0	6.07416	VIT_00s0227g00060;VIT_14s0066g00640;VIT_14s0068g00410
GO:0015180	molecular_function	L-alanine transmembrane transporter activity	3371	1	20476	1	0	0	6.07416	VIT_01s0011g04210
GO:0019140	molecular_function	inositol 3-kinase activity	3371	1	20476	1	0	0	6.07416	VIT_06s0004g06580
GO:0015181	molecular_function	arginine transmembrane transporter activity	3371	1	20476	1	0	0	6.07416	VIT_01s0011g04210
GO:0008821	molecular_function	crossover junction endodeoxyribonuclease activity	3371	1	20476	1	0	0	6.07416	VIT_13s0019g01290
GO:0015185	molecular_function	gamma-aminobutyric acid transmembrane transporter activity	3371	1	20476	1	0	0	6.07416	VIT_01s0011g04210
GO:0004591	molecular_function	oxoglutarate dehydrogenase (succinyl-transferring) activity	3371	1	20476	1	0	0	6.07416	VIT_13s0019g00510
GO:0015105	molecular_function	arsenite transmembrane transporter activity	3371	1	20476	1	0	0	6.07416	VIT_04s0008g04180
GO:0045694	biological_process	regulation of embryo sac egg cell differentiation	3371	1	20476	1	0	0	6.07416	VIT_16s0098g00320
GO:0048579	biological_process	negative regulation of long-day photoperiodism, flowering	3371	2	20476	2	0	0	6.07416	VIT_07s0005g05590;VIT_11s0052g00030
GO:0005672	cellular_component	transcription factor TFIIA complex	3371	2	20476	2	0	0	6.07416	VIT_06s0004g05210;VIT_18s0001g07830
GO:0008281	molecular_function	sulfonylurea receptor activity	3371	1	20476	1	0	0	6.07416	VIT_07s0005g04460
GO:0004555	molecular_function	alpha,alpha-trehalase activity	3371	1	20476	1	0	0	6.07416	VIT_02s0025g02170
GO:0004516	molecular_function	nicotinate phosphoribosyltransferase activity	3371	1	20476	1	0	0	6.07416	VIT_07s0031g00460
GO:0005639	cellular_component	integral component of nuclear inner membrane	3371	1	20476	1	0	0	6.07416	VIT_02s0012g00590
GO:0005052	molecular_function	peroxisome matrix targeting signal-1 binding	3371	1	20476	1	0	0	6.07416	VIT_19s0015g01940
GO:0071818	cellular_component	BAT3 complex	3371	1	20476	1	0	0	6.07416	VIT_13s0019g03670
GO:0034757	biological_process	negative regulation of iron ion transport	3371	1	20476	1	0	0	6.07416	VIT_12s0057g00690
GO:0070197	biological_process	meiotic attachment of telomere to nuclear envelope	3371	1	20476	1	0	0	6.07416	VIT_02s0012g00590
GO:0034448	cellular_component	EGO complex	3371	1	20476	1	0	0	6.07416	VIT_18s0001g13560
GO:0006982	biological_process	response to lipid hydroperoxide	3371	1	20476	1	0	0	6.07416	VIT_06s0004g06640
GO:0009824	molecular_function	AMP dimethylallyltransferase activity	3371	1	20476	1	0	0	6.07416	VIT_06s0061g01410
GO:0042389	molecular_function	omega-3 fatty acid desaturase activity	3371	1	20476	1	0	0	6.07416	VIT_13s0067g01120
GO:0050513	molecular_function	glycoprotein 2-beta-D-xylosyltransferase activity	3371	1	20476	1	0	0	6.07416	VIT_19s0090g01540
GO:0050203	molecular_function	oxalate-CoA ligase activity	3371	1	20476	1	0	0	6.07416	VIT_16s0050g00390
GO:0003905	molecular_function	alkylbase DNA N-glycosylase activity	3371	1	20476	1	0	0	6.07416	VIT_08s0007g06720
GO:1990206	molecular_function	jasmonyl-Ile conjugate hydrolase activity	3371	1	20476	1	0	0	6.07416	VIT_18s0001g02570
GO:0010229	biological_process	inflorescence development	3371	1	20476	1	0	0	6.07416	VIT_11s0016g05300
GO:0080178	biological_process	5-carbamoylmethyluridine metabolic process	3371	1	20476	1	0	0	6.07416	VIT_13s0019g00590
GO:0051865	biological_process	protein autoubiquitination	3371	1	20476	1	0	0	6.07416	VIT_13s0064g01220
GO:0007093	biological_process	mitotic cell cycle checkpoint	3371	2	20476	2	0	0	6.07416	VIT_07s0130g00050;VIT_18s0001g03680
GO:0033567	biological_process	DNA replication, Okazaki fragment processing	3371	1	20476	1	0	0	6.07416	VIT_15s0021g00210
GO:0015808	biological_process	L-alanine transport	3371	1	20476	1	0	0	6.07416	VIT_01s0011g04210
GO:0052590	molecular_function	sn-glycerol-3-phosphate:ubiquinone oxidoreductase activity	3371	1	20476	1	0	0	6.07416	VIT_13s0019g04730
GO:0052591	molecular_function	sn-glycerol-3-phosphate:ubiquinone-8 oxidoreductase activity	3371	1	20476	1	0	0	6.07416	VIT_13s0019g04730
GO:0005719	cellular_component	nuclear euchromatin	3371	1	20476	1	0	0	6.07416	VIT_17s0000g10190
GO:0004368	molecular_function	glycerol-3-phosphate dehydrogenase activity	3371	1	20476	1	0	0	6.07416	VIT_13s0019g04730
GO:0008053	biological_process	mitochondrial fusion	3371	1	20476	1	0	0	6.07416	VIT_06s0004g05030
GO:0001405	cellular_component	presequence translocase-associated import motor	3371	1	20476	1	0	0	6.07416	VIT_19s0090g01190
GO:0004057	molecular_function	arginyltransferase activity	3371	1	20476	1	0	0	6.07416	VIT_13s0067g00600
GO:0016531	molecular_function	copper chaperone activity	3371	1	20476	1	0	0	6.07416	VIT_19s0014g02730
GO:0009942	biological_process	longitudinal axis specification	3371	1	20476	1	0	0	6.07416	VIT_02s0012g01790
GO:0071048	biological_process	nuclear retention of unspliced pre-mRNA at the site of transcription	3371	1	20476	1	0	0	6.07416	VIT_07s0151g01010
GO:0006793	biological_process	phosphorus metabolic process	3371	1	20476	1	0	0	6.07416	VIT_14s0060g01460
GO:0009636	biological_process	response to toxic substance	3371	1	20476	1	0	0	6.07416	VIT_12s0057g00690
GO:0006482	biological_process	protein demethylation	3371	1	20476	1	0	0	6.07416	VIT_18s0001g05770
GO:0060149	biological_process	negative regulation of posttranscriptional gene silencing	3371	1	20476	1	0	0	6.07416	VIT_07s0104g00700
GO:0006407	biological_process	rRNA export from nucleus	3371	1	20476	1	0	0	6.07416	VIT_09s0002g00610
GO:0090306	biological_process	spindle assembly involved in meiosis	3371	1	20476	1	0	0	6.07416	VIT_06s0009g03330
GO:0010928	biological_process	regulation of auxin mediated signaling pathway	3371	3	20476	3	0	0	6.07416	VIT_01s0010g03730;VIT_13s0019g00590;VIT_17s0000g10190
GO:0003676	molecular_function	nucleic acid binding	3371	188	20476	662	1.66533e-15	1.13412e-14	1.72499	VIT_00s0216g00030;VIT_00s0301g00100;VIT_00s0317g00100;VIT_00s0441g00010;VIT_00s0561g00030;VIT_00s1351g00010;VIT_01s0010g01670;VIT_01s0011g02770;VIT_01s0011g03670;VIT_01s0011g04360;VIT_01s0011g04880;VIT_01s0011g06400;VIT_01s0026g00690;VIT_01s0026g00850;VIT_01s0026g01970;VIT_01s0026g02650;VIT_01s0137g00270;VIT_01s0137g00640;VIT_02s0012g00870;VIT_02s0012g01860;VIT_02s0025g00400;VIT_02s0033g01170;VIT…
GO:0005634	cellular_component	nucleus	3371	460	20476	2150	1.07669e-10	7.31289e-10	1.29959	VIT_00s0125g00270;VIT_00s0179g00150;VIT_00s0181g00260;VIT_00s0187g00150;VIT_00s0187g00350;VIT_00s0194g00070;VIT_00s0215g00040;VIT_00s0225g00100;VIT_00s0227g00060;VIT_00s0229g00050;VIT_00s0317g00100;VIT_00s0374g00050;VIT_00s0375g00040;VIT_00s0463g00020;VIT_00s0483g00020;VIT_00s0510g00040;VIT_00s0561g00030;VIT_00s0662g00030;VIT_00s0662g00040;VIT_00s0672g00010;VIT_01s0010g01670;VIT_01s0010g02380;VIT…
GO:0000166	molecular_function	nucleotide binding	3371	319	20476	1404	1.23434e-10	8.36137e-10	1.3801	VIT_00s0179g00260;VIT_00s0216g00030;VIT_00s0415g00030;VIT_00s0434g00060;VIT_00s0463g00030;VIT_00s0561g00030;VIT_00s0762g00030;VIT_00s0780g00010;VIT_00s1351g00010;VIT_01s0011g00420;VIT_01s0011g01360;VIT_01s0011g02480;VIT_01s0011g03740;VIT_01s0011g04360;VIT_01s0011g04920;VIT_01s0026g01880;VIT_01s0026g01970;VIT_01s0137g00270;VIT_01s0137g00640;VIT_01s0146g00250;VIT_02s0012g00150;VIT_02s0012g00870;VIT…
GO:0005737	cellular_component	cytoplasm	3371	347	20476	1582	1.50057e-09	1.01378e-08	1.33232	VIT_00s0187g00010;VIT_00s0187g00150;VIT_00s0194g00120;VIT_00s0207g00090;VIT_00s0215g00030;VIT_00s0225g00100;VIT_00s0233g00030;VIT_00s0252g00130;VIT_00s0265g00070;VIT_00s0274g00080;VIT_00s0274g00090;VIT_00s0304g00080;VIT_00s0317g00050;VIT_00s0374g00050;VIT_00s0527g00010;VIT_00s0567g00010;VIT_00s0780g00010;VIT_00s0880g00020;VIT_00s1194g00010;VIT_01s0010g01180;VIT_01s0010g02370;VIT_01s0010g02900;VIT…
GO:0016740	molecular_function	transferase activity	3371	225	20476	949	1.56801e-09	1.05654e-08	1.44013	VIT_00s0187g00150;VIT_00s0194g00120;VIT_00s0324g00050;VIT_00s0391g00070;VIT_00s0780g00010;VIT_00s1737g00010;VIT_00s2579g00010;VIT_01s0010g02770;VIT_01s0011g00420;VIT_01s0011g03380;VIT_01s0011g04920;VIT_01s0026g00200;VIT_01s0026g00980;VIT_01s0127g00680;VIT_02s0012g01640;VIT_02s0012g02190;VIT_02s0012g02220;VIT_02s0025g01240;VIT_02s0025g01500;VIT_02s0025g02920;VIT_03s0017g02000;VIT_03s0017g02110;VIT…
GO:0016567	biological_process	protein ubiquitination	3371	79	20476	266	2.05657e-08	1.38208e-07	1.80398	VIT_00s0125g00250;VIT_00s0207g00090;VIT_00s0265g00070;VIT_00s0374g00050;VIT_01s0010g03730;VIT_01s0011g06140;VIT_01s0026g00190;VIT_01s0026g00300;VIT_01s0150g00330;VIT_02s0012g01750;VIT_02s0025g00070;VIT_02s0025g00830;VIT_03s0017g00670;VIT_03s0063g00160;VIT_03s0063g02000;VIT_03s0091g00480;VIT_04s0008g03060;VIT_04s0008g05690;VIT_04s0023g01920;VIT_04s0043g00840;VIT_04s0044g00870;VIT_05s0020g04560;VIT…
GO:0004842	molecular_function	ubiquitin-protein transferase activity	3371	60	20476	185	2.47366e-08	1.65801e-07	1.97	VIT_00s0125g00250;VIT_00s0187g00150;VIT_00s0207g00090;VIT_00s0374g00050;VIT_01s0010g03730;VIT_01s0011g06140;VIT_01s0026g00190;VIT_01s0150g00330;VIT_02s0012g01750;VIT_02s0025g00830;VIT_03s0038g02340;VIT_03s0063g02000;VIT_03s0097g00660;VIT_04s0008g05690;VIT_04s0023g01920;VIT_04s0023g03830;VIT_04s0043g00840;VIT_04s0044g00870;VIT_05s0020g04560;VIT_05s0049g01840;VIT_05s0077g00470;VIT_05s0077g00570;VIT…
GO:0003824	molecular_function	catalytic activity	3371	240	20476	1057	2.71626e-08	1.81583e-07	1.37919	VIT_00s0187g00350;VIT_00s0225g00230;VIT_00s0233g00030;VIT_00s0304g00080;VIT_00s0340g00050;VIT_00s0373g00040;VIT_00s0434g00020;VIT_00s0445g00020;VIT_00s0558g00010;VIT_00s0577g00020;VIT_00s0780g00010;VIT_00s2526g00010;VIT_00s2579g00010;VIT_00s2620g00010;VIT_01s0010g03300;VIT_01s0011g01110;VIT_01s0011g03480;VIT_01s0011g04350;VIT_01s0011g06600;VIT_01s0026g00280;VIT_01s0150g00190;VIT_02s0025g01410;VIT…
GO:0016746	molecular_function	transferase activity, transferring acyl groups	3371	47	20476	144	5.11315e-07	3.40921e-06	1.98254	VIT_00s1737g00010;VIT_01s0011g03380;VIT_03s0038g01460;VIT_03s0063g02640;VIT_05s0020g04540;VIT_05s0136g00260;VIT_07s0005g01760;VIT_07s0031g01750;VIT_07s0141g00090;VIT_08s0007g02000;VIT_08s0040g00380;VIT_09s0002g01770;VIT_09s0002g01800;VIT_10s0116g01480;VIT_11s0016g01930;VIT_13s0019g01990;VIT_13s0019g04670;VIT_13s0067g00600;VIT_13s0074g00150;VIT_14s0060g02200;VIT_14s0068g00920;VIT_14s0068g00930;VIT…
GO:0042787	biological_process	protein ubiquitination involved in ubiquitin-dependent protein catabolic process	3371	41	20476	122	9.83653e-07	6.54142e-06	2.04132	VIT_00s0187g00150;VIT_00s0207g00090;VIT_01s0026g02080;VIT_01s0026g02230;VIT_01s0026g02540;VIT_02s0012g01750;VIT_03s0038g02340;VIT_03s0063g02000;VIT_03s0097g00660;VIT_04s0008g02290;VIT_04s0023g03830;VIT_05s0020g01320;VIT_05s0077g00470;VIT_06s0004g00120;VIT_06s0004g03320;VIT_06s0009g03540;VIT_07s0104g01590;VIT_07s0129g00210;VIT_08s0007g04290;VIT_08s0007g06660;VIT_08s0032g00920;VIT_08s0040g00590;VIT…
GO:0006413	biological_process	translational initiation	3371	24	20476	57	1.02216e-06	6.7798e-06	2.55754	VIT_00s0880g00020;VIT_01s0011g06630;VIT_01s0137g00690;VIT_02s0087g00770;VIT_03s0038g01950;VIT_04s0008g03750;VIT_04s0008g07070;VIT_05s0049g01770;VIT_05s0062g01080;VIT_06s0004g07100;VIT_06s0004g08180;VIT_08s0007g00970;VIT_08s0007g07180;VIT_09s0002g01760;VIT_10s0003g02250;VIT_11s0016g01920;VIT_12s0059g02370;VIT_14s0006g01990;VIT_14s0068g00220;VIT_15s0046g01500;VIT_18s0001g04160;VIT_18s0001g14540;VIT…
GO:0032040	cellular_component	small-subunit processome	3371	21	20476	49	2.80166e-06	1.85346e-05	2.60321	VIT_01s0011g00070;VIT_03s0091g00320;VIT_04s0023g01830;VIT_05s0029g00550;VIT_05s0094g00440;VIT_07s0005g00620;VIT_07s0141g00530;VIT_08s0007g00730;VIT_08s0007g04690;VIT_08s0007g07130;VIT_09s0002g06030;VIT_10s0003g04610;VIT_10s0116g01560;VIT_12s0028g03140;VIT_14s0030g01270;VIT_15s0046g01590;VIT_16s0013g01520;VIT_16s0013g01530;VIT_16s0050g00880;VIT_17s0000g01720;VIT_17s0000g08620
GO:0018105	biological_process	peptidyl-serine phosphorylation	3371	25	20476	66	7.10894e-06	4.6908e-05	2.30082	VIT_03s0038g03960;VIT_03s0063g00940;VIT_04s0008g05770;VIT_06s0004g01090;VIT_06s0004g01140;VIT_06s0004g02990;VIT_06s0004g07870;VIT_07s0005g03690;VIT_08s0007g08300;VIT_08s0032g01220;VIT_08s0058g01090;VIT_08s0105g00390;VIT_09s0002g01740;VIT_09s0002g03680;VIT_09s0070g00140;VIT_09s0070g00160;VIT_10s0003g01410;VIT_10s0003g01420;VIT_11s0016g01950;VIT_11s0016g03460;VIT_11s0016g04060;VIT_16s0098g01140;VIT…
GO:0018107	biological_process	peptidyl-threonine phosphorylation	3371	9	20476	14	7.5945e-06	4.99824e-05	3.90482	VIT_04s0008g05770;VIT_06s0004g01140;VIT_06s0004g02990;VIT_06s0004g07870;VIT_08s0058g01090;VIT_09s0070g00140;VIT_09s0070g00160;VIT_10s0003g01410;VIT_10s0003g01420
GO:0004004	molecular_function	ATP-dependent RNA helicase activity	3371	28	20476	78	8.29158e-06	5.44295e-05	2.18047	VIT_00s0441g00010;VIT_01s0011g04360;VIT_01s0011g04880;VIT_01s0137g00640;VIT_03s0038g00010;VIT_03s0038g04130;VIT_05s0020g02870;VIT_06s0009g01750;VIT_06s0080g00550;VIT_07s0005g00860;VIT_07s0005g01770;VIT_07s0191g00200;VIT_07s0191g00210;VIT_08s0007g07070;VIT_08s0040g02300;VIT_09s0002g01760;VIT_09s0002g02100;VIT_09s0002g08120;VIT_09s0054g01810;VIT_11s0016g00630;VIT_11s0016g01920;VIT_13s0067g01900;VIT…
GO:0003743	molecular_function	translation initiation factor activity	3371	20	20476	49	1.14961e-05	7.52711e-05	2.47925	VIT_00s0880g00020;VIT_01s0011g06630;VIT_01s0137g00690;VIT_03s0038g01950;VIT_04s0008g03750;VIT_04s0008g07070;VIT_05s0049g01770;VIT_05s0062g01080;VIT_06s0004g07100;VIT_06s0004g08180;VIT_08s0007g00970;VIT_08s0007g07180;VIT_10s0003g02250;VIT_12s0059g02370;VIT_14s0006g01990;VIT_14s0068g00220;VIT_15s0046g01500;VIT_18s0001g04160;VIT_18s0089g00360;VIT_19s0177g00100
GO:0071013	cellular_component	catalytic step 2 spliceosome	3371	18	20476	42	1.16107e-05	7.58265e-05	2.60321	VIT_01s0011g02040;VIT_01s0011g06020;VIT_01s0026g00040;VIT_03s0038g00010;VIT_06s0009g02770;VIT_06s0080g00550;VIT_07s0104g00160;VIT_08s0007g04710;VIT_08s0040g00270;VIT_08s0105g00470;VIT_09s0002g08120;VIT_09s0054g01810;VIT_12s0059g00260;VIT_13s0073g00580;VIT_17s0000g03640;VIT_17s0000g03650;VIT_17s0119g00310;VIT_17s0119g00330
GO:0006364	biological_process	rRNA processing	3371	24	20476	64	1.26324e-05	8.22883e-05	2.27781	VIT_00s0227g00060;VIT_03s0038g04610;VIT_03s0091g00320;VIT_04s0023g01830;VIT_05s0020g04640;VIT_05s0077g01710;VIT_07s0005g00620;VIT_07s0031g01200;VIT_07s0031g01750;VIT_07s0104g01060;VIT_08s0007g00730;VIT_08s0040g02300;VIT_08s0040g02410;VIT_09s0002g06030;VIT_10s0003g04610;VIT_12s0057g01340;VIT_14s0066g00640;VIT_14s0068g00410;VIT_14s0083g00590;VIT_16s0050g00880;VIT_17s0000g07700;VIT_17s0000g08620;VIT…
GO:0061630	molecular_function	ubiquitin protein ligase activity	3371	54	20476	192	1.53749e-05	9.98975e-05	1.70836	VIT_00s0207g00090;VIT_00s0265g00070;VIT_01s0026g00300;VIT_01s0026g02230;VIT_01s0026g02540;VIT_02s0012g01750;VIT_02s0025g00070;VIT_03s0017g00670;VIT_03s0063g00160;VIT_03s0063g02000;VIT_03s0063g02110;VIT_03s0091g00480;VIT_04s0008g02290;VIT_05s0020g01320;VIT_05s0029g00650;VIT_05s0077g01100;VIT_06s0004g00120;VIT_06s0004g03320;VIT_06s0009g03540;VIT_07s0005g00280;VIT_07s0031g00160;VIT_07s0104g01590;VIT…
GO:0008270	molecular_function	zinc ion binding	3371	236	20476	1126	2.03664e-05	0.000131993	1.27309	VIT_00s0125g00180;VIT_00s0125g00250;VIT_00s0194g00070;VIT_00s0207g00090;VIT_00s0264g00020;VIT_00s0346g00110;VIT_00s0346g00120;VIT_00s1737g00010;VIT_01s0010g01670;VIT_01s0010g02200;VIT_01s0011g01480;VIT_01s0011g02160;VIT_01s0011g02770;VIT_01s0011g03820;VIT_01s0011g04590;VIT_01s0026g00300;VIT_01s0026g02470;VIT_01s0026g02540;VIT_01s0127g00720;VIT_01s0150g00330;VIT_02s0012g00870;VIT_02s0012g01240;VIT…
GO:0000184	biological_process	nuclear-transcribed mRNA catabolic process, nonsense-mediated decay	3371	6	20476	8	2.23356e-05	0.000144388	4.55562	VIT_00s0527g00010;VIT_03s0063g01740;VIT_04s0044g01140;VIT_06s0009g03330;VIT_08s0007g05250;VIT_13s0019g03540
GO:0005829	cellular_component	cytosol	3371	148	20476	661	2.35954e-05	0.000152146	1.36002	VIT_00s0194g00110;VIT_00s0194g00120;VIT_00s0215g00030;VIT_00s0216g00030;VIT_00s0264g00030;VIT_00s0333g00040;VIT_00s0577g00020;VIT_00s0665g00040;VIT_00s0780g00010;VIT_00s1995g00010;VIT_00s2623g00010;VIT_01s0010g01080;VIT_01s0010g02380;VIT_01s0011g00160;VIT_01s0011g00690;VIT_01s0011g01420;VIT_01s0011g02820;VIT_01s0011g03740;VIT_01s0011g04520;VIT_01s0011g04790;VIT_01s0127g00260;VIT_02s0012g02660;VIT…
GO:0006096	biological_process	glycolytic process	3371	22	20476	60	3.96049e-05	0.000254731	2.22719	VIT_00s0780g00010;VIT_01s0011g04350;VIT_04s0008g00520;VIT_06s0004g00130;VIT_06s0061g00040;VIT_08s0007g03830;VIT_08s0007g03960;VIT_08s0007g04170;VIT_08s0007g05490;VIT_08s0056g00190;VIT_10s0071g01060;VIT_11s0016g02850;VIT_13s0019g01090;VIT_13s0074g00210;VIT_14s0108g00540;VIT_16s0022g01770;VIT_16s0050g02180;VIT_17s0000g04540;VIT_18s0001g05060;VIT_18s0001g07280;VIT_18s0122g00510;VIT_19s0085g00370
GO:0006415	biological_process	translational termination	3371	7	20476	11	5.51247e-05	0.000353659	3.86538	VIT_02s0087g00770;VIT_02s0241g00090;VIT_07s0005g02740;VIT_08s0007g05910;VIT_18s0001g12240;VIT_18s0041g00730;VIT_18s0072g01010
GO:0016301	molecular_function	kinase activity	3371	74	20476	296	5.81864e-05	0.000372364	1.51854	VIT_00s0181g00250;VIT_00s0585g00020;VIT_00s0780g00010;VIT_01s0010g01080;VIT_01s0010g02770;VIT_01s0011g00420;VIT_01s0011g04920;VIT_02s0012g01640;VIT_02s0025g01500;VIT_03s0038g02970;VIT_03s0063g01750;VIT_04s0008g00520;VIT_04s0008g05770;VIT_04s0023g03350;VIT_05s0094g00900;VIT_05s0102g00710;VIT_06s0004g00130;VIT_06s0004g01140;VIT_06s0004g02990;VIT_06s0004g03540;VIT_06s0004g03620;VIT_06s0004g07870;VIT…
GO:0030515	molecular_function	snoRNA binding	3371	8	20476	14	7.94585e-05	0.00050722	3.47095	VIT_08s0007g04690;VIT_09s0002g06030;VIT_10s0003g04610;VIT_10s0116g01560;VIT_14s0030g01270;VIT_16s0013g01520;VIT_16s0013g01530;VIT_17s0000g01720
GO:0010501	biological_process	RNA secondary structure unwinding	3371	20	20476	55	9.07017e-05	0.000577543	2.20879	VIT_00s0441g00010;VIT_01s0011g04880;VIT_03s0038g00010;VIT_03s0038g04130;VIT_05s0020g02870;VIT_06s0080g00550;VIT_08s0007g07070;VIT_08s0040g02300;VIT_09s0002g01760;VIT_09s0002g02100;VIT_09s0002g08120;VIT_09s0054g01810;VIT_11s0016g00630;VIT_11s0016g01920;VIT_13s0067g01900;VIT_14s0066g01020;VIT_14s0068g00710;VIT_17s0000g04310;VIT_17s0000g04900;VIT_18s0001g14540
GO:0033290	cellular_component	eukaryotic 48S preinitiation complex	3371	9	20476	17	9.11978e-05	0.000579254	3.21573	VIT_00s0880g00020;VIT_01s0011g06630;VIT_04s0008g03750;VIT_04s0008g07070;VIT_05s0062g01080;VIT_06s0004g07100;VIT_08s0007g00970;VIT_08s0007g07180;VIT_14s0068g00220
GO:0031461	cellular_component	cullin-RING ubiquitin ligase complex	3371	5	20476	7	0.000119291	0.000755805	4.33869	VIT_01s0026g02230;VIT_05s0020g01320;VIT_07s0104g01590;VIT_10s0003g03710;VIT_14s0108g00490
GO:0004069	molecular_function	L-aspartate:2-oxoglutarate aminotransferase activity	3371	4	20476	5	0.00012064	0.000758692	4.85933	VIT_04s0008g03770;VIT_08s0058g01000;VIT_11s0016g03720;VIT_12s0028g01820
GO:0006369	biological_process	termination of RNA polymerase II transcription	3371	4	20476	5	0.00012064	0.000758692	4.85933	VIT_06s0009g01900;VIT_08s0007g03880;VIT_10s0116g00720;VIT_18s0001g11690
GO:0080130	molecular_function	L-phenylalanine:2-oxoglutarate aminotransferase activity	3371	4	20476	5	0.00012064	0.000758692	4.85933	VIT_04s0008g03770;VIT_08s0058g01000;VIT_11s0016g03720;VIT_12s0028g01820
GO:0043565	molecular_function	sequence-specific DNA binding	3371	78	20476	323	0.000133025	0.000834521	1.46683	VIT_00s0179g00150;VIT_00s0229g00050;VIT_00s0463g00020;VIT_01s0010g03930;VIT_01s0011g05970;VIT_02s0012g01810;VIT_02s0025g00420;VIT_02s0025g01020;VIT_02s0025g01280;VIT_03s0038g00490;VIT_03s0038g02420;VIT_03s0091g00690;VIT_04s0008g05760;VIT_04s0023g01380;VIT_04s0069g00920;VIT_05s0020g00630;VIT_05s0077g00730;VIT_06s0004g04180;VIT_06s0004g04950;VIT_06s0004g04960;VIT_06s0004g04970;VIT_06s0004g07500;VIT…
GO:0016282	cellular_component	eukaryotic 43S preinitiation complex	3371	8	20476	15	0.000169543	0.001061	3.23955	VIT_00s0880g00020;VIT_01s0011g06630;VIT_04s0008g03750;VIT_04s0008g07070;VIT_05s0062g01080;VIT_08s0007g00970;VIT_08s0007g07180;VIT_14s0068g00220
GO:0005686	cellular_component	U2 snRNP	3371	12	20476	28	0.000204441	0.00127625	2.60321	VIT_01s0011g02040;VIT_01s0011g06020;VIT_02s0012g00030;VIT_05s0049g01230;VIT_06s0009g02770;VIT_07s0104g00160;VIT_08s0007g04710;VIT_08s0040g00270;VIT_08s0105g00470;VIT_13s0073g00580;VIT_17s0000g03640;VIT_17s0000g03650
GO:0006511	biological_process	ubiquitin-dependent protein catabolic process	3371	30	20476	100	0.000228121	0.0014206	1.82225	VIT_01s0011g01960;VIT_01s0026g02230;VIT_02s0012g02660;VIT_02s0025g00070;VIT_02s0025g02760;VIT_02s0234g00100;VIT_03s0038g02500;VIT_04s0008g03170;VIT_04s0008g06860;VIT_04s0044g02040;VIT_04s0069g00760;VIT_05s0020g01320;VIT_06s0004g06880;VIT_06s0009g00890;VIT_07s0031g01880;VIT_07s0104g01080;VIT_07s0104g01590;VIT_07s0130g00050;VIT_08s0007g01340;VIT_08s0032g00600;VIT_08s0032g01090;VIT_08s0217g00030;VIT…
GO:0009061	biological_process	anaerobic respiration	3371	6	20476	10	0.000245932	0.00152406	3.6445	VIT_04s0023g01650;VIT_08s0056g01300;VIT_10s0003g01390;VIT_14s0066g01240;VIT_14s0108g00090;VIT_14s0171g00320
GO:0016149	molecular_function	translation release factor activity, codon specific	3371	6	20476	10	0.000245932	0.00152406	3.6445	VIT_02s0241g00090;VIT_07s0005g02740;VIT_08s0007g05910;VIT_18s0001g12240;VIT_18s0041g00730;VIT_18s0072g01010
GO:0090503	biological_process	RNA phosphodiester bond hydrolysis, exonucleolytic	3371	8	20476	16	0.000330863	0.00204541	3.03708	VIT_02s0087g00390;VIT_06s0009g01890;VIT_08s0007g02570;VIT_09s0070g00060;VIT_16s0039g02680;VIT_18s0001g03370;VIT_18s0001g14020;VIT_19s0015g00640
GO:0000151	cellular_component	ubiquitin ligase complex	3371	13	20476	33	0.00037559	0.00231629	2.39285	VIT_00s0125g00250;VIT_00s0207g00090;VIT_02s0012g01750;VIT_03s0063g02000;VIT_04s0008g05690;VIT_06s0004g03320;VIT_07s0129g01000;VIT_10s0003g03710;VIT_11s0016g05600;VIT_14s0108g00560;VIT_14s0108g00950;VIT_14s0108g01390;VIT_19s0085g00630
GO:0010468	biological_process	regulation of gene expression	3371	11	20476	26	0.000384431	0.00236509	2.56984	VIT_03s0038g04130;VIT_03s0063g00270;VIT_04s0044g00300;VIT_06s0080g00550;VIT_07s0005g02300;VIT_09s0002g01760;VIT_11s0016g01920;VIT_12s0059g01680;VIT_14s0060g00410;VIT_14s0108g01680;VIT_18s0001g14540
GO:0034388	cellular_component	Pwp2p-containing subcomplex of 90S preribosome	3371	5	20476	8	0.000410156	0.00251727	3.79635	VIT_07s0141g00530;VIT_08s0007g00730;VIT_08s0007g04690;VIT_09s0002g06030;VIT_10s0116g01560
GO:0006897	biological_process	endocytosis	3371	10	20476	23	0.000460522	0.00281959	2.64094	VIT_02s0012g01790;VIT_04s0008g05630;VIT_06s0004g01090;VIT_09s0002g01740;VIT_09s0002g03680;VIT_11s0016g01950;VIT_11s0016g03460;VIT_11s0016g04060;VIT_13s0067g01990;VIT_19s0090g01130
GO:0005730	cellular_component	nucleolus	3371	36	20476	131	0.000478817	0.00292458	1.66924	VIT_00s0227g00060;VIT_01s0011g00070;VIT_01s0011g00540;VIT_01s0137g00640;VIT_03s0038g01490;VIT_03s0038g04610;VIT_03s0091g00320;VIT_04s0008g01480;VIT_05s0020g00670;VIT_05s0020g04640;VIT_05s0029g00550;VIT_05s0077g01710;VIT_05s0094g00440;VIT_07s0005g00270;VIT_07s0005g00620;VIT_07s0005g05860;VIT_07s0031g01750;VIT_07s0104g00700;VIT_07s0104g01060;VIT_07s0130g00080;VIT_08s0007g00190;VIT_08s0007g03890;VIT…
GO:0010200	biological_process	response to chitin	3371	9	20476	20	0.000536882	0.00326358	2.73337	VIT_03s0063g00460;VIT_03s0091g00690;VIT_06s0004g04180;VIT_08s0058g01100;VIT_09s0018g00240;VIT_13s0019g00480;VIT_15s0046g02190;VIT_18s0001g09230;VIT_18s0122g00500
GO:0005852	cellular_component	eukaryotic translation initiation factor 3 complex	3371	9	20476	20	0.000536882	0.00326358	2.73337	VIT_00s0880g00020;VIT_01s0011g06630;VIT_02s0087g00770;VIT_04s0008g03750;VIT_04s0008g07070;VIT_05s0062g01080;VIT_08s0007g00970;VIT_08s0007g07180;VIT_14s0068g00220
GO:0043161	biological_process	proteasome-mediated ubiquitin-dependent protein catabolic process	3371	47	20476	184	0.000580024	0.00350076	1.55155	VIT_00s0215g00040;VIT_01s0026g00300;VIT_01s0026g02080;VIT_01s0026g02540;VIT_03s0017g00670;VIT_03s0063g00160;VIT_03s0091g00480;VIT_03s0097g00660;VIT_04s0008g02290;VIT_05s0029g00650;VIT_06s0004g00120;VIT_06s0009g03540;VIT_07s0005g00280;VIT_07s0031g01970;VIT_07s0129g00210;VIT_07s0129g01000;VIT_07s0191g00230;VIT_08s0007g00150;VIT_08s0007g01980;VIT_08s0032g00680;VIT_08s0032g00920;VIT_08s0040g00310;VIT…
GO:0016055	biological_process	Wnt signaling pathway	3371	6	20476	11	0.000579846	0.00350076	3.31318	VIT_06s0004g01090;VIT_09s0002g01740;VIT_09s0002g03680;VIT_11s0016g01950;VIT_11s0016g03460;VIT_11s0016g04060
GO:1904264	molecular_function	ubiquitin protein ligase activity involved in ERAD pathway	3371	6	20476	11	0.000579846	0.00350076	3.31318	VIT_03s0063g00080;VIT_07s0031g00230;VIT_08s0007g06660;VIT_12s0028g03860;VIT_13s0156g00250;VIT_18s0001g11890
GO:0006183	biological_process	GTP biosynthetic process	3371	4	20476	6	0.000624657	0.00374353	4.04944	VIT_02s0025g01500;VIT_09s0002g00950;VIT_15s0021g01330;VIT_19s0085g00820
GO:0090447	molecular_function	glycerol-3-phosphate 2-O-acyltransferase activity	3371	4	20476	6	0.000624657	0.00374353	4.04944	VIT_07s0005g01760;VIT_08s0007g02000;VIT_13s0019g01990;VIT_15s0046g02400
GO:0004322	molecular_function	ferroxidase activity	3371	4	20476	6	0.000624657	0.00374353	4.04944	VIT_08s0058g00410;VIT_08s0058g00430;VIT_08s0058g00440;VIT_12s0134g00410
GO:0001104	molecular_function	RNA polymerase II transcription cofactor activity	3371	7	20476	14	0.000627574	0.00375218	3.03708	VIT_02s0025g02580;VIT_06s0004g00450;VIT_11s0016g05020;VIT_14s0030g02300;VIT_15s0046g02510;VIT_16s0039g02760;VIT_18s0001g11690
GO:0006099	biological_process	tricarboxylic acid cycle	3371	12	20476	31	0.00069199	0.00412763	2.35129	VIT_03s0038g03120;VIT_04s0023g01650;VIT_04s0079g00530;VIT_08s0040g01700;VIT_10s0116g01480;VIT_12s0142g00610;VIT_13s0019g00510;VIT_13s0156g00180;VIT_14s0060g01700;VIT_15s0021g02410;VIT_17s0053g00120;VIT_19s0014g01640
GO:0009405	biological_process	pathogenesis	3371	3	20476	4	0.000733514	0.00423642	4.55562	VIT_07s0005g06000;VIT_07s0005g06090;VIT_07s0005g06110
GO:1902584	biological_process	positive regulation of response to water deprivation	3371	3	20476	4	0.000733514	0.00423642	4.55562	VIT_07s0005g00170;VIT_12s0028g02140;VIT_14s0060g02140
GO:0017076	molecular_function	purine nucleotide binding	3371	3	20476	4	0.000733514	0.00423642	4.55562	VIT_00s1995g00010;VIT_00s2576g00010;VIT_07s0205g00070
GO:0045430	molecular_function	chalcone isomerase activity	3371	3	20476	4	0.000733514	0.00423642	4.55562	VIT_13s0067g02870;VIT_13s0067g03820;VIT_13s0067g03820
GO:0009648	biological_process	photoperiodism	3371	3	20476	4	0.000733514	0.00423642	4.55562	VIT_08s0007g01250;VIT_11s0016g05300;VIT_13s0067g00860
GO:0034389	biological_process	lipid particle organization	3371	3	20476	4	0.000733514	0.00423642	4.55562	VIT_07s0005g00170;VIT_14s0060g02140;VIT_19s0177g00300
GO:0001075	molecular_function	transcription factor activity, RNA polymerase II core promoter sequence-specific binding involved in preinitiation complex assembly	3371	3	20476	4	0.000733514	0.00423642	4.55562	VIT_12s0028g03940;VIT_17s0000g04200;VIT_18s0001g09310
GO:0019867	cellular_component	outer membrane	3371	3	20476	4	0.000733514	0.00423642	4.55562	VIT_06s0004g05150;VIT_06s0009g00240;VIT_13s0067g01510
GO:0004611	molecular_function	phosphoenolpyruvate carboxykinase activity	3371	3	20476	4	0.000733514	0.00423642	4.55562	VIT_00s1995g00010;VIT_00s2576g00010;VIT_07s0205g00070
GO:0031359	cellular_component	integral component of chloroplast outer membrane	3371	3	20476	4	0.000733514	0.00423642	4.55562	VIT_05s0094g01390;VIT_07s0104g00150;VIT_17s0000g02400
GO:0009073	biological_process	aromatic amino acid family biosynthetic process	3371	10	20476	24	0.000724335	0.00423642	2.5309	VIT_00s0391g00070;VIT_04s0008g06570;VIT_04s0023g03820;VIT_06s0004g03430;VIT_06s0061g01300;VIT_13s0019g04190;VIT_14s0108g01330;VIT_15s0048g00350;VIT_18s0001g06250;VIT_19s0177g00310
GO:0042176	biological_process	regulation of protein catabolic process	3371	3	20476	4	0.000733514	0.00423642	4.55562	VIT_10s0042g00800;VIT_12s0028g03130;VIT_18s0001g01120
GO:0009001	molecular_function	serine O-acetyltransferase activity	3371	3	20476	4	0.000733514	0.00423642	4.55562	VIT_00s0194g00120;VIT_11s0016g02450;VIT_19s0015g00130
GO:0006282	biological_process	regulation of DNA repair	3371	3	20476	4	0.000733514	0.00423642	4.55562	VIT_03s0038g02970;VIT_04s0023g03780;VIT_18s0001g13660
GO:0005516	molecular_function	calmodulin binding	3371	21	20476	67	0.000748937	0.00431571	1.90384	VIT_03s0038g03960;VIT_03s0063g00940;VIT_05s0094g01570;VIT_06s0004g06030;VIT_07s0005g01950;VIT_07s0031g03030;VIT_07s0129g00180;VIT_08s0007g08300;VIT_08s0032g01220;VIT_08s0105g00390;VIT_10s0003g00410;VIT_12s0028g02970;VIT_13s0019g04070;VIT_13s0158g00360;VIT_14s0036g01400;VIT_14s0060g01470;VIT_14s0108g01450;VIT_16s0098g01140;VIT_17s0000g03370;VIT_17s0000g05520;VIT_18s0001g00990
GO:0009408	biological_process	response to heat	3371	13	20476	35	0.000768256	0.00441704	2.25612	VIT_00s0324g00040;VIT_03s0097g00530;VIT_04s0008g05870;VIT_06s0080g01230;VIT_08s0007g01430;VIT_09s0002g00640;VIT_11s0037g00510;VIT_12s0035g01910;VIT_13s0019g00860;VIT_14s0108g01500;VIT_15s0021g02090;VIT_18s0001g05530;VIT_18s0089g01270
GO:0016616	molecular_function	oxidoreductase activity, acting on the CH-OH group of donors, NAD or NADP as acceptor	3371	17	20476	51	0.00085506	0.00490504	2.02472	VIT_00s0373g00040;VIT_01s0011g00690;VIT_02s0012g01570;VIT_02s0154g00350;VIT_03s0038g03120;VIT_03s0038g04100;VIT_03s0180g00130;VIT_04s0079g00530;VIT_08s0040g01700;VIT_13s0158g00340;VIT_14s0066g01150;VIT_14s0108g00870;VIT_14s0108g01590;VIT_15s0021g02410;VIT_17s0000g06270;VIT_17s0000g06960;VIT_19s0014g01640
GO:0001731	biological_process	formation of translation preinitiation complex	3371	9	20476	21	0.000874368	0.00499331	2.60321	VIT_00s0880g00020;VIT_01s0011g06630;VIT_04s0008g03750;VIT_04s0008g07070;VIT_05s0062g01080;VIT_08s0007g00970;VIT_08s0007g07180;VIT_14s0068g00220;VIT_18s0089g00360
GO:0006446	biological_process	regulation of translational initiation	3371	9	20476	21	0.000874368	0.00499331	2.60321	VIT_00s0880g00020;VIT_01s0011g06630;VIT_04s0008g03750;VIT_04s0008g07070;VIT_08s0007g00970;VIT_08s0007g07180;VIT_09s0002g00390;VIT_13s0139g00250;VIT_14s0068g00220
GO:0009611	biological_process	response to wounding	3371	11	20476	28	0.000877194	0.00499824	2.38628	VIT_05s0020g05000;VIT_05s0020g05020;VIT_05s0020g05040;VIT_07s0031g02840;VIT_09s0002g00890;VIT_09s0018g00240;VIT_10s0003g03790;VIT_10s0003g03800;VIT_10s0003g03810;VIT_11s0016g00710;VIT_13s0019g03540
GO:0003700	molecular_function	transcription factor activity, sequence-specific DNA binding	3371	115	20476	536	0.000919519	0.00522771	1.30323	VIT_00s0179g00150;VIT_00s0229g00050;VIT_00s0463g00020;VIT_00s0662g00030;VIT_00s0662g00040;VIT_01s0010g03930;VIT_01s0011g02970;VIT_01s0011g02980;VIT_01s0011g05970;VIT_01s0150g00120;VIT_02s0012g01810;VIT_02s0025g00420;VIT_02s0025g01020;VIT_02s0025g01280;VIT_02s0025g04460;VIT_02s0234g00130;VIT_03s0038g00490;VIT_03s0038g02420;VIT_03s0063g00460;VIT_03s0091g00690;VIT_04s0008g05760;VIT_04s0023g01250;VIT…
GO:0010388	biological_process	cullin deneddylation	3371	5	20476	9	0.00105828	0.00596336	3.37453	VIT_02s0234g00120;VIT_08s0040g00430;VIT_12s0055g00390;VIT_14s0171g00270;VIT_15s0048g01980
GO:0006879	biological_process	cellular iron ion homeostasis	3371	5	20476	9	0.00105828	0.00596336	3.37453	VIT_01s0127g00450;VIT_06s0004g08350;VIT_08s0058g00410;VIT_08s0058g00430;VIT_08s0058g00440
GO:0008180	cellular_component	COP9 signalosome	3371	5	20476	9	0.00105828	0.00596336	3.37453	VIT_02s0234g00120;VIT_08s0040g00430;VIT_12s0055g00390;VIT_14s0171g00270;VIT_15s0048g01980
GO:0006821	biological_process	chloride transport	3371	5	20476	9	0.00105828	0.00596336	3.37453	VIT_03s0038g04260;VIT_05s0020g03090;VIT_07s0130g00400;VIT_10s0003g04530;VIT_19s0015g01850
GO:0006396	biological_process	RNA processing	3371	25	20476	86	0.00106795	0.00600459	1.76574	VIT_01s0011g02040;VIT_01s0011g04360;VIT_01s0137g00640;VIT_04s0044g01140;VIT_07s0005g00230;VIT_07s0005g00860;VIT_07s0005g01770;VIT_07s0104g00160;VIT_07s0191g00200;VIT_07s0191g00210;VIT_08s0007g00190;VIT_08s0007g07130;VIT_10s0116g01560;VIT_11s0052g00030;VIT_12s0028g03420;VIT_12s0035g01890;VIT_12s0055g00770;VIT_12s0059g00260;VIT_14s0060g02240;VIT_15s0048g02380;VIT_17s0000g04440;VIT_17s0000g05450;VIT…
GO:0016226	biological_process	iron-sulfur cluster assembly	3371	10	20476	25	0.00110229	0.00618398	2.42966	VIT_01s0010g01180;VIT_01s0127g00450;VIT_01s0127g00460;VIT_02s0241g00110;VIT_08s0007g03330;VIT_08s0007g03360;VIT_08s0032g00960;VIT_10s0116g01920;VIT_12s0134g00410;VIT_14s0171g00460
GO:0071004	cellular_component	U2-type prespliceosome	3371	7	20476	15	0.00115104	0.00644328	2.83461	VIT_00s0561g00030;VIT_01s0011g02040;VIT_04s0023g01450;VIT_04s0023g01580;VIT_08s0007g04710;VIT_08s0040g00270;VIT_13s0073g00580
GO:0015031	biological_process	protein transport	3371	30	20476	109	0.00116621	0.0065139	1.67179	VIT_00s0215g00030;VIT_00s0404g00080;VIT_00s2317g00010;VIT_01s0011g01570;VIT_01s0011g03330;VIT_02s0012g02790;VIT_02s0025g02990;VIT_02s0087g00690;VIT_04s0008g03880;VIT_04s0008g05030;VIT_04s0008g05920;VIT_04s0023g01770;VIT_04s0023g03870;VIT_05s0062g00130;VIT_05s0077g01230;VIT_07s0005g01100;VIT_07s0005g01330;VIT_07s0005g02630;VIT_08s0056g01310;VIT_09s0002g04580;VIT_09s0018g02080;VIT_11s0016g02580;VIT…
GO:0000460	biological_process	maturation of 5.8S rRNA	3371	6	20476	12	0.0011937	0.00663833	3.03708	VIT_06s0009g01750;VIT_07s0104g00700;VIT_08s0105g00280;VIT_11s0052g00190;VIT_12s0057g01340;VIT_14s0068g00410
GO:0004707	molecular_function	MAP kinase activity	3371	6	20476	12	0.0011937	0.00663833	3.03708	VIT_01s0011g04920;VIT_05s0094g00900;VIT_06s0004g03540;VIT_06s0004g03620;VIT_17s0000g02570;VIT_19s0014g00220
GO:0000145	cellular_component	exocyst	3371	11	20476	29	0.00127407	0.00706983	2.30399	VIT_00s0317g00140;VIT_03s0097g00670;VIT_04s0008g02340;VIT_06s0004g04010;VIT_07s0005g00680;VIT_08s0007g02340;VIT_08s0040g00840;VIT_08s0040g02730;VIT_09s0002g00910;VIT_17s0000g01450;VIT_17s0000g07350
GO:0006886	biological_process	intracellular protein transport	3371	44	20476	176	0.00131954	0.00730625	1.51854	VIT_00s0370g00020;VIT_02s0025g02530;VIT_02s0087g00690;VIT_04s0008g03880;VIT_04s0008g05030;VIT_04s0023g01770;VIT_04s0023g01980;VIT_04s0023g03870;VIT_05s0029g01350;VIT_05s0062g00130;VIT_05s0062g01180;VIT_05s0077g01230;VIT_06s0004g03090;VIT_06s0004g05150;VIT_06s0004g06860;VIT_07s0005g01000;VIT_07s0005g01330;VIT_07s0005g02630;VIT_07s0005g03490;VIT_07s0005g04240;VIT_08s0032g00440;VIT_08s0032g01150;VIT…
GO:0004386	molecular_function	helicase activity	3371	18	20476	57	0.00136931	0.00753268	1.91816	VIT_01s0011g04360;VIT_01s0137g00640;VIT_03s0038g00010;VIT_03s0038g00300;VIT_06s0004g02910;VIT_07s0005g00860;VIT_07s0005g01430;VIT_07s0005g01770;VIT_07s0191g00210;VIT_09s0002g01760;VIT_09s0002g02100;VIT_09s0054g01810;VIT_11s0016g00630;VIT_11s0016g01920;VIT_13s0067g01900;VIT_15s0048g00940;VIT_17s0000g04310;VIT_18s0001g14540
GO:0008540	cellular_component	proteasome regulatory particle, base subcomplex	3371	9	20476	22	0.00136793	0.00753268	2.48488	VIT_00s0215g00040;VIT_06s0004g08220;VIT_07s0005g05160;VIT_09s0002g00170;VIT_09s0002g05800;VIT_10s0042g00800;VIT_12s0028g03130;VIT_14s0060g02260;VIT_19s0014g02210
GO:0017025	molecular_function	TBP-class protein binding	3371	9	20476	22	0.00136793	0.00753268	2.48488	VIT_06s0004g08220;VIT_07s0005g05160;VIT_08s0007g03700;VIT_09s0002g00170;VIT_09s0002g05800;VIT_12s0028g03940;VIT_14s0060g02260;VIT_17s0053g01010;VIT_18s0001g07830
GO:0016310	biological_process	phosphorylation	3371	82	20476	370	0.00161427	0.00886109	1.34617	VIT_00s0181g00250;VIT_00s0585g00020;VIT_00s0780g00010;VIT_01s0010g01080;VIT_01s0010g02770;VIT_01s0011g00420;VIT_01s0011g04920;VIT_02s0012g01640;VIT_02s0025g01500;VIT_03s0038g02970;VIT_03s0063g01740;VIT_03s0063g01750;VIT_04s0008g00520;VIT_04s0008g05770;VIT_04s0023g03350;VIT_05s0020g04210;VIT_05s0094g00900;VIT_05s0102g00710;VIT_06s0004g00130;VIT_06s0004g01140;VIT_06s0004g02990;VIT_06s0004g03540;VIT…
GO:0003887	molecular_function	DNA-directed DNA polymerase activity	3371	8	20476	19	0.00166627	0.00912683	2.55754	VIT_03s0091g00200;VIT_03s0097g00550;VIT_04s0008g03960;VIT_06s0061g01610;VIT_08s0007g06490;VIT_10s0003g01720;VIT_14s0128g00840;VIT_16s0039g00730
GO:0010305	biological_process	leaf vascular tissue pattern formation	3371	4	20476	7	0.00188807	0.010124	3.47095	VIT_01s0010g03730;VIT_05s0029g01230;VIT_05s0029g01240;VIT_07s0151g00290
GO:0000993	molecular_function	RNA polymerase II core binding	3371	4	20476	7	0.00188807	0.010124	3.47095	VIT_08s0007g03880;VIT_10s0003g00510;VIT_10s0116g00720;VIT_19s0014g01870
GO:0016817	molecular_function	hydrolase activity, acting on acid anhydrides	3371	4	20476	7	0.00188807	0.010124	3.47095	VIT_03s0038g02070;VIT_11s0118g00260;VIT_14s0108g00570;VIT_15s0048g00940
GO:0010087	biological_process	phloem or xylem histogenesis	3371	4	20476	7	0.00188807	0.010124	3.47095	VIT_02s0012g01790;VIT_07s0151g00290;VIT_12s0057g00690;VIT_19s0014g01170
GO:0000462	biological_process	maturation of SSU-rRNA from tricistronic rRNA transcript (SSU-rRNA, 5.8S rRNA, LSU-rRNA)	3371	16	20476	50	0.00188584	0.010124	1.94373	VIT_03s0091g00320;VIT_05s0020g04640;VIT_05s0029g00550;VIT_05s0029g01070;VIT_05s0029g01080;VIT_05s0062g00880;VIT_05s0094g00440;VIT_06s0080g00440;VIT_07s0141g00530;VIT_07s0151g00900;VIT_08s0007g04690;VIT_09s0002g06030;VIT_10s0116g01560;VIT_12s0028g03140;VIT_16s0013g01520;VIT_16s0013g01530
GO:0005851	cellular_component	eukaryotic translation initiation factor 2B complex	3371	4	20476	7	0.00188807	0.010124	3.47095	VIT_06s0004g07100;VIT_09s0002g00390;VIT_13s0139g00250;VIT_17s0000g04230
GO:0008199	molecular_function	ferric iron binding	3371	4	20476	7	0.00188807	0.010124	3.47095	VIT_08s0058g00410;VIT_08s0058g00430;VIT_08s0058g00440;VIT_12s0134g00410
GO:0070847	cellular_component	core mediator complex	3371	4	20476	7	0.00188807	0.010124	3.47095	VIT_02s0025g02580;VIT_14s0030g02300;VIT_16s0039g02760;VIT_18s0001g11690
GO:0000289	biological_process	nuclear-transcribed mRNA poly(A) tail shortening	3371	4	20476	7	0.00188807	0.010124	3.47095	VIT_02s0087g00390;VIT_08s0007g02570;VIT_09s0070g00060;VIT_19s0015g00640
GO:0005247	molecular_function	voltage-gated chloride channel activity	3371	4	20476	7	0.00188807	0.010124	3.47095	VIT_03s0038g04260;VIT_05s0020g03090;VIT_07s0130g00400;VIT_19s0015g01850
GO:0030686	cellular_component	90S preribosome	3371	7	20476	16	0.00197121	0.0105255	2.65745	VIT_05s0029g00550;VIT_05s0029g01070;VIT_05s0029g01080;VIT_07s0031g01750;VIT_09s0002g00610;VIT_16s0013g01520;VIT_16s0013g01530
GO:0070469	cellular_component	respiratory chain	3371	7	20476	16	0.00197121	0.0105255	2.65745	VIT_00s0399g00060;VIT_00s0438g00010;VIT_01s0150g00160;VIT_02s0033g01380;VIT_02s0033g01400;VIT_12s0142g00430;VIT_18s0001g05810
GO:0003729	molecular_function	mRNA binding	3371	24	20476	85	0.0020202	0.0107645	1.71506	VIT_00s0216g00030;VIT_00s2623g00010;VIT_01s0011g02820;VIT_01s0011g06120;VIT_04s0023g01580;VIT_04s0044g01140;VIT_05s0020g00670;VIT_05s0062g00010;VIT_08s0007g03880;VIT_08s0007g07220;VIT_08s0040g00270;VIT_09s0002g00610;VIT_09s0002g00610;VIT_10s0116g00720;VIT_13s0019g03540;VIT_14s0083g00780;VIT_15s0048g01340;VIT_16s0098g01020;VIT_17s0000g05240;VIT_18s0001g01800;VIT_18s0001g15400;VIT_18s0166g00180;VIT…
GO:0003677	molecular_function	DNA binding	3371	233	20476	1198	0.00213294	0.0113416	1.18137	VIT_00s0179g00150;VIT_00s0181g00260;VIT_00s0187g00350;VIT_00s0226g00040;VIT_00s0375g00040;VIT_00s0662g00030;VIT_00s0662g00040;VIT_01s0010g01670;VIT_01s0011g00790;VIT_01s0011g01480;VIT_01s0011g02970;VIT_01s0011g02980;VIT_01s0011g03110;VIT_01s0011g03730;VIT_01s0011g05970;VIT_01s0026g02460;VIT_01s0150g00120;VIT_02s0012g01810;VIT_02s0025g00110;VIT_02s0025g01700;VIT_02s0025g03000;VIT_02s0025g03020;VIT…
GO:0032436	biological_process	positive regulation of proteasomal ubiquitin-dependent protein catabolic process	3371	6	20476	13	0.00221959	0.0117777	2.80346	VIT_00s0207g00090;VIT_02s0012g01750;VIT_02s0025g00390;VIT_03s0063g02000;VIT_06s0004g03320;VIT_09s0002g06060
GO:0003872	molecular_function	6-phosphofructokinase activity	3371	5	20476	10	0.0022768	0.0119321	3.03708	VIT_00s0780g00010;VIT_04s0008g00520;VIT_11s0016g02850;VIT_14s0108g00540;VIT_18s0122g00510
GO:0061615	biological_process	glycolytic process through fructose-6-phosphate	3371	5	20476	10	0.0022768	0.0119321	3.03708	VIT_00s0780g00010;VIT_04s0008g00520;VIT_11s0016g02850;VIT_14s0108g00540;VIT_18s0122g00510
GO:0009423	biological_process	chorismate biosynthetic process	3371	5	20476	10	0.0022768	0.0119321	3.03708	VIT_04s0023g03820;VIT_13s0019g04190;VIT_14s0030g00650;VIT_14s0030g00670;VIT_15s0048g00350
GO:0004540	molecular_function	ribonuclease activity	3371	5	20476	10	0.0022768	0.0119321	3.03708	VIT_00s0527g00010;VIT_06s0004g03880;VIT_06s0009g03330;VIT_08s0007g05250;VIT_08s0040g02410
GO:0009788	biological_process	negative regulation of abscisic acid-activated signaling pathway	3371	5	20476	10	0.0022768	0.0119321	3.03708	VIT_01s0010g02380;VIT_02s0025g00390;VIT_04s0008g02290;VIT_14s0030g01440;VIT_18s0001g10720
GO:0051123	biological_process	RNA polymerase II transcriptional preinitiation complex assembly	3371	5	20476	10	0.0022768	0.0119321	3.03708	VIT_08s0007g03700;VIT_12s0028g03940;VIT_17s0000g04200;VIT_18s0001g07830;VIT_18s0001g09310
GO:0035556	biological_process	intracellular signal transduction	3371	41	20476	166	0.00231427	0.0121036	1.50024	VIT_01s0010g01680;VIT_03s0038g03960;VIT_03s0063g00940;VIT_04s0008g01310;VIT_04s0008g03020;VIT_04s0008g05770;VIT_05s0020g03870;VIT_06s0004g01140;VIT_06s0004g02990;VIT_06s0004g06660;VIT_06s0004g07870;VIT_06s0009g00440;VIT_07s0005g03070;VIT_07s0005g03690;VIT_07s0031g02840;VIT_07s0151g00500;VIT_08s0007g08300;VIT_08s0032g01220;VIT_08s0058g01090;VIT_08s0105g00390;VIT_09s0070g00140;VIT_09s0070g00160;VIT…
GO:0051087	molecular_function	chaperone binding	3371	10	20476	27	0.00234361	0.0122319	2.24969	VIT_01s0011g04990;VIT_01s0146g00150;VIT_08s0007g06710;VIT_08s0032g00960;VIT_08s0040g01150;VIT_10s0003g04270;VIT_15s0046g01560;VIT_16s0100g00470;VIT_18s0001g00750;VIT_19s0090g01190
GO:0010411	biological_process	xyloglucan metabolic process	3371	11	20476	31	0.00251356	0.0130921	2.15535	VIT_01s0026g00200;VIT_02s0012g02220;VIT_05s0062g00480;VIT_05s0062g00610;VIT_11s0052g01180;VIT_11s0052g01220;VIT_11s0052g01260;VIT_11s0052g01270;VIT_11s0052g01280;VIT_11s0052g01300;VIT_11s0052g01330
GO:0070413	biological_process	trehalose metabolism in response to stress	3371	8	20476	20	0.00259031	0.0134643	2.42966	VIT_00s0233g00030;VIT_00s0304g00080;VIT_01s0026g00280;VIT_02s0154g00110;VIT_10s0003g01680;VIT_16s0022g00660;VIT_17s0000g08010;VIT_18s0001g05300
GO:0009058	biological_process	biosynthetic process	3371	42	20476	172	0.00263967	0.0136929	1.48323	VIT_03s0038g01460;VIT_03s0038g04570;VIT_04s0008g03770;VIT_05s0136g00260;VIT_06s0004g06320;VIT_06s0009g00850;VIT_08s0007g05910;VIT_08s0058g01000;VIT_09s0002g00340;VIT_09s0002g05250;VIT_11s0016g03720;VIT_11s0078g00250;VIT_12s0028g01820;VIT_12s0028g03200;VIT_12s0035g01920;VIT_13s0019g04170;VIT_14s0068g00920;VIT_14s0068g00930;VIT_16s0050g01080;VIT_16s0100g00750;VIT_16s0100g00770;VIT_16s0100g00780;VIT…
GO:0051536	molecular_function	iron-sulfur cluster binding	3371	18	20476	60	0.00268041	0.013876	1.82225	VIT_00s0264g00030;VIT_00s0445g00020;VIT_01s0010g01180;VIT_01s0127g00450;VIT_01s0127g00460;VIT_01s0150g00160;VIT_03s0063g00370;VIT_06s0004g02030;VIT_06s0004g06130;VIT_08s0007g03330;VIT_12s0059g02150;VIT_13s0147g00110;VIT_13s0156g00170;VIT_14s0006g02020;VIT_14s0171g00460;VIT_16s0098g00290;VIT_17s0000g10190;VIT_18s0001g12460
GO:0008652	biological_process	cellular amino acid biosynthetic process	3371	16	20476	52	0.0030289	0.0156483	1.86897	VIT_00s0391g00070;VIT_00s2579g00010;VIT_03s0180g00130;VIT_04s0044g00250;VIT_05s0020g04080;VIT_05s0049g01980;VIT_06s0004g03430;VIT_06s0009g01080;VIT_06s0061g01300;VIT_13s0019g04190;VIT_14s0030g01560;VIT_14s0068g01960;VIT_15s0048g00350;VIT_18s0001g06250;VIT_19s0014g02480;VIT_19s0177g00310
GO:0006839	biological_process	mitochondrial transport	3371	3	20476	5	0.00318501	0.0158752	3.6445	VIT_00s0407g00020;VIT_00s2349g00010;VIT_18s0001g07320
GO:0006102	biological_process	isocitrate metabolic process	3371	3	20476	5	0.00318501	0.0158752	3.6445	VIT_00s0264g00030;VIT_04s0079g00530;VIT_12s0059g02150
GO:0010044	biological_process	response to aluminum ion	3371	3	20476	5	0.00318501	0.0158752	3.6445	VIT_03s0038g02970;VIT_18s0001g13660;VIT_18s0072g00840
GO:0006228	biological_process	UTP biosynthetic process	3371	3	20476	5	0.00318501	0.0158752	3.6445	VIT_02s0025g01500;VIT_09s0002g00950;VIT_15s0021g01330
GO:0008889	molecular_function	glycerophosphodiester phosphodiesterase activity	3371	3	20476	5	0.00318501	0.0158752	3.6445	VIT_14s0068g01500;VIT_18s0089g00620;VIT_19s0090g01490
GO:0045053	biological_process	protein retention in Golgi apparatus	3371	3	20476	5	0.00318501	0.0158752	3.6445	VIT_05s0020g00410;VIT_07s0255g00120;VIT_15s0024g00240
GO:0001078	molecular_function	transcriptional repressor activity, RNA polymerase II core promoter proximal region sequence-specific binding	3371	3	20476	5	0.00318501	0.0158752	3.6445	VIT_01s0011g02970;VIT_01s0011g02980;VIT_17s0000g01920
GO:0071215	biological_process	cellular response to abscisic acid stimulus	3371	3	20476	5	0.00318501	0.0158752	3.6445	VIT_01s0146g00260;VIT_12s0057g00690;VIT_13s0019g00590
GO:0003978	molecular_function	UDP-glucose 4-epimerase activity	3371	3	20476	5	0.00318501	0.0158752	3.6445	VIT_02s0025g01560;VIT_03s0017g00980;VIT_10s0003g05640
GO:0006165	biological_process	nucleoside diphosphate phosphorylation	3371	3	20476	5	0.00318501	0.0158752	3.6445	VIT_02s0025g01500;VIT_09s0002g00950;VIT_15s0021g01330
GO:0032012	biological_process	regulation of ARF protein signal transduction	3371	3	20476	5	0.00318501	0.0158752	3.6445	VIT_02s0012g01790;VIT_03s0038g04090;VIT_15s0048g00800
GO:0070034	molecular_function	telomerase RNA binding	3371	3	20476	5	0.00318501	0.0158752	3.6445	VIT_00s0527g00010;VIT_06s0009g03330;VIT_08s0007g05250
GO:0009435	biological_process	NAD biosynthetic process	3371	3	20476	5	0.00318501	0.0158752	3.6445	VIT_02s0025g02150;VIT_07s0031g00460;VIT_14s0066g01240
GO:0000015	cellular_component	phosphopyruvate hydratase complex	3371	3	20476	5	0.00318501	0.0158752	3.6445	VIT_08s0007g03960;VIT_16s0022g01770;VIT_17s0000g04540
GO:0004550	molecular_function	nucleoside diphosphate kinase activity	3371	3	20476	5	0.00318501	0.0158752	3.6445	VIT_02s0025g01500;VIT_09s0002g00950;VIT_15s0021g01330
GO:0043967	biological_process	histone H4 acetylation	3371	3	20476	5	0.00318501	0.0158752	3.6445	VIT_11s0016g02620;VIT_14s0066g01450;VIT_18s0001g09710
GO:0007051	biological_process	spindle organization	3371	3	20476	5	0.00318501	0.0158752	3.6445	VIT_06s0004g06880;VIT_08s0217g00030;VIT_10s0116g00490
GO:0004634	molecular_function	phosphopyruvate hydratase activity	3371	3	20476	5	0.00318501	0.0158752	3.6445	VIT_08s0007g03960;VIT_16s0022g01770;VIT_17s0000g04540
GO:0030433	biological_process	ER-associated ubiquitin-dependent protein catabolic process	3371	10	20476	28	0.00329246	0.0163787	2.16934	VIT_01s0011g00540;VIT_03s0063g00080;VIT_06s0004g08220;VIT_07s0005g05160;VIT_07s0031g00230;VIT_09s0002g00170;VIT_09s0002g05800;VIT_10s0003g03280;VIT_14s0060g02260;VIT_14s0108g01390
GO:0004722	molecular_function	protein serine/threonine phosphatase activity	3371	24	20476	88	0.00338529	0.0168077	1.65659	VIT_00s0434g00020;VIT_03s0091g00470;VIT_04s0008g00840;VIT_04s0008g07320;VIT_04s0023g00690;VIT_04s0023g01400;VIT_05s0020g01460;VIT_05s0020g02940;VIT_05s0049g01290;VIT_05s0077g01820;VIT_06s0004g06840;VIT_07s0005g02110;VIT_07s0129g00520;VIT_08s0007g00310;VIT_08s0007g06510;VIT_09s0070g00490;VIT_11s0016g03180;VIT_12s0028g03310;VIT_13s0067g01270;VIT_16s0050g02680;VIT_18s0001g03620;VIT_18s0001g10700;VIT…
GO:0006073	biological_process	cellular glucan metabolic process	3371	12	20476	36	0.00345912	0.0171408	2.02472	VIT_01s0026g00200;VIT_02s0012g02220;VIT_05s0062g00480;VIT_05s0062g00610;VIT_11s0052g01180;VIT_11s0052g01190;VIT_11s0052g01220;VIT_11s0052g01260;VIT_11s0052g01270;VIT_11s0052g01280;VIT_11s0052g01300;VIT_11s0052g01330
GO:0005992	biological_process	trehalose biosynthetic process	3371	8	20476	21	0.00387726	0.0191383	2.31397	VIT_00s0233g00030;VIT_00s0304g00080;VIT_01s0026g00280;VIT_02s0154g00110;VIT_10s0003g01680;VIT_16s0022g00660;VIT_17s0000g08010;VIT_18s0001g05300
GO:0016998	biological_process	cell wall macromolecule catabolic process	3371	8	20476	21	0.00387726	0.0191383	2.31397	VIT_03s0038g03400;VIT_03s0038g03400;VIT_05s0077g01250;VIT_05s0094g00220;VIT_05s0094g00330;VIT_05s0094g00340;VIT_05s0094g00350;VIT_05s0094g00360
GO:0010387	biological_process	COP9 signalosome assembly	3371	2	20476	3	0.0044588	0.0196141	4.04944	VIT_12s0055g00390;VIT_15s0048g01980
GO:0004449	molecular_function	isocitrate dehydrogenase (NAD+) activity	3371	2	20476	3	0.0044588	0.0196141	4.04944	VIT_03s0038g03120;VIT_08s0040g01700
GO:0030060	molecular_function	L-malate dehydrogenase activity	3371	5	20476	11	0.00431315	0.0196141	2.76098	VIT_00s0373g00040;VIT_14s0108g00870;VIT_15s0021g02410;VIT_17s0000g06270;VIT_19s0014g01640
GO:0042276	biological_process	error-prone translesion synthesis	3371	2	20476	3	0.0044588	0.0196141	4.04944	VIT_03s0091g00200;VIT_14s0128g00840
GO:0003878	molecular_function	ATP citrate synthase activity	3371	2	20476	3	0.0044588	0.0196141	4.04944	VIT_01s0127g00260;VIT_14s0060g00550
GO:0045041	biological_process	protein import into mitochondrial intermembrane space	3371	2	20476	3	0.0044588	0.0196141	4.04944	VIT_05s0051g00340;VIT_06s0004g05030
GO:0031573	biological_process	intra-S DNA damage checkpoint	3371	2	20476	3	0.0044588	0.0196141	4.04944	VIT_13s0019g01290;VIT_14s0060g02120
GO:0034456	cellular_component	UTP-C complex	3371	2	20476	3	0.0044588	0.0196141	4.04944	VIT_04s0023g01830;VIT_14s0083g00590
GO:0080186	biological_process	developmental vegetative growth	3371	2	20476	3	0.0044588	0.0196141	4.04944	VIT_07s0005g00170;VIT_14s0060g02140
GO:0080188	biological_process	RNA-directed DNA methylation	3371	2	20476	3	0.0044588	0.0196141	4.04944	VIT_12s0059g00260;VIT_19s0014g01500
GO:0044390	molecular_function	ubiquitin-like protein conjugating enzyme binding	3371	4	20476	8	0.00435127	0.0196141	3.03708	VIT_08s0007g06660;VIT_12s0028g03860;VIT_13s0156g00250;VIT_18s0001g11890
GO:0019509	biological_process	L-methionine biosynthetic process from methylthioadenosine	3371	5	20476	11	0.00431315	0.0196141	2.76098	VIT_05s0020g04080;VIT_09s0002g00390;VIT_13s0139g00250;VIT_17s0000g04230;VIT_19s0014g02480
GO:0031307	cellular_component	integral component of mitochondrial outer membrane	3371	4	20476	8	0.00435127	0.0196141	3.03708	VIT_07s0005g04240;VIT_08s0105g00570;VIT_14s0066g01230;VIT_14s0128g00400
GO:0046474	biological_process	glycerophospholipid biosynthetic process	3371	2	20476	3	0.0044588	0.0196141	4.04944	VIT_13s0019g03480;VIT_13s0067g03440
GO:0042162	molecular_function	telomeric DNA binding	3371	4	20476	8	0.00435127	0.0196141	3.03708	VIT_00s0527g00010;VIT_06s0009g03330;VIT_08s0007g05250;VIT_15s0048g00940
GO:0035265	biological_process	organ growth	3371	2	20476	3	0.0044588	0.0196141	4.04944	VIT_13s0019g00590;VIT_17s0000g10190
GO:0043169	molecular_function	cation binding	3371	14	20476	45	0.00423334	0.0196141	1.88974	VIT_00s0434g00020;VIT_03s0063g00400;VIT_03s0063g00450;VIT_03s0091g00470;VIT_04s0008g07320;VIT_05s0020g02940;VIT_06s0004g06840;VIT_07s0005g02110;VIT_07s0129g00520;VIT_08s0007g06510;VIT_11s0016g03180;VIT_13s0067g01270;VIT_18s0001g15050;VIT_19s0090g00920
GO:0008187	molecular_function	poly-pyrimidine tract binding	3371	2	20476	3	0.0044588	0.0196141	4.04944	VIT_00s0561g00030;VIT_04s0023g01450
GO:0004106	molecular_function	chorismate mutase activity	3371	2	20476	3	0.0044588	0.0196141	4.04944	VIT_04s0008g06570;VIT_14s0108g01330
GO:0016311	biological_process	dephosphorylation	3371	38	20476	156	0.00404437	0.0196141	1.4796	VIT_00s0194g00110;VIT_00s0233g00030;VIT_00s0304g00080;VIT_00s0577g00020;VIT_01s0011g00470;VIT_01s0011g00650;VIT_01s0011g06290;VIT_01s0026g00280;VIT_01s0137g00600;VIT_02s0012g00760;VIT_02s0154g00110;VIT_03s0017g00460;VIT_07s0005g01760;VIT_08s0007g02000;VIT_08s0032g00840;VIT_08s0040g02800;VIT_09s0002g02450;VIT_10s0003g01680;VIT_10s0003g02690;VIT_10s0523g00020;VIT_12s0059g01400;VIT_13s0019g01990;VIT…
GO:0006537	biological_process	glutamate biosynthetic process	3371	2	20476	3	0.0044588	0.0196141	4.04944	VIT_09s0002g02530;VIT_16s0098g00290
GO:0000381	biological_process	regulation of alternative mRNA splicing, via spliceosome	3371	2	20476	3	0.0044588	0.0196141	4.04944	VIT_01s0011g02040;VIT_04s0044g01140
GO:0000386	molecular_function	second spliceosomal transesterification activity	3371	2	20476	3	0.0044588	0.0196141	4.04944	VIT_05s0049g01040;VIT_07s0151g01010
GO:0000076	biological_process	DNA replication checkpoint	3371	2	20476	3	0.0044588	0.0196141	4.04944	VIT_01s0010g01670;VIT_14s0060g02120
GO:0048825	biological_process	cotyledon development	3371	2	20476	3	0.0044588	0.0196141	4.04944	VIT_06s0061g01520;VIT_10s0003g03710
GO:0004805	molecular_function	trehalose-phosphatase activity	3371	5	20476	11	0.00431315	0.0196141	2.76098	VIT_00s0233g00030;VIT_00s0304g00080;VIT_02s0154g00110;VIT_16s0022g00660;VIT_18s0001g05300
GO:0008535	biological_process	respiratory chain complex IV assembly	3371	2	20476	3	0.0044588	0.0196141	4.04944	VIT_02s0025g02200;VIT_19s0015g01340
GO:0016706	molecular_function	oxidoreductase activity, acting on paired donors, with incorporation or reduction of molecular oxygen, 2-oxoglutarate as one donor, and incorporation of one atom each of oxygen into both donors	3371	2	20476	3	0.0044588	0.0196141	4.04944	VIT_02s0025g03560;VIT_07s0005g00160
GO:0046907	biological_process	intracellular transport	3371	4	20476	8	0.00435127	0.0196141	3.03708	VIT_02s0025g04500;VIT_06s0004g06880;VIT_08s0217g00030;VIT_09s0002g04830
GO:0006613	biological_process	cotranslational protein targeting to membrane	3371	2	20476	3	0.0044588	0.0196141	4.04944	VIT_03s0038g01820;VIT_14s0068g01370
GO:0032545	cellular_component	CURI complex	3371	2	20476	3	0.0044588	0.0196141	4.04944	VIT_04s0023g01830;VIT_14s0083g00590
GO:0004612	molecular_function	phosphoenolpyruvate carboxykinase (ATP) activity	3371	2	20476	3	0.0044588	0.0196141	4.04944	VIT_00s1995g00010;VIT_00s2576g00010
GO:0005776	cellular_component	autophagosome	3371	2	20476	3	0.0044588	0.0196141	4.04944	VIT_07s0005g03100;VIT_11s0103g00570
GO:0016592	cellular_component	mediator complex	3371	9	20476	25	0.00430549	0.0196141	2.1867	VIT_00s0586g00010;VIT_02s0025g02580;VIT_03s0063g02280;VIT_06s0004g00450;VIT_11s0016g05020;VIT_14s0030g02300;VIT_15s0046g02510;VIT_16s0039g02760;VIT_18s0001g11690
GO:0009969	biological_process	xyloglucan biosynthetic process	3371	4	20476	8	0.00435127	0.0196141	3.03708	VIT_07s0005g00150;VIT_07s0005g04420;VIT_16s0022g02080;VIT_17s0000g06590
GO:0009615	biological_process	response to virus	3371	2	20476	3	0.0044588	0.0196141	4.04944	VIT_03s0097g00530;VIT_11s0037g00510
GO:0009346	cellular_component	citrate lyase complex	3371	2	20476	3	0.0044588	0.0196141	4.04944	VIT_01s0127g00260;VIT_14s0060g00550
GO:0006425	biological_process	glutaminyl-tRNA aminoacylation	3371	2	20476	3	0.0044588	0.0196141	4.04944	VIT_01s0011g03740;VIT_14s0060g00110
GO:0019985	biological_process	translesion synthesis	3371	2	20476	3	0.0044588	0.0196141	4.04944	VIT_06s0004g05920;VIT_14s0128g00840
GO:0045252	cellular_component	oxoglutarate dehydrogenase complex	3371	2	20476	3	0.0044588	0.0196141	4.04944	VIT_10s0116g01480;VIT_13s0019g00510
GO:0031124	biological_process	mRNA 3-end processing	3371	2	20476	3	0.0044588	0.0196141	4.04944	VIT_17s0000g03640;VIT_17s0000g03650
GO:0032784	biological_process	regulation of DNA-templated transcription, elongation	3371	4	20476	8	0.00435127	0.0196141	3.03708	VIT_07s0104g00230;VIT_08s0040g00610;VIT_13s0067g03170;VIT_18s0001g15400
GO:0004819	molecular_function	glutamine-tRNA ligase activity	3371	2	20476	3	0.0044588	0.0196141	4.04944	VIT_01s0011g03740;VIT_14s0060g00110
GO:0030125	cellular_component	clathrin vesicle coat	3371	2	20476	3	0.0044588	0.0196141	4.04944	VIT_00s0370g00020;VIT_13s0067g00550
GO:0006085	biological_process	acetyl-CoA biosynthetic process	3371	2	20476	3	0.0044588	0.0196141	4.04944	VIT_01s0127g00260;VIT_14s0060g00550
GO:0007004	biological_process	telomere maintenance via telomerase	3371	4	20476	8	0.00435127	0.0196141	3.03708	VIT_00s0527g00010;VIT_03s0038g02970;VIT_06s0009g03330;VIT_08s0007g05250
GO:0030242	biological_process	pexophagy	3371	2	20476	3	0.0044588	0.0196141	4.04944	VIT_11s0016g03000;VIT_11s0037g00730
GO:0009932	biological_process	cell tip growth	3371	2	20476	3	0.0044588	0.0196141	4.04944	VIT_02s0025g00680;VIT_14s0068g00850
GO:0046417	biological_process	chorismate metabolic process	3371	2	20476	3	0.0044588	0.0196141	4.04944	VIT_04s0008g06570;VIT_14s0108g01330
GO:0032050	molecular_function	clathrin heavy chain binding	3371	2	20476	3	0.0044588	0.0196141	4.04944	VIT_00s0370g00020;VIT_13s0067g00550
GO:0003747	molecular_function	translation release factor activity	3371	4	20476	8	0.00435127	0.0196141	3.03708	VIT_02s0241g00090;VIT_07s0005g02740;VIT_08s0007g05910;VIT_17s0000g02860
GO:0004742	molecular_function	dihydrolipoyllysine-residue acetyltransferase activity	3371	2	20476	3	0.0044588	0.0196141	4.04944	VIT_01s0011g03380;VIT_09s0002g01800
GO:0016607	cellular_component	nuclear speck	3371	4	20476	8	0.00435127	0.0196141	3.03708	VIT_00s0561g00030;VIT_02s0025g02400;VIT_04s0023g01450;VIT_14s0060g02290
GO:0031177	molecular_function	phosphopantetheine binding	3371	2	20476	3	0.0044588	0.0196141	4.04944	VIT_05s0020g01980;VIT_14s0030g00740
GO:0006518	biological_process	peptide metabolic process	3371	5	20476	11	0.00431315	0.0196141	2.76098	VIT_00s0211g00060;VIT_06s0061g01070;VIT_16s0022g01260;VIT_16s0022g01280;VIT_17s0000g01740
GO:0048573	biological_process	photoperiodism, flowering	3371	4	20476	8	0.00435127	0.0196141	3.03708	VIT_08s0007g07810;VIT_11s0016g05300;VIT_13s0067g00860;VIT_14s0066g01450
GO:0045927	biological_process	positive regulation of growth	3371	2	20476	3	0.0044588	0.0196141	4.04944	VIT_07s0005g00170;VIT_14s0060g02140
GO:0004867	molecular_function	serine-type endopeptidase inhibitor activity	3371	4	20476	8	0.00435127	0.0196141	3.03708	VIT_05s0020g05000;VIT_05s0020g05020;VIT_05s0020g05040;VIT_12s0035g01000
GO:0071586	biological_process	CAAX-box protein processing	3371	2	20476	3	0.0044588	0.0196141	4.04944	VIT_14s0068g02070;VIT_15s0046g02040
GO:0072583	biological_process	clathrin-mediated endocytosis	3371	2	20476	3	0.0044588	0.0196141	4.04944	VIT_00s0370g00020;VIT_13s0067g00550
GO:0005794	cellular_component	Golgi apparatus	3371	66	20476	299	0.00438375	0.0196141	1.34078	VIT_00s0250g00030;VIT_00s0291g00070;VIT_00s0340g00080;VIT_00s0665g00040;VIT_01s0010g03290;VIT_01s0011g00160;VIT_01s0011g00540;VIT_01s0011g01360;VIT_01s0026g00980;VIT_02s0012g02190;VIT_03s0038g03750;VIT_04s0008g03220;VIT_04s0008g05920;VIT_04s0023g01120;VIT_04s0044g01670;VIT_05s0020g04100;VIT_05s0020g04150;VIT_05s0029g00010;VIT_05s0029g01340;VIT_05s0049g00010;VIT_05s0051g00420;VIT_05s0077g01230;VIT…
GO:0005797	cellular_component	Golgi medial cisterna	3371	2	20476	3	0.0044588	0.0196141	4.04944	VIT_04s0008g05920;VIT_19s0090g01540
GO:0009630	biological_process	gravitropism	3371	2	20476	3	0.0044588	0.0196141	4.04944	VIT_08s0007g08690;VIT_08s0040g02950
GO:0042546	biological_process	cell wall biogenesis	3371	12	20476	37	0.00454131	0.0199083	1.97	VIT_00s0291g00070;VIT_01s0026g00200;VIT_02s0012g02220;VIT_05s0062g00480;VIT_05s0062g00610;VIT_11s0052g01180;VIT_11s0052g01220;VIT_11s0052g01260;VIT_11s0052g01270;VIT_11s0052g01280;VIT_11s0052g01300;VIT_11s0052g01330
GO:0016762	molecular_function	xyloglucan:xyloglucosyl transferase activity	3371	12	20476	37	0.00454131	0.0199083	1.97	VIT_01s0026g00200;VIT_02s0012g02220;VIT_05s0062g00480;VIT_05s0062g00610;VIT_11s0052g01180;VIT_11s0052g01190;VIT_11s0052g01220;VIT_11s0052g01260;VIT_11s0052g01270;VIT_11s0052g01280;VIT_11s0052g01300;VIT_11s0052g01330
GO:0006094	biological_process	gluconeogenesis	3371	7	20476	18	0.00492047	0.0214965	2.36217	VIT_00s1995g00010;VIT_00s2576g00010;VIT_07s0205g00070;VIT_13s0019g01090;VIT_18s0001g05060;VIT_18s0001g07280;VIT_18s0072g00770
GO:0008360	biological_process	regulation of cell shape	3371	7	20476	18	0.00492047	0.0214965	2.36217	VIT_05s0077g01160;VIT_06s0004g01090;VIT_09s0002g01740;VIT_09s0002g03680;VIT_11s0016g01950;VIT_11s0016g03460;VIT_11s0016g04060
GO:0046686	biological_process	response to cadmium ion	3371	9	20476	26	0.00597848	0.0260739	2.10259	VIT_02s0025g02160;VIT_02s0025g03600;VIT_03s0097g00530;VIT_06s0004g04690;VIT_07s0005g01950;VIT_12s0059g02150;VIT_16s0050g00390;VIT_16s0050g02180;VIT_18s0001g05530
GO:0006261	biological_process	DNA-dependent DNA replication	3371	6	20476	15	0.00613962	0.0266399	2.42966	VIT_04s0008g03960;VIT_08s0032g00090;VIT_10s0003g01720;VIT_13s0067g02530;VIT_16s0039g00730;VIT_18s0001g02370
GO:0006535	biological_process	cysteine biosynthetic process from serine	3371	6	20476	15	0.00613962	0.0266399	2.42966	VIT_00s0194g00120;VIT_04s0044g00250;VIT_11s0016g02450;VIT_14s0030g01560;VIT_19s0015g00130;VIT_19s0015g00380
GO:0031624	molecular_function	ubiquitin conjugating enzyme binding	3371	6	20476	15	0.00613962	0.0266399	2.42966	VIT_00s0207g00090;VIT_02s0012g01750;VIT_03s0063g02000;VIT_06s0004g03320;VIT_14s0108g00950;VIT_19s0085g00630
GO:0016192	biological_process	vesicle-mediated transport	3371	27	20476	106	0.00615698	0.0266698	1.54719	VIT_00s0370g00020;VIT_02s0012g01790;VIT_02s0087g00690;VIT_03s0038g03110;VIT_03s0038g04090;VIT_04s0008g03880;VIT_04s0008g05920;VIT_04s0023g01770;VIT_04s0023g01980;VIT_05s0077g01230;VIT_06s0004g06860;VIT_07s0005g01000;VIT_07s0005g01330;VIT_07s0104g00860;VIT_08s0032g00440;VIT_08s0032g01150;VIT_09s0002g00780;VIT_09s0018g02080;VIT_11s0016g04180;VIT_11s0052g00170;VIT_12s0057g00590;VIT_13s0067g00550;VIT…
GO:0042254	biological_process	ribosome biogenesis	3371	17	20476	60	0.00646683	0.0279644	1.72101	VIT_00s0227g00060;VIT_03s0038g01490;VIT_03s0038g04610;VIT_03s0091g00320;VIT_05s0029g01080;VIT_06s0004g00160;VIT_07s0005g05860;VIT_07s0031g01200;VIT_12s0059g01970;VIT_13s0019g03970;VIT_14s0066g00640;VIT_14s0068g00410;VIT_14s0108g00840;VIT_14s0108g00930;VIT_14s0108g00970;VIT_17s0000g08620;VIT_18s0001g15290
GO:0030955	molecular_function	potassium ion binding	3371	7	20476	19	0.00728717	0.0313521	2.23785	VIT_06s0004g00130;VIT_08s0007g04170;VIT_08s0007g05490;VIT_08s0056g00190;VIT_10s0071g01060;VIT_13s0074g00210;VIT_16s0050g02180
GO:0006970	biological_process	response to osmotic stress	3371	7	20476	19	0.00728717	0.0313521	2.23785	VIT_07s0005g00140;VIT_09s0002g00610;VIT_09s0002g00610;VIT_10s0071g01030;VIT_12s0057g00690;VIT_13s0064g01220;VIT_18s0001g05530
GO:0004743	molecular_function	pyruvate kinase activity	3371	7	20476	19	0.00728717	0.0313521	2.23785	VIT_06s0004g00130;VIT_08s0007g04170;VIT_08s0007g05490;VIT_08s0056g00190;VIT_10s0071g01060;VIT_13s0074g00210;VIT_16s0050g02180
GO:0016615	molecular_function	malate dehydrogenase activity	3371	5	20476	12	0.00743259	0.0317631	2.5309	VIT_00s0373g00040;VIT_14s0108g00870;VIT_15s0021g02410;VIT_17s0000g06270;VIT_19s0014g01640
GO:0033617	biological_process	mitochondrial respiratory chain complex IV assembly	3371	5	20476	12	0.00743259	0.0317631	2.5309	VIT_05s0020g04550;VIT_05s0077g02320;VIT_09s0018g00610;VIT_13s0067g02300;VIT_14s0060g02300
GO:0003006	biological_process	developmental process involved in reproduction	3371	5	20476	12	0.00743259	0.0317631	2.5309	VIT_00s0802g00010;VIT_03s0017g01400;VIT_03s0017g01410;VIT_03s0017g01450;VIT_03s0017g01460
GO:0000175	molecular_function	3-5-exoribonuclease activity	3371	5	20476	12	0.00743259	0.0317631	2.5309	VIT_06s0009g01890;VIT_08s0007g02570;VIT_09s0070g00060;VIT_16s0039g02680;VIT_18s0001g03370
GO:0006024	biological_process	glycosaminoglycan biosynthetic process	3371	3	20476	6	0.00830572	0.0343978	3.03708	VIT_01s0011g00690;VIT_14s0108g01590;VIT_17s0000g06960
GO:0035145	cellular_component	exon-exon junction complex	3371	3	20476	6	0.00830572	0.0343978	3.03708	VIT_04s0044g01140;VIT_13s0019g03540;VIT_16s0013g00610
GO:0000103	biological_process	sulfate assimilation	3371	3	20476	6	0.00830572	0.0343978	3.03708	VIT_05s0020g04210;VIT_08s0007g07370;VIT_18s0001g14010
GO:0004372	molecular_function	glycine hydroxymethyltransferase activity	3371	3	20476	6	0.00830572	0.0343978	3.03708	VIT_05s0029g00310;VIT_12s0034g02380;VIT_18s0001g07960
GO:0004020	molecular_function	adenylylsulfate kinase activity	3371	3	20476	6	0.00830572	0.0343978	3.03708	VIT_05s0020g04210;VIT_08s0007g07370;VIT_18s0001g14010
GO:0031428	cellular_component	box C/D snoRNP complex	3371	3	20476	6	0.00830572	0.0343978	3.03708	VIT_14s0030g01270;VIT_16s0050g00880;VIT_17s0000g01720
GO:0030036	biological_process	actin cytoskeleton organization	3371	3	20476	6	0.00830572	0.0343978	3.03708	VIT_08s0058g00770;VIT_08s0058g00780;VIT_10s0003g01270
GO:0006887	biological_process	exocytosis	3371	14	20476	48	0.00826028	0.0343978	1.77163	VIT_00s0317g00140;VIT_03s0097g00670;VIT_04s0008g02340;VIT_04s0023g01980;VIT_05s0020g03160;VIT_06s0004g04010;VIT_08s0007g02340;VIT_08s0032g00440;VIT_08s0032g01150;VIT_08s0040g02730;VIT_09s0002g00780;VIT_09s0002g00910;VIT_17s0000g01450;VIT_17s0000g07350
GO:0009142	biological_process	nucleoside triphosphate biosynthetic process	3371	3	20476	6	0.00830572	0.0343978	3.03708	VIT_02s0025g01500;VIT_15s0021g01330;VIT_17s0053g00120
GO:0048868	biological_process	pollen tube development	3371	3	20476	6	0.00830572	0.0343978	3.03708	VIT_00s0250g00030;VIT_05s0020g00690;VIT_09s0018g02090
GO:0004535	molecular_function	poly(A)-specific ribonuclease activity	3371	3	20476	6	0.00830572	0.0343978	3.03708	VIT_08s0007g02570;VIT_09s0070g00060;VIT_19s0015g00640
GO:0032549	molecular_function	ribonucleoside binding	3371	3	20476	6	0.00830572	0.0343978	3.03708	VIT_04s0008g06580;VIT_12s0028g03770;VIT_13s0084g00600
GO:0005085	molecular_function	guanyl-nucleotide exchange factor activity	3371	3	20476	6	0.00830572	0.0343978	3.03708	VIT_09s0002g00390;VIT_13s0139g00250;VIT_17s0000g04230
GO:0009620	biological_process	response to fungus	3371	3	20476	6	0.00830572	0.0343978	3.03708	VIT_01s0011g05570;VIT_14s0030g01440;VIT_14s0083g00960
GO:0009395	biological_process	phospholipid catabolic process	3371	3	20476	6	0.00830572	0.0343978	3.03708	VIT_15s0045g00370;VIT_15s0045g00380;VIT_17s0000g01190
GO:0006826	biological_process	iron ion transport	3371	3	20476	6	0.00830572	0.0343978	3.03708	VIT_08s0058g00410;VIT_08s0058g00430;VIT_08s0058g00440
GO:0006869	biological_process	lipid transport	3371	10	20476	31	0.00807131	0.0343978	1.95941	VIT_03s0038g03730;VIT_05s0020g03730;VIT_05s0020g03740;VIT_07s0151g00740;VIT_07s0151g00760;VIT_08s0007g08730;VIT_13s0320g00050;VIT_16s0013g02000;VIT_17s0000g05850;VIT_17s0000g05860
GO:0006014	biological_process	D-ribose metabolic process	3371	3	20476	6	0.00830572	0.0343978	3.03708	VIT_05s0102g00710;VIT_07s0005g04760;VIT_16s0022g02340
GO:0000407	cellular_component	pre-autophagosomal structure	3371	3	20476	6	0.00830572	0.0343978	3.03708	VIT_03s0063g00600;VIT_05s0020g03160;VIT_07s0005g03100
GO:0070940	biological_process	dephosphorylation of RNA polymerase II C-terminal domain	3371	4	20476	9	0.00846751	0.0345068	2.69963	VIT_00s0672g00010;VIT_03s0063g02700;VIT_06s0009g01900;VIT_08s0007g02130
GO:0071712	biological_process	ER-associated misfolded protein catabolic process	3371	4	20476	9	0.00846751	0.0345068	2.69963	VIT_08s0007g06660;VIT_12s0028g03860;VIT_13s0156g00250;VIT_18s0001g11890
GO:0000271	biological_process	polysaccharide biosynthetic process	3371	4	20476	9	0.00846751	0.0345068	2.69963	VIT_01s0026g00980;VIT_04s0023g01120;VIT_07s0005g01040;VIT_14s0066g02350
GO:0005811	cellular_component	lipid particle	3371	4	20476	9	0.00846751	0.0345068	2.69963	VIT_02s0234g00110;VIT_07s0005g00170;VIT_14s0060g02140;VIT_14s0066g00700
GO:0008420	molecular_function	CTD phosphatase activity	3371	4	20476	9	0.00846751	0.0345068	2.69963	VIT_00s0672g00010;VIT_03s0063g02700;VIT_06s0009g01900;VIT_08s0007g02130
GO:0036513	cellular_component	Derlin-1 retrotranslocation complex	3371	4	20476	9	0.00846751	0.0345068	2.69963	VIT_08s0007g06660;VIT_12s0028g03860;VIT_13s0156g00250;VIT_18s0001g11890
GO:0032947	molecular_function	protein complex scaffold	3371	4	20476	9	0.00846751	0.0345068	2.69963	VIT_00s0144g00010;VIT_06s0009g02510;VIT_11s0037g00730;VIT_16s0022g00030
GO:0042578	molecular_function	phosphoric ester hydrolase activity	3371	4	20476	9	0.00846751	0.0345068	2.69963	VIT_05s0094g00850;VIT_09s0002g00590;VIT_14s0081g00460;VIT_18s0072g00770
GO:0010143	biological_process	cutin biosynthetic process	3371	4	20476	9	0.00846751	0.0345068	2.69963	VIT_07s0005g01760;VIT_08s0007g02000;VIT_13s0019g01990;VIT_15s0046g02400
GO:0005758	cellular_component	mitochondrial intermembrane space	3371	4	20476	9	0.00846751	0.0345068	2.69963	VIT_01s0010g01180;VIT_06s0004g01810;VIT_18s0001g05810;VIT_19s0014g02730
GO:0008654	biological_process	phospholipid biosynthetic process	3371	6	20476	16	0.00938171	0.0380497	2.27781	VIT_01s0011g04370;VIT_08s0040g02800;VIT_10s0116g00860;VIT_11s0016g05060;VIT_13s0067g03440;VIT_19s0090g00330
GO:0031595	cellular_component	nuclear proteasome complex	3371	6	20476	16	0.00938171	0.0380497	2.27781	VIT_06s0004g08220;VIT_07s0005g05160;VIT_07s0031g01970;VIT_09s0002g00170;VIT_09s0002g05800;VIT_14s0060g02260
GO:0006002	biological_process	fructose 6-phosphate metabolic process	3371	6	20476	16	0.00938171	0.0380497	2.27781	VIT_00s0780g00010;VIT_04s0008g00520;VIT_11s0016g02850;VIT_13s0064g00050;VIT_14s0108g00540;VIT_18s0072g00770
GO:0000398	biological_process	mRNA splicing, via spliceosome	3371	20	20476	76	0.00962167	0.0389609	1.59846	VIT_00s0317g00100;VIT_01s0026g00040;VIT_01s0026g00230;VIT_03s0038g04130;VIT_04s0023g01580;VIT_05s0049g01230;VIT_05s0102g01160;VIT_06s0009g02770;VIT_07s0005g00230;VIT_08s0007g05930;VIT_08s0105g00470;VIT_12s0059g00260;VIT_13s0019g05210;VIT_13s0067g03760;VIT_13s0073g00580;VIT_14s0060g02240;VIT_16s0098g00320;VIT_17s0000g03640;VIT_17s0000g03650;VIT_18s0117g00160
GO:0036459	molecular_function	thiol-dependent ubiquitinyl hydrolase activity	3371	11	20476	36	0.0100444	0.040608	1.85599	VIT_02s0025g02760;VIT_02s0234g00100;VIT_04s0008g03170;VIT_04s0008g06860;VIT_04s0044g02040;VIT_04s0069g00760;VIT_05s0029g00210;VIT_06s0009g00890;VIT_07s0031g01880;VIT_08s0032g00600;VIT_08s0032g01090
GO:0005736	cellular_component	DNA-directed RNA polymerase I complex	3371	7	20476	20	0.0104184	0.0419205	2.12596	VIT_04s0008g06580;VIT_08s0007g08090;VIT_09s0002g01860;VIT_13s0084g00600;VIT_13s0139g00310;VIT_18s0001g13950;VIT_19s0015g00780
GO:0008081	molecular_function	phosphoric diester hydrolase activity	3371	7	20476	20	0.0104184	0.0419205	2.12596	VIT_06s0004g06660;VIT_07s0031g00490;VIT_13s0067g00890;VIT_14s0068g01500;VIT_14s0083g01130;VIT_18s0089g00620;VIT_19s0090g01490
GO:0001054	molecular_function	RNA polymerase I activity	3371	7	20476	20	0.0104184	0.0419205	2.12596	VIT_04s0008g06580;VIT_08s0007g08090;VIT_09s0002g01860;VIT_13s0084g00600;VIT_13s0139g00310;VIT_18s0001g13950;VIT_19s0015g00780
GO:0003714	molecular_function	transcription corepressor activity	3371	8	20476	24	0.0108186	0.0433255	2.02472	VIT_06s0080g00130;VIT_07s0005g00120;VIT_08s0040g00430;VIT_09s0002g00890;VIT_10s0003g03790;VIT_10s0003g03800;VIT_10s0003g03810;VIT_11s0016g00710
GO:0006890	biological_process	retrograde vesicle-mediated transport, Golgi to ER	3371	8	20476	24	0.0108186	0.0433255	2.02472	VIT_00s0665g00040;VIT_01s0011g01570;VIT_07s0031g00030;VIT_09s0018g02080;VIT_11s0016g04180;VIT_16s0022g00490;VIT_16s0098g01310;VIT_18s0001g13430
GO:0019752	biological_process	carboxylic acid metabolic process	3371	8	20476	24	0.0108186	0.0433255	2.02472	VIT_00s0373g00040;VIT_01s0011g06600;VIT_02s0154g00350;VIT_04s0079g00600;VIT_14s0108g00870;VIT_15s0021g02410;VIT_17s0000g06270;VIT_19s0014g01640
GO:0005524	molecular_function	ATP binding	3371	429	20476	2370	0.0108595	0.0434209	1.0995	VIT_00s0125g00210;VIT_00s0179g00260;VIT_00s0194g00030;VIT_00s0207g00280;VIT_00s0211g00030;VIT_00s0262g00010;VIT_00s0324g00040;VIT_00s0415g00030;VIT_00s0441g00010;VIT_00s0463g00030;VIT_00s0567g00010;VIT_00s0733g00010;VIT_00s0743g00030;VIT_00s0762g00030;VIT_00s0780g00010;VIT_00s0805g00020;VIT_00s1194g00010;VIT_00s1764g00020;VIT_00s1995g00010;VIT_00s2485g00010;VIT_00s2576g00010;VIT_01s0010g01080;VIT…
GO:0004721	molecular_function	phosphoprotein phosphatase activity	3371	20	20476	77	0.0112259	0.0448157	1.5777	VIT_00s0434g00020;VIT_00s0672g00010;VIT_02s0025g00480;VIT_03s0091g00470;VIT_04s0008g07320;VIT_05s0020g02940;VIT_06s0004g06840;VIT_06s0009g01900;VIT_07s0005g02110;VIT_07s0129g00520;VIT_08s0007g06510;VIT_09s0002g04770;VIT_10s0003g02690;VIT_11s0016g03180;VIT_12s0057g00900;VIT_13s0019g02410;VIT_13s0067g01270;VIT_13s0175g00210;VIT_18s0001g15050;VIT_19s0090g01290
GO:0045899	biological_process	positive regulation of RNA polymerase II transcriptional preinitiation complex assembly	3371	5	20476	13	0.0119009	0.0469946	2.33622	VIT_06s0004g08220;VIT_07s0005g05160;VIT_09s0002g00170;VIT_09s0002g05800;VIT_14s0060g02260
GO:0031418	molecular_function	L-ascorbic acid binding	3371	5	20476	13	0.0119009	0.0469946	2.33622	VIT_00s0264g00040;VIT_03s0091g00520;VIT_05s0062g01220;VIT_14s0066g02170;VIT_18s0001g00950
GO:0044237	biological_process	cellular metabolic process	3371	5	20476	13	0.0119009	0.0469946	2.33622	VIT_08s0056g01320;VIT_09s0002g00390;VIT_12s0035g00400;VIT_13s0139g00250;VIT_17s0000g04230
GO:0000422	biological_process	mitophagy	3371	5	20476	13	0.0119009	0.0469946	2.33622	VIT_00s0215g00030;VIT_03s0063g00600;VIT_07s0005g03100;VIT_11s0037g00730;VIT_11s0037g00970
GO:0036402	molecular_function	proteasome-activating ATPase activity	3371	5	20476	13	0.0119009	0.0469946	2.33622	VIT_06s0004g08220;VIT_07s0005g05160;VIT_09s0002g00170;VIT_09s0002g05800;VIT_14s0060g02260
GO:1901800	biological_process	positive regulation of proteasomal protein catabolic process	3371	5	20476	13	0.0119009	0.0469946	2.33622	VIT_06s0004g08220;VIT_07s0005g05160;VIT_09s0002g00170;VIT_09s0002g05800;VIT_14s0060g02260
GO:0005759	cellular_component	mitochondrial matrix	3371	12	20476	41	0.0118441	0.0469946	1.7778	VIT_01s0011g04990;VIT_01s0127g00450;VIT_02s0241g00110;VIT_08s0007g03330;VIT_08s0007g05910;VIT_08s0040g01150;VIT_09s0002g01800;VIT_09s0002g09050;VIT_11s0016g03550;VIT_13s0019g02350;VIT_14s0060g01230;VIT_17s0053g00120
GO:0006470	biological_process	protein dephosphorylation	3371	32	20476	136	0.0121824	0.0480319	1.42921	VIT_00s0434g00020;VIT_01s0137g00600;VIT_02s0025g00480;VIT_03s0091g00470;VIT_04s0008g07320;VIT_04s0023g00690;VIT_04s0023g01400;VIT_05s0020g01460;VIT_05s0020g02940;VIT_05s0049g01290;VIT_05s0077g01820;VIT_06s0004g06840;VIT_07s0005g02110;VIT_07s0129g00520;VIT_08s0007g00310;VIT_08s0007g06510;VIT_09s0002g04770;VIT_09s0070g00490;VIT_10s0003g02690;VIT_11s0016g03180;VIT_12s0028g03310;VIT_12s0057g00900;VIT…
GO:0006355	biological_process	regulation of transcription, DNA-templated	3371	212	20476	1126	0.0135042	0.0531609	1.14363	VIT_00s0179g00150;VIT_00s0181g00260;VIT_00s0229g00050;VIT_00s0375g00040;VIT_00s0463g00020;VIT_00s0586g00010;VIT_00s0662g00030;VIT_00s0662g00040;VIT_01s0010g03930;VIT_01s0011g02970;VIT_01s0011g02980;VIT_01s0011g03110;VIT_01s0011g03720;VIT_01s0011g05970;VIT_01s0026g01010;VIT_01s0026g02720;VIT_01s0150g00120;VIT_02s0012g01810;VIT_02s0025g00420;VIT_02s0025g01020;VIT_02s0025g01280;VIT_02s0025g01700;VIT…
GO:0030150	biological_process	protein import into mitochondrial matrix	3371	6	20476	17	0.0137162	0.0537463	2.14382	VIT_04s0008g06730;VIT_07s0005g04240;VIT_09s0002g01810;VIT_12s0057g00900;VIT_18s0001g00750;VIT_19s0090g01190
GO:0030117	cellular_component	membrane coat	3371	6	20476	17	0.0137162	0.0537463	2.14382	VIT_02s0087g00690;VIT_04s0008g03880;VIT_04s0023g01770;VIT_09s0018g02080;VIT_11s0016g04180;VIT_18s0001g13430
GO:0006012	biological_process	galactose metabolic process	3371	6	20476	17	0.0137162	0.0537463	2.14382	VIT_02s0025g01560;VIT_03s0017g00980;VIT_08s0007g07430;VIT_10s0003g05640;VIT_14s0060g00790;VIT_14s0060g00810
GO:0004683	molecular_function	calmodulin-dependent protein kinase activity	3371	9	20476	29	0.0140972	0.0551543	1.88508	VIT_03s0038g03960;VIT_03s0063g00940;VIT_06s0004g06030;VIT_08s0007g08300;VIT_08s0032g01220;VIT_08s0105g00390;VIT_16s0098g01140;VIT_17s0000g05520;VIT_18s0001g00990
GO:0010030	biological_process	positive regulation of seed germination	3371	2	20476	4	0.0156347	0.0556166	3.03708	VIT_16s0050g00390;VIT_17s0000g08880
GO:0015030	cellular_component	Cajal body	3371	2	20476	4	0.0156347	0.0556166	3.03708	VIT_06s0080g00470;VIT_16s0050g00880
GO:1900150	biological_process	regulation of defense response to fungus	3371	2	20476	4	0.0156347	0.0556166	3.03708	VIT_07s0005g01000;VIT_14s0030g01440
GO:0060261	biological_process	positive regulation of transcription initiation from RNA polymerase II promoter	3371	2	20476	4	0.0156347	0.0556166	3.03708	VIT_02s0025g01700;VIT_18s0001g13370
GO:0042819	biological_process	vitamin B6 biosynthetic process	3371	2	20476	4	0.0156347	0.0556166	3.03708	VIT_06s0004g06640;VIT_09s0002g04490
GO:0010731	biological_process	protein glutathionylation	3371	2	20476	4	0.0156347	0.0556166	3.03708	VIT_08s0040g03040;VIT_08s0040g03100
GO:0010152	biological_process	pollen maturation	3371	2	20476	4	0.0156347	0.0556166	3.03708	VIT_17s0000g06340;VIT_19s0177g00300
GO:0000995	molecular_function	transcription factor activity, core RNA polymerase III binding	3371	2	20476	4	0.0156347	0.0556166	3.03708	VIT_19s0085g01060;VIT_19s0085g01080
GO:0015770	biological_process	sucrose transport	3371	2	20476	4	0.0156347	0.0556166	3.03708	VIT_01s0026g01960;VIT_01s0146g00260
GO:1903506	biological_process	regulation of nucleic acid-templated transcription	3371	2	20476	4	0.0156347	0.0556166	3.03708	VIT_00s0483g00020;VIT_06s0004g05210
GO:0033499	biological_process	galactose catabolic process via UDP-galactose	3371	2	20476	4	0.0156347	0.0556166	3.03708	VIT_14s0108g00190;VIT_14s0108g00270
GO:0030490	biological_process	maturation of SSU-rRNA	3371	4	20476	10	0.0146582	0.0556166	2.42966	VIT_01s0011g00070;VIT_07s0005g00620;VIT_07s0031g01200;VIT_17s0000g08620
GO:0042973	molecular_function	glucan endo-1,3-beta-D-glucosidase activity	3371	2	20476	4	0.0156347	0.0556166	3.03708	VIT_06s0061g00120;VIT_14s0083g00340
GO:0009561	biological_process	megagametogenesis	3371	2	20476	4	0.0156347	0.0556166	3.03708	VIT_07s0104g01060;VIT_08s0007g05330
GO:0009294	biological_process	DNA mediated transformation	3371	2	20476	4	0.0156347	0.0556166	3.03708	VIT_08s0007g06800;VIT_17s0000g10190
GO:0006606	biological_process	protein import into nucleus	3371	12	20476	42	0.0146275	0.0556166	1.73547	VIT_01s0011g05730;VIT_02s0025g04500;VIT_04s0008g03330;VIT_04s0008g05030;VIT_05s0062g01180;VIT_06s0004g06880;VIT_07s0005g01100;VIT_08s0217g00030;VIT_13s0067g00670;VIT_14s0060g00930;VIT_14s0060g01510;VIT_15s0046g00300
GO:0033962	biological_process	cytoplasmic mRNA processing body assembly	3371	4	20476	10	0.0146582	0.0556166	2.42966	VIT_01s0011g02820;VIT_03s0017g00990;VIT_07s0005g00230;VIT_14s0060g02240
GO:0033926	molecular_function	glycopeptide alpha-N-acetylgalactosaminidase activity	3371	4	20476	10	0.0146582	0.0556166	2.42966	VIT_05s0077g00510;VIT_06s0061g01520;VIT_14s0060g00860;VIT_18s0072g01040
GO:0019318	biological_process	hexose metabolic process	3371	2	20476	4	0.0156347	0.0556166	3.03708	VIT_14s0108g00190;VIT_14s0108g00270
GO:0004764	molecular_function	shikimate 3-dehydrogenase (NADP+) activity	3371	2	20476	4	0.0156347	0.0556166	3.03708	VIT_14s0030g00650;VIT_14s0030g00670
GO:0005844	cellular_component	polysome	3371	2	20476	4	0.0156347	0.0556166	3.03708	VIT_05s0077g00740;VIT_13s0019g03540
GO:0006220	biological_process	pyrimidine nucleotide metabolic process	3371	2	20476	4	0.0156347	0.0556166	3.03708	VIT_02s0025g01500;VIT_15s0021g01330
GO:0006536	biological_process	glutamate metabolic process	3371	2	20476	4	0.0156347	0.0556166	3.03708	VIT_01s0011g06600;VIT_04s0079g00600
GO:0002229	biological_process	defense response to oomycetes	3371	2	20476	4	0.0156347	0.0556166	3.03708	VIT_14s0030g01440;VIT_17s0000g09170
GO:0003849	molecular_function	3-deoxy-7-phosphoheptulonate synthase activity	3371	2	20476	4	0.0156347	0.0556166	3.03708	VIT_00s0391g00070;VIT_18s0001g06250
GO:0016780	molecular_function	phosphotransferase activity, for other substituted phosphate groups	3371	2	20476	4	0.0156347	0.0556166	3.03708	VIT_10s0116g00860;VIT_13s0067g03440
GO:0052725	molecular_function	inositol-1,3,4-trisphosphate 6-kinase activity	3371	2	20476	4	0.0156347	0.0556166	3.03708	VIT_02s0012g01640;VIT_16s0039g01700
GO:0052726	molecular_function	inositol-1,3,4-trisphosphate 5-kinase activity	3371	2	20476	4	0.0156347	0.0556166	3.03708	VIT_02s0012g01640;VIT_16s0039g01700
GO:0030151	molecular_function	molybdenum ion binding	3371	2	20476	4	0.0156347	0.0556166	3.03708	VIT_01s0011g01110;VIT_18s0001g03910
GO:0042981	biological_process	regulation of apoptotic process	3371	2	20476	4	0.0156347	0.0556166	3.03708	VIT_10s0071g00780;VIT_10s0116g00700
GO:0016161	molecular_function	beta-amylase activity	3371	4	20476	10	0.0146582	0.0556166	2.42966	VIT_05s0020g01910;VIT_05s0077g00280;VIT_12s0059g02670;VIT_15s0046g02640
GO:0009880	biological_process	embryonic pattern specification	3371	2	20476	4	0.0156347	0.0556166	3.03708	VIT_01s0011g06210;VIT_02s0012g01790
GO:0006611	biological_process	protein export from nucleus	3371	4	20476	10	0.0146582	0.0556166	2.42966	VIT_08s0040g00230;VIT_13s0067g00670;VIT_14s0030g01250;VIT_15s0046g00300
GO:0006383	biological_process	transcription from RNA polymerase III promoter	3371	8	20476	25	0.0144822	0.0556166	1.94373	VIT_04s0023g01440;VIT_06s0004g03740;VIT_09s0002g06690;VIT_16s0013g02140;VIT_16s0050g00450;VIT_19s0015g00780;VIT_19s0085g01060;VIT_19s0085g01080
GO:0006308	biological_process	DNA catabolic process	3371	2	20476	4	0.0156347	0.0556166	3.03708	VIT_00s0301g00100;VIT_01s0011g03670
GO:0047325	molecular_function	inositol tetrakisphosphate 1-kinase activity	3371	2	20476	4	0.0156347	0.0556166	3.03708	VIT_02s0012g01640;VIT_16s0039g01700
GO:0004030	molecular_function	aldehyde dehydrogenase [NAD(P)+] activity	3371	2	20476	4	0.0156347	0.0556166	3.03708	VIT_06s0004g02060;VIT_18s0001g02440
GO:0004034	molecular_function	aldose 1-epimerase activity	3371	2	20476	4	0.0156347	0.0556166	3.03708	VIT_14s0108g00190;VIT_14s0108g00270
GO:0005198	molecular_function	structural molecule activity	3371	8	20476	25	0.0144822	0.0556166	1.94373	VIT_00s0370g00020;VIT_02s0012g02660;VIT_06s0004g06860;VIT_08s0007g03330;VIT_09s0018g02080;VIT_11s0016g04180;VIT_13s0067g00550;VIT_18s0001g13430
GO:0000506	cellular_component	glycosylphosphatidylinositol-N-acetylglucosaminyltransferase (GPI-GnT) complex	3371	2	20476	4	0.0156347	0.0556166	3.03708	VIT_08s0007g05870;VIT_15s0045g01230
GO:0004462	molecular_function	lactoylglutathione lyase activity	3371	2	20476	4	0.0156347	0.0556166	3.03708	VIT_10s0116g01660;VIT_11s0016g03440
GO:0008152	biological_process	metabolic process	3371	226	20476	1208	0.0145985	0.0556166	1.13639	VIT_00s0187g00280;VIT_00s0187g00320;VIT_00s0194g00110;VIT_00s0264g00030;VIT_00s0324g00050;VIT_00s0340g00050;VIT_00s0558g00010;VIT_00s0577g00020;VIT_00s0662g00010;VIT_00s0780g00010;VIT_01s0010g01080;VIT_01s0010g01180;VIT_01s0010g02260;VIT_01s0011g01160;VIT_01s0011g01420;VIT_01s0011g03380;VIT_01s0026g00200;VIT_01s0026g00990;VIT_01s0137g00430;VIT_01s0244g00130;VIT_02s0012g00760;VIT_02s0012g02220;VIT…
GO:0006272	biological_process	leading strand elongation	3371	2	20476	4	0.0156347	0.0556166	3.03708	VIT_06s0004g05920;VIT_06s0061g01610
GO:0003855	molecular_function	3-dehydroquinate dehydratase activity	3371	2	20476	4	0.0156347	0.0556166	3.03708	VIT_14s0030g00650;VIT_14s0030g00670
GO:0005669	cellular_component	transcription factor TFIID complex	3371	4	20476	10	0.0146582	0.0556166	2.42966	VIT_08s0007g03700;VIT_12s0028g03940;VIT_17s0000g04200;VIT_18s0001g09310
GO:0046604	biological_process	positive regulation of mitotic centrosome separation	3371	2	20476	4	0.0156347	0.0556166	3.03708	VIT_06s0004g06880;VIT_08s0217g00030
GO:0006081	biological_process	cellular aldehyde metabolic process	3371	2	20476	4	0.0156347	0.0556166	3.03708	VIT_06s0004g02060;VIT_18s0001g02440
GO:0006006	biological_process	glucose metabolic process	3371	7	20476	21	0.0144437	0.0556166	2.02472	VIT_01s0010g02460;VIT_01s0146g00060;VIT_14s0108g00190;VIT_14s0108g00270;VIT_14s0171g00490;VIT_16s0022g02320;VIT_19s0085g00600
GO:0000479	biological_process	endonucleolytic cleavage of tricistronic rRNA transcript (SSU-rRNA, 5.8S rRNA, LSU-rRNA)	3371	2	20476	4	0.0156347	0.0556166	3.03708	VIT_05s0029g01070;VIT_05s0029g01080
GO:0019563	biological_process	glycerol catabolic process	3371	2	20476	4	0.0156347	0.0556166	3.03708	VIT_13s0019g01090;VIT_13s0019g04730
GO:0000127	cellular_component	transcription factor TFIIIC complex	3371	2	20476	4	0.0156347	0.0556166	3.03708	VIT_19s0085g01060;VIT_19s0085g01080
GO:0015292	molecular_function	uniporter activity	3371	2	20476	4	0.0156347	0.0556166	3.03708	VIT_04s0023g01150;VIT_06s0004g08440
GO:0004664	molecular_function	prephenate dehydratase activity	3371	2	20476	4	0.0156347	0.0556166	3.03708	VIT_06s0004g03430;VIT_06s0061g01300
GO:0004351	molecular_function	glutamate decarboxylase activity	3371	2	20476	4	0.0156347	0.0556166	3.03708	VIT_01s0011g06600;VIT_04s0079g00600
GO:0047769	molecular_function	arogenate dehydratase activity	3371	2	20476	4	0.0156347	0.0556166	3.03708	VIT_06s0004g03430;VIT_06s0061g01300
GO:0000245	biological_process	spliceosomal complex assembly	3371	7	20476	21	0.0144437	0.0556166	2.02472	VIT_05s0124g00340;VIT_06s0080g00470;VIT_07s0005g00230;VIT_07s0104g00160;VIT_08s0007g04710;VIT_08s0040g00270;VIT_14s0060g02240
GO:0006555	biological_process	methionine metabolic process	3371	2	20476	4	0.0156347	0.0556166	3.03708	VIT_05s0020g00670;VIT_05s0020g04080
GO:0070274	cellular_component	RES complex	3371	2	20476	4	0.0156347	0.0556166	3.03708	VIT_17s0000g03640;VIT_17s0000g03650
GO:0005987	biological_process	sucrose catabolic process	3371	4	20476	10	0.0146582	0.0556166	2.42966	VIT_05s0077g00510;VIT_06s0061g01520;VIT_14s0060g00860;VIT_18s0072g01040
GO:0008515	molecular_function	sucrose transmembrane transporter activity	3371	2	20476	4	0.0156347	0.0556166	3.03708	VIT_01s0026g01960;VIT_01s0146g00260
GO:0000171	molecular_function	ribonuclease MRP activity	3371	2	20476	4	0.0156347	0.0556166	3.03708	VIT_08s0040g02410;VIT_12s0028g03420
GO:0000172	cellular_component	ribonuclease MRP complex	3371	2	20476	4	0.0156347	0.0556166	3.03708	VIT_08s0040g02410;VIT_12s0028g03420
GO:0051205	biological_process	protein insertion into membrane	3371	2	20476	4	0.0156347	0.0556166	3.03708	VIT_02s0025g01420;VIT_04s0023g00150
GO:0005793	cellular_component	endoplasmic reticulum-Golgi intermediate compartment	3371	2	20476	4	0.0156347	0.0556166	3.03708	VIT_05s0102g00730;VIT_18s0122g00090
GO:0006406	biological_process	mRNA export from nucleus	3371	8	20476	25	0.0144822	0.0556166	1.94373	VIT_00s0527g00010;VIT_01s0011g06120;VIT_04s0008g03330;VIT_06s0009g03330;VIT_08s0007g05250;VIT_13s0067g00670;VIT_17s0000g03640;VIT_17s0000g03650
GO:0006563	biological_process	L-serine metabolic process	3371	3	20476	7	0.0168626	0.0582754	2.60321	VIT_05s0029g00310;VIT_12s0034g02380;VIT_18s0001g07960
GO:0008023	cellular_component	transcription elongation factor complex	3371	3	20476	7	0.0168626	0.0582754	2.60321	VIT_08s0040g00610;VIT_10s0003g00510;VIT_19s0014g01870
GO:0009910	biological_process	negative regulation of flower development	3371	3	20476	7	0.0168626	0.0582754	2.60321	VIT_07s0005g05590;VIT_11s0016g05490;VIT_14s0030g01250
GO:0070483	biological_process	detection of hypoxia	3371	3	20476	7	0.0168626	0.0582754	2.60321	VIT_08s0056g01300;VIT_10s0003g01390;VIT_14s0108g00090
GO:0042555	cellular_component	MCM complex	3371	3	20476	7	0.0168626	0.0582754	2.60321	VIT_03s0038g00300;VIT_07s0005g01430;VIT_13s0067g02530
GO:0070569	molecular_function	uridylyltransferase activity	3371	3	20476	7	0.0168626	0.0582754	2.60321	VIT_01s0011g01420;VIT_04s0044g00710;VIT_18s0001g01640
GO:0000154	biological_process	rRNA modification	3371	3	20476	7	0.0168626	0.0582754	2.60321	VIT_07s0031g01750;VIT_14s0030g01270;VIT_17s0000g01720
GO:0005770	cellular_component	late endosome	3371	3	20476	7	0.0168626	0.0582754	2.60321	VIT_02s0025g00780;VIT_04s0023g03870;VIT_11s0016g03000
GO:0016591	cellular_component	DNA-directed RNA polymerase II, holoenzyme	3371	3	20476	7	0.0168626	0.0582754	2.60321	VIT_00s0672g00010;VIT_03s0063g02700;VIT_08s0007g02130
GO:0012511	cellular_component	monolayer-surrounded lipid storage body	3371	3	20476	7	0.0168626	0.0582754	2.60321	VIT_02s0234g00110;VIT_04s0008g00540;VIT_14s0066g00700
GO:0000276	cellular_component	mitochondrial proton-transporting ATP synthase complex, coupling factor F(o)	3371	3	20476	7	0.0168626	0.0582754	2.60321	VIT_00s0438g00020;VIT_09s0002g02480;VIT_18s0001g13910
GO:0000278	biological_process	mitotic cell cycle	3371	3	20476	7	0.0168626	0.0582754	2.60321	VIT_04s0008g00840;VIT_06s0061g01610;VIT_15s0048g01730
GO:0033356	biological_process	UDP-L-arabinose metabolic process	3371	3	20476	7	0.0168626	0.0582754	2.60321	VIT_01s0011g00160;VIT_17s0000g01290;VIT_17s0000g05030
GO:0052691	molecular_function	UDP-arabinopyranose mutase activity	3371	3	20476	7	0.0168626	0.0582754	2.60321	VIT_01s0011g00160;VIT_17s0000g01290;VIT_17s0000g05030
GO:0031167	biological_process	rRNA methylation	3371	3	20476	7	0.0168626	0.0582754	2.60321	VIT_03s0038g04610;VIT_16s0050g00880;VIT_17s0000g07700
GO:0046523	molecular_function	S-methyl-5-thioribose-1-phosphate isomerase activity	3371	3	20476	7	0.0168626	0.0582754	2.60321	VIT_09s0002g00390;VIT_13s0139g00250;VIT_17s0000g04230
GO:0030127	cellular_component	COPII vesicle coat	3371	3	20476	7	0.0168626	0.0582754	2.60321	VIT_05s0062g00130;VIT_07s0005g02630;VIT_19s0014g01900
GO:0018171	biological_process	peptidyl-cysteine oxidation	3371	3	20476	7	0.0168626	0.0582754	2.60321	VIT_08s0056g01300;VIT_10s0003g01390;VIT_14s0108g00090
GO:0016872	molecular_function	intramolecular lyase activity	3371	3	20476	7	0.0168626	0.0582754	2.60321	VIT_13s0067g02870;VIT_13s0067g03820;VIT_13s0067g03820
GO:0034515	cellular_component	proteasome storage granule	3371	3	20476	7	0.0168626	0.0582754	2.60321	VIT_00s0215g00040;VIT_10s0042g00800;VIT_12s0028g03130
GO:0004747	molecular_function	ribokinase activity	3371	3	20476	7	0.0168626	0.0582754	2.60321	VIT_05s0102g00710;VIT_07s0005g04760;VIT_16s0022g02340
GO:0071011	cellular_component	precatalytic spliceosome	3371	10	20476	34	0.0170064	0.0586928	1.78652	VIT_01s0011g06020;VIT_01s0026g00230;VIT_04s0023g01580;VIT_05s0049g01230;VIT_06s0009g02770;VIT_07s0104g00160;VIT_08s0105g00470;VIT_14s0060g01660;VIT_17s0000g03640;VIT_17s0000g03650
GO:0019344	biological_process	cysteine biosynthetic process	3371	5	20476	14	0.0179678	0.0614282	2.16934	VIT_00s0194g00120;VIT_04s0044g00250;VIT_11s0016g02450;VIT_14s0030g01560;VIT_19s0015g00130
GO:0000062	molecular_function	fatty-acyl-CoA binding	3371	5	20476	14	0.0179678	0.0614282	2.16934	VIT_00s0662g00010;VIT_08s0105g00460;VIT_12s0028g02660;VIT_14s0060g02410;VIT_16s0098g01570
GO:0008198	molecular_function	ferrous iron binding	3371	5	20476	14	0.0179678	0.0614282	2.16934	VIT_01s0127g00450;VIT_07s0005g00160;VIT_07s0130g00250;VIT_08s0007g03330;VIT_08s0007g08410
GO:0031597	cellular_component	cytosolic proteasome complex	3371	5	20476	14	0.0179678	0.0614282	2.16934	VIT_06s0004g08220;VIT_07s0005g05160;VIT_09s0002g00170;VIT_09s0002g05800;VIT_14s0060g02260
GO:0007005	biological_process	mitochondrion organization	3371	5	20476	14	0.0179678	0.0614282	2.16934	VIT_03s0038g01340;VIT_13s0064g01350;VIT_14s0060g01230;VIT_14s0128g00400;VIT_18s0001g07770
GO:0019888	molecular_function	protein phosphatase regulator activity	3371	5	20476	14	0.0179678	0.0614282	2.16934	VIT_04s0008g00840;VIT_13s0019g04920;VIT_14s0171g00530;VIT_14s0219g00010;VIT_16s0039g02270
GO:0015266	molecular_function	protein channel activity	3371	5	20476	14	0.0179678	0.0614282	2.16934	VIT_04s0008g06730;VIT_06s0004g07140;VIT_07s0005g04240;VIT_08s0007g06230;VIT_09s0002g01810
GO:0000790	cellular_component	nuclear chromatin	3371	9	20476	30	0.0180961	0.061784	1.82225	VIT_04s0008g04700;VIT_04s0023g03780;VIT_06s0080g00130;VIT_07s0005g00160;VIT_07s0104g00970;VIT_08s0040g03300;VIT_11s0016g01390;VIT_11s0016g02620;VIT_13s0067g02530
GO:0031305	cellular_component	integral component of mitochondrial inner membrane	3371	6	20476	18	0.0193134	0.065676	2.02472	VIT_04s0008g06730;VIT_05s0077g02320;VIT_09s0002g00180;VIT_09s0002g01810;VIT_13s0067g02300;VIT_14s0060g02300
GO:0005655	cellular_component	nucleolar ribonuclease P complex	3371	6	20476	18	0.0193134	0.065676	2.02472	VIT_06s0004g03880;VIT_06s0004g04850;VIT_06s0061g01450;VIT_07s0005g02600;VIT_12s0028g03420;VIT_13s0074g00650
GO:0000045	biological_process	autophagosome assembly	3371	6	20476	18	0.0193134	0.065676	2.02472	VIT_00s0215g00030;VIT_03s0063g00600;VIT_07s0005g03100;VIT_11s0037g00730;VIT_11s0037g00970;VIT_17s0000g09750
GO:0046540	cellular_component	U4/U6 x U5 tri-snRNP complex	3371	7	20476	22	0.019489	0.0660087	1.93269	VIT_01s0011g06020;VIT_01s0026g00230;VIT_07s0151g01010;VIT_08s0007g05930;VIT_12s0059g00260;VIT_13s0067g03760;VIT_13s0073g00580
GO:1903507	biological_process	negative regulation of nucleic acid-templated transcription	3371	7	20476	22	0.019489	0.0660087	1.93269	VIT_06s0080g00130;VIT_07s0005g00120;VIT_09s0002g00890;VIT_10s0003g03790;VIT_10s0003g03800;VIT_10s0003g03810;VIT_11s0016g00710
GO:0030176	cellular_component	integral component of endoplasmic reticulum membrane	3371	7	20476	22	0.019489	0.0660087	1.93269	VIT_01s0026g01890;VIT_02s0025g04490;VIT_03s0063g00080;VIT_07s0031g00230;VIT_08s0007g06790;VIT_08s0040g02280;VIT_15s0046g02040
GO:0050017	molecular_function	L-3-cyanoalanine synthase activity	3371	1	20476	2	0.0270969	0.0686042	3.03708	VIT_04s0044g00250
GO:0010309	molecular_function	acireductone dioxygenase [iron(II)-requiring] activity	3371	1	20476	2	0.0270969	0.0686042	3.03708	VIT_05s0020g04080
GO:0010078	biological_process	maintenance of root meristem identity	3371	1	20476	2	0.0270969	0.0686042	3.03708	VIT_11s0016g03650
GO:0019388	biological_process	galactose catabolic process	3371	1	20476	2	0.0270969	0.0686042	3.03708	VIT_16s0022g02320
GO:0008792	molecular_function	arginine decarboxylase activity	3371	1	20476	2	0.0270969	0.0686042	3.03708	VIT_03s0038g00760
GO:0005875	cellular_component	microtubule associated complex	3371	1	20476	2	0.0270969	0.0686042	3.03708	VIT_05s0077g02110
GO:0045548	molecular_function	phenylalanine ammonia-lyase activity	3371	5	20476	15	0.0258533	0.0686042	2.02472	VIT_06s0004g02620;VIT_08s0040g01710;VIT_13s0019g04460;VIT_16s0039g01100;VIT_16s0039g01170
GO:0004177	molecular_function	aminopeptidase activity	3371	4	20476	11	0.0232791	0.0686042	2.20879	VIT_11s0016g02540;VIT_11s0037g00180;VIT_14s0060g00910;VIT_17s0000g01740
GO:0045239	cellular_component	tricarboxylic acid cycle enzyme complex	3371	1	20476	2	0.0270969	0.0686042	3.03708	VIT_14s0060g01700
GO:0034605	biological_process	cellular response to heat	3371	1	20476	2	0.0270969	0.0686042	3.03708	VIT_17s0000g07190
GO:1900426	biological_process	positive regulation of defense response to bacterium	3371	1	20476	2	0.0270969	0.0686042	3.03708	VIT_19s0090g01240
GO:0071164	molecular_function	RNA trimethylguanosine synthase activity	3371	1	20476	2	0.0270969	0.0686042	3.03708	VIT_18s0001g10430
GO:0030337	molecular_function	DNA polymerase processivity factor activity	3371	1	20476	2	0.0270969	0.0686042	3.03708	VIT_06s0004g05920
GO:0031417	cellular_component	NatC complex	3371	1	20476	2	0.0270969	0.0686042	3.03708	VIT_04s0008g02620
GO:0009755	biological_process	hormone-mediated signaling pathway	3371	1	20476	2	0.0270969	0.0686042	3.03708	VIT_10s0003g03710
GO:0031146	biological_process	SCF-dependent proteasomal ubiquitin-dependent protein catabolic process	3371	8	20476	27	0.024418	0.0686042	1.79975	VIT_01s0010g03730;VIT_02s0025g00830;VIT_05s0077g00570;VIT_14s0083g00810;VIT_15s0046g01540;VIT_17s0000g05010;VIT_18s0001g09110;VIT_18s0076g00350
GO:0006527	biological_process	arginine catabolic process	3371	1	20476	2	0.0270969	0.0686042	3.03708	VIT_03s0038g00760
GO:0090421	biological_process	embryonic meristem initiation	3371	1	20476	2	0.0270969	0.0686042	3.03708	VIT_01s0011g06210
GO:0097034	biological_process	mitochondrial respiratory chain complex IV biogenesis	3371	1	20476	2	0.0270969	0.0686042	3.03708	VIT_11s0065g00380
GO:0035067	biological_process	negative regulation of histone acetylation	3371	1	20476	2	0.0270969	0.0686042	3.03708	VIT_17s0000g09980
GO:0010199	biological_process	organ boundary specification between lateral organs and the meristem	3371	1	20476	2	0.0270969	0.0686042	3.03708	VIT_15s0048g00830
GO:0051754	biological_process	meiotic sister chromatid cohesion, centromeric	3371	1	20476	2	0.0270969	0.0686042	3.03708	VIT_07s0104g01070
GO:0051131	biological_process	chaperone-mediated protein complex assembly	3371	1	20476	2	0.0270969	0.0686042	3.03708	VIT_14s0060g01230
GO:0005956	cellular_component	protein kinase CK2 complex	3371	1	20476	2	0.0270969	0.0686042	3.03708	VIT_02s0012g00080
GO:0005682	cellular_component	U5 snRNP	3371	6	20476	19	0.0263287	0.0686042	1.91816	VIT_01s0011g06020;VIT_03s0038g00010;VIT_07s0104g00160;VIT_07s0151g01010;VIT_09s0054g01810;VIT_13s0073g00580
GO:0034724	biological_process	DNA replication-independent nucleosome organization	3371	1	20476	2	0.0270969	0.0686042	3.03708	VIT_14s0060g00570
GO:0045048	biological_process	protein insertion into ER membrane	3371	1	20476	2	0.0270969	0.0686042	3.03708	VIT_13s0019g03670
GO:0034727	biological_process	piecemeal microautophagy of nucleus	3371	1	20476	2	0.0270969	0.0686042	3.03708	VIT_07s0005g03100
GO:0030100	biological_process	regulation of endocytosis	3371	1	20476	2	0.0270969	0.0686042	3.03708	VIT_13s0156g00640
GO:0016150	molecular_function	translation release factor activity, codon nonspecific	3371	1	20476	2	0.0270969	0.0686042	3.03708	VIT_02s0241g00090
GO:0009831	biological_process	plant-type cell wall modification involved in multidimensional cell growth	3371	1	20476	2	0.0270969	0.0686042	3.03708	VIT_01s0026g00200
GO:0006950	biological_process	response to stress	3371	18	20476	73	0.0249088	0.0686042	1.49774	VIT_00s0194g00030;VIT_02s0025g00280;VIT_03s0038g04750;VIT_04s0023g02480;VIT_04s0079g00610;VIT_07s0005g00290;VIT_07s0005g00660;VIT_07s0005g01350;VIT_08s0007g00030;VIT_08s0007g01430;VIT_08s0007g06710;VIT_12s0057g00670;VIT_14s0060g01300;VIT_14s0060g01320;VIT_14s0060g01470;VIT_16s0050g00690;VIT_16s0050g01150;VIT_17s0000g03370
GO:0060968	biological_process	regulation of gene silencing	3371	1	20476	2	0.0270969	0.0686042	3.03708	VIT_18s0001g01800
GO:0006680	biological_process	glucosylceramide catabolic process	3371	1	20476	2	0.0270969	0.0686042	3.03708	VIT_12s0035g01220
GO:0006998	biological_process	nuclear envelope organization	3371	1	20476	2	0.0270969	0.0686042	3.03708	VIT_02s0012g00590
GO:0046084	biological_process	adenine biosynthetic process	3371	1	20476	2	0.0270969	0.0686042	3.03708	VIT_18s0001g07060
GO:0006336	biological_process	DNA replication-independent nucleosome assembly	3371	1	20476	2	0.0270969	0.0686042	3.03708	VIT_06s0080g00130
GO:0035493	biological_process	SNARE complex assembly	3371	1	20476	2	0.0270969	0.0686042	3.03708	VIT_05s0029g01380
GO:0010540	biological_process	basipetal auxin transport	3371	1	20476	2	0.0270969	0.0686042	3.03708	VIT_02s0012g01790
GO:0050291	molecular_function	sphingosine N-acyltransferase activity	3371	1	20476	2	0.0270969	0.0686042	3.03708	VIT_01s0010g01110
GO:0035101	cellular_component	FACT complex	3371	1	20476	2	0.0270969	0.0686042	3.03708	VIT_14s0060g00570
GO:0036261	biological_process	7-methylguanosine cap hypermethylation	3371	1	20476	2	0.0270969	0.0686042	3.03708	VIT_18s0001g10430
GO:0010506	biological_process	regulation of autophagy	3371	1	20476	2	0.0270969	0.0686042	3.03708	VIT_05s0020g03160
GO:0010274	biological_process	hydrotropism	3371	1	20476	2	0.0270969	0.0686042	3.03708	VIT_02s0012g01790
GO:0003993	molecular_function	acid phosphatase activity	3371	10	20476	35	0.0212034	0.0686042	1.73547	VIT_01s0011g00470;VIT_01s0011g00650;VIT_01s0011g06290;VIT_13s0067g01780;VIT_15s0045g00370;VIT_15s0045g00380;VIT_16s0013g01930;VIT_17s0000g01190;VIT_17s0000g01400;VIT_17s0000g01410
GO:0043626	cellular_component	PCNA complex	3371	1	20476	2	0.0270969	0.0686042	3.03708	VIT_06s0004g05920
GO:0033843	molecular_function	xyloglucan 6-xylosyltransferase activity	3371	1	20476	2	0.0270969	0.0686042	3.03708	VIT_07s0005g00150
GO:0051252	biological_process	regulation of RNA metabolic process	3371	1	20476	2	0.0270969	0.0686042	3.03708	VIT_19s0015g01900
GO:0051259	biological_process	protein oligomerization	3371	1	20476	2	0.0270969	0.0686042	3.03708	VIT_08s0032g00960
GO:0004640	molecular_function	phosphoribosylanthranilate isomerase activity	3371	1	20476	2	0.0270969	0.0686042	3.03708	VIT_13s0067g01110
GO:0004641	molecular_function	phosphoribosylformylglycinamidine cyclo-ligase activity	3371	1	20476	2	0.0270969	0.0686042	3.03708	VIT_14s0108g00730
GO:0004333	molecular_function	fumarate hydratase activity	3371	1	20476	2	0.0270969	0.0686042	3.03708	VIT_14s0060g01700
GO:0004648	molecular_function	O-phospho-L-serine:2-oxoglutarate aminotransferase activity	3371	1	20476	2	0.0270969	0.0686042	3.03708	VIT_00s2579g00010
GO:0001102	molecular_function	RNA polymerase II activating transcription factor binding	3371	1	20476	2	0.0270969	0.0686042	3.03708	VIT_08s0007g03700
GO:0005459	molecular_function	UDP-galactose transmembrane transporter activity	3371	1	20476	2	0.0270969	0.0686042	3.03708	VIT_01s0026g01890
GO:0030532	cellular_component	small nuclear ribonucleoprotein complex	3371	1	20476	2	0.0270969	0.0686042	3.03708	VIT_01s0011g06020
GO:0031616	cellular_component	spindle pole centrosome	3371	1	20476	2	0.0270969	0.0686042	3.03708	VIT_15s0048g01730
GO:0060776	biological_process	simple leaf morphogenesis	3371	1	20476	2	0.0270969	0.0686042	3.03708	VIT_01s0010g03730
GO:0002184	biological_process	cytoplasmic translational termination	3371	1	20476	2	0.0270969	0.0686042	3.03708	VIT_17s0000g02860
GO:0006499	biological_process	N-terminal protein myristoylation	3371	1	20476	2	0.0270969	0.0686042	3.03708	VIT_09s0002g01770
GO:0006144	biological_process	purine nucleobase metabolic process	3371	1	20476	2	0.0270969	0.0686042	3.03708	VIT_13s0073g00250
GO:0006104	biological_process	succinyl-CoA metabolic process	3371	1	20476	2	0.0270969	0.0686042	3.03708	VIT_17s0053g00120
GO:0006105	biological_process	succinate metabolic process	3371	1	20476	2	0.0270969	0.0686042	3.03708	VIT_17s0053g00120
GO:0006106	biological_process	fumarate metabolic process	3371	1	20476	2	0.0270969	0.0686042	3.03708	VIT_14s0060g01700
GO:0015930	molecular_function	glutamate synthase activity	3371	1	20476	2	0.0270969	0.0686042	3.03708	VIT_16s0098g00290
GO:0070481	biological_process	nuclear-transcribed mRNA catabolic process, non-stop decay	3371	1	20476	2	0.0270969	0.0686042	3.03708	VIT_04s0023g00140
GO:0033615	biological_process	mitochondrial proton-transporting ATP synthase complex assembly	3371	1	20476	2	0.0270969	0.0686042	3.03708	VIT_06s0061g01020
GO:0019005	cellular_component	SCF ubiquitin ligase complex	3371	14	20476	53	0.0211343	0.0686042	1.6045	VIT_01s0010g03730;VIT_01s0026g02080;VIT_02s0025g00830;VIT_05s0077g00570;VIT_07s0129g00210;VIT_14s0068g02150;VIT_14s0083g00810;VIT_14s0171g00320;VIT_15s0046g01540;VIT_16s0039g01470;VIT_17s0000g05010;VIT_18s0001g09110;VIT_18s0076g00350;VIT_19s0027g00550
GO:0045597	biological_process	positive regulation of cell differentiation	3371	1	20476	2	0.0270969	0.0686042	3.03708	VIT_04s0008g03250
GO:0005262	molecular_function	calcium channel activity	3371	1	20476	2	0.0270969	0.0686042	3.03708	VIT_08s0007g06790
GO:0004459	molecular_function	L-lactate dehydrogenase activity	3371	1	20476	2	0.0270969	0.0686042	3.03708	VIT_02s0154g00350
GO:0004107	molecular_function	chorismate synthase activity	3371	1	20476	2	0.0270969	0.0686042	3.03708	VIT_13s0019g04190
GO:0004149	molecular_function	dihydrolipoyllysine-residue succinyltransferase activity	3371	1	20476	2	0.0270969	0.0686042	3.03708	VIT_10s0116g01480
GO:0030659	cellular_component	cytoplasmic vesicle membrane	3371	1	20476	2	0.0270969	0.0686042	3.03708	VIT_06s0004g06860
GO:0046820	molecular_function	4-amino-4-deoxychorismate synthase activity	3371	1	20476	2	0.0270969	0.0686042	3.03708	VIT_13s0019g04170
GO:0009723	biological_process	response to ethylene	3371	6	20476	19	0.0263287	0.0686042	1.91816	VIT_01s0011g01360;VIT_07s0005g01950;VIT_09s0002g03540;VIT_09s0002g03610;VIT_10s0071g01030;VIT_14s0030g01440
GO:0042868	biological_process	antisense RNA metabolic process	3371	1	20476	2	0.0270969	0.0686042	3.03708	VIT_18s0001g01800
GO:0009452	biological_process	7-methylguanosine RNA capping	3371	1	20476	2	0.0270969	0.0686042	3.03708	VIT_18s0001g10430
GO:0031118	biological_process	rRNA pseudouridine synthesis	3371	1	20476	2	0.0270969	0.0686042	3.03708	VIT_08s0007g00190
GO:0036464	cellular_component	cytoplasmic ribonucleoprotein granule	3371	1	20476	2	0.0270969	0.0686042	3.03708	VIT_18s0001g14540
GO:0032465	biological_process	regulation of cytokinesis	3371	1	20476	2	0.0270969	0.0686042	3.03708	VIT_15s0048g01730
GO:0032469	biological_process	endoplasmic reticulum calcium ion homeostasis	3371	1	20476	2	0.0270969	0.0686042	3.03708	VIT_08s0007g06790
GO:0017003	biological_process	protein-heme linkage	3371	1	20476	2	0.0270969	0.0686042	3.03708	VIT_00s0590g00010
GO:0003844	molecular_function	1,4-alpha-glucan branching enzyme activity	3371	1	20476	2	0.0270969	0.0686042	3.03708	VIT_19s0090g00920
GO:0000305	biological_process	response to oxygen radical	3371	1	20476	2	0.0270969	0.0686042	3.03708	VIT_07s0141g00390
GO:0000389	biological_process	mRNA 3-splice site recognition	3371	1	20476	2	0.0270969	0.0686042	3.03708	VIT_01s0011g02040
GO:0000349	biological_process	generation of catalytic spliceosome for first transesterification step	3371	1	20476	2	0.0270969	0.0686042	3.03708	VIT_05s0049g01840
GO:0015120	molecular_function	phosphoglycerate transmembrane transporter activity	3371	1	20476	2	0.0270969	0.0686042	3.03708	VIT_19s0177g00300
GO:0019478	biological_process	D-amino acid catabolic process	3371	1	20476	2	0.0270969	0.0686042	3.03708	VIT_17s0000g04890
GO:0008883	molecular_function	glutamyl-tRNA reductase activity	3371	1	20476	2	0.0270969	0.0686042	3.03708	VIT_03s0097g00710
GO:0004843	molecular_function	thiol-dependent ubiquitin-specific protease activity	3371	5	20476	15	0.0258533	0.0686042	2.02472	VIT_02s0025g02760;VIT_02s0234g00100;VIT_04s0008g03170;VIT_04s0044g02040;VIT_06s0080g00850
GO:0045947	biological_process	negative regulation of translational initiation	3371	1	20476	2	0.0270969	0.0686042	3.03708	VIT_17s0000g04230
GO:0005690	cellular_component	U4atac snRNP	3371	1	20476	2	0.0270969	0.0686042	3.03708	VIT_01s0026g00230
GO:0004534	molecular_function	5-3 exoribonuclease activity	3371	1	20476	2	0.0270969	0.0686042	3.03708	VIT_18s0001g14020
GO:0004575	molecular_function	sucrose alpha-glucosidase activity	3371	4	20476	11	0.0232791	0.0686042	2.20879	VIT_05s0077g00510;VIT_06s0061g01520;VIT_14s0060g00860;VIT_18s0072g01040
GO:0044205	biological_process	de novo UMP biosynthetic process	3371	1	20476	2	0.0270969	0.0686042	3.03708	VIT_13s0139g00170
GO:0008536	molecular_function	Ran GTPase binding	3371	8	20476	27	0.024418	0.0686042	1.79975	VIT_02s0025g04500;VIT_05s0062g01180;VIT_06s0004g06880;VIT_08s0040g00230;VIT_08s0058g00270;VIT_08s0217g00030;VIT_09s0002g04830;VIT_15s0046g00300
GO:0048209	biological_process	regulation of vesicle targeting, to, from or within Golgi	3371	1	20476	2	0.0270969	0.0686042	3.03708	VIT_04s0008g05920
GO:0009800	biological_process	cinnamic acid biosynthetic process	3371	5	20476	15	0.0258533	0.0686042	2.02472	VIT_06s0004g02620;VIT_08s0040g01710;VIT_13s0019g04460;VIT_16s0039g01100;VIT_16s0039g01170
GO:0006651	biological_process	diacylglycerol biosynthetic process	3371	1	20476	2	0.0270969	0.0686042	3.03708	VIT_08s0040g02280
GO:0009226	biological_process	nucleotide-sugar biosynthetic process	3371	1	20476	2	0.0270969	0.0686042	3.03708	VIT_18s0001g01640
GO:0006659	biological_process	phosphatidylserine biosynthetic process	3371	1	20476	2	0.0270969	0.0686042	3.03708	VIT_01s0011g04370
GO:0009229	biological_process	thiamine diphosphate biosynthetic process	3371	1	20476	2	0.0270969	0.0686042	3.03708	VIT_07s0005g00210
GO:0010555	biological_process	response to mannitol	3371	1	20476	2	0.0270969	0.0686042	3.03708	VIT_07s0005g00750
GO:0043985	biological_process	histone H4-R3 methylation	3371	1	20476	2	0.0270969	0.0686042	3.03708	VIT_17s0000g08880
GO:0003923	molecular_function	GPI-anchor transamidase activity	3371	1	20476	2	0.0270969	0.0686042	3.03708	VIT_07s0104g00690
GO:0000731	biological_process	DNA synthesis involved in DNA repair	3371	1	20476	2	0.0270969	0.0686042	3.03708	VIT_16s0039g00730
GO:0080155	biological_process	regulation of double fertilization forming a zygote and endosperm	3371	1	20476	2	0.0270969	0.0686042	3.03708	VIT_18s0041g01880
GO:0061088	biological_process	regulation of sequestering of zinc ion	3371	4	20476	11	0.0232791	0.0686042	2.20879	VIT_02s0025g02900;VIT_07s0104g01570;VIT_08s0007g06760;VIT_14s0006g02860
GO:0080117	biological_process	secondary growth	3371	1	20476	2	0.0270969	0.0686042	3.03708	VIT_12s0057g00690
GO:0048364	biological_process	root development	3371	10	20476	36	0.0261134	0.0686042	1.68727	VIT_03s0063g02280;VIT_05s0029g01230;VIT_05s0029g01240;VIT_05s0077g01830;VIT_06s0009g00440;VIT_07s0031g02840;VIT_11s0118g00440;VIT_14s0030g01250;VIT_14s0083g00960;VIT_15s0048g01150
GO:0004614	molecular_function	phosphoglucomutase activity	3371	1	20476	2	0.0270969	0.0686042	3.03708	VIT_16s0022g02320
GO:0005774	cellular_component	vacuolar membrane	3371	28	20476	122	0.0233891	0.0686042	1.39407	VIT_01s0011g00540;VIT_01s0011g06000;VIT_01s0026g00170;VIT_01s0026g02340;VIT_01s0137g00590;VIT_02s0025g00680;VIT_03s0038g00790;VIT_03s0038g03750;VIT_03s0097g00530;VIT_04s0044g01670;VIT_05s0029g00010;VIT_06s0009g00850;VIT_07s0005g04460;VIT_07s0104g01280;VIT_08s0007g05580;VIT_08s0007g08730;VIT_10s0003g04630;VIT_12s0059g00810;VIT_12s0059g01680;VIT_12s0059g02150;VIT_12s0142g00170;VIT_13s0019g04410;VIT…
GO:0001736	biological_process	establishment of planar polarity	3371	1	20476	2	0.0270969	0.0686042	3.03708	VIT_02s0012g01790
GO:0004348	molecular_function	glucosylceramidase activity	3371	1	20476	2	0.0270969	0.0686042	3.03708	VIT_12s0035g01220
GO:0031932	cellular_component	TORC2 complex	3371	1	20476	2	0.0270969	0.0686042	3.03708	VIT_06s0004g04740
GO:0031935	biological_process	regulation of chromatin silencing	3371	1	20476	2	0.0270969	0.0686042	3.03708	VIT_06s0080g00130
GO:0031936	biological_process	negative regulation of chromatin silencing	3371	1	20476	2	0.0270969	0.0686042	3.03708	VIT_19s0014g02080
GO:0034271	cellular_component	phosphatidylinositol 3-kinase complex, class III, type I	3371	1	20476	2	0.0270969	0.0686042	3.03708	VIT_11s0016g03000
GO:0034272	cellular_component	phosphatidylinositol 3-kinase complex, class III, type II	3371	1	20476	2	0.0270969	0.0686042	3.03708	VIT_11s0016g03000
GO:1900056	biological_process	negative regulation of leaf senescence	3371	1	20476	2	0.0270969	0.0686042	3.03708	VIT_15s0048g01150
GO:0071025	biological_process	RNA surveillance	3371	1	20476	2	0.0270969	0.0686042	3.03708	VIT_04s0023g00140
GO:0009694	biological_process	jasmonic acid metabolic process	3371	1	20476	2	0.0270969	0.0686042	3.03708	VIT_18s0001g02570
GO:0009698	biological_process	phenylpropanoid metabolic process	3371	5	20476	15	0.0258533	0.0686042	2.02472	VIT_06s0004g02620;VIT_08s0040g01710;VIT_13s0019g04460;VIT_16s0039g01100;VIT_16s0039g01170
GO:0006461	biological_process	protein complex assembly	3371	1	20476	2	0.0270969	0.0686042	3.03708	VIT_06s0004g05030
GO:0006424	biological_process	glutamyl-tRNA aminoacylation	3371	1	20476	2	0.0270969	0.0686042	3.03708	VIT_14s0060g00110
GO:0072334	biological_process	UDP-galactose transmembrane transport	3371	1	20476	2	0.0270969	0.0686042	3.03708	VIT_01s0026g01890
GO:0050307	molecular_function	sucrose-phosphate phosphatase activity	3371	1	20476	2	0.0270969	0.0686042	3.03708	VIT_08s0032g00840
GO:0047443	molecular_function	4-hydroxy-4-methyl-2-oxoglutarate aldolase activity	3371	1	20476	2	0.0270969	0.0686042	3.03708	VIT_19s0015g01900
GO:0043132	biological_process	NAD transport	3371	1	20476	2	0.0270969	0.0686042	3.03708	VIT_07s0005g00950
GO:2000012	biological_process	regulation of auxin polar transport	3371	1	20476	2	0.0270969	0.0686042	3.03708	VIT_08s0007g08690
GO:0015940	biological_process	pantothenate biosynthetic process	3371	1	20476	2	0.0270969	0.0686042	3.03708	VIT_15s0046g02170
GO:0051693	biological_process	actin filament capping	3371	1	20476	2	0.0270969	0.0686042	3.03708	VIT_08s0007g08690
GO:0015671	biological_process	oxygen transport	3371	1	20476	2	0.0270969	0.0686042	3.03708	VIT_03s0063g01960
GO:0015631	molecular_function	tubulin binding	3371	1	20476	2	0.0270969	0.0686042	3.03708	VIT_05s0077g00740
GO:0019363	biological_process	pyridine nucleotide biosynthetic process	3371	1	20476	2	0.0270969	0.0686042	3.03708	VIT_14s0066g01240
GO:0005850	cellular_component	eukaryotic translation initiation factor 2 complex	3371	1	20476	2	0.0270969	0.0686042	3.03708	VIT_06s0004g07100
GO:0004775	molecular_function	succinate-CoA ligase (ADP-forming) activity	3371	1	20476	2	0.0270969	0.0686042	3.03708	VIT_17s0053g00120
GO:0004776	molecular_function	succinate-CoA ligase (GDP-forming) activity	3371	1	20476	2	0.0270969	0.0686042	3.03708	VIT_17s0053g00120
GO:0005853	cellular_component	eukaryotic translation elongation factor 1 complex	3371	1	20476	2	0.0270969	0.0686042	3.03708	VIT_17s0000g01540
GO:0045254	cellular_component	pyruvate dehydrogenase complex	3371	1	20476	2	0.0270969	0.0686042	3.03708	VIT_09s0002g01800
GO:0008428	molecular_function	ribonuclease inhibitor activity	3371	1	20476	2	0.0270969	0.0686042	3.03708	VIT_19s0015g01900
GO:0030621	molecular_function	U4 snRNA binding	3371	1	20476	2	0.0270969	0.0686042	3.03708	VIT_08s0007g05930
GO:0031120	biological_process	snRNA pseudouridine synthesis	3371	1	20476	2	0.0270969	0.0686042	3.03708	VIT_08s0007g00190
GO:0032781	biological_process	positive regulation of ATPase activity	3371	1	20476	2	0.0270969	0.0686042	3.03708	VIT_08s0007g06710
GO:0050464	molecular_function	nitrate reductase (NADPH) activity	3371	1	20476	2	0.0270969	0.0686042	3.03708	VIT_18s0001g03910
GO:0043874	molecular_function	acireductone synthase activity	3371	1	20476	2	0.0270969	0.0686042	3.03708	VIT_19s0014g02480
GO:0010133	biological_process	proline catabolic process to glutamate	3371	1	20476	2	0.0270969	0.0686042	3.03708	VIT_14s0083g00520
GO:0017057	molecular_function	6-phosphogluconolactonase activity	3371	1	20476	2	0.0270969	0.0686042	3.03708	VIT_16s0098g01200
GO:0003856	molecular_function	3-dehydroquinate synthase activity	3371	1	20476	2	0.0270969	0.0686042	3.03708	VIT_04s0023g03820
GO:0000390	biological_process	spliceosomal complex disassembly	3371	1	20476	2	0.0270969	0.0686042	3.03708	VIT_01s0011g02980
GO:0000350	biological_process	generation of catalytic spliceosome for second transesterification step	3371	1	20476	2	0.0270969	0.0686042	3.03708	VIT_07s0151g01010
GO:0015713	biological_process	phosphoglycerate transport	3371	1	20476	2	0.0270969	0.0686042	3.03708	VIT_19s0177g00300
GO:0015714	biological_process	phosphoenolpyruvate transport	3371	1	20476	2	0.0270969	0.0686042	3.03708	VIT_19s0177g00300
GO:0015174	molecular_function	basic amino acid transmembrane transporter activity	3371	1	20476	2	0.0270969	0.0686042	3.03708	VIT_08s0040g00150
GO:0004818	molecular_function	glutamate-tRNA ligase activity	3371	1	20476	2	0.0270969	0.0686042	3.03708	VIT_14s0060g00110
GO:0030123	cellular_component	AP-3 adaptor complex	3371	1	20476	2	0.0270969	0.0686042	3.03708	VIT_04s0023g01770
GO:0009851	biological_process	auxin biosynthetic process	3371	1	20476	2	0.0270969	0.0686042	3.03708	VIT_09s0002g05250
GO:0031519	cellular_component	PcG protein complex	3371	1	20476	2	0.0270969	0.0686042	3.03708	VIT_07s0005g01490
GO:0046685	biological_process	response to arsenic-containing substance	3371	1	20476	2	0.0270969	0.0686042	3.03708	VIT_08s0007g07520
GO:0006351	biological_process	transcription, DNA-templated	3371	124	20476	642	0.0226931	0.0686042	1.1732	VIT_00s0181g00260;VIT_00s0375g00040;VIT_00s0463g00020;VIT_00s0662g00030;VIT_00s0662g00040;VIT_01s0011g03110;VIT_01s0150g00120;VIT_02s0025g03000;VIT_02s0025g03020;VIT_02s0025g03510;VIT_02s0025g04460;VIT_02s0025g04590;VIT_02s0234g00130;VIT_03s0038g00490;VIT_03s0038g02420;VIT_03s0063g00460;VIT_03s0063g01060;VIT_03s0097g00550;VIT_03s0180g00050;VIT_04s0008g04290;VIT_04s0008g06580;VIT_04s0023g01250;VIT…
GO:0006047	biological_process	UDP-N-acetylglucosamine metabolic process	3371	1	20476	2	0.0270969	0.0686042	3.03708	VIT_13s0064g00050
GO:0017133	cellular_component	mitochondrial electron transfer flavoprotein complex	3371	1	20476	2	0.0270969	0.0686042	3.03708	VIT_05s0049g00470
GO:0003934	molecular_function	GTP cyclohydrolase I activity	3371	1	20476	2	0.0270969	0.0686042	3.03708	VIT_03s0132g00150
GO:0000780	cellular_component	condensed nuclear chromosome, centromeric region	3371	1	20476	2	0.0270969	0.0686042	3.03708	VIT_15s0048g01730
GO:0000781	cellular_component	chromosome, telomeric region	3371	1	20476	2	0.0270969	0.0686042	3.03708	VIT_11s0016g02620
GO:0007040	biological_process	lysosome organization	3371	1	20476	2	0.0270969	0.0686042	3.03708	VIT_12s0057g00590
GO:0070966	biological_process	nuclear-transcribed mRNA catabolic process, no-go decay	3371	1	20476	2	0.0270969	0.0686042	3.03708	VIT_04s0023g00140
GO:0070651	biological_process	nonfunctional rRNA decay	3371	1	20476	2	0.0270969	0.0686042	3.03708	VIT_04s0023g00140
GO:0000478	biological_process	endonucleolytic cleavage involved in rRNA processing	3371	1	20476	2	0.0270969	0.0686042	3.03708	VIT_11s0052g00190
GO:0019521	biological_process	D-gluconate metabolic process	3371	1	20476	2	0.0270969	0.0686042	3.03708	VIT_01s0010g01130
GO:0051233	cellular_component	spindle midzone	3371	1	20476	2	0.0270969	0.0686042	3.03708	VIT_15s0048g01730
GO:0019216	biological_process	regulation of lipid metabolic process	3371	1	20476	2	0.0270969	0.0686042	3.03708	VIT_10s0003g00490
GO:0008622	cellular_component	epsilon DNA polymerase complex	3371	1	20476	2	0.0270969	0.0686042	3.03708	VIT_06s0061g01610
GO:0004392	molecular_function	heme oxygenase (decyclizing) activity	3371	1	20476	2	0.0270969	0.0686042	3.03708	VIT_11s0016g05300
GO:0045140	molecular_function	inositol phosphoceramide synthase activity	3371	1	20476	2	0.0270969	0.0686042	3.03708	VIT_08s0007g01510
GO:0005788	cellular_component	endoplasmic reticulum lumen	3371	1	20476	2	0.0270969	0.0686042	3.03708	VIT_08s0040g02090
GO:0004359	molecular_function	glutaminase activity	3371	1	20476	2	0.0270969	0.0686042	3.03708	VIT_02s0025g02150
GO:0034203	biological_process	glycolipid translocation	3371	1	20476	2	0.0270969	0.0686042	3.03708	VIT_16s0013g02000
GO:0071034	biological_process	CUT catabolic process	3371	1	20476	2	0.0270969	0.0686042	3.03708	VIT_07s0104g00700
GO:0009663	biological_process	plasmodesma organization	3371	1	20476	2	0.0270969	0.0686042	3.03708	VIT_18s0001g13660
GO:0009939	biological_process	positive regulation of gibberellic acid mediated signaling pathway	3371	1	20476	2	0.0270969	0.0686042	3.03708	VIT_07s0104g00930
GO:0006788	biological_process	heme oxidation	3371	1	20476	2	0.0270969	0.0686042	3.03708	VIT_11s0016g05300
GO:0006434	biological_process	seryl-tRNA aminoacylation	3371	1	20476	2	0.0270969	0.0686042	3.03708	VIT_14s0128g00370
GO:0072344	biological_process	rescue of stalled ribosome	3371	1	20476	2	0.0270969	0.0686042	3.03708	VIT_02s0241g00090
GO:0050355	molecular_function	triphosphatase activity	3371	1	20476	2	0.0270969	0.0686042	3.03708	VIT_11s0118g00440
GO:0035246	biological_process	peptidyl-arginine N-methylation	3371	1	20476	2	0.0270969	0.0686042	3.03708	VIT_04s0008g03120
GO:0010332	biological_process	response to gamma radiation	3371	1	20476	2	0.0270969	0.0686042	3.03708	VIT_03s0038g02970
GO:0010021	biological_process	amylopectin biosynthetic process	3371	1	20476	2	0.0270969	0.0686042	3.03708	VIT_16s0098g01780
GO:2000022	biological_process	regulation of jasmonic acid mediated signaling pathway	3371	5	20476	15	0.0258533	0.0686042	2.02472	VIT_09s0002g00890;VIT_10s0003g03790;VIT_10s0003g03800;VIT_10s0003g03810;VIT_11s0016g00710
GO:0000209	biological_process	protein polyubiquitination	3371	17	20476	67	0.0209571	0.0686042	1.54121	VIT_00s0207g00090;VIT_01s0026g02540;VIT_02s0012g01750;VIT_03s0063g02000;VIT_04s0008g02290;VIT_06s0004g00120;VIT_06s0004g03320;VIT_06s0009g03540;VIT_08s0032g00920;VIT_08s0040g00590;VIT_08s0040g02950;VIT_10s0003g03710;VIT_11s0016g03190;VIT_14s0083g00710;VIT_14s0108g01390;VIT_17s0000g04730;VIT_17s0053g00320
GO:0048765	biological_process	root hair cell differentiation	3371	1	20476	2	0.0270969	0.0686042	3.03708	VIT_02s0012g01790
GO:0046570	molecular_function	methylthioribulose 1-phosphate dehydratase activity	3371	1	20476	2	0.0270969	0.0686042	3.03708	VIT_19s0014g02480
GO:0071158	biological_process	positive regulation of cell cycle arrest	3371	1	20476	2	0.0270969	0.0686042	3.03708	VIT_18s0001g13660
GO:0006595	biological_process	polyamine metabolic process	3371	1	20476	2	0.0270969	0.0686042	3.03708	VIT_16s0050g02670
GO:0009168	biological_process	purine ribonucleoside monophosphate biosynthetic process	3371	1	20476	2	0.0270969	0.0686042	3.03708	VIT_08s0105g00570
GO:0032403	molecular_function	protein complex binding	3371	1	20476	2	0.0270969	0.0686042	3.03708	VIT_00s0404g00080
GO:0032133	cellular_component	chromosome passenger complex	3371	1	20476	2	0.0270969	0.0686042	3.03708	VIT_15s0048g01730
GO:0003861	molecular_function	3-isopropylmalate dehydratase activity	3371	1	20476	2	0.0270969	0.0686042	3.03708	VIT_05s0049g01980
GO:0000902	biological_process	cell morphogenesis	3371	5	20476	15	0.0258533	0.0686042	2.02472	VIT_02s0025g00840;VIT_08s0007g06190;VIT_15s0046g01530;VIT_18s0001g14110;VIT_19s0090g00370
GO:0080092	biological_process	regulation of pollen tube growth	3371	1	20476	2	0.0270969	0.0686042	3.03708	VIT_17s0000g06340
GO:0022626	cellular_component	cytosolic ribosome	3371	4	20476	11	0.0232791	0.0686042	2.20879	VIT_01s0011g03380;VIT_08s0007g02620;VIT_09s0002g00610;VIT_09s0002g00610
GO:0000323	cellular_component	lytic vacuole	3371	1	20476	2	0.0270969	0.0686042	3.03708	VIT_05s0029g01380
GO:0048571	biological_process	long-day photoperiodism	3371	1	20476	2	0.0270969	0.0686042	3.03708	VIT_13s0019g03540
GO:0048530	biological_process	fruit morphogenesis	3371	1	20476	2	0.0270969	0.0686042	3.03708	VIT_13s0019g00590
GO:0044805	biological_process	late nucleophagy	3371	1	20476	2	0.0270969	0.0686042	3.03708	VIT_07s0005g03100
GO:0019499	biological_process	cyanide metabolic process	3371	1	20476	2	0.0270969	0.0686042	3.03708	VIT_04s0044g00250
GO:0004590	molecular_function	orotidine-5-phosphate decarboxylase activity	3371	1	20476	2	0.0270969	0.0686042	3.03708	VIT_13s0139g00170
GO:0048575	biological_process	short-day photoperiodism, flowering	3371	1	20476	2	0.0270969	0.0686042	3.03708	VIT_10s0003g03710
GO:0001671	molecular_function	ATPase activator activity	3371	1	20476	2	0.0270969	0.0686042	3.03708	VIT_08s0007g06710
GO:0004828	molecular_function	serine-tRNA ligase activity	3371	1	20476	2	0.0270969	0.0686042	3.03708	VIT_14s0128g00370
GO:0005905	cellular_component	coated pit	3371	1	20476	2	0.0270969	0.0686042	3.03708	VIT_06s0004g06860
GO:0004514	molecular_function	nicotinate-nucleotide diphosphorylase (carboxylating) activity	3371	1	20476	2	0.0270969	0.0686042	3.03708	VIT_07s0031g00460
GO:0008283	biological_process	cell proliferation	3371	4	20476	11	0.0232791	0.0686042	2.20879	VIT_11s0016g05490;VIT_13s0019g00590;VIT_17s0000g10190;VIT_18s0001g08760
GO:0052745	molecular_function	inositol phosphate phosphatase activity	3371	1	20476	2	0.0270969	0.0686042	3.03708	VIT_13s0067g01780
GO:0071897	biological_process	DNA biosynthetic process	3371	6	20476	19	0.0263287	0.0686042	1.91816	VIT_03s0091g00200;VIT_03s0097g00550;VIT_04s0008g03960;VIT_06s0061g01610;VIT_08s0007g06490;VIT_10s0003g01720
GO:0045036	biological_process	protein targeting to chloroplast	3371	1	20476	2	0.0270969	0.0686042	3.03708	VIT_11s0118g00260
GO:0009590	biological_process	detection of gravity	3371	1	20476	2	0.0270969	0.0686042	3.03708	VIT_16s0022g02320
GO:0030139	cellular_component	endocytic vesicle	3371	1	20476	2	0.0270969	0.0686042	3.03708	VIT_04s0079g00760
GO:0006672	biological_process	ceramide metabolic process	3371	1	20476	2	0.0270969	0.0686042	3.03708	VIT_12s0034g02170
GO:0006360	biological_process	transcription from RNA polymerase I promoter	3371	6	20476	19	0.0263287	0.0686042	1.91816	VIT_04s0008g06580;VIT_08s0007g08090;VIT_09s0002g01860;VIT_13s0084g00600;VIT_18s0001g13950;VIT_19s0015g00780
GO:0009558	biological_process	embryo sac cellularization	3371	1	20476	2	0.0270969	0.0686042	3.03708	VIT_16s0039g02400
GO:0006636	biological_process	unsaturated fatty acid biosynthetic process	3371	1	20476	2	0.0270969	0.0686042	3.03708	VIT_09s0002g06970
GO:0006011	biological_process	UDP-glucose metabolic process	3371	1	20476	2	0.0270969	0.0686042	3.03708	VIT_04s0044g00710
GO:1990822	biological_process	basic amino acid transmembrane transport	3371	1	20476	2	0.0270969	0.0686042	3.03708	VIT_08s0040g00150
GO:0032877	biological_process	positive regulation of DNA endoreduplication	3371	1	20476	2	0.0270969	0.0686042	3.03708	VIT_07s0005g06340
GO:0035404	biological_process	histone-serine phosphorylation	3371	1	20476	2	0.0270969	0.0686042	3.03708	VIT_15s0048g01730
GO:0006098	biological_process	pentose-phosphate shunt	3371	5	20476	15	0.0258533	0.0686042	2.02472	VIT_01s0010g01130;VIT_01s0146g00060;VIT_01s0150g00190;VIT_14s0171g00490;VIT_16s0098g01200
GO:1990592	biological_process	protein K69-linked ufmylation	3371	1	20476	2	0.0270969	0.0686042	3.03708	VIT_18s0001g03580
GO:0035174	molecular_function	histone serine kinase activity	3371	1	20476	2	0.0270969	0.0686042	3.03708	VIT_15s0048g01730
GO:0017102	cellular_component	methionyl glutamyl tRNA synthetase complex	3371	1	20476	2	0.0270969	0.0686042	3.03708	VIT_13s0067g03060
GO:0010264	biological_process	myo-inositol hexakisphosphate biosynthetic process	3371	1	20476	2	0.0270969	0.0686042	3.03708	VIT_06s0004g06580
GO:0003983	molecular_function	UTP:glucose-1-phosphate uridylyltransferase activity	3371	1	20476	2	0.0270969	0.0686042	3.03708	VIT_04s0044g00710
GO:0007052	biological_process	mitotic spindle organization	3371	1	20476	2	0.0270969	0.0686042	3.03708	VIT_15s0048g01730
GO:0000170	molecular_function	sphingosine hydroxylase activity	3371	1	20476	2	0.0270969	0.0686042	3.03708	VIT_01s0026g02310
GO:0015846	biological_process	polyamine transport	3371	1	20476	2	0.0270969	0.0686042	3.03708	VIT_06s0004g00800
GO:0048653	biological_process	anther development	3371	1	20476	2	0.0270969	0.0686042	3.03708	VIT_05s0020g04520
GO:0008948	molecular_function	oxaloacetate decarboxylase activity	3371	1	20476	2	0.0270969	0.0686042	3.03708	VIT_19s0015g01900
GO:0004360	molecular_function	glutamine-fructose-6-phosphate transaminase (isomerizing) activity	3371	1	20476	2	0.0270969	0.0686042	3.03708	VIT_13s0064g00050
GO:0045736	biological_process	negative regulation of cyclin-dependent protein serine/threonine kinase activity	3371	1	20476	2	0.0270969	0.0686042	3.03708	VIT_07s0005g06340
GO:0044030	biological_process	regulation of DNA methylation	3371	1	20476	2	0.0270969	0.0686042	3.03708	VIT_19s0014g01500
GO:0008361	biological_process	regulation of cell size	3371	1	20476	2	0.0270969	0.0686042	3.03708	VIT_15s0048g01150
GO:0004362	molecular_function	glutathione-disulfide reductase activity	3371	1	20476	2	0.0270969	0.0686042	3.03708	VIT_07s0141g00390
GO:0052861	molecular_function	glucan endo-1,3-beta-glucanase activity, C-3 substituted reducing group	3371	1	20476	2	0.0270969	0.0686042	3.03708	VIT_14s0083g00340
GO:0004638	molecular_function	phosphoribosylaminoimidazole carboxylase activity	3371	1	20476	2	0.0270969	0.0686042	3.03708	VIT_18s0001g07060
GO:0004639	molecular_function	phosphoribosylaminoimidazolesuccinocarboxamide synthase activity	3371	1	20476	2	0.0270969	0.0686042	3.03708	VIT_18s0001g07060
GO:0016841	molecular_function	ammonia-lyase activity	3371	5	20476	15	0.0258533	0.0686042	2.02472	VIT_06s0004g02620;VIT_08s0040g01710;VIT_13s0019g04460;VIT_16s0039g01100;VIT_16s0039g01170
GO:0009901	biological_process	anther dehiscence	3371	1	20476	2	0.0270969	0.0686042	3.03708	VIT_13s0067g01760
GO:0016579	biological_process	protein deubiquitination	3371	12	20476	44	0.0216588	0.0686042	1.65659	VIT_02s0025g02760;VIT_02s0234g00100;VIT_04s0008g03170;VIT_04s0008g06860;VIT_04s0044g02040;VIT_04s0069g00760;VIT_05s0029g00210;VIT_06s0009g00890;VIT_06s0080g00850;VIT_07s0031g01880;VIT_08s0032g00600;VIT_08s0032g01090
GO:0009902	biological_process	chloroplast relocation	3371	1	20476	2	0.0270969	0.0686042	3.03708	VIT_02s0025g01710
GO:0009986	cellular_component	cell surface	3371	1	20476	2	0.0270969	0.0686042	3.03708	VIT_14s0083g00340
GO:0071049	biological_process	nuclear retention of pre-mRNA with aberrant 3-ends at the site of transcription	3371	1	20476	2	0.0270969	0.0686042	3.03708	VIT_07s0104g00700
GO:0071008	cellular_component	U2-type post-mRNA release spliceosomal complex	3371	1	20476	2	0.0270969	0.0686042	3.03708	VIT_01s0011g02980
GO:0035250	molecular_function	UDP-galactosyltransferase activity	3371	1	20476	2	0.0270969	0.0686042	3.03708	VIT_08s0105g00260
GO:0009738	biological_process	abscisic acid-activated signaling pathway	3371	16	20476	64	0.0271274	0.0686133	1.51854	VIT_03s0038g03960;VIT_03s0063g00940;VIT_05s0077g01530;VIT_05s0077g01540;VIT_05s0077g01550;VIT_05s0077g01560;VIT_05s0077g01570;VIT_05s0077g01580;VIT_08s0007g08300;VIT_08s0032g01220;VIT_08s0105g00390;VIT_09s0002g03440;VIT_13s0067g01270;VIT_16s0098g01140;VIT_17s0000g05520;VIT_18s0001g00990
GO:0005096	molecular_function	GTPase activator activity	3371	13	20476	50	0.0277793	0.0701923	1.57928	VIT_01s0150g00030;VIT_02s0012g01330;VIT_02s0025g02530;VIT_05s0029g01350;VIT_06s0004g06880;VIT_08s0007g00010;VIT_08s0217g00030;VIT_10s0003g04900;VIT_11s0103g00570;VIT_14s0083g00540;VIT_16s0098g01220;VIT_19s0014g03510;VIT_19s0090g00690
GO:0017070	molecular_function	U6 snRNA binding	3371	3	20476	8	0.0293739	0.0731332	2.27781	VIT_07s0005g00230;VIT_08s0007g05930;VIT_14s0060g02240
GO:0003995	molecular_function	acyl-CoA dehydrogenase activity	3371	3	20476	8	0.0293739	0.0731332	2.27781	VIT_00s0662g00010;VIT_08s0105g00460;VIT_12s0028g02660
GO:0033539	biological_process	fatty acid beta-oxidation using acyl-CoA dehydrogenase	3371	3	20476	8	0.0293739	0.0731332	2.27781	VIT_00s0662g00010;VIT_08s0105g00460;VIT_12s0028g02660
GO:0042594	biological_process	response to starvation	3371	3	20476	8	0.0293739	0.0731332	2.27781	VIT_07s0104g00860;VIT_11s0103g00570;VIT_19s0014g05190
GO:0010431	biological_process	seed maturation	3371	3	20476	8	0.0293739	0.0731332	2.27781	VIT_01s0146g00260;VIT_07s0005g00750;VIT_16s0050g02180
GO:0016868	molecular_function	intramolecular transferase activity, phosphotransferases	3371	3	20476	8	0.0293739	0.0731332	2.27781	VIT_13s0019g04370;VIT_16s0022g02320;VIT_18s0001g05060
GO:0006544	biological_process	glycine metabolic process	3371	3	20476	8	0.0293739	0.0731332	2.27781	VIT_05s0029g00310;VIT_12s0034g02380;VIT_18s0001g07960
GO:1901409	biological_process	positive regulation of phosphorylation of RNA polymerase II C-terminal domain	3371	3	20476	8	0.0293739	0.0731332	2.27781	VIT_00s0125g00270;VIT_05s0020g03060;VIT_12s0028g00110
GO:0052890	molecular_function	oxidoreductase activity, acting on the CH-CH group of donors, with a flavin as acceptor	3371	3	20476	8	0.0293739	0.0731332	2.27781	VIT_00s0662g00010;VIT_08s0105g00460;VIT_12s0028g02660
GO:0042538	biological_process	hyperosmotic salinity response	3371	3	20476	8	0.0293739	0.0731332	2.27781	VIT_06s0004g06640;VIT_11s0016g03870;VIT_19s0090g01130
GO:0006241	biological_process	CTP biosynthetic process	3371	3	20476	8	0.0293739	0.0731332	2.27781	VIT_02s0025g01500;VIT_09s0002g00950;VIT_15s0021g01330
GO:0030130	cellular_component	clathrin coat of trans-Golgi network vesicle	3371	3	20476	8	0.0293739	0.0731332	2.27781	VIT_00s0370g00020;VIT_06s0004g06860;VIT_13s0067g00550
GO:0030132	cellular_component	clathrin coat of coated pit	3371	3	20476	8	0.0293739	0.0731332	2.27781	VIT_00s0370g00020;VIT_06s0004g06860;VIT_13s0067g00550
GO:0047617	molecular_function	acyl-CoA hydrolase activity	3371	3	20476	8	0.0293739	0.0731332	2.27781	VIT_06s0004g06050;VIT_07s0130g00140;VIT_09s0002g04160
GO:0009631	biological_process	cold acclimation	3371	3	20476	8	0.0293739	0.0731332	2.27781	VIT_03s0063g02280;VIT_04s0023g02480;VIT_11s0016g00600
GO:0003899	molecular_function	DNA-directed RNA polymerase activity	3371	15	20476	60	0.0303742	0.0755498	1.51854	VIT_03s0180g00050;VIT_04s0008g06580;VIT_04s0023g01440;VIT_06s0004g03730;VIT_06s0004g03740;VIT_08s0007g08090;VIT_09s0002g01860;VIT_09s0002g06690;VIT_12s0028g03770;VIT_13s0084g00600;VIT_13s0139g00310;VIT_16s0013g02140;VIT_16s0050g00450;VIT_18s0001g00860;VIT_19s0015g00780
GO:0004402	molecular_function	histone acetyltransferase activity	3371	8	20476	28	0.0308702	0.0765594	1.73547	VIT_07s0129g00210;VIT_08s0007g03700;VIT_11s0016g02410;VIT_11s0016g02620;VIT_12s0028g03940;VIT_14s0066g01450;VIT_17s0000g10190;VIT_19s0014g01500
GO:0005654	cellular_component	nucleoplasm	3371	8	20476	28	0.0308702	0.0765594	1.73547	VIT_00s0227g00060;VIT_07s0005g01100;VIT_07s0104g00700;VIT_09s0002g06060;VIT_14s0060g00930;VIT_14s0060g01510;VIT_14s0066g00640;VIT_14s0068g00410
GO:0009931	molecular_function	calcium-dependent protein serine/threonine kinase activity	3371	8	20476	28	0.0308702	0.0765594	1.73547	VIT_03s0038g03960;VIT_03s0063g00940;VIT_08s0007g08300;VIT_08s0032g01220;VIT_08s0105g00390;VIT_16s0098g01140;VIT_17s0000g05520;VIT_18s0001g00990
GO:0052634	molecular_function	C-19 gibberellin 2-beta-dioxygenase activity	3371	2	20476	5	0.0343091	0.0811377	2.42966	VIT_05s0077g00520;VIT_19s0140g00120
GO:0071704	biological_process	organic substance metabolic process	3371	2	20476	5	0.0343091	0.0811377	2.42966	VIT_13s0019g04370;VIT_16s0022g02320
GO:0070008	molecular_function	serine-type exopeptidase activity	3371	2	20476	5	0.0343091	0.0811377	2.42966	VIT_07s0255g00060;VIT_18s0001g00510
GO:0090116	biological_process	C-5 methylation of cytosine	3371	2	20476	5	0.0343091	0.0811377	2.42966	VIT_07s0130g00390;VIT_12s0035g01770
GO:0032182	molecular_function	ubiquitin-like protein binding	3371	2	20476	5	0.0343091	0.0811377	2.42966	VIT_14s0108g00950;VIT_19s0085g00630
GO:0051443	biological_process	positive regulation of ubiquitin-protein transferase activity	3371	2	20476	5	0.0343091	0.0811377	2.42966	VIT_14s0108g00950;VIT_19s0085g00630
GO:0008219	biological_process	cell death	3371	2	20476	5	0.0343091	0.0811377	2.42966	VIT_14s0030g01440;VIT_19s0014g01570
GO:0097428	biological_process	protein maturation by iron-sulfur cluster transfer	3371	2	20476	5	0.0343091	0.0811377	2.42966	VIT_01s0127g00450;VIT_08s0007g03330
GO:0004332	molecular_function	fructose-bisphosphate aldolase activity	3371	2	20476	5	0.0343091	0.0811377	2.42966	VIT_01s0011g04350;VIT_08s0007g03830
GO:0009914	biological_process	hormone transport	3371	2	20476	5	0.0343091	0.0811377	2.42966	VIT_06s0009g03670;VIT_18s0001g05310
GO:0031348	biological_process	negative regulation of defense response	3371	2	20476	5	0.0343091	0.0811377	2.42966	VIT_09s0002g03440;VIT_18s0001g02370
GO:0009331	cellular_component	glycerol-3-phosphate dehydrogenase complex	3371	2	20476	5	0.0343091	0.0811377	2.42966	VIT_13s0019g04730;VIT_13s0158g00340
GO:0050684	biological_process	regulation of mRNA processing	3371	2	20476	5	0.0343091	0.0811377	2.42966	VIT_07s0104g00230;VIT_08s0040g00610
GO:0005801	cellular_component	cis-Golgi network	3371	2	20476	5	0.0343091	0.0811377	2.42966	VIT_04s0008g05920;VIT_14s0030g00700
GO:0005847	cellular_component	mRNA cleavage and polyadenylation specificity factor complex	3371	2	20476	5	0.0343091	0.0811377	2.42966	VIT_06s0009g01900;VIT_18s0001g01800
GO:0016668	molecular_function	oxidoreductase activity, acting on a sulfur group of donors, NAD(P) as acceptor	3371	2	20476	5	0.0343091	0.0811377	2.42966	VIT_05s0020g00380;VIT_07s0141g00390
GO:0042823	biological_process	pyridoxal phosphate biosynthetic process	3371	2	20476	5	0.0343091	0.0811377	2.42966	VIT_06s0004g06640;VIT_09s0002g04490
GO:0003886	molecular_function	DNA (cytosine-5-)-methyltransferase activity	3371	2	20476	5	0.0343091	0.0811377	2.42966	VIT_07s0130g00390;VIT_12s0035g01770
GO:0000384	molecular_function	first spliceosomal transesterification activity	3371	2	20476	5	0.0343091	0.0811377	2.42966	VIT_17s0000g03640;VIT_17s0000g03650
GO:2000280	biological_process	regulation of root development	3371	2	20476	5	0.0343091	0.0811377	2.42966	VIT_14s0060g00120;VIT_18s0001g13660
GO:0033588	cellular_component	Elongator holoenzyme complex	3371	2	20476	5	0.0343091	0.0811377	2.42966	VIT_13s0019g00590;VIT_17s0000g10190
GO:0045487	biological_process	gibberellin catabolic process	3371	2	20476	5	0.0343091	0.0811377	2.42966	VIT_05s0077g00520;VIT_19s0140g00120
GO:0004345	molecular_function	glucose-6-phosphate dehydrogenase activity	3371	2	20476	5	0.0343091	0.0811377	2.42966	VIT_01s0146g00060;VIT_14s0171g00490
GO:0009693	biological_process	ethylene biosynthetic process	3371	2	20476	5	0.0343091	0.0811377	2.42966	VIT_12s0059g01380;VIT_19s0014g01570
GO:0009617	biological_process	response to bacterium	3371	2	20476	5	0.0343091	0.0811377	2.42966	VIT_03s0063g01780;VIT_14s0030g01440
GO:1903401	biological_process	L-lysine transmembrane transport	3371	2	20476	5	0.0343091	0.0811377	2.42966	VIT_01s0011g02880;VIT_01s0011g04210
GO:0016639	molecular_function	oxidoreductase activity, acting on the CH-NH2 group of donors, NAD or NADP as acceptor	3371	2	20476	5	0.0343091	0.0811377	2.42966	VIT_16s0039g02750;VIT_16s0098g00290
GO:0032432	cellular_component	actin filament bundle	3371	2	20476	5	0.0343091	0.0811377	2.42966	VIT_08s0007g08690;VIT_19s0090g01440
GO:0000082	biological_process	G1/S transition of mitotic cell cycle	3371	2	20476	5	0.0343091	0.0811377	2.42966	VIT_06s0004g06880;VIT_08s0217g00030
GO:0048831	biological_process	regulation of shoot system development	3371	2	20476	5	0.0343091	0.0811377	2.42966	VIT_04s0023g01380;VIT_12s0057g00690
GO:0004506	molecular_function	squalene monooxygenase activity	3371	2	20476	5	0.0343091	0.0811377	2.42966	VIT_00s0525g00020;VIT_18s0001g08550
GO:0005313	molecular_function	L-glutamate transmembrane transporter activity	3371	2	20476	5	0.0343091	0.0811377	2.42966	VIT_01s0011g02880;VIT_01s0011g04210
GO:0005319	molecular_function	lipid transporter activity	3371	2	20476	5	0.0343091	0.0811377	2.42966	VIT_03s0038g03730;VIT_16s0013g02000
GO:0016717	molecular_function	oxidoreductase activity, acting on paired donors, with oxidation of a pair of donors resulting in the reduction of molecular oxygen to two molecules of water	3371	2	20476	5	0.0343091	0.0811377	2.42966	VIT_09s0002g06970;VIT_13s0067g01120
GO:0016833	molecular_function	oxo-acid-lyase activity	3371	2	20476	5	0.0343091	0.0811377	2.42966	VIT_06s0004g06320;VIT_13s0019g04170
GO:0034511	molecular_function	U3 snoRNA binding	3371	2	20476	5	0.0343091	0.0811377	2.42966	VIT_05s0029g01070;VIT_05s0029g01080
GO:0010029	biological_process	regulation of seed germination	3371	2	20476	5	0.0343091	0.0811377	2.42966	VIT_11s0016g05600;VIT_12s0057g00690
GO:0000244	biological_process	spliceosomal tri-snRNP complex assembly	3371	2	20476	5	0.0343091	0.0811377	2.42966	VIT_01s0026g00230;VIT_12s0059g00260
GO:0019375	biological_process	galactolipid biosynthetic process	3371	2	20476	5	0.0343091	0.0811377	2.42966	VIT_08s0040g02800;VIT_08s0105g00260
GO:0010494	cellular_component	cytoplasmic stress granule	3371	2	20476	5	0.0343091	0.0811377	2.42966	VIT_09s0002g01560;VIT_19s0090g00300
GO:0010497	biological_process	plasmodesmata-mediated intercellular transport	3371	2	20476	5	0.0343091	0.0811377	2.42966	VIT_14s0060g00120;VIT_18s0001g13660
GO:0010105	biological_process	negative regulation of ethylene-activated signaling pathway	3371	2	20476	5	0.0343091	0.0811377	2.42966	VIT_05s0049g00090;VIT_07s0005g00850
GO:0000056	biological_process	ribosomal small subunit export from nucleus	3371	2	20476	5	0.0343091	0.0811377	2.42966	VIT_13s0067g00670;VIT_18s0001g13560
GO:0015189	molecular_function	L-lysine transmembrane transporter activity	3371	2	20476	5	0.0343091	0.0811377	2.42966	VIT_01s0011g02880;VIT_01s0011g04210
GO:0004556	molecular_function	alpha-amylase activity	3371	2	20476	5	0.0343091	0.0811377	2.42966	VIT_03s0063g00400;VIT_03s0063g00450
GO:0009247	biological_process	glycolipid biosynthetic process	3371	2	20476	5	0.0343091	0.0811377	2.42966	VIT_04s0008g06920;VIT_08s0007g01940
GO:0000798	cellular_component	nuclear cohesin complex	3371	2	20476	5	0.0343091	0.0811377	2.42966	VIT_00s0220g00080;VIT_00s0370g00050
GO:0005751	cellular_component	mitochondrial respiratory chain complex IV	3371	2	20476	5	0.0343091	0.0811377	2.42966	VIT_00s0438g00010;VIT_04s0008g05100
GO:0009944	biological_process	polarity specification of adaxial/abaxial axis	3371	2	20476	5	0.0343091	0.0811377	2.42966	VIT_14s0030g01250;VIT_19s0090g01250
GO:0032957	biological_process	inositol trisphosphate metabolic process	3371	2	20476	5	0.0343091	0.0811377	2.42966	VIT_02s0012g01640;VIT_16s0039g01700
GO:0043424	molecular_function	protein histidine kinase binding	3371	4	20476	12	0.034598	0.0812177	2.02472	VIT_08s0105g00570;VIT_11s0016g03170;VIT_12s0057g00690;VIT_14s0030g00410
GO:0010150	biological_process	leaf senescence	3371	4	20476	12	0.034598	0.0812177	2.02472	VIT_01s0146g00260;VIT_03s0063g02280;VIT_15s0046g02190;VIT_19s0014g01570
GO:0032968	biological_process	positive regulation of transcription elongation from RNA polymerase II promoter	3371	4	20476	12	0.034598	0.0812177	2.02472	VIT_00s0187g00350;VIT_08s0040g00610;VIT_14s0060g00570;VIT_18s0001g13370
GO:0070449	cellular_component	elongin complex	3371	4	20476	12	0.034598	0.0812177	2.02472	VIT_03s0038g02240;VIT_08s0040g00990;VIT_17s0000g07880;VIT_18s0001g14550
GO:0030126	cellular_component	COPI vesicle coat	3371	4	20476	12	0.034598	0.0812177	2.02472	VIT_01s0011g01570;VIT_09s0018g02080;VIT_11s0016g04180;VIT_18s0001g13430
GO:0006627	biological_process	protein processing involved in protein targeting to mitochondrion	3371	4	20476	12	0.034598	0.0812177	2.02472	VIT_16s0022g01260;VIT_16s0022g01280;VIT_18s0001g02030;VIT_18s0001g11290
GO:1903959	biological_process	regulation of anion transmembrane transport	3371	4	20476	12	0.034598	0.0812177	2.02472	VIT_03s0038g04260;VIT_05s0020g03090;VIT_07s0130g00400;VIT_19s0015g01850
GO:0019915	biological_process	lipid storage	3371	4	20476	12	0.034598	0.0812177	2.02472	VIT_02s0234g00110;VIT_04s0008g00540;VIT_14s0060g02140;VIT_14s0066g00700
GO:0005689	cellular_component	U12-type spliceosomal complex	3371	6	20476	20	0.0348958	0.0818413	1.82225	VIT_05s0049g01230;VIT_06s0009g02770;VIT_07s0104g00160;VIT_08s0040g00270;VIT_08s0105g00470;VIT_13s0019g05210
GO:0051539	molecular_function	4 iron, 4 sulfur cluster binding	3371	9	20476	33	0.0350253	0.0818434	1.65659	VIT_00s0264g00030;VIT_00s0445g00020;VIT_01s0127g00450;VIT_05s0049g01980;VIT_08s0007g03330;VIT_12s0059g02150;VIT_13s0156g00170;VIT_14s0171g00460;VIT_19s0027g00780
GO:0006310	biological_process	DNA recombination	3371	9	20476	33	0.0350253	0.0818434	1.65659	VIT_01s0011g04880;VIT_02s0033g01170;VIT_03s0038g03630;VIT_11s0016g01390;VIT_11s0016g02060;VIT_12s0035g00400;VIT_14s0171g00340;VIT_15s0048g00940;VIT_19s0027g00210
GO:0016573	biological_process	histone acetylation	3371	9	20476	33	0.0350253	0.0818434	1.65659	VIT_04s0023g03350;VIT_06s0004g02910;VIT_07s0129g00210;VIT_11s0016g02410;VIT_11s0016g02620;VIT_12s0028g03940;VIT_14s0066g01450;VIT_17s0000g10190;VIT_18s0001g09710
GO:0006139	biological_process	nucleobase-containing compound metabolic process	3371	9	20476	33	0.0350253	0.0818434	1.65659	VIT_01s0010g02770;VIT_02s0025g02400;VIT_08s0040g00610;VIT_08s0056g01320;VIT_09s0002g02690;VIT_14s0060g01450;VIT_17s0000g01680;VIT_18s0001g11990;VIT_18s0001g14020
GO:0007030	biological_process	Golgi organization	3371	5	20476	16	0.0357362	0.0831234	1.89818	VIT_00s0340g00080;VIT_05s0020g03160;VIT_05s0020g04100;VIT_07s0005g01000;VIT_16s0022g00490
GO:0090630	biological_process	activation of GTPase activity	3371	5	20476	16	0.0357362	0.0831234	1.89818	VIT_02s0025g02530;VIT_05s0029g01350;VIT_11s0103g00570;VIT_14s0083g00540;VIT_16s0098g01220
GO:0001510	biological_process	RNA methylation	3371	5	20476	16	0.0357362	0.0831234	1.89818	VIT_02s0025g02400;VIT_03s0038g04610;VIT_08s0007g01960;VIT_10s0003g05070;VIT_18s0001g10430
GO:0006559	biological_process	L-phenylalanine catabolic process	3371	5	20476	16	0.0357362	0.0831234	1.89818	VIT_06s0004g02620;VIT_08s0040g01710;VIT_13s0019g04460;VIT_16s0039g01100;VIT_16s0039g01170
GO:0031338	biological_process	regulation of vesicle fusion	3371	5	20476	16	0.0357362	0.0831234	1.89818	VIT_02s0025g02530;VIT_05s0029g01350;VIT_11s0103g00570;VIT_14s0083g00540;VIT_16s0098g01220
GO:0006260	biological_process	DNA replication	3371	18	20476	76	0.0368169	0.0855591	1.43862	VIT_02s0033g01170;VIT_03s0038g00300;VIT_03s0038g03630;VIT_04s0008g03960;VIT_06s0004g05920;VIT_06s0061g01610;VIT_07s0005g01430;VIT_08s0007g06490;VIT_08s0032g00090;VIT_10s0003g01720;VIT_11s0016g01390;VIT_11s0052g00550;VIT_12s0035g00400;VIT_14s0128g00840;VIT_14s0171g00340;VIT_16s0039g00730;VIT_18s0001g02370;VIT_19s0014g00990
GO:0006357	biological_process	regulation of transcription from RNA polymerase II promoter	3371	20	20476	86	0.0371205	0.0861858	1.4126	VIT_02s0025g02580;VIT_05s0077g01160;VIT_06s0004g00450;VIT_06s0004g02910;VIT_06s0004g03170;VIT_08s0007g00170;VIT_08s0040g00610;VIT_09s0002g07340;VIT_11s0016g02410;VIT_11s0016g05020;VIT_12s0142g00390;VIT_13s0067g03170;VIT_14s0030g02300;VIT_15s0046g02510;VIT_16s0039g02760;VIT_17s0000g04250;VIT_17s0000g08150;VIT_17s0000g10190;VIT_18s0001g11690;VIT_18s0001g15400
GO:0008375	molecular_function	acetylglucosaminyltransferase activity	3371	8	20476	29	0.0384181	0.0891174	1.67563	VIT_01s0011g03850;VIT_04s0008g00690;VIT_04s0008g02630;VIT_05s0051g00420;VIT_09s0002g02660;VIT_10s0116g00980;VIT_11s0103g00490;VIT_19s0014g02650
GO:0005777	cellular_component	peroxisome	3371	15	20476	62	0.0402986	0.0933944	1.46956	VIT_00s0662g00010;VIT_02s0154g00610;VIT_03s0063g00270;VIT_04s0044g00300;VIT_07s0005g00700;VIT_07s0005g02300;VIT_07s0130g00080;VIT_08s0105g00460;VIT_09s0002g04110;VIT_10s0116g00870;VIT_12s0028g02660;VIT_13s0067g00160;VIT_13s0073g00250;VIT_14s0060g00410;VIT_19s0014g02370
GO:0005509	molecular_function	calcium ion binding	3371	56	20476	277	0.0406034	0.0940153	1.22799	VIT_00s0252g00130;VIT_00s0347g00040;VIT_00s1569g00020;VIT_01s0011g01050;VIT_01s0026g02590;VIT_01s0026g02720;VIT_01s0150g00400;VIT_02s0025g00510;VIT_02s0025g01640;VIT_02s0025g04620;VIT_03s0038g01380;VIT_03s0038g03960;VIT_03s0063g00400;VIT_03s0063g00450;VIT_03s0063g00940;VIT_03s0180g00030;VIT_04s0023g01100;VIT_05s0020g04420;VIT_05s0077g00810;VIT_05s0094g01070;VIT_05s0102g00450;VIT_06s0080g00450;VIT…
GO:0008061	molecular_function	chitin binding	3371	11	20476	43	0.040846	0.094491	1.55386	VIT_03s0038g03400;VIT_03s0038g03400;VIT_05s0094g00220;VIT_05s0094g00330;VIT_05s0094g00340;VIT_05s0094g00350;VIT_05s0094g00360;VIT_06s0004g03840;VIT_15s0046g01570;VIT_15s0046g01580;VIT_15s0046g01590
GO:0006032	biological_process	chitin catabolic process	3371	12	20476	48	0.042796	0.0989123	1.51854	VIT_03s0038g03400;VIT_03s0038g03400;VIT_05s0077g01250;VIT_05s0094g00220;VIT_05s0094g00330;VIT_05s0094g00340;VIT_05s0094g00350;VIT_05s0094g00360;VIT_06s0004g03840;VIT_15s0046g01570;VIT_15s0046g01580;VIT_15s0046g01590
GO:0008408	molecular_function	3-5 exonuclease activity	3371	6	20476	21	0.0451219	0.104099	1.73547	VIT_06s0061g01610;VIT_08s0056g01320;VIT_09s0002g02690;VIT_14s0060g01450;VIT_14s0060g02120;VIT_14s0128g00840
GO:0010951	biological_process	negative regulation of endopeptidase activity	3371	6	20476	21	0.0451219	0.104099	1.73547	VIT_00s0270g00120;VIT_05s0020g05000;VIT_05s0020g05020;VIT_05s0020g05040;VIT_12s0035g01000;VIT_17s0119g00120
GO:0035999	biological_process	tetrahydrofolate interconversion	3371	3	20476	9	0.046099	0.104741	2.02472	VIT_05s0029g00310;VIT_12s0034g02380;VIT_18s0001g07960
GO:2000117	biological_process	negative regulation of cysteine-type endopeptidase activity	3371	3	20476	9	0.046099	0.104741	2.02472	VIT_00s0187g00110;VIT_06s0009g02230;VIT_08s0040g00770
GO:0002020	molecular_function	protease binding	3371	3	20476	9	0.046099	0.104741	2.02472	VIT_00s0187g00110;VIT_06s0009g02230;VIT_08s0040g00770
GO:0005763	cellular_component	mitochondrial small ribosomal subunit	3371	3	20476	9	0.046099	0.104741	2.02472	VIT_05s0062g00880;VIT_06s0080g00440;VIT_17s0000g03250
GO:0031966	cellular_component	mitochondrial membrane	3371	3	20476	9	0.046099	0.104741	2.02472	VIT_00s0407g00020;VIT_00s2349g00010;VIT_18s0001g07320
GO:0000307	cellular_component	cyclin-dependent protein kinase holoenzyme complex	3371	3	20476	9	0.046099	0.104741	2.02472	VIT_00s0125g00270;VIT_05s0020g03060;VIT_12s0028g00110
GO:0046982	molecular_function	protein heterodimerization activity	3371	22	20476	98	0.0456849	0.104741	1.36359	VIT_04s0008g04700;VIT_04s0023g03120;VIT_04s0023g03120;VIT_05s0020g02790;VIT_06s0004g04240;VIT_06s0004g04250;VIT_06s0004g06640;VIT_06s0009g02120;VIT_06s0080g00460;VIT_07s0005g01450;VIT_07s0104g00970;VIT_08s0007g03700;VIT_08s0040g03260;VIT_08s0040g03300;VIT_11s0016g05600;VIT_13s0019g03600;VIT_13s0019g05370;VIT_18s0001g09310;VIT_18s0001g13680;VIT_18s0001g13680;VIT_18s0001g14110;VIT_19s0085g00520
GO:0048367	biological_process	shoot system development	3371	3	20476	9	0.046099	0.104741	2.02472	VIT_10s0003g03710;VIT_11s0052g00030;VIT_14s0030g01250
GO:0004198	molecular_function	calcium-dependent cysteine-type endopeptidase activity	3371	3	20476	9	0.046099	0.104741	2.02472	VIT_00s0252g00130;VIT_06s0080g00450;VIT_15s0021g00990
GO:0005049	molecular_function	nuclear export signal receptor activity	3371	3	20476	9	0.046099	0.104741	2.02472	VIT_08s0040g00230;VIT_14s0030g01250;VIT_15s0046g00300
GO:0006359	biological_process	regulation of transcription from RNA polymerase III promoter	3371	3	20476	9	0.046099	0.104741	2.02472	VIT_09s0002g06690;VIT_19s0085g01060;VIT_19s0085g01080
GO:0010256	biological_process	endomembrane system organization	3371	3	20476	9	0.046099	0.104741	2.02472	VIT_05s0020g02280;VIT_07s0005g04420;VIT_12s0035g00920
GO:0005744	cellular_component	mitochondrial inner membrane presequence translocase complex	3371	3	20476	9	0.046099	0.104741	2.02472	VIT_04s0008g06730;VIT_09s0002g01810;VIT_12s0057g00900
GO:0030014	cellular_component	CCR4-NOT complex	3371	3	20476	9	0.046099	0.104741	2.02472	VIT_06s0004g03580;VIT_08s0007g02570;VIT_09s0070g00060
GO:0070588	biological_process	calcium ion transmembrane transport	3371	10	20476	39	0.0456764	0.104741	1.55748	VIT_00s0179g00260;VIT_00s0463g00030;VIT_05s0020g04300;VIT_05s0020g04380;VIT_07s0129g00180;VIT_08s0007g06790;VIT_12s0057g01500;VIT_13s0158g00360;VIT_18s0001g05530;VIT_18s0001g08850
GO:0045737	biological_process	positive regulation of cyclin-dependent protein serine/threonine kinase activity	3371	3	20476	9	0.046099	0.104741	2.02472	VIT_00s0125g00270;VIT_05s0020g03060;VIT_12s0028g00110
GO:0016538	molecular_function	cyclin-dependent protein serine/threonine kinase regulator activity	3371	3	20476	9	0.046099	0.104741	2.02472	VIT_00s0125g00270;VIT_05s0020g03060;VIT_12s0028g00110
GO:0016791	molecular_function	phosphatase activity	3371	19	20476	83	0.0466865	0.105981	1.39047	VIT_00s0194g00110;VIT_00s0577g00020;VIT_01s0026g00280;VIT_01s0137g00600;VIT_02s0012g00760;VIT_03s0017g00460;VIT_07s0005g01760;VIT_08s0007g02000;VIT_09s0002g02450;VIT_10s0003g01680;VIT_10s0003g02690;VIT_10s0523g00020;VIT_12s0059g01400;VIT_13s0019g01990;VIT_13s0175g00210;VIT_15s0021g00470;VIT_15s0046g02400;VIT_17s0000g08010;VIT_18s0072g00770
GO:0004871	molecular_function	signal transducer activity	3371	18	20476	78	0.0467921	0.106126	1.40173	VIT_03s0063g01780;VIT_04s0008g01310;VIT_04s0008g03020;VIT_04s0008g03160;VIT_05s0020g03870;VIT_06s0004g06660;VIT_07s0151g00500;VIT_08s0007g02360;VIT_11s0016g03170;VIT_11s0052g01480;VIT_11s0118g00790;VIT_13s0067g00890;VIT_14s0030g00410;VIT_14s0030g01440;VIT_14s0066g00370;VIT_16s0098g00890;VIT_19s0014g05430;VIT_19s0085g00550
GO:0008378	molecular_function	galactosyltransferase activity	3371	8	20476	30	0.0471275	0.106697	1.61978	VIT_01s0010g03290;VIT_07s0031g03090;VIT_12s0059g00640;VIT_14s0108g00890;VIT_16s0022g02080;VIT_17s0000g05410;VIT_18s0001g04150;VIT_19s0014g01490
GO:0006108	biological_process	malate metabolic process	3371	8	20476	30	0.0471275	0.106697	1.61978	VIT_00s0373g00040;VIT_04s0008g00180;VIT_09s0002g03620;VIT_14s0060g01700;VIT_14s0108g00870;VIT_15s0021g02410;VIT_17s0000g06270;VIT_19s0014g01640
GO:0006623	biological_process	protein targeting to vacuole	3371	5	20476	17	0.0477472	0.107717	1.78652	VIT_05s0020g00410;VIT_07s0255g00120;VIT_08s0056g01310;VIT_11s0016g03000;VIT_15s0024g00240
GO:0000288	biological_process	nuclear-transcribed mRNA catabolic process, deadenylation-dependent decay	3371	5	20476	17	0.0477472	0.107717	1.78652	VIT_00s0144g00010;VIT_02s0025g04100;VIT_08s0007g02570;VIT_09s0070g00060;VIT_16s0022g00030
GO:0047262	molecular_function	polygalacturonate 4-alpha-galacturonosyltransferase activity	3371	5	20476	17	0.0477472	0.107717	1.78652	VIT_03s0038g03750;VIT_05s0029g00520;VIT_07s0141g00580;VIT_12s0142g00340;VIT_14s0108g01520
GO:0006367	biological_process	transcription initiation from RNA polymerase II promoter	3371	5	20476	17	0.0477472	0.107717	1.78652	VIT_00s0187g00350;VIT_02s0025g00110;VIT_06s0004g05210;VIT_18s0001g07830;VIT_18s0001g13370
GO:0003689	molecular_function	DNA clamp loader activity	3371	4	20476	13	0.0487838	0.109377	1.86897	VIT_04s0023g03780;VIT_08s0032g00090;VIT_10s0003g01720;VIT_18s0001g02370
GO:0010043	biological_process	response to zinc ion	3371	4	20476	13	0.0487838	0.109377	1.86897	VIT_02s0025g02900;VIT_07s0104g01570;VIT_08s0007g06760;VIT_14s0006g02860
GO:0045489	biological_process	pectin biosynthetic process	3371	4	20476	13	0.0487838	0.109377	1.86897	VIT_03s0038g03750;VIT_07s0141g00580;VIT_12s0142g00340;VIT_14s0108g01520
GO:0045332	biological_process	phospholipid translocation	3371	4	20476	13	0.0487838	0.109377	1.86897	VIT_01s0011g02480;VIT_08s0058g01400;VIT_09s0002g01730;VIT_13s0047g01210
GO:0071806	biological_process	protein transmembrane transport	3371	4	20476	13	0.0487838	0.109377	1.86897	VIT_06s0004g05150;VIT_06s0004g07140;VIT_08s0007g06230;VIT_16s0039g02670
GO:0019538	biological_process	protein metabolic process	3371	4	20476	13	0.0487838	0.109377	1.86897	VIT_04s0008g05870;VIT_11s0037g00180;VIT_14s0108g01500;VIT_17s0000g07190
GO:0004012	molecular_function	phospholipid-translocating ATPase activity	3371	4	20476	13	0.0487838	0.109377	1.86897	VIT_01s0011g02480;VIT_08s0058g01400;VIT_09s0002g01730;VIT_13s0047g01210
GO:0031625	molecular_function	ubiquitin protein ligase binding	3371	22	20476	99	0.0505673	0.113276	1.34981	VIT_00s0265g00070;VIT_00s0762g00030;VIT_01s0011g00540;VIT_01s0026g02080;VIT_01s0026g02230;VIT_02s0025g00070;VIT_03s0063g02110;VIT_05s0020g01320;VIT_05s0077g01100;VIT_07s0031g00160;VIT_07s0104g01080;VIT_07s0104g01590;VIT_07s0129g00210;VIT_10s0003g03710;VIT_13s0019g00910;VIT_14s0068g02150;VIT_14s0108g00490;VIT_14s0108g00560;VIT_14s0171g00320;VIT_16s0039g01470;VIT_19s0027g00550;VIT_19s0090g00120
GO:0006368	biological_process	transcription elongation from RNA polymerase II promoter	3371	9	20476	35	0.051065	0.11429	1.56193	VIT_03s0038g02240;VIT_08s0040g00610;VIT_08s0040g00990;VIT_10s0003g00510;VIT_14s0060g00570;VIT_17s0000g07880;VIT_18s0001g14550;VIT_18s0001g15400;VIT_19s0014g01870
GO:0009055	molecular_function	electron carrier activity	3371	27	20476	125	0.0511283	0.114332	1.31202	VIT_00s0662g00010;VIT_01s0010g01680;VIT_02s0025g01710;VIT_04s0023g01650;VIT_05s0049g00470;VIT_06s0004g02030;VIT_08s0105g00460;VIT_10s0597g00030;VIT_11s0016g05530;VIT_11s0016g05540;VIT_11s0052g00500;VIT_12s0028g02660;VIT_12s0028g03010;VIT_13s0019g00340;VIT_13s0067g01650;VIT_13s0147g00110;VIT_14s0006g02020;VIT_14s0066g01240;VIT_14s0171g00100;VIT_15s0021g01390;VIT_15s0048g01420;VIT_16s0013g00590;VIT…
GO:0004526	molecular_function	ribonuclease P activity	3371	7	20476	26	0.0520265	0.116238	1.63535	VIT_06s0004g03880;VIT_06s0004g04850;VIT_06s0061g01450;VIT_07s0005g02600;VIT_08s0040g02410;VIT_12s0028g03420;VIT_13s0074g00650
GO:0000502	cellular_component	proteasome complex	3371	8	20476	31	0.0570511	0.127352	1.56753	VIT_01s0010g02900;VIT_01s0011g01960;VIT_08s0007g01980;VIT_09s0002g00170;VIT_10s0042g00800;VIT_12s0028g03130;VIT_14s0066g01160;VIT_18s0001g01120
GO:0003779	molecular_function	actin binding	3371	12	20476	50	0.0575123	0.12827	1.4578	VIT_01s0137g00600;VIT_04s0008g01990;VIT_07s0005g02970;VIT_07s0005g04790;VIT_07s0151g00430;VIT_08s0007g08690;VIT_08s0058g00770;VIT_09s0002g01910;VIT_10s0003g01270;VIT_11s0016g02940;VIT_11s0118g00300;VIT_19s0090g01440
GO:0030688	cellular_component	preribosome, small subunit precursor	3371	2	20476	6	0.0603125	0.129828	2.02472	VIT_05s0020g04640;VIT_18s0001g13560
GO:0006875	biological_process	cellular metal ion homeostasis	3371	2	20476	6	0.0603125	0.129828	2.02472	VIT_05s0094g01070;VIT_09s0002g03970
GO:0006564	biological_process	L-serine biosynthetic process	3371	2	20476	6	0.0603125	0.129828	2.02472	VIT_00s2579g00010;VIT_03s0180g00130
GO:0006568	biological_process	tryptophan metabolic process	3371	2	20476	6	0.0603125	0.129828	2.02472	VIT_13s0067g01110;VIT_19s0177g00310
GO:0000991	molecular_function	transcription factor activity, core RNA polymerase II binding	3371	2	20476	6	0.0603125	0.129828	2.02472	VIT_08s0040g00610;VIT_18s0001g13370
GO:0043547	biological_process	positive regulation of GTPase activity	3371	15	20476	65	0.0592406	0.129828	1.40173	VIT_01s0150g00030;VIT_02s0012g01330;VIT_02s0012g01790;VIT_03s0038g04090;VIT_06s0004g06880;VIT_08s0007g00010;VIT_08s0217g00030;VIT_09s0002g00390;VIT_10s0003g04900;VIT_13s0139g00250;VIT_15s0048g00800;VIT_16s0098g01620;VIT_17s0000g04230;VIT_19s0014g03510;VIT_19s0090g00690
GO:0051753	molecular_function	mannan synthase activity	3371	2	20476	6	0.0603125	0.129828	2.02472	VIT_02s0012g02190;VIT_16s0039g02020
GO:0008295	biological_process	spermidine biosynthetic process	3371	2	20476	6	0.0603125	0.129828	2.02472	VIT_03s0038g00760;VIT_11s0037g00950
GO:0005337	molecular_function	nucleoside transmembrane transporter activity	3371	2	20476	6	0.0603125	0.129828	2.02472	VIT_00s0203g00090;VIT_01s0026g00170
GO:0016779	molecular_function	nucleotidyltransferase activity	3371	13	20476	55	0.0584632	0.129828	1.43571	VIT_03s0038g04570;VIT_03s0091g00200;VIT_04s0008g06580;VIT_05s0077g00650;VIT_06s0004g03740;VIT_08s0007g07430;VIT_08s0007g08090;VIT_12s0028g03770;VIT_13s0084g00600;VIT_14s0128g00840;VIT_15s0048g01340;VIT_18s0001g00860;VIT_19s0014g02810
GO:0005452	molecular_function	inorganic anion exchanger activity	3371	2	20476	6	0.0603125	0.129828	2.02472	VIT_05s0020g00440;VIT_09s0002g05810
GO:0006725	biological_process	cellular aromatic compound metabolic process	3371	2	20476	6	0.0603125	0.129828	2.02472	VIT_07s0130g00250;VIT_08s0007g08410
GO:0010089	biological_process	xylem development	3371	2	20476	6	0.0603125	0.129828	2.02472	VIT_04s0008g03250;VIT_15s0048g00830
GO:0005884	cellular_component	actin filament	3371	2	20476	6	0.0603125	0.129828	2.02472	VIT_02s0025g01710;VIT_19s0090g01440
GO:0042285	molecular_function	xylosyltransferase activity	3371	2	20476	6	0.0603125	0.129828	2.02472	VIT_07s0031g00060;VIT_19s0090g01540
GO:0000077	biological_process	DNA damage checkpoint	3371	2	20476	6	0.0603125	0.129828	2.02472	VIT_04s0023g03780;VIT_14s0060g02120
GO:0006072	biological_process	glycerol-3-phosphate metabolic process	3371	2	20476	6	0.0603125	0.129828	2.02472	VIT_13s0019g04730;VIT_13s0158g00340
GO:0000730	biological_process	DNA recombinase assembly	3371	2	20476	6	0.0603125	0.129828	2.02472	VIT_11s0016g02060;VIT_19s0027g00210
GO:0055074	biological_process	calcium ion homeostasis	3371	2	20476	6	0.0603125	0.129828	2.02472	VIT_19s0014g01710;VIT_19s0014g01720
GO:0030628	molecular_function	pre-mRNA 3-splice site binding	3371	2	20476	6	0.0603125	0.129828	2.02472	VIT_00s0561g00030;VIT_04s0023g01450
GO:0016050	biological_process	vesicle organization	3371	2	20476	6	0.0603125	0.129828	2.02472	VIT_04s0008g05630;VIT_13s0067g01990
GO:0006542	biological_process	glutamine biosynthetic process	3371	2	20476	6	0.0603125	0.129828	2.02472	VIT_14s0006g00350;VIT_17s0000g01910
GO:0005623	cellular_component	cell	3371	15	20476	65	0.0592406	0.129828	1.40173	VIT_00s0304g00060;VIT_01s0010g01680;VIT_02s0087g00770;VIT_05s0020g00380;VIT_05s0020g02850;VIT_08s0007g03610;VIT_10s0597g00030;VIT_11s0016g03630;VIT_12s0028g03010;VIT_13s0019g00340;VIT_13s0067g01650;VIT_17s0000g02320;VIT_18s0001g04600;VIT_18s0001g14730;VIT_19s0177g00210
GO:0043682	molecular_function	copper-transporting ATPase activity	3371	2	20476	6	0.0603125	0.129828	2.02472	VIT_01s0011g01360;VIT_06s0004g01890
GO:0000439	cellular_component	core TFIIH complex	3371	2	20476	6	0.0603125	0.129828	2.02472	VIT_06s0004g03170;VIT_18s0001g03100
GO:0005432	molecular_function	calcium:sodium antiporter activity	3371	2	20476	6	0.0603125	0.129828	2.02472	VIT_19s0014g01710;VIT_19s0014g01720
GO:0004356	molecular_function	glutamate-ammonia ligase activity	3371	2	20476	6	0.0603125	0.129828	2.02472	VIT_14s0006g00350;VIT_17s0000g01910
GO:0001708	biological_process	cell fate specification	3371	2	20476	6	0.0603125	0.129828	2.02472	VIT_01s0011g06210;VIT_11s0052g00170
GO:1901642	biological_process	nucleoside transmembrane transport	3371	2	20476	6	0.0603125	0.129828	2.02472	VIT_00s0203g00090;VIT_01s0026g00170
GO:0006123	biological_process	mitochondrial electron transport, cytochrome c to oxygen	3371	2	20476	6	0.0603125	0.129828	2.02472	VIT_04s0008g05100;VIT_18s0001g05810
GO:0051082	molecular_function	unfolded protein binding	3371	23	20476	106	0.0603519	0.129828	1.31798	VIT_00s0194g00030;VIT_00s0324g00040;VIT_00s0415g00030;VIT_01s0011g04790;VIT_01s0011g04990;VIT_01s0150g00400;VIT_02s0025g00280;VIT_03s0097g00530;VIT_04s0008g01050;VIT_04s0008g06970;VIT_05s0051g00340;VIT_06s0080g01230;VIT_08s0040g01150;VIT_10s0003g00260;VIT_11s0016g02220;VIT_12s0028g00350;VIT_12s0057g00670;VIT_15s0021g02090;VIT_16s0050g01150;VIT_17s0000g05530;VIT_18s0001g00480;VIT_18s0041g01230;VIT…
GO:0033365	biological_process	protein localization to organelle	3371	2	20476	6	0.0603125	0.129828	2.02472	VIT_06s0004g07140;VIT_08s0007g06230
GO:0051085	biological_process	chaperone mediated protein folding requiring cofactor	3371	2	20476	6	0.0603125	0.129828	2.02472	VIT_01s0011g04990;VIT_08s0040g01150
GO:0004478	molecular_function	methionine adenosyltransferase activity	3371	2	20476	6	0.0603125	0.129828	2.02472	VIT_05s0020g00670;VIT_08s0007g05000
GO:0089701	cellular_component	U2AF	3371	2	20476	6	0.0603125	0.129828	2.02472	VIT_00s0561g00030;VIT_04s0023g01450
GO:0006556	biological_process	S-adenosylmethionine biosynthetic process	3371	2	20476	6	0.0603125	0.129828	2.02472	VIT_05s0020g00670;VIT_08s0007g05000
GO:0010106	biological_process	cellular response to iron ion starvation	3371	2	20476	6	0.0603125	0.129828	2.02472	VIT_17s0000g03440;VIT_17s0000g06000
GO:0006986	biological_process	response to unfolded protein	3371	2	20476	6	0.0603125	0.129828	2.02472	VIT_01s0011g04990;VIT_08s0040g01150
GO:0007095	biological_process	mitotic G2 DNA damage checkpoint	3371	2	20476	6	0.0603125	0.129828	2.02472	VIT_04s0008g02180;VIT_13s0019g01290
GO:0004097	molecular_function	catechol oxidase activity	3371	2	20476	6	0.0603125	0.129828	2.02472	VIT_00s0480g00030;VIT_00s0480g00040
GO:0042773	biological_process	ATP synthesis coupled electron transport	3371	2	20476	6	0.0603125	0.129828	2.02472	VIT_00s0438g00010;VIT_14s0006g02020
GO:0009094	biological_process	L-phenylalanine biosynthetic process	3371	2	20476	6	0.0603125	0.129828	2.02472	VIT_06s0004g03430;VIT_06s0061g01300
GO:0000266	biological_process	mitochondrial fission	3371	5	20476	18	0.061964	0.133183	1.68727	VIT_03s0038g00970;VIT_08s0007g05550;VIT_08s0007g05560;VIT_15s0021g00480;VIT_15s0046g00470
GO:0010344	biological_process	seed oilbody biogenesis	3371	1	20476	3	0.0723731	0.136747	2.02472	VIT_14s0066g00700
GO:0051980	molecular_function	iron-nicotianamine transmembrane transporter activity	3371	1	20476	3	0.0723731	0.136747	2.02472	VIT_16s0098g01250
GO:0010039	biological_process	response to iron ion	3371	1	20476	3	0.0723731	0.136747	2.02472	VIT_16s0098g01250
GO:0004482	molecular_function	mRNA (guanine-N7-)-methyltransferase activity	3371	1	20476	3	0.0723731	0.136747	2.02472	VIT_13s0074g00190
GO:0045544	molecular_function	gibberellin 20-oxidase activity	3371	1	20476	3	0.0723731	0.136747	2.02472	VIT_15s0048g01320
GO:0005838	cellular_component	proteasome regulatory particle	3371	1	20476	3	0.0723731	0.136747	2.02472	VIT_08s0007g01980
GO:0008177	molecular_function	succinate dehydrogenase (ubiquinone) activity	3371	1	20476	3	0.0723731	0.136747	2.02472	VIT_04s0023g01650
GO:0089711	biological_process	L-glutamate transmembrane transport	3371	1	20476	3	0.0723731	0.136747	2.02472	VIT_01s0011g04210
GO:0031491	molecular_function	nucleosome binding	3371	3	20476	10	0.0670595	0.136747	1.82225	VIT_06s0080g00130;VIT_08s0040g00610;VIT_14s0060g00570
GO:0009793	biological_process	embryo development ending in seed dormancy	3371	13	20476	56	0.0666076	0.136747	1.41007	VIT_01s0146g00260;VIT_02s0012g01790;VIT_05s0020g00690;VIT_05s0029g01230;VIT_05s0029g01240;VIT_07s0129g00930;VIT_08s0105g00570;VIT_11s0016g00600;VIT_14s0108g01680;VIT_16s0098g01840;VIT_17s0000g01350;VIT_18s0001g13660;VIT_19s0177g00300
GO:0006520	biological_process	cellular amino acid metabolic process	3371	9	20476	37	0.0713534	0.136747	1.4775	VIT_04s0008g03770;VIT_06s0004g06640;VIT_08s0058g01000;VIT_09s0002g02530;VIT_11s0016g03720;VIT_12s0028g01820;VIT_12s0028g03200;VIT_16s0039g02750;VIT_19s0014g02190
GO:0050790	biological_process	regulation of catalytic activity	3371	15	20476	66	0.0667188	0.136747	1.38049	VIT_00s2317g00010;VIT_04s0008g00840;VIT_04s0044g00040;VIT_06s0004g01010;VIT_06s0004g01020;VIT_06s0004g01030;VIT_10s0042g00800;VIT_12s0028g03130;VIT_13s0019g04920;VIT_14s0171g00530;VIT_14s0219g00010;VIT_16s0039g02270;VIT_17s0000g04880;VIT_18s0001g01120;VIT_19s0090g01190
GO:0050482	biological_process	arachidonic acid secretion	3371	1	20476	3	0.0723731	0.136747	2.02472	VIT_11s0016g02570
GO:0032456	biological_process	endocytic recycling	3371	1	20476	3	0.0723731	0.136747	2.02472	VIT_19s0090g01130
GO:0003830	molecular_function	beta-1,4-mannosylglycoprotein 4-beta-N-acetylglucosaminyltransferase activity	3371	1	20476	3	0.0723731	0.136747	2.02472	VIT_01s0137g00810
GO:0005950	cellular_component	anthranilate synthase complex	3371	1	20476	3	0.0723731	0.136747	2.02472	VIT_06s0004g06320
GO:0048509	biological_process	regulation of meristem development	3371	1	20476	3	0.0723731	0.136747	2.02472	VIT_12s0057g00690
GO:0005338	molecular_function	nucleotide-sugar transmembrane transporter activity	3371	1	20476	3	0.0723731	0.136747	2.02472	VIT_07s0031g01860
GO:0034457	cellular_component	Mpp10 complex	3371	1	20476	3	0.0723731	0.136747	2.02472	VIT_17s0000g08620
GO:0070126	biological_process	mitochondrial translational termination	3371	1	20476	3	0.0723731	0.136747	2.02472	VIT_02s0241g00090
GO:0031224	cellular_component	intrinsic component of membrane	3371	1	20476	3	0.0723731	0.136747	2.02472	VIT_14s0060g02200
GO:0009527	cellular_component	plastid outer membrane	3371	1	20476	3	0.0723731	0.136747	2.02472	VIT_16s0039g02670
GO:0006376	biological_process	mRNA splice site selection	3371	1	20476	3	0.0723731	0.136747	2.02472	VIT_14s0060g02290
GO:0097466	biological_process	glycoprotein ERAD pathway	3371	1	20476	3	0.0723731	0.136747	2.02472	VIT_10s0003g03280
GO:0003958	molecular_function	NADPH-hemoprotein reductase activity	3371	1	20476	3	0.0723731	0.136747	2.02472	VIT_11s0052g00880
GO:0007062	biological_process	sister chromatid cohesion	3371	3	20476	10	0.0670595	0.136747	1.82225	VIT_00s0220g00080;VIT_13s0067g02530;VIT_14s0108g01680
GO:0000104	molecular_function	succinate dehydrogenase activity	3371	1	20476	3	0.0723731	0.136747	2.02472	VIT_04s0023g01650
GO:0008686	molecular_function	3,4-dihydroxy-2-butanone-4-phosphate synthase activity	3371	1	20476	3	0.0723731	0.136747	2.02472	VIT_03s0017g00650
GO:0004379	molecular_function	glycylpeptide N-tetradecanoyltransferase activity	3371	1	20476	3	0.0723731	0.136747	2.02472	VIT_09s0002g01770
GO:0016813	molecular_function	hydrolase activity, acting on carbon-nitrogen (but not peptide) bonds, in linear amidines	3371	1	20476	3	0.0723731	0.136747	2.02472	VIT_15s0048g00420
GO:0016236	biological_process	macroautophagy	3371	1	20476	3	0.0723731	0.136747	2.02472	VIT_11s0016g03000
GO:0009641	biological_process	shade avoidance	3371	1	20476	3	0.0723731	0.136747	2.02472	VIT_09s0002g05250
GO:0009687	biological_process	abscisic acid metabolic process	3371	1	20476	3	0.0723731	0.136747	2.02472	VIT_02s0087g00710
GO:0009649	biological_process	entrainment of circadian clock	3371	1	20476	3	0.0723731	0.136747	2.02472	VIT_13s0067g00860
GO:0009378	molecular_function	four-way junction helicase activity	3371	3	20476	10	0.0670595	0.136747	1.82225	VIT_03s0038g03630;VIT_12s0035g00400;VIT_14s0171g00340
GO:0046166	biological_process	glyceraldehyde-3-phosphate biosynthetic process	3371	1	20476	3	0.0723731	0.136747	2.02472	VIT_13s0019g01090
GO:0042128	biological_process	nitrate assimilation	3371	1	20476	3	0.0723731	0.136747	2.02472	VIT_18s0001g03910
GO:0072321	biological_process	chaperone-mediated protein transport	3371	1	20476	3	0.0723731	0.136747	2.02472	VIT_02s0025g02990
GO:0010311	biological_process	lateral root formation	3371	3	20476	10	0.0670595	0.136747	1.82225	VIT_02s0012g01790;VIT_06s0004g03620;VIT_14s0083g00960
GO:0015936	biological_process	coenzyme A metabolic process	3371	1	20476	3	0.0723731	0.136747	2.02472	VIT_03s0038g04100
GO:0070403	molecular_function	NAD+ binding	3371	1	20476	3	0.0723731	0.136747	2.02472	VIT_19s0014g02370
GO:0004450	molecular_function	isocitrate dehydrogenase (NADP+) activity	3371	1	20476	3	0.0723731	0.136747	2.02472	VIT_04s0079g00530
GO:0004766	molecular_function	spermidine synthase activity	3371	1	20476	3	0.0723731	0.136747	2.02472	VIT_16s0050g02670
GO:0004452	molecular_function	isopentenyl-diphosphate delta-isomerase activity	3371	1	20476	3	0.0723731	0.136747	2.02472	VIT_04s0023g00600
GO:0005845	cellular_component	mRNA cap binding complex	3371	1	20476	3	0.0723731	0.136747	2.02472	VIT_13s0074g00190
GO:0030692	cellular_component	Noc4p-Nop14p complex	3371	1	20476	3	0.0723731	0.136747	2.02472	VIT_01s0011g00070
GO:0071481	biological_process	cellular response to X-ray	3371	1	20476	3	0.0723731	0.136747	2.02472	VIT_15s0048g00940
GO:0034657	cellular_component	GID complex	3371	1	20476	3	0.0723731	0.136747	2.02472	VIT_03s0097g00660
GO:0016627	molecular_function	oxidoreductase activity, acting on the CH-CH group of donors	3371	6	20476	23	0.0708265	0.136747	1.58456	VIT_00s0662g00010;VIT_04s0023g01650;VIT_08s0105g00460;VIT_12s0028g02660;VIT_15s0048g02220;VIT_19s0015g01340
GO:0046510	molecular_function	UDP-sulfoquinovose:DAG sulfoquinovosyltransferase activity	3371	1	20476	3	0.0723731	0.136747	2.02472	VIT_08s0007g01940
GO:0031429	cellular_component	box H/ACA snoRNP complex	3371	1	20476	3	0.0723731	0.136747	2.02472	VIT_08s0007g00190
GO:0009415	biological_process	response to water	3371	1	20476	3	0.0723731	0.136747	2.02472	VIT_04s0023g02480
GO:0042284	molecular_function	sphingolipid delta-4 desaturase activity	3371	1	20476	3	0.0723731	0.136747	2.02472	VIT_01s0026g02310
GO:0006225	biological_process	UDP biosynthetic process	3371	1	20476	3	0.0723731	0.136747	2.02472	VIT_08s0007g04160
GO:1902559	biological_process	3-phospho-5-adenylyl sulfate transmembrane transport	3371	1	20476	3	0.0723731	0.136747	2.02472	VIT_02s0025g04490
GO:0035308	biological_process	negative regulation of protein dephosphorylation	3371	1	20476	3	0.0723731	0.136747	2.02472	VIT_01s0026g02660
GO:0017004	biological_process	cytochrome complex assembly	3371	3	20476	10	0.0670595	0.136747	1.82225	VIT_00s0590g00010;VIT_04s0008g05840;VIT_08s0007g08400
GO:0015780	biological_process	nucleotide-sugar transport	3371	1	20476	3	0.0723731	0.136747	2.02472	VIT_07s0031g01860
GO:0051455	biological_process	attachment of spindle microtubules to kinetochore involved in homologous chromosome segregation	3371	1	20476	3	0.0723731	0.136747	2.02472	VIT_07s0104g01070
GO:0044822	molecular_function	poly(A) RNA binding	3371	8	20476	32	0.0682269	0.136747	1.51854	VIT_01s0011g04360;VIT_01s0137g00640;VIT_07s0005g00860;VIT_07s0005g01770;VIT_07s0191g00200;VIT_07s0191g00210;VIT_09s0002g01560;VIT_19s0090g00300
GO:0004801	molecular_function	sedoheptulose-7-phosphate:D-glyceraldehyde-3-phosphate glyceronetransferase activity	3371	1	20476	3	0.0723731	0.136747	2.02472	VIT_01s0150g00190
GO:0018008	biological_process	N-terminal peptidyl-glycine N-myristoylation	3371	1	20476	3	0.0723731	0.136747	2.02472	VIT_09s0002g01770
GO:0004807	molecular_function	triose-phosphate isomerase activity	3371	1	20476	3	0.0723731	0.136747	2.02472	VIT_13s0019g01090
GO:0044249	biological_process	cellular biosynthetic process	3371	1	20476	3	0.0723731	0.136747	2.02472	VIT_02s0012g00530
GO:0038199	molecular_function	ethylene receptor activity	3371	1	20476	3	0.0723731	0.136747	2.02472	VIT_05s0049g00090
GO:0060627	biological_process	regulation of vesicle-mediated transport	3371	1	20476	3	0.0723731	0.136747	2.02472	VIT_05s0029g01380
GO:0009267	biological_process	cellular response to starvation	3371	1	20476	3	0.0723731	0.136747	2.02472	VIT_07s0005g01450
GO:0032587	cellular_component	ruffle membrane	3371	1	20476	3	0.0723731	0.136747	2.02472	VIT_11s0016g00400
GO:0035196	biological_process	production of miRNAs involved in gene silencing by miRNA	3371	1	20476	3	0.0723731	0.136747	2.02472	VIT_06s0004g02810
GO:0000774	molecular_function	adenyl-nucleotide exchange factor activity	3371	1	20476	3	0.0723731	0.136747	2.02472	VIT_19s0090g01190
GO:0000461	biological_process	endonucleolytic cleavage to generate mature 3-end of SSU-rRNA from (SSU-rRNA, 5.8S rRNA, LSU-rRNA)	3371	1	20476	3	0.0723731	0.136747	2.02472	VIT_09s0002g00610
GO:0000421	cellular_component	autophagosome membrane	3371	1	20476	3	0.0723731	0.136747	2.02472	VIT_17s0000g09750
GO:0007032	biological_process	endosome organization	3371	1	20476	3	0.0723731	0.136747	2.02472	VIT_12s0057g00590
GO:0070681	biological_process	glutaminyl-tRNAGln biosynthesis via transamidation	3371	1	20476	3	0.0723731	0.136747	2.02472	VIT_11s0016g03800
GO:0015866	biological_process	ADP transport	3371	1	20476	3	0.0723731	0.136747	2.02472	VIT_09s0002g05710
GO:0019287	biological_process	isopentenyl diphosphate biosynthetic process, mevalonate pathway	3371	1	20476	3	0.0723731	0.136747	2.02472	VIT_13s0106g00790
GO:0008650	molecular_function	rRNA (uridine-2-O-)-methyltransferase activity	3371	1	20476	3	0.0723731	0.136747	2.02472	VIT_03s0038g04610
GO:0005732	cellular_component	small nucleolar ribonucleoprotein complex	3371	1	20476	3	0.0723731	0.136747	2.02472	VIT_17s0000g08620
GO:0004618	molecular_function	phosphoglycerate kinase activity	3371	1	20476	3	0.0723731	0.136747	2.02472	VIT_19s0085g00370
GO:0030896	cellular_component	checkpoint clamp complex	3371	1	20476	3	0.0723731	0.136747	2.02472	VIT_14s0060g02120
GO:0009960	biological_process	endosperm development	3371	1	20476	3	0.0723731	0.136747	2.02472	VIT_17s0000g01350
GO:0034508	biological_process	centromere complex assembly	3371	1	20476	3	0.0723731	0.136747	2.02472	VIT_14s0108g01680
GO:0031314	cellular_component	extrinsic component of mitochondrial inner membrane	3371	1	20476	3	0.0723731	0.136747	2.02472	VIT_01s0137g00660
GO:0042719	cellular_component	mitochondrial intermembrane space protein transporter complex	3371	1	20476	3	0.0723731	0.136747	2.02472	VIT_02s0025g02990
GO:0002192	biological_process	IRES-dependent translational initiation	3371	1	20476	3	0.0723731	0.136747	2.02472	VIT_18s0089g00360
GO:0043484	biological_process	regulation of RNA splicing	3371	1	20476	3	0.0723731	0.136747	2.02472	VIT_01s0137g00640
GO:0010016	biological_process	shoot system morphogenesis	3371	1	20476	3	0.0723731	0.136747	2.02472	VIT_12s0028g02140
GO:0019900	molecular_function	kinase binding	3371	1	20476	3	0.0723731	0.136747	2.02472	VIT_12s0057g00690
GO:0007155	biological_process	cell adhesion	3371	1	20476	3	0.0723731	0.136747	2.02472	VIT_02s0012g01790
GO:0051304	biological_process	chromosome separation	3371	1	20476	3	0.0723731	0.136747	2.02472	VIT_18s0001g03680
GO:0019676	biological_process	ammonia assimilation cycle	3371	1	20476	3	0.0723731	0.136747	2.02472	VIT_16s0098g00290
GO:0070417	biological_process	cellular response to cold	3371	1	20476	3	0.0723731	0.136747	2.02472	VIT_12s0057g00690
GO:0004420	molecular_function	hydroxymethylglutaryl-CoA reductase (NADPH) activity	3371	1	20476	3	0.0723731	0.136747	2.02472	VIT_03s0038g04100
GO:0030663	cellular_component	COPI-coated vesicle membrane	3371	1	20476	3	0.0723731	0.136747	2.02472	VIT_09s0018g02080
GO:0016638	molecular_function	oxidoreductase activity, acting on the CH-NH2 group of donors	3371	1	20476	3	0.0723731	0.136747	2.02472	VIT_16s0098g00290
GO:0042256	biological_process	mature ribosome assembly	3371	1	20476	3	0.0723731	0.136747	2.02472	VIT_18s0001g15290
GO:0009156	biological_process	ribonucleoside monophosphate biosynthetic process	3371	1	20476	3	0.0723731	0.136747	2.02472	VIT_02s0012g00530
GO:0006275	biological_process	regulation of DNA replication	3371	1	20476	3	0.0723731	0.136747	2.02472	VIT_06s0004g05920
GO:0002237	biological_process	response to molecule of bacterial origin	3371	1	20476	3	0.0723731	0.136747	2.02472	VIT_09s0018g00240
GO:0043564	cellular_component	Ku70:Ku80 complex	3371	1	20476	3	0.0723731	0.136747	2.02472	VIT_15s0048g00940
GO:0080009	biological_process	mRNA methylation	3371	1	20476	3	0.0723731	0.136747	2.02472	VIT_02s0025g02400
GO:0048564	biological_process	photosystem I assembly	3371	1	20476	3	0.0723731	0.136747	2.02472	VIT_03s0063g00900
GO:0044212	molecular_function	transcription regulatory region DNA binding	3371	12	20476	51	0.0660119	0.136747	1.42921	VIT_00s0229g00050;VIT_03s0091g00690;VIT_06s0004g04180;VIT_06s0061g00760;VIT_08s0007g04770;VIT_09s0018g00240;VIT_13s0019g00480;VIT_13s0067g01960;VIT_16s0039g01900;VIT_17s0000g04200;VIT_18s0001g09230;VIT_18s0001g14110
GO:0005663	cellular_component	DNA replication factor C complex	3371	3	20476	10	0.0670595	0.136747	1.82225	VIT_08s0032g00090;VIT_10s0003g01720;VIT_18s0001g02370
GO:0005978	biological_process	glycogen biosynthetic process	3371	3	20476	10	0.0670595	0.136747	1.82225	VIT_03s0038g04570;VIT_16s0022g02320;VIT_19s0090g00920
GO:0005086	molecular_function	ARF guanyl-nucleotide exchange factor activity	3371	3	20476	10	0.0670595	0.136747	1.82225	VIT_02s0012g01790;VIT_03s0038g04090;VIT_15s0048g00800
GO:0006353	biological_process	DNA-templated transcription, termination	3371	1	20476	3	0.0723731	0.136747	2.02472	VIT_07s0005g03510
GO:0042023	biological_process	DNA endoreduplication	3371	1	20476	3	0.0723731	0.136747	2.02472	VIT_18s0001g14110
GO:0017176	molecular_function	phosphatidylinositol N-acetylglucosaminyltransferase activity	3371	1	20476	3	0.0723731	0.136747	2.02472	VIT_08s0007g05870
GO:0000741	biological_process	karyogamy	3371	1	20476	3	0.0723731	0.136747	2.02472	VIT_12s0028g03170
GO:0047334	molecular_function	diphosphate-fructose-6-phosphate 1-phosphotransferase activity	3371	1	20476	3	0.0723731	0.136747	2.02472	VIT_18s0122g00510
GO:0033862	molecular_function	UMP kinase activity	3371	1	20476	3	0.0723731	0.136747	2.02472	VIT_08s0007g04160
GO:0000122	biological_process	negative regulation of transcription from RNA polymerase II promoter	3371	4	20476	14	0.0659038	0.136747	1.73547	VIT_01s0011g02970;VIT_01s0011g02980;VIT_01s0026g01010;VIT_17s0000g01920
GO:0004623	molecular_function	phospholipase A2 activity	3371	1	20476	3	0.0723731	0.136747	2.02472	VIT_11s0016g02570
GO:0005471	molecular_function	ATP:ADP antiporter activity	3371	1	20476	3	0.0723731	0.136747	2.02472	VIT_09s0002g05710
GO:0004315	molecular_function	3-oxoacyl-[acyl-carrier-protein] synthase activity	3371	1	20476	3	0.0723731	0.136747	2.02472	VIT_11s0016g00600
GO:0004000	molecular_function	adenosine deaminase activity	3371	1	20476	3	0.0723731	0.136747	2.02472	VIT_10s0116g00820
GO:0005749	cellular_component	mitochondrial respiratory chain complex II, succinate dehydrogenase complex (ubiquinone)	3371	1	20476	3	0.0723731	0.136747	2.02472	VIT_04s0023g01650
GO:0008318	molecular_function	protein prenyltransferase activity	3371	1	20476	3	0.0723731	0.136747	2.02472	VIT_18s0001g07680
GO:0016560	biological_process	protein import into peroxisome matrix, docking	3371	1	20476	3	0.0723731	0.136747	2.02472	VIT_19s0015g01940
GO:0004049	molecular_function	anthranilate synthase activity	3371	1	20476	3	0.0723731	0.136747	2.02472	VIT_06s0004g06320
GO:1900027	biological_process	regulation of ruffle assembly	3371	1	20476	3	0.0723731	0.136747	2.02472	VIT_11s0016g00400
GO:0006430	biological_process	lysyl-tRNA aminoacylation	3371	1	20476	3	0.0723731	0.136747	2.02472	VIT_15s0024g00700
GO:0097526	cellular_component	spliceosomal tri-snRNP complex	3371	4	20476	14	0.0659038	0.136747	1.73547	VIT_01s0026g00230;VIT_07s0005g00230;VIT_07s0104g00160;VIT_14s0060g02240
GO:0006166	biological_process	purine ribonucleoside salvage	3371	1	20476	3	0.0723731	0.136747	2.02472	VIT_18s0001g02520
GO:0036092	biological_process	phosphatidylinositol-3-phosphate biosynthetic process	3371	1	20476	3	0.0723731	0.136747	2.02472	VIT_09s0002g00590
GO:1990316	cellular_component	ATG1/ULK1 kinase complex	3371	1	20476	3	0.0723731	0.136747	2.02472	VIT_11s0037g00730
GO:0010067	biological_process	procambium histogenesis	3371	1	20476	3	0.0723731	0.136747	2.02472	VIT_04s0008g03250
GO:0043140	molecular_function	ATP-dependent 3-5 DNA helicase activity	3371	3	20476	10	0.0670595	0.136747	1.82225	VIT_03s0038g03630;VIT_12s0035g00400;VIT_14s0171g00340
GO:0015688	biological_process	iron chelate transport	3371	1	20476	3	0.0723731	0.136747	2.02472	VIT_16s0098g01250
GO:0055088	biological_process	lipid homeostasis	3371	3	20476	10	0.0670595	0.136747	1.82225	VIT_00s0662g00010;VIT_08s0105g00460;VIT_12s0028g02660
GO:0004749	molecular_function	ribose phosphate diphosphokinase activity	3371	1	20476	3	0.0723731	0.136747	2.02472	VIT_02s0012g00530
GO:0016992	molecular_function	lipoate synthase activity	3371	1	20476	3	0.0723731	0.136747	2.02472	VIT_00s0445g00020
GO:0009787	biological_process	regulation of abscisic acid-activated signaling pathway	3371	1	20476	3	0.0723731	0.136747	2.02472	VIT_13s0019g00590
GO:0046577	molecular_function	long-chain-alcohol oxidase activity	3371	1	20476	3	0.0723731	0.136747	2.02472	VIT_07s0005g03780
GO:0006513	biological_process	protein monoubiquitination	3371	1	20476	3	0.0723731	0.136747	2.02472	VIT_09s0002g04110
GO:0006515	biological_process	misfolded or incompletely synthesized protein catabolic process	3371	1	20476	3	0.0723731	0.136747	2.02472	VIT_14s0060g01230
GO:0006557	biological_process	S-adenosylmethioninamine biosynthetic process	3371	1	20476	3	0.0723731	0.136747	2.02472	VIT_11s0037g00950
GO:0010100	biological_process	negative regulation of photomorphogenesis	3371	1	20476	3	0.0723731	0.136747	2.02472	VIT_10s0003g03710
GO:0003866	molecular_function	3-phosphoshikimate 1-carboxyvinyltransferase activity	3371	1	20476	3	0.0723731	0.136747	2.02472	VIT_15s0048g00350
GO:0051781	biological_process	positive regulation of cell division	3371	1	20476	3	0.0723731	0.136747	2.02472	VIT_13s0067g02250
GO:0051740	molecular_function	ethylene binding	3371	1	20476	3	0.0723731	0.136747	2.02472	VIT_05s0049g00090
GO:0000325	cellular_component	plant-type vacuole	3371	3	20476	10	0.0670595	0.136747	1.82225	VIT_02s0025g02900;VIT_07s0005g04460;VIT_12s0142g00170
GO:0000326	cellular_component	protein storage vacuole	3371	1	20476	3	0.0723731	0.136747	2.02472	VIT_14s0060g02390
GO:0044571	biological_process	[2Fe-2S] cluster assembly	3371	1	20476	3	0.0723731	0.136747	2.02472	VIT_01s0127g00450
GO:0004824	molecular_function	lysine-tRNA ligase activity	3371	1	20476	3	0.0723731	0.136747	2.02472	VIT_15s0024g00700
GO:0048577	biological_process	negative regulation of short-day photoperiodism, flowering	3371	1	20476	3	0.0723731	0.136747	2.02472	VIT_11s0052g00030
GO:0005674	cellular_component	transcription factor TFIIF complex	3371	1	20476	3	0.0723731	0.136747	2.02472	VIT_18s0001g13370
GO:0005093	molecular_function	Rab GDP-dissociation inhibitor activity	3371	1	20476	3	0.0723731	0.136747	2.02472	VIT_00s2317g00010
GO:0046964	molecular_function	3-phosphoadenosine 5-phosphosulfate transmembrane transporter activity	3371	1	20476	3	0.0723731	0.136747	2.02472	VIT_02s0025g04490
GO:0009553	biological_process	embryo sac development	3371	4	20476	14	0.0659038	0.136747	1.73547	VIT_05s0020g00690;VIT_07s0104g01060;VIT_09s0002g06030;VIT_19s0177g00300
GO:0009240	biological_process	isopentenyl diphosphate biosynthetic process	3371	1	20476	3	0.0723731	0.136747	2.02472	VIT_04s0023g00600
GO:0032875	biological_process	regulation of DNA endoreduplication	3371	1	20476	3	0.0723731	0.136747	2.02472	VIT_19s0014g01170
GO:0017183	biological_process	peptidyl-diphthamide biosynthetic process from peptidyl-histidine	3371	1	20476	3	0.0723731	0.136747	2.02472	VIT_05s0094g00370
GO:0043614	cellular_component	multi-eIF complex	3371	1	20476	3	0.0723731	0.136747	2.02472	VIT_06s0004g07100
GO:0048037	molecular_function	cofactor binding	3371	1	20476	3	0.0723731	0.136747	2.02472	VIT_17s0053g00120
GO:0071669	biological_process	plant-type cell wall organization or biogenesis	3371	1	20476	3	0.0723731	0.136747	2.02472	VIT_02s0012g02190
GO:0009903	biological_process	chloroplast avoidance movement	3371	3	20476	10	0.0670595	0.136747	1.82225	VIT_14s0006g02510;VIT_18s0001g10560;VIT_19s0015g00740
GO:0009904	biological_process	chloroplast accumulation movement	3371	3	20476	10	0.0670595	0.136747	1.82225	VIT_14s0006g02510;VIT_18s0001g10560;VIT_19s0015g00740
GO:0071006	cellular_component	U2-type catalytic step 1 spliceosome	3371	1	20476	3	0.0723731	0.136747	2.02472	VIT_05s0049g01840
GO:0009360	cellular_component	DNA polymerase III complex	3371	1	20476	3	0.0723731	0.136747	2.02472	VIT_10s0003g01720
GO:0032956	biological_process	regulation of actin cytoskeleton organization	3371	1	20476	3	0.0723731	0.136747	2.02472	VIT_06s0004g04740
GO:0006409	biological_process	tRNA export from nucleus	3371	1	20476	3	0.0723731	0.136747	2.02472	VIT_04s0023g01830
GO:0006457	biological_process	protein folding	3371	34	20476	167	0.0742041	0.140102	1.23666	VIT_00s0194g00030;VIT_00s0324g00040;VIT_00s0415g00030;VIT_00s0769g00010;VIT_00s0958g00020;VIT_01s0011g04990;VIT_01s0146g00150;VIT_01s0150g00400;VIT_02s0025g00280;VIT_03s0063g01030;VIT_03s0097g00530;VIT_05s0051g00340;VIT_05s0077g00740;VIT_06s0080g01230;VIT_08s0007g07300;VIT_08s0032g00960;VIT_08s0040g01150;VIT_10s0003g00260;VIT_10s0003g05070;VIT_12s0028g00350;VIT_12s0057g00670;VIT_13s0019g01900;VIT…
GO:0048366	biological_process	leaf development	3371	5	20476	19	0.0784111	0.14739	1.59846	VIT_05s0020g04520;VIT_07s0031g02840;VIT_08s0007g01250;VIT_10s0003g03710;VIT_17s0000g09980
GO:0015914	biological_process	phospholipid transport	3371	5	20476	19	0.0784111	0.14739	1.59846	VIT_01s0011g02480;VIT_06s0004g01810;VIT_08s0058g01400;VIT_09s0002g01730;VIT_13s0047g01210
GO:0006820	biological_process	anion transport	3371	5	20476	19	0.0784111	0.14739	1.59846	VIT_00s0616g00010;VIT_03s0038g02980;VIT_05s0020g00440;VIT_09s0002g05810;VIT_16s0022g00540
GO:0006289	biological_process	nucleotide-excision repair	3371	5	20476	19	0.0784111	0.14739	1.59846	VIT_02s0025g00110;VIT_06s0004g03170;VIT_09s0018g01400;VIT_14s0066g01630;VIT_18s0001g03100
GO:0009826	biological_process	unidimensional cell growth	3371	5	20476	19	0.0784111	0.14739	1.59846	VIT_02s0012g01790;VIT_07s0005g04420;VIT_14s0083g00960;VIT_15s0048g01320;VIT_17s0000g09980
GO:0006904	biological_process	vesicle docking involved in exocytosis	3371	5	20476	19	0.0784111	0.14739	1.59846	VIT_03s0038g03110;VIT_07s0005g00680;VIT_08s0040g00840;VIT_12s0057g00590;VIT_15s0048g00970
GO:0005385	molecular_function	zinc ion transmembrane transporter activity	3371	8	20476	33	0.0806776	0.151426	1.47252	VIT_02s0025g02900;VIT_04s0008g01260;VIT_06s0004g05070;VIT_06s0004g06940;VIT_07s0104g01570;VIT_08s0007g06760;VIT_14s0006g02860;VIT_19s0015g00250
GO:0071577	biological_process	zinc II ion transmembrane transport	3371	8	20476	33	0.0806776	0.151426	1.47252	VIT_02s0025g02900;VIT_04s0008g01260;VIT_06s0004g05070;VIT_06s0004g06940;VIT_07s0104g01570;VIT_08s0007g06760;VIT_14s0006g02860;VIT_19s0015g00250
GO:0005643	cellular_component	nuclear pore	3371	9	20476	38	0.0831584	0.155968	1.43862	VIT_01s0011g05730;VIT_02s0025g04500;VIT_07s0005g01100;VIT_08s0040g00230;VIT_09s0002g04830;VIT_11s0016g03000;VIT_13s0067g00670;VIT_14s0060g00930;VIT_14s0060g01510
GO:0042393	molecular_function	histone binding	3371	11	20476	48	0.0852805	0.159713	1.392	VIT_04s0008g01670;VIT_05s0020g02020;VIT_05s0049g02220;VIT_07s0005g00160;VIT_08s0040g00360;VIT_08s0040g00610;VIT_11s0016g02620;VIT_14s0060g00570;VIT_14s0066g01450;VIT_19s0014g01500;VIT_19s0014g02080
GO:0006397	biological_process	mRNA processing	3371	11	20476	48	0.0852805	0.159713	1.392	VIT_00s0561g00030;VIT_01s0137g00370;VIT_04s0008g03040;VIT_04s0023g01450;VIT_06s0009g01900;VIT_08s0007g05780;VIT_08s0007g07130;VIT_13s0064g01190;VIT_16s0039g02680;VIT_17s0000g04440;VIT_18s0001g15400
GO:0004143	molecular_function	diacylglycerol kinase activity	3371	4	20476	15	0.085929	0.160103	1.61978	VIT_07s0031g02840;VIT_11s0052g01840;VIT_12s0057g00010;VIT_19s0014g03790
GO:0000159	cellular_component	protein phosphatase type 2A complex	3371	4	20476	15	0.085929	0.160103	1.61978	VIT_04s0008g00840;VIT_13s0019g04920;VIT_14s0171g00530;VIT_14s0219g00010
GO:0016298	molecular_function	lipase activity	3371	4	20476	15	0.085929	0.160103	1.61978	VIT_04s0008g03220;VIT_09s0002g05730;VIT_17s0000g01010;VIT_17s0000g01070
GO:0000243	cellular_component	commitment complex	3371	4	20476	15	0.085929	0.160103	1.61978	VIT_00s0561g00030;VIT_04s0023g01450;VIT_04s0023g01580;VIT_07s0104g00160
GO:0007205	biological_process	protein kinase C-activating G-protein coupled receptor signaling pathway	3371	4	20476	15	0.085929	0.160103	1.61978	VIT_07s0031g02840;VIT_11s0052g01840;VIT_12s0057g00010;VIT_19s0014g03790
GO:0006325	biological_process	chromatin organization	3371	4	20476	15	0.085929	0.160103	1.61978	VIT_06s0080g00130;VIT_11s0016g02620;VIT_11s0052g00190;VIT_18s0001g09710
GO:0006405	biological_process	RNA export from nucleus	3371	4	20476	15	0.085929	0.160103	1.61978	VIT_01s0011g05730;VIT_06s0004g06880;VIT_08s0217g00030;VIT_14s0030g01250
GO:0043130	molecular_function	ubiquitin binding	3371	6	20476	24	0.0863615	0.160674	1.51854	VIT_00s0125g00250;VIT_04s0008g05690;VIT_07s0104g01080;VIT_08s0040g01280;VIT_11s0016g05600;VIT_16s0050g02450
GO:0016831	molecular_function	carboxy-lyase activity	3371	6	20476	24	0.0863615	0.160674	1.51854	VIT_01s0011g06600;VIT_03s0038g00760;VIT_04s0079g00600;VIT_08s0217g00100;VIT_11s0037g00950;VIT_13s0106g00790
GO:0015698	biological_process	inorganic anion transport	3371	2	20476	7	0.0929	0.167102	1.73547	VIT_05s0020g00440;VIT_09s0002g05810
GO:0031410	cellular_component	cytoplasmic vesicle	3371	2	20476	7	0.0929	0.167102	1.73547	VIT_06s0004g06860;VIT_09s0018g02080
GO:0010466	biological_process	negative regulation of peptidase activity	3371	2	20476	7	0.0929	0.167102	1.73547	VIT_06s0009g02230;VIT_08s0040g00770
GO:0048500	cellular_component	signal recognition particle	3371	2	20476	7	0.0929	0.167102	1.73547	VIT_01s0010g02370;VIT_09s0002g07290
GO:0033108	biological_process	mitochondrial respiratory chain complex assembly	3371	2	20476	7	0.0929	0.167102	1.73547	VIT_18s0001g02030;VIT_18s0001g11290
GO:0030414	molecular_function	peptidase inhibitor activity	3371	2	20476	7	0.0929	0.167102	1.73547	VIT_06s0009g02230;VIT_08s0040g00770
GO:0009832	biological_process	plant-type cell wall biogenesis	3371	3	20476	11	0.0920769	0.167102	1.65659	VIT_01s0011g00160;VIT_17s0000g01290;VIT_17s0000g05030
GO:0030148	biological_process	sphingolipid biosynthetic process	3371	2	20476	7	0.0929	0.167102	1.73547	VIT_01s0026g02310;VIT_08s0007g01510
GO:0003997	molecular_function	acyl-CoA oxidase activity	3371	2	20476	7	0.0929	0.167102	1.73547	VIT_00s0662g00010;VIT_12s0028g02660
GO:0004602	molecular_function	glutathione peroxidase activity	3371	2	20476	7	0.0929	0.167102	1.73547	VIT_02s0025g03600;VIT_04s0159g00040
GO:0071949	molecular_function	FAD binding	3371	7	20476	29	0.0913712	0.167102	1.46618	VIT_03s0038g02610;VIT_04s0044g00220;VIT_08s0056g01150;VIT_13s0147g00110;VIT_14s0083g00520;VIT_17s0000g02250;VIT_18s0001g03910
GO:0031386	molecular_function	protein tag	3371	2	20476	7	0.0929	0.167102	1.73547	VIT_01s0011g04230;VIT_12s0059g01310
GO:0061158	biological_process	3-UTR-mediated mRNA destabilization	3371	2	20476	7	0.0929	0.167102	1.73547	VIT_11s0016g04940;VIT_12s0059g02450
GO:0018279	biological_process	protein N-linked glycosylation via asparagine	3371	3	20476	11	0.0920769	0.167102	1.65659	VIT_03s0063g02100;VIT_10s0116g00550;VIT_13s0019g04410
GO:0005849	cellular_component	mRNA cleavage factor complex	3371	2	20476	7	0.0929	0.167102	1.73547	VIT_08s0007g03880;VIT_10s0116g00720
GO:0016624	molecular_function	oxidoreductase activity, acting on the aldehyde or oxo group of donors, disulfide as acceptor	3371	2	20476	7	0.0929	0.167102	1.73547	VIT_01s0026g00990;VIT_13s0019g00510
GO:0004579	molecular_function	dolichyl-diphosphooligosaccharide-protein glycotransferase activity	3371	2	20476	7	0.0929	0.167102	1.73547	VIT_10s0116g00550;VIT_13s0019g04410
GO:0016701	molecular_function	oxidoreductase activity, acting on single donors with incorporation of molecular oxygen	3371	2	20476	7	0.0929	0.167102	1.73547	VIT_07s0130g00250;VIT_08s0007g08410
GO:0005388	molecular_function	calcium-transporting ATPase activity	3371	7	20476	29	0.0913712	0.167102	1.46618	VIT_00s0179g00260;VIT_00s0463g00030;VIT_05s0020g04300;VIT_05s0020g04380;VIT_07s0129g00180;VIT_13s0158g00360;VIT_18s0001g08850
GO:0007033	biological_process	vacuole organization	3371	2	20476	7	0.0929	0.167102	1.73547	VIT_09s0002g00590;VIT_19s0177g00300
GO:0030234	molecular_function	enzyme regulator activity	3371	3	20476	11	0.0920769	0.167102	1.65659	VIT_10s0042g00800;VIT_12s0028g03130;VIT_18s0001g01120
GO:0009965	biological_process	leaf morphogenesis	3371	2	20476	7	0.0929	0.167102	1.73547	VIT_13s0019g00590;VIT_14s0030g01250
GO:0003730	molecular_function	mRNA 3-UTR binding	3371	2	20476	7	0.0929	0.167102	1.73547	VIT_11s0016g04940;VIT_12s0059g02450
GO:0010017	biological_process	red or far-red light signaling pathway	3371	2	20476	7	0.0929	0.167102	1.73547	VIT_04s0008g02380;VIT_13s0067g00860
GO:0055072	biological_process	iron ion homeostasis	3371	2	20476	7	0.0929	0.167102	1.73547	VIT_11s0016g05300;VIT_17s0000g06000
GO:0033314	biological_process	mitotic DNA replication checkpoint	3371	2	20476	7	0.0929	0.167102	1.73547	VIT_04s0008g02180;VIT_04s0023g03780
GO:0045292	biological_process	mRNA cis splicing, via spliceosome	3371	2	20476	7	0.0929	0.167102	1.73547	VIT_03s0063g00900;VIT_17s0000g05450
GO:0005504	molecular_function	fatty acid binding	3371	2	20476	7	0.0929	0.167102	1.73547	VIT_13s0067g02870;VIT_13s0067g03820
GO:0034975	biological_process	protein folding in endoplasmic reticulum	3371	2	20476	7	0.0929	0.167102	1.73547	VIT_04s0008g03620;VIT_14s0030g01820
GO:0031123	biological_process	RNA 3-end processing	3371	2	20476	7	0.0929	0.167102	1.73547	VIT_05s0077g00650;VIT_18s0001g01800
GO:0030008	cellular_component	TRAPP complex	3371	2	20476	7	0.0929	0.167102	1.73547	VIT_14s0030g00700;VIT_16s0098g01620
GO:0006816	biological_process	calcium ion transport	3371	7	20476	29	0.0913712	0.167102	1.46618	VIT_00s0179g00260;VIT_05s0020g04300;VIT_05s0020g04380;VIT_07s0129g00180;VIT_12s0057g01500;VIT_13s0158g00360;VIT_18s0001g08850
GO:0008509	molecular_function	anion transmembrane transporter activity	3371	2	20476	7	0.0929	0.167102	1.73547	VIT_05s0020g00440;VIT_09s0002g05810
GO:0048027	molecular_function	mRNA 5-UTR binding	3371	2	20476	7	0.0929	0.167102	1.73547	VIT_00s0264g00030;VIT_05s0062g00880
GO:0042720	cellular_component	mitochondrial inner membrane peptidase complex	3371	2	20476	7	0.0929	0.167102	1.73547	VIT_18s0001g02030;VIT_18s0001g11290
GO:0050664	molecular_function	oxidoreductase activity, acting on NAD(P)H, oxygen as acceptor	3371	2	20476	7	0.0929	0.167102	1.73547	VIT_02s0025g00510;VIT_14s0060g02320
GO:0019953	biological_process	sexual reproduction	3371	2	20476	7	0.0929	0.167102	1.73547	VIT_02s0234g00110;VIT_03s0038g03430
GO:0004435	molecular_function	phosphatidylinositol phospholipase C activity	3371	2	20476	7	0.0929	0.167102	1.73547	VIT_06s0004g06660;VIT_13s0067g00890
GO:0000054	biological_process	ribosomal subunit export from nucleus	3371	2	20476	7	0.0929	0.167102	1.73547	VIT_02s0087g00770;VIT_04s0008g05030
GO:0005982	biological_process	starch metabolic process	3371	2	20476	7	0.0929	0.167102	1.73547	VIT_06s0061g01520;VIT_07s0005g00750
GO:0005986	biological_process	sucrose biosynthetic process	3371	2	20476	7	0.0929	0.167102	1.73547	VIT_08s0032g00840;VIT_18s0072g00770
GO:0005675	cellular_component	holo TFIIH complex	3371	2	20476	7	0.0929	0.167102	1.73547	VIT_06s0004g03170;VIT_18s0001g03100
GO:0008284	biological_process	positive regulation of cell proliferation	3371	2	20476	7	0.0929	0.167102	1.73547	VIT_04s0008g03250;VIT_13s0019g00590
GO:0009863	biological_process	salicylic acid mediated signaling pathway	3371	2	20476	7	0.0929	0.167102	1.73547	VIT_07s0005g04420;VIT_13s0019g03540
GO:0046654	biological_process	tetrahydrofolate biosynthetic process	3371	2	20476	7	0.0929	0.167102	1.73547	VIT_03s0132g00150;VIT_13s0019g04170
GO:0018106	biological_process	peptidyl-histidine phosphorylation	3371	2	20476	7	0.0929	0.167102	1.73547	VIT_05s0049g00090;VIT_12s0057g00690
GO:0004673	molecular_function	protein histidine kinase activity	3371	2	20476	7	0.0929	0.167102	1.73547	VIT_05s0049g00090;VIT_12s0057g00690
GO:0006891	biological_process	intra-Golgi vesicle-mediated transport	3371	8	20476	34	0.0944096	0.169697	1.42921	VIT_00s0340g00080;VIT_00s0665g00040;VIT_04s0008g05920;VIT_08s0056g01310;VIT_09s0018g02080;VIT_11s0016g04180;VIT_12s0028g00470;VIT_18s0001g13430
GO:0006888	biological_process	ER to Golgi vesicle-mediated transport	3371	13	20476	59	0.0953971	0.171352	1.33837	VIT_04s0008g05920;VIT_05s0062g00130;VIT_05s0102g00730;VIT_07s0005g02630;VIT_08s0056g01310;VIT_09s0018g02080;VIT_11s0016g04180;VIT_12s0059g00810;VIT_14s0030g00700;VIT_16s0098g01620;VIT_17s0000g02020;VIT_18s0001g13430;VIT_19s0014g01900
GO:0032508	biological_process	DNA duplex unwinding	3371	10	20476	44	0.0967886	0.173615	1.38049	VIT_01s0011g04880;VIT_02s0025g00110;VIT_03s0038g00300;VIT_03s0038g03630;VIT_06s0004g02910;VIT_07s0005g01430;VIT_10s0003g05590;VIT_12s0035g00400;VIT_14s0171g00340;VIT_15s0048g00940
GO:0008237	molecular_function	metallopeptidase activity	3371	11	20476	49	0.0967936	0.173615	1.36359	VIT_00s0211g00060;VIT_04s0008g01170;VIT_04s0008g01430;VIT_06s0004g05030;VIT_06s0061g01070;VIT_14s0068g02070;VIT_15s0046g02040;VIT_16s0022g01260;VIT_16s0022g01280;VIT_17s0000g01740;VIT_17s0000g04200
GO:0006914	biological_process	autophagy	3371	5	20476	20	0.0970605	0.173727	1.51854	VIT_00s0215g00030;VIT_03s0063g00600;VIT_05s0077g00140;VIT_11s0037g00730;VIT_11s0103g00570
GO:0043171	biological_process	peptide catabolic process	3371	5	20476	20	0.0970605	0.173727	1.51854	VIT_03s0038g03970;VIT_04s0008g01430;VIT_11s0016g02640;VIT_11s0016g02700;VIT_18s0001g02570
GO:0009707	cellular_component	chloroplast outer membrane	3371	5	20476	20	0.0970605	0.173727	1.51854	VIT_00s0480g00020;VIT_07s0104g00150;VIT_08s0105g00260;VIT_09s0002g03170;VIT_16s0039g02670
GO:0000139	cellular_component	Golgi membrane	3371	20	20476	96	0.100512	0.179778	1.26545	VIT_01s0010g03290;VIT_01s0011g02480;VIT_01s0146g00260;VIT_03s0038g03750;VIT_04s0008g05920;VIT_07s0031g00060;VIT_07s0031g03090;VIT_07s0141g00580;VIT_08s0040g02800;VIT_09s0002g01730;VIT_09s0018g02080;VIT_12s0059g00640;VIT_12s0142g00340;VIT_14s0066g02390;VIT_14s0108g01520;VIT_18s0001g04150;VIT_18s0001g12130;VIT_18s0001g13430;VIT_19s0014g01490;VIT_19s0090g01540
GO:0006810	biological_process	transport	3371	143	20476	792	0.101093	0.180691	1.09672	VIT_00s0179g00260;VIT_00s0203g00090;VIT_00s0215g00030;VIT_00s0216g00030;VIT_00s0404g00020;VIT_00s0404g00080;VIT_00s0407g00020;VIT_00s0438g00020;VIT_00s0616g00010;VIT_00s0733g00010;VIT_00s2349g00010;VIT_00s2623g00010;VIT_01s0011g01570;VIT_01s0011g06620;VIT_01s0026g00170;VIT_01s0026g00740;VIT_01s0026g01890;VIT_01s0146g00260;VIT_02s0012g00730;VIT_02s0025g02990;VIT_02s0025g03260;VIT_02s0025g04490;VIT…
GO:0016747	molecular_function	transferase activity, transferring acyl groups other than amino-acyl groups	3371	38	20476	194	0.102956	0.183891	1.18978	VIT_03s0038g01460;VIT_03s0063g02640;VIT_03s0088g00260;VIT_05s0020g04540;VIT_05s0136g00260;VIT_07s0141g00090;VIT_09s0018g01190;VIT_09s0018g01490;VIT_10s0003g00900;VIT_11s0016g00600;VIT_11s0016g04700;VIT_11s0037g00440;VIT_14s0068g00920;VIT_14s0068g00930;VIT_16s0100g00750;VIT_16s0100g00770;VIT_16s0100g00780;VIT_16s0100g00780;VIT_16s0100g00830;VIT_16s0100g00900;VIT_16s0100g00900;VIT_16s0100g00910;VIT…
GO:0000272	biological_process	polysaccharide catabolic process	3371	6	20476	25	0.103668	0.184903	1.4578	VIT_00s0340g00050;VIT_03s0038g03400;VIT_05s0020g01910;VIT_05s0077g00280;VIT_12s0059g02670;VIT_15s0046g02640
GO:0030162	biological_process	regulation of proteolysis	3371	6	20476	25	0.103668	0.184903	1.4578	VIT_01s0026g02080;VIT_07s0129g00210;VIT_14s0068g02150;VIT_14s0171g00320;VIT_16s0039g01470;VIT_19s0027g00550
GO:0080163	biological_process	regulation of protein serine/threonine phosphatase activity	3371	7	20476	30	0.10746	0.191533	1.4173	VIT_02s0012g00080;VIT_05s0077g01530;VIT_05s0077g01540;VIT_05s0077g01550;VIT_05s0077g01560;VIT_05s0077g01570;VIT_05s0077g01580
GO:0008374	molecular_function	O-acyltransferase activity	3371	4	20476	16	0.108744	0.192801	1.51854	VIT_11s0016g01470;VIT_11s0016g01930;VIT_14s0060g02200;VIT_19s0090g01420
GO:0009640	biological_process	photomorphogenesis	3371	4	20476	16	0.108744	0.192801	1.51854	VIT_03s0038g00690;VIT_09s0002g04110;VIT_10s0003g03710;VIT_14s0083g00960
GO:0005802	cellular_component	trans-Golgi network	3371	23	20476	113	0.108777	0.192801	1.23633	VIT_00s0250g00030;VIT_01s0011g01360;VIT_01s0011g02480;VIT_01s0026g02340;VIT_02s0012g01790;VIT_03s0038g03750;VIT_03s0038g04090;VIT_04s0044g01670;VIT_05s0029g01340;VIT_07s0005g00150;VIT_07s0005g01000;VIT_07s0005g04420;VIT_08s0007g01510;VIT_08s0007g05580;VIT_09s0002g01730;VIT_10s0003g03280;VIT_14s0030g00700;VIT_14s0030g01440;VIT_14s0171g00320;VIT_15s0048g00800;VIT_17s0000g06050;VIT_17s0000g06590;VIT…
GO:0006880	biological_process	intracellular sequestering of iron ion	3371	4	20476	16	0.108744	0.192801	1.51854	VIT_01s0011g06000;VIT_08s0058g00410;VIT_08s0058g00430;VIT_08s0058g00440
GO:0006694	biological_process	steroid biosynthetic process	3371	4	20476	16	0.108744	0.192801	1.51854	VIT_02s0012g01570;VIT_13s0106g00790;VIT_14s0066g01150;VIT_15s0048g01430
GO:0001055	molecular_function	RNA polymerase II activity	3371	4	20476	16	0.108744	0.192801	1.51854	VIT_03s0180g00050;VIT_12s0028g03770;VIT_13s0139g00310;VIT_18s0001g00860
GO:0030173	cellular_component	integral component of Golgi membrane	3371	4	20476	16	0.108744	0.192801	1.51854	VIT_01s0026g01890;VIT_02s0025g04490;VIT_05s0102g00730;VIT_07s0005g04420
GO:0017148	biological_process	negative regulation of translation	3371	4	20476	16	0.108744	0.192801	1.51854	VIT_00s0144g00010;VIT_01s0011g02820;VIT_02s0025g04100;VIT_16s0022g00030
GO:0009607	biological_process	response to biotic stimulus	3371	11	20476	50	0.109198	0.193413	1.33632	VIT_05s0077g01530;VIT_05s0077g01540;VIT_05s0077g01550;VIT_05s0077g01560;VIT_05s0077g01570;VIT_05s0077g01580;VIT_05s0094g01570;VIT_06s0061g00120;VIT_10s0003g00410;VIT_12s0028g02970;VIT_13s0019g04070
GO:0005783	cellular_component	endoplasmic reticulum	3371	55	20476	290	0.109532	0.193869	1.152	VIT_00s0216g00040;VIT_00s0404g00020;VIT_00s0508g00030;VIT_00s0525g00020;VIT_01s0010g01110;VIT_01s0011g00540;VIT_01s0150g00210;VIT_01s0150g00400;VIT_01s0150g00600;VIT_02s0012g00590;VIT_02s0025g00640;VIT_03s0038g01470;VIT_03s0038g01820;VIT_03s0038g04100;VIT_03s0063g02100;VIT_04s0008g03220;VIT_04s0008g05820;VIT_04s0159g00040;VIT_05s0020g02280;VIT_05s0020g03160;VIT_05s0020g04150;VIT_05s0029g00010;VIT…
GO:0005622	cellular_component	intracellular	3371	116	20476	639	0.111324	0.196905	1.10266	VIT_00s0194g00070;VIT_00s0216g00030;VIT_00s2317g00010;VIT_00s2623g00010;VIT_01s0010g01680;VIT_01s0011g01820;VIT_01s0011g04920;VIT_02s0012g01640;VIT_02s0025g01500;VIT_02s0025g02530;VIT_02s0234g00100;VIT_03s0038g00690;VIT_03s0038g03400;VIT_04s0008g01310;VIT_04s0008g03020;VIT_04s0008g05770;VIT_04s0008g07340;VIT_04s0023g01210;VIT_04s0023g02590;VIT_04s0044g02040;VIT_05s0020g00410;VIT_05s0020g00490;VIT…
GO:0090308	biological_process	regulation of methylation-dependent chromatin silencing	3371	1	20476	4	0.129112	0.205226	1.51854	VIT_14s0066g01450
GO:0000291	biological_process	nuclear-transcribed mRNA catabolic process, exonucleolytic	3371	1	20476	4	0.129112	0.205226	1.51854	VIT_18s0001g03370
GO:0051639	biological_process	actin filament network formation	3371	1	20476	4	0.129112	0.205226	1.51854	VIT_19s0090g01440
GO:0004751	molecular_function	ribose-5-phosphate isomerase activity	3371	1	20476	4	0.129112	0.205226	1.51854	VIT_01s0011g04630
GO:0008441	molecular_function	3(2),5-bisphosphate nucleotidase activity	3371	1	20476	4	0.129112	0.205226	1.51854	VIT_19s0014g03380
GO:0048467	biological_process	gynoecium development	3371	1	20476	4	0.129112	0.205226	1.51854	VIT_11s0052g00030
GO:0005834	cellular_component	heterotrimeric G-protein complex	3371	1	20476	4	0.129112	0.205226	1.51854	VIT_04s0008g03160
GO:0008483	molecular_function	transaminase activity	3371	7	20476	31	0.124993	0.205226	1.37158	VIT_00s2579g00010;VIT_04s0008g03770;VIT_08s0058g01000;VIT_11s0016g03720;VIT_12s0028g01820;VIT_12s0028g03200;VIT_19s0014g02190
GO:0048194	biological_process	Golgi vesicle budding	3371	2	20476	8	0.131016	0.205226	1.51854	VIT_01s0011g02480;VIT_09s0002g01730
GO:0071470	biological_process	cellular response to osmotic stress	3371	1	20476	4	0.129112	0.205226	1.51854	VIT_01s0146g00260
GO:0009753	biological_process	response to jasmonic acid	3371	2	20476	8	0.131016	0.205226	1.51854	VIT_12s0055g00390;VIT_18s0001g02570
GO:0042542	biological_process	response to hydrogen peroxide	3371	2	20476	8	0.131016	0.205226	1.51854	VIT_06s0004g06030;VIT_18s0122g01320
GO:0046506	biological_process	sulfolipid biosynthetic process	3371	1	20476	4	0.129112	0.205226	1.51854	VIT_08s0007g01940
GO:0042277	molecular_function	peptide binding	3371	1	20476	4	0.129112	0.205226	1.51854	VIT_04s0008g01430
GO:1990481	biological_process	mRNA pseudouridine synthesis	3371	1	20476	4	0.129112	0.205226	1.51854	VIT_08s0007g00190
GO:0003871	molecular_function	5-methyltetrahydropteroyltriglutamate-homocysteine S-methyltransferase activity	3371	1	20476	4	0.129112	0.205226	1.51854	VIT_06s0009g01080
GO:0010112	biological_process	regulation of systemic acquired resistance	3371	1	20476	4	0.129112	0.205226	1.51854	VIT_18s0001g02570
GO:0010154	biological_process	fruit development	3371	1	20476	4	0.129112	0.205226	1.51854	VIT_10s0003g03710
GO:0010197	biological_process	polar nucleus fusion	3371	1	20476	4	0.129112	0.205226	1.51854	VIT_09s0018g02090
GO:0000911	biological_process	cytokinesis by cell plate formation	3371	2	20476	8	0.131016	0.205226	1.51854	VIT_02s0012g01790;VIT_16s0039g02400
GO:0003876	molecular_function	AMP deaminase activity	3371	1	20476	4	0.129112	0.205226	1.51854	VIT_08s0105g00570
GO:0070827	biological_process	chromatin maintenance	3371	1	20476	4	0.129112	0.205226	1.51854	VIT_08s0040g00610
GO:0018342	biological_process	protein prenylation	3371	1	20476	4	0.129112	0.205226	1.51854	VIT_18s0001g07680
GO:0004834	molecular_function	tryptophan synthase activity	3371	1	20476	4	0.129112	0.205226	1.51854	VIT_19s0177g00310
GO:0004523	molecular_function	RNA-DNA hybrid ribonuclease activity	3371	1	20476	4	0.129112	0.205226	1.51854	VIT_01s0026g00690
GO:0008250	cellular_component	oligosaccharyltransferase complex	3371	2	20476	8	0.131016	0.205226	1.51854	VIT_10s0116g00550;VIT_13s0019g04410
GO:0004527	molecular_function	exonuclease activity	3371	2	20476	8	0.131016	0.205226	1.51854	VIT_18s0001g03370;VIT_18s0001g14020
GO:0045040	biological_process	protein import into mitochondrial outer membrane	3371	1	20476	4	0.129112	0.205226	1.51854	VIT_07s0005g04240
GO:0005687	cellular_component	U4 snRNP	3371	3	20476	12	0.120816	0.205226	1.51854	VIT_01s0026g00230;VIT_07s0104g00160;VIT_13s0073g00580
GO:0016462	molecular_function	pyrophosphatase activity	3371	1	20476	4	0.129112	0.205226	1.51854	VIT_14s0060g01460
GO:0034728	biological_process	nucleosome organization	3371	1	20476	4	0.129112	0.205226	1.51854	VIT_08s0040g00610
GO:0034497	biological_process	protein localization to pre-autophagosomal structure	3371	2	20476	8	0.131016	0.205226	1.51854	VIT_07s0005g03100;VIT_11s0037g00970
GO:0031848	biological_process	protection from non-homologous end joining at telomere	3371	1	20476	4	0.129112	0.205226	1.51854	VIT_04s0044g01300
GO:0009873	biological_process	ethylene-activated signaling pathway	3371	2	20476	8	0.131016	0.205226	1.51854	VIT_05s0049g00090;VIT_06s0004g01610
GO:0006370	biological_process	7-methylguanosine mRNA capping	3371	1	20476	4	0.129112	0.205226	1.51854	VIT_13s0074g00190
GO:0006379	biological_process	mRNA cleavage	3371	3	20476	12	0.120816	0.205226	1.51854	VIT_08s0007g03880;VIT_08s0040g02410;VIT_10s0116g00720
GO:0050567	molecular_function	glutaminyl-tRNA synthase (glutamine-hydrolyzing) activity	3371	1	20476	4	0.129112	0.205226	1.51854	VIT_11s0016g03800
GO:0032264	biological_process	IMP salvage	3371	1	20476	4	0.129112	0.205226	1.51854	VIT_08s0105g00570
GO:0000453	biological_process	enzyme-directed rRNA 2-O-methylation	3371	1	20476	4	0.129112	0.205226	1.51854	VIT_03s0038g04610
GO:0033260	biological_process	nuclear DNA replication	3371	1	20476	4	0.129112	0.205226	1.51854	VIT_03s0017g01970
GO:0045431	molecular_function	flavonol synthase activity	3371	1	20476	4	0.129112	0.205226	1.51854	VIT_18s0001g03430
GO:0008649	molecular_function	rRNA methyltransferase activity	3371	3	20476	12	0.120816	0.205226	1.51854	VIT_03s0038g04610;VIT_16s0050g00880;VIT_17s0000g07700
GO:0031929	biological_process	TOR signaling	3371	1	20476	4	0.129112	0.205226	1.51854	VIT_06s0004g04740
GO:0042789	biological_process	mRNA transcription from RNA polymerase II promoter	3371	1	20476	4	0.129112	0.205226	1.51854	VIT_08s0040g00610
GO:0006452	biological_process	translational frameshifting	3371	1	20476	4	0.129112	0.205226	1.51854	VIT_04s0008g06540
GO:0006729	biological_process	tetrahydrobiopterin biosynthetic process	3371	1	20476	4	0.129112	0.205226	1.51854	VIT_03s0132g00150
GO:0046168	biological_process	glycerol-3-phosphate catabolic process	3371	1	20476	4	0.129112	0.205226	1.51854	VIT_13s0158g00340
GO:0006189	biological_process	de novo IMP biosynthetic process	3371	2	20476	8	0.131016	0.205226	1.51854	VIT_14s0108g00730;VIT_18s0001g07060
GO:1902475	biological_process	L-alpha-amino acid transmembrane transport	3371	3	20476	12	0.120816	0.205226	1.51854	VIT_01s0011g02880;VIT_08s0056g01710;VIT_15s0021g01840
GO:0003724	molecular_function	RNA helicase activity	3371	1	20476	4	0.129112	0.205226	1.51854	VIT_06s0009g01750
GO:0010008	cellular_component	endosome membrane	3371	2	20476	8	0.131016	0.205226	1.51854	VIT_01s0011g04790;VIT_11s0103g00570
GO:0007140	biological_process	male meiosis	3371	1	20476	4	0.129112	0.205226	1.51854	VIT_11s0016g01390
GO:0019008	cellular_component	molybdopterin synthase complex	3371	1	20476	4	0.129112	0.205226	1.51854	VIT_13s0156g00170
GO:0071480	biological_process	cellular response to gamma radiation	3371	1	20476	4	0.129112	0.205226	1.51854	VIT_15s0048g00940
GO:0030619	molecular_function	U1 snRNA binding	3371	1	20476	4	0.129112	0.205226	1.51854	VIT_04s0023g01580
GO:0046825	biological_process	regulation of protein export from nucleus	3371	1	20476	4	0.129112	0.205226	1.51854	VIT_14s0030g01250
GO:0006532	biological_process	aspartate biosynthetic process	3371	2	20476	8	0.131016	0.205226	1.51854	VIT_00s0558g00010;VIT_19s0014g02170
GO:0032774	biological_process	RNA biosynthetic process	3371	1	20476	4	0.129112	0.205226	1.51854	VIT_09s0002g06690
GO:0006268	biological_process	DNA unwinding involved in DNA replication	3371	1	20476	4	0.129112	0.205226	1.51854	VIT_08s0007g05120
GO:0003841	molecular_function	1-acylglycerol-3-phosphate O-acyltransferase activity	3371	1	20476	4	0.129112	0.205226	1.51854	VIT_19s0090g00330
GO:0000965	biological_process	mitochondrial RNA 3-end processing	3371	1	20476	4	0.129112	0.205226	1.51854	VIT_14s0108g00570
GO:0043207	biological_process	response to external biotic stimulus	3371	2	20476	8	0.131016	0.205226	1.51854	VIT_01s0146g00150;VIT_15s0046g01560
GO:0051764	biological_process	actin crosslink formation	3371	1	20476	4	0.129112	0.205226	1.51854	VIT_19s0090g01440
GO:0000347	cellular_component	THO complex	3371	1	20476	4	0.129112	0.205226	1.51854	VIT_03s0038g00300
GO:0015786	biological_process	UDP-glucose transport	3371	1	20476	4	0.129112	0.205226	1.51854	VIT_18s0122g00090
GO:0008841	molecular_function	dihydrofolate synthase activity	3371	1	20476	4	0.129112	0.205226	1.51854	VIT_08s0007g05910
GO:0045905	biological_process	positive regulation of translational termination	3371	1	20476	4	0.129112	0.205226	1.51854	VIT_04s0008g06540
GO:0008531	molecular_function	riboflavin kinase activity	3371	1	20476	4	0.129112	0.205226	1.51854	VIT_12s0028g02210
GO:0005968	cellular_component	Rab-protein geranylgeranyltransferase complex	3371	1	20476	4	0.129112	0.205226	1.51854	VIT_18s0001g07680
GO:0005694	cellular_component	chromosome	3371	19	20476	93	0.121972	0.205226	1.24096	VIT_03s0038g03630;VIT_04s0008g04700;VIT_04s0023g00980;VIT_04s0023g03120;VIT_04s0023g03120;VIT_05s0049g02220;VIT_06s0004g04240;VIT_06s0004g04250;VIT_07s0104g00970;VIT_07s0104g01070;VIT_08s0007g05120;VIT_08s0040g00360;VIT_08s0040g03300;VIT_12s0035g00400;VIT_13s0019g05370;VIT_14s0171g00340;VIT_18s0001g05600;VIT_18s0001g13680;VIT_18s0001g13680
GO:0045324	biological_process	late endosome to vacuole transport	3371	1	20476	4	0.129112	0.205226	1.51854	VIT_11s0016g03000
GO:0046901	biological_process	tetrahydrofolylpolyglutamate biosynthetic process	3371	1	20476	4	0.129112	0.205226	1.51854	VIT_08s0007g05910
GO:0042989	biological_process	sequestering of actin monomers	3371	1	20476	4	0.129112	0.205226	1.51854	VIT_11s0016g02940
GO:0006650	biological_process	glycerophospholipid metabolic process	3371	1	20476	4	0.129112	0.205226	1.51854	VIT_14s0060g02200
GO:0006614	biological_process	SRP-dependent cotranslational protein targeting to membrane	3371	3	20476	12	0.120816	0.205226	1.51854	VIT_01s0010g02370;VIT_09s0002g07290;VIT_11s0037g00300
GO:0009266	biological_process	response to temperature stimulus	3371	3	20476	12	0.120816	0.205226	1.51854	VIT_01s0146g00150;VIT_11s0016g05490;VIT_15s0046g01560
GO:0006303	biological_process	double-strand break repair via nonhomologous end joining	3371	3	20476	12	0.120816	0.205226	1.51854	VIT_03s0038g02970;VIT_04s0044g01300;VIT_15s0048g00940
GO:0006349	biological_process	regulation of gene expression by genetic imprinting	3371	1	20476	4	0.129112	0.205226	1.51854	VIT_07s0005g01490
GO:0080110	biological_process	sporopollenin biosynthetic process	3371	1	20476	4	0.129112	0.205226	1.51854	VIT_01s0011g03480
GO:0043091	biological_process	L-arginine import	3371	1	20476	4	0.129112	0.205226	1.51854	VIT_01s0011g02880
GO:0000776	cellular_component	kinetochore	3371	2	20476	8	0.131016	0.205226	1.51854	VIT_08s0007g06260;VIT_10s0116g00490
GO:0000463	biological_process	maturation of LSU-rRNA from tricistronic rRNA transcript (SSU-rRNA, 5.8S rRNA, LSU-rRNA)	3371	5	20476	21	0.117836	0.205226	1.44623	VIT_00s0227g00060;VIT_03s0038g04610;VIT_08s0007g03890;VIT_14s0066g00640;VIT_14s0068g00410
GO:0007031	biological_process	peroxisome organization	3371	2	20476	8	0.131016	0.205226	1.51854	VIT_09s0002g04110;VIT_13s0073g00250
GO:0051260	biological_process	protein homooligomerization	3371	2	20476	8	0.131016	0.205226	1.51854	VIT_02s0025g03300;VIT_19s0090g01130
GO:0015867	biological_process	ATP transport	3371	1	20476	4	0.129112	0.205226	1.51854	VIT_09s0002g05710
GO:0019200	molecular_function	carbohydrate kinase activity	3371	1	20476	4	0.129112	0.205226	1.51854	VIT_07s0141g00830
GO:0004615	molecular_function	phosphomannomutase activity	3371	1	20476	4	0.129112	0.205226	1.51854	VIT_13s0019g04370
GO:0045132	biological_process	meiotic chromosome segregation	3371	1	20476	4	0.129112	0.205226	1.51854	VIT_00s0370g00050
GO:0031931	cellular_component	TORC1 complex	3371	1	20476	4	0.129112	0.205226	1.51854	VIT_06s0004g04740
GO:0004075	molecular_function	biotin carboxylase activity	3371	1	20476	4	0.129112	0.205226	1.51854	VIT_18s0001g04980
GO:0031080	cellular_component	nuclear pore outer ring	3371	1	20476	4	0.129112	0.205226	1.51854	VIT_04s0008g03330
GO:0035542	biological_process	regulation of SNARE complex assembly	3371	1	20476	4	0.129112	0.205226	1.51854	VIT_12s0057g00590
GO:0006429	biological_process	leucyl-tRNA aminoacylation	3371	1	20476	4	0.129112	0.205226	1.51854	VIT_12s0035g01160
GO:0010014	biological_process	meristem initiation	3371	1	20476	4	0.129112	0.205226	1.51854	VIT_04s0008g03250
GO:0051920	molecular_function	peroxiredoxin activity	3371	2	20476	8	0.131016	0.205226	1.51854	VIT_05s0020g02850;VIT_11s0016g03630
GO:0048440	biological_process	carpel development	3371	1	20476	4	0.129112	0.205226	1.51854	VIT_18s0041g01880
GO:0008425	molecular_function	2-polyprenyl-6-methoxy-1,4-benzoquinone methyltransferase activity	3371	1	20476	4	0.129112	0.205226	1.51854	VIT_00s0186g00010
GO:0016906	molecular_function	sterol 3-beta-glucosyltransferase activity	3371	1	20476	4	0.129112	0.205226	1.51854	VIT_04s0023g00050
GO:0006811	biological_process	ion transport	3371	31	20476	159	0.127733	0.205226	1.18427	VIT_00s0125g00190;VIT_00s0179g00260;VIT_00s0438g00020;VIT_00s0733g00010;VIT_02s0025g00680;VIT_03s0038g00790;VIT_03s0038g03920;VIT_03s0038g04260;VIT_04s0008g01030;VIT_04s0008g01260;VIT_04s0008g02460;VIT_05s0020g03090;VIT_05s0020g04300;VIT_05s0020g04380;VIT_06s0004g02670;VIT_06s0004g06940;VIT_07s0005g02700;VIT_07s0104g01730;VIT_07s0129g00180;VIT_07s0130g00400;VIT_10s0003g00790;VIT_10s0003g04530;VIT…
GO:0006813	biological_process	potassium ion transport	3371	8	20476	36	0.125664	0.205226	1.34981	VIT_00s0125g00190;VIT_02s0025g00680;VIT_06s0004g02670;VIT_07s0104g01730;VIT_09s0002g00180;VIT_12s0142g00170;VIT_14s0006g00100;VIT_14s0068g00850
GO:0006501	biological_process	C-terminal protein lipidation	3371	1	20476	4	0.129112	0.205226	1.51854	VIT_00s0215g00030
GO:0003857	molecular_function	3-hydroxyacyl-CoA dehydrogenase activity	3371	1	20476	4	0.129112	0.205226	1.51854	VIT_19s0014g02370
GO:0000395	biological_process	mRNA 5-splice site recognition	3371	1	20476	4	0.129112	0.205226	1.51854	VIT_19s0090g00850
GO:0033743	molecular_function	peptide-methionine (R)-S-oxide reductase activity	3371	1	20476	4	0.129112	0.205226	1.51854	VIT_00s0264g00060
GO:0070262	biological_process	peptidyl-serine dephosphorylation	3371	1	20476	4	0.129112	0.205226	1.51854	VIT_04s0008g00840
GO:0045910	biological_process	negative regulation of DNA recombination	3371	1	20476	4	0.129112	0.205226	1.51854	VIT_16s0098g00680
GO:0005977	biological_process	glycogen metabolic process	3371	1	20476	4	0.129112	0.205226	1.51854	VIT_04s0044g00710
GO:0005666	cellular_component	DNA-directed RNA polymerase III complex	3371	7	20476	31	0.124993	0.205226	1.37158	VIT_04s0023g01440;VIT_06s0004g03740;VIT_09s0002g06690;VIT_13s0139g00310;VIT_16s0013g02140;VIT_16s0050g00450;VIT_19s0015g00780
GO:0008235	molecular_function	metalloexopeptidase activity	3371	1	20476	4	0.129112	0.205226	1.51854	VIT_11s0037g00180
GO:0045025	cellular_component	mitochondrial degradosome	3371	1	20476	4	0.129112	0.205226	1.51854	VIT_14s0108g00570
GO:0030163	biological_process	protein catabolic process	3371	17	20476	82	0.118406	0.205226	1.25928	VIT_00s0434g00090;VIT_00s0510g00050;VIT_04s0023g00730;VIT_06s0004g08220;VIT_06s0061g01030;VIT_07s0005g05160;VIT_07s0104g00180;VIT_09s0002g00170;VIT_09s0002g05800;VIT_10s0071g00770;VIT_12s0028g00610;VIT_14s0006g00180;VIT_14s0060g01230;VIT_14s0060g02260;VIT_15s0046g00360;VIT_17s0000g03880;VIT_18s0001g02420
GO:0046912	molecular_function	transferase activity, transferring acyl groups, acyl groups converted into alkyl on transfer	3371	2	20476	8	0.131016	0.205226	1.51854	VIT_12s0142g00610;VIT_13s0156g00180
GO:0009501	cellular_component	amyloplast	3371	2	20476	8	0.131016	0.205226	1.51854	VIT_08s0040g02950;VIT_16s0098g01780
GO:0006621	biological_process	protein retention in ER lumen	3371	2	20476	8	0.131016	0.205226	1.51854	VIT_00s0216g00040;VIT_03s0038g01470
GO:0042335	biological_process	cuticle development	3371	1	20476	4	0.129112	0.205226	1.51854	VIT_12s0028g02140
GO:0006001	biological_process	fructose catabolic process	3371	1	20476	4	0.129112	0.205226	1.51854	VIT_18s0072g00770
GO:0006048	biological_process	UDP-N-acetylglucosamine biosynthetic process	3371	2	20476	8	0.131016	0.205226	1.51854	VIT_01s0011g01420;VIT_08s0007g03320
GO:0010295	molecular_function	(+)-abscisic acid 8-hydroxylase activity	3371	1	20476	4	0.129112	0.205226	1.51854	VIT_02s0087g00710
GO:0010216	biological_process	maintenance of DNA methylation	3371	1	20476	4	0.129112	0.205226	1.51854	VIT_14s0066g01450
GO:0003935	molecular_function	GTP cyclohydrolase II activity	3371	1	20476	4	0.129112	0.205226	1.51854	VIT_03s0017g00650
GO:0000162	biological_process	tryptophan biosynthetic process	3371	3	20476	12	0.120816	0.205226	1.51854	VIT_06s0004g06320;VIT_13s0067g01110;VIT_19s0177g00310
GO:0004663	molecular_function	Rab geranylgeranyltransferase activity	3371	1	20476	4	0.129112	0.205226	1.51854	VIT_18s0001g07680
GO:0005740	cellular_component	mitochondrial envelope	3371	1	20476	4	0.129112	0.205226	1.51854	VIT_04s0008g05100
GO:0004352	molecular_function	glutamate dehydrogenase (NAD+) activity	3371	1	20476	4	0.129112	0.205226	1.51854	VIT_16s0039g02750
GO:0005785	cellular_component	signal recognition particle receptor complex	3371	1	20476	4	0.129112	0.205226	1.51854	VIT_11s0037g00300
GO:0004311	molecular_function	farnesyltranstransferase activity	3371	1	20476	4	0.129112	0.205226	1.51854	VIT_04s0023g01210
GO:0008353	molecular_function	RNA polymerase II carboxy-terminal domain kinase activity	3371	1	20476	4	0.129112	0.205226	1.51854	VIT_18s0001g03100
GO:0008312	molecular_function	7S RNA binding	3371	2	20476	8	0.131016	0.205226	1.51854	VIT_01s0010g02370;VIT_09s0002g07290
GO:0008080	molecular_function	N-acetyltransferase activity	3371	9	20476	41	0.125258	0.205226	1.33335	VIT_05s0020g03680;VIT_05s0020g03690;VIT_05s0020g03710;VIT_07s0031g01750;VIT_08s0007g03320;VIT_11s0016g02620;VIT_12s0057g00440;VIT_17s0000g10190;VIT_19s0014g01500
GO:0004084	molecular_function	branched-chain-amino-acid transaminase activity	3371	2	20476	8	0.131016	0.205226	1.51854	VIT_00s0558g00010;VIT_19s0014g02170
GO:0016874	molecular_function	ligase activity	3371	15	20476	72	0.124641	0.205226	1.26545	VIT_01s0011g03740;VIT_03s0088g00500;VIT_06s0004g07060;VIT_08s0007g05910;VIT_08s0058g00320;VIT_11s0016g02990;VIT_12s0035g01160;VIT_13s0139g00150;VIT_14s0006g00350;VIT_14s0060g00110;VIT_16s0050g01080;VIT_16s0100g00370;VIT_17s0000g01910;VIT_17s0053g00120;VIT_18s0001g04980
GO:0016255	biological_process	attachment of GPI anchor to protein	3371	1	20476	4	0.129112	0.205226	1.51854	VIT_07s0104g00690
GO:0042765	cellular_component	GPI-anchor transamidase complex	3371	1	20476	4	0.129112	0.205226	1.51854	VIT_07s0104g00690
GO:0006782	biological_process	protoporphyrinogen IX biosynthetic process	3371	1	20476	4	0.129112	0.205226	1.51854	VIT_03s0097g00710
GO:0009624	biological_process	response to nematode	3371	1	20476	4	0.129112	0.205226	1.51854	VIT_19s0177g00300
GO:0009311	biological_process	oligosaccharide metabolic process	3371	1	20476	4	0.129112	0.205226	1.51854	VIT_01s0010g03300
GO:0006163	biological_process	purine nucleotide metabolic process	3371	2	20476	8	0.131016	0.205226	1.51854	VIT_02s0025g01500;VIT_15s0021g01330
GO:0090332	biological_process	stomatal closure	3371	1	20476	4	0.129112	0.205226	1.51854	VIT_01s0011g04790
GO:0050667	biological_process	homocysteine metabolic process	3371	1	20476	4	0.129112	0.205226	1.51854	VIT_06s0009g01080
GO:0032366	biological_process	intracellular sterol transport	3371	1	20476	4	0.129112	0.205226	1.51854	VIT_06s0080g01240
GO:0003785	molecular_function	actin monomer binding	3371	1	20476	4	0.129112	0.205226	1.51854	VIT_11s0016g02940
GO:0015994	biological_process	chlorophyll metabolic process	3371	1	20476	4	0.129112	0.205226	1.51854	VIT_06s0004g06640
GO:0051938	biological_process	L-glutamate import	3371	1	20476	4	0.129112	0.205226	1.51854	VIT_01s0011g02880
GO:0000285	molecular_function	1-phosphatidylinositol-3-phosphate 5-kinase activity	3371	1	20476	4	0.129112	0.205226	1.51854	VIT_01s0011g04790
GO:0007129	biological_process	synapsis	3371	1	20476	4	0.129112	0.205226	1.51854	VIT_18s0001g05600
GO:0008705	molecular_function	methionine synthase activity	3371	1	20476	4	0.129112	0.205226	1.51854	VIT_06s0009g01080
GO:0045261	cellular_component	proton-transporting ATP synthase complex, catalytic core F(1)	3371	2	20476	8	0.131016	0.205226	1.51854	VIT_00s0733g00010;VIT_15s0021g00920
GO:0004128	molecular_function	cytochrome-b5 reductase activity, acting on NAD(P)H	3371	1	20476	4	0.129112	0.205226	1.51854	VIT_08s0056g01150
GO:0004129	molecular_function	cytochrome-c oxidase activity	3371	3	20476	12	0.120816	0.205226	1.51854	VIT_00s0438g00010;VIT_04s0008g05100;VIT_19s0015g01340
GO:0030015	cellular_component	CCR4-NOT core complex	3371	3	20476	12	0.120816	0.205226	1.51854	VIT_00s0144g00010;VIT_02s0025g04100;VIT_16s0022g00030
GO:0006865	biological_process	amino acid transport	3371	1	20476	4	0.129112	0.205226	1.51854	VIT_01s0011g04210
GO:0006597	biological_process	spermine biosynthetic process	3371	1	20476	4	0.129112	0.205226	1.51854	VIT_11s0037g00950
GO:0010182	biological_process	sugar mediated signaling pathway	3371	1	20476	4	0.129112	0.205226	1.51854	VIT_10s0003g03710
GO:0000981	molecular_function	RNA polymerase II transcription factor activity, sequence-specific DNA binding	3371	1	20476	4	0.129112	0.205226	1.51854	VIT_08s0007g00170
GO:0010189	biological_process	vitamin E biosynthetic process	3371	1	20476	4	0.129112	0.205226	1.51854	VIT_16s0039g01410
GO:0070814	biological_process	hydrogen sulfide biosynthetic process	3371	1	20476	4	0.129112	0.205226	1.51854	VIT_08s0007g07370
GO:0070816	biological_process	phosphorylation of RNA polymerase II C-terminal domain	3371	1	20476	4	0.129112	0.205226	1.51854	VIT_18s0001g03100
GO:0004861	molecular_function	cyclin-dependent protein serine/threonine kinase inhibitor activity	3371	1	20476	4	0.129112	0.205226	1.51854	VIT_07s0005g06340
GO:0044804	biological_process	nucleophagy	3371	3	20476	12	0.120816	0.205226	1.51854	VIT_00s0215g00030;VIT_03s0063g00600;VIT_11s0037g00970
GO:0004823	molecular_function	leucine-tRNA ligase activity	3371	1	20476	4	0.129112	0.205226	1.51854	VIT_12s0035g01160
GO:0005983	biological_process	starch catabolic process	3371	1	20476	4	0.129112	0.205226	1.51854	VIT_14s0066g01200
GO:0004866	molecular_function	endopeptidase inhibitor activity	3371	2	20476	8	0.131016	0.205226	1.51854	VIT_00s0270g00120;VIT_17s0119g00120
GO:0005092	molecular_function	GDP-dissociation inhibitor activity	3371	1	20476	4	0.129112	0.205226	1.51854	VIT_00s2317g00010
GO:0045039	biological_process	protein import into mitochondrial inner membrane	3371	1	20476	4	0.129112	0.205226	1.51854	VIT_02s0025g02990
GO:0001056	molecular_function	RNA polymerase III activity	3371	7	20476	31	0.124993	0.205226	1.37158	VIT_04s0023g01440;VIT_06s0004g03740;VIT_09s0002g06690;VIT_13s0139g00310;VIT_16s0013g02140;VIT_16s0050g00450;VIT_19s0015g00780
GO:0030134	cellular_component	ER to Golgi transport vesicle	3371	1	20476	4	0.129112	0.205226	1.51854	VIT_05s0102g00730
GO:0046923	molecular_function	ER retention sequence binding	3371	2	20476	8	0.131016	0.205226	1.51854	VIT_00s0216g00040;VIT_03s0038g01470
GO:0031297	biological_process	replication fork processing	3371	1	20476	4	0.129112	0.205226	1.51854	VIT_13s0019g01290
GO:0050821	biological_process	protein stabilization	3371	1	20476	4	0.129112	0.205226	1.51854	VIT_18s0001g00750
GO:0050826	biological_process	response to freezing	3371	1	20476	4	0.129112	0.205226	1.51854	VIT_14s0066g00700
GO:0072546	cellular_component	ER membrane protein complex	3371	2	20476	8	0.131016	0.205226	1.51854	VIT_04s0008g03620;VIT_14s0030g01820
GO:0017101	cellular_component	aminoacyl-tRNA synthetase multienzyme complex	3371	1	20476	4	0.129112	0.205226	1.51854	VIT_13s0067g03060
GO:0003984	molecular_function	acetolactate synthase activity	3371	1	20476	4	0.129112	0.205226	1.51854	VIT_14s0068g01960
GO:0017108	molecular_function	5-flap endonuclease activity	3371	1	20476	4	0.129112	0.205226	1.51854	VIT_15s0021g00210
GO:0070973	biological_process	protein localization to endoplasmic reticulum exit site	3371	2	20476	8	0.131016	0.205226	1.51854	VIT_12s0059g00810;VIT_17s0000g02020
GO:0051555	biological_process	flavonol biosynthetic process	3371	1	20476	4	0.129112	0.205226	1.51854	VIT_18s0001g03430
GO:0015807	biological_process	L-amino acid transport	3371	3	20476	12	0.120816	0.205226	1.51854	VIT_01s0011g02880;VIT_08s0056g01710;VIT_15s0021g01840
GO:0005795	cellular_component	Golgi stack	3371	1	20476	4	0.129112	0.205226	1.51854	VIT_07s0005g00140
GO:0004367	molecular_function	glycerol-3-phosphate dehydrogenase [NAD+] activity	3371	1	20476	4	0.129112	0.205226	1.51854	VIT_13s0158g00340
GO:0004096	molecular_function	catalase activity	3371	1	20476	4	0.129112	0.205226	1.51854	VIT_18s0122g01320
GO:0004014	molecular_function	adenosylmethionine decarboxylase activity	3371	1	20476	4	0.129112	0.205226	1.51854	VIT_11s0037g00950
GO:0045116	biological_process	protein neddylation	3371	3	20476	12	0.120816	0.205226	1.51854	VIT_03s0063g02110;VIT_14s0108g00950;VIT_19s0085g00630
GO:0046777	biological_process	protein autophosphorylation	3371	9	20476	41	0.125258	0.205226	1.33335	VIT_03s0038g03960;VIT_03s0063g00940;VIT_08s0007g08300;VIT_08s0032g01220;VIT_08s0105g00390;VIT_14s0030g01440;VIT_16s0098g01140;VIT_17s0000g05520;VIT_18s0001g00990
GO:0006486	biological_process	protein glycosylation	3371	11	20476	51	0.122486	0.205226	1.31011	VIT_00s0508g00030;VIT_01s0010g03290;VIT_03s0063g02100;VIT_04s0008g05820;VIT_07s0031g03090;VIT_12s0059g00640;VIT_13s0019g04410;VIT_14s0108g00890;VIT_17s0000g05410;VIT_18s0001g04150;VIT_19s0014g01490
GO:0006177	biological_process	GMP biosynthetic process	3371	1	20476	4	0.129112	0.205226	1.51854	VIT_19s0085g00820
GO:0035252	molecular_function	UDP-xylosyltransferase activity	3371	1	20476	4	0.129112	0.205226	1.51854	VIT_07s0005g00150
GO:0016925	biological_process	protein sumoylation	3371	4	20476	17	0.134159	0.209506	1.42921	VIT_01s0011g04230;VIT_07s0031g00160;VIT_12s0059g01310;VIT_15s0046g02120
GO:0022900	biological_process	electron transport chain	3371	4	20476	17	0.134159	0.209506	1.42921	VIT_00s0438g00010;VIT_04s0023g01650;VIT_08s0056g01150;VIT_13s0147g00110
GO:0006378	biological_process	mRNA polyadenylation	3371	4	20476	17	0.134159	0.209506	1.42921	VIT_05s0077g00650;VIT_06s0009g01900;VIT_08s0007g03880;VIT_10s0116g00720
GO:0007034	biological_process	vacuolar transport	3371	4	20476	17	0.134159	0.209506	1.42921	VIT_07s0005g01000;VIT_07s0005g03720;VIT_11s0016g01440;VIT_12s0055g00780
GO:0006487	biological_process	protein N-linked glycosylation	3371	4	20476	17	0.134159	0.209506	1.42921	VIT_01s0010g03300;VIT_01s0137g00810;VIT_08s0040g02280;VIT_19s0090g01540
GO:0009651	biological_process	response to salt stress	3371	18	20476	89	0.136167	0.21251	1.22848	VIT_00s0264g00030;VIT_02s0025g03600;VIT_02s0025g04340;VIT_03s0097g00530;VIT_06s0004g06030;VIT_06s0004g06640;VIT_07s0005g00140;VIT_07s0005g01950;VIT_07s0005g04460;VIT_07s0104g01280;VIT_08s0007g01360;VIT_09s0002g00610;VIT_09s0002g00610;VIT_12s0028g00110;VIT_12s0057g00690;VIT_12s0059g02150;VIT_18s0001g05530;VIT_18s0001g09170
GO:0000387	biological_process	spliceosomal snRNP assembly	3371	5	20476	22	0.140618	0.219188	1.38049	VIT_01s0011g06020;VIT_05s0124g00340;VIT_07s0005g00230;VIT_07s0104g00160;VIT_14s0060g02240
GO:0000470	biological_process	maturation of LSU-rRNA	3371	5	20476	22	0.140618	0.219188	1.38049	VIT_06s0080g00400;VIT_08s0105g00280;VIT_11s0052g00190;VIT_12s0057g01340;VIT_14s0068g00410
GO:0030687	cellular_component	preribosome, large subunit precursor	3371	9	20476	42	0.141461	0.220233	1.30161	VIT_00s0227g00060;VIT_03s0038g04610;VIT_08s0105g00280;VIT_11s0016g02220;VIT_11s0052g00190;VIT_12s0057g01340;VIT_13s0019g03970;VIT_14s0066g00640;VIT_14s0068g00410
GO:0000932	cellular_component	cytoplasmic mRNA processing body	3371	9	20476	42	0.141461	0.220233	1.30161	VIT_00s0144g00010;VIT_01s0011g02820;VIT_02s0025g04100;VIT_03s0017g00990;VIT_06s0009g03330;VIT_07s0005g00230;VIT_14s0060g02240;VIT_16s0022g00030;VIT_18s0001g03370
GO:0046835	biological_process	carbohydrate phosphorylation	3371	6	20476	27	0.143358	0.22305	1.34981	VIT_05s0102g00710;VIT_06s0061g00040;VIT_07s0005g04760;VIT_07s0141g00830;VIT_16s0022g02340;VIT_18s0122g00510
GO:0006338	biological_process	chromatin remodeling	3371	7	20476	32	0.143916	0.223508	1.32872	VIT_04s0023g00980;VIT_05s0020g04520;VIT_06s0004g02910;VIT_07s0005g01560;VIT_11s0016g02410;VIT_11s0016g05490;VIT_18s0001g09710
GO:0006040	biological_process	amino sugar metabolic process	3371	7	20476	32	0.143916	0.223508	1.32872	VIT_03s0038g03400;VIT_05s0077g01250;VIT_05s0094g00220;VIT_05s0094g00330;VIT_05s0094g00340;VIT_05s0094g00350;VIT_05s0094g00360
GO:0004864	molecular_function	protein phosphatase inhibitor activity	3371	7	20476	32	0.143916	0.223508	1.32872	VIT_01s0026g02660;VIT_05s0077g01530;VIT_05s0077g01540;VIT_05s0077g01550;VIT_05s0077g01560;VIT_05s0077g01570;VIT_05s0077g01580
GO:0006812	biological_process	cation transport	3371	13	20476	63	0.144086	0.223636	1.2534	VIT_01s0011g01360;VIT_02s0025g00780;VIT_02s0025g00810;VIT_02s0025g02900;VIT_05s0094g01390;VIT_06s0004g01890;VIT_07s0104g01280;VIT_07s0104g01570;VIT_08s0007g00030;VIT_08s0007g06760;VIT_12s0057g01500;VIT_14s0006g02860;VIT_14s0066g02030
GO:0007166	biological_process	cell surface receptor signaling pathway	3371	42	20476	223	0.146993	0.228009	1.14401	VIT_00s0207g00280;VIT_01s0011g02460;VIT_01s0026g01880;VIT_01s0127g00670;VIT_01s0146g00250;VIT_02s0012g00150;VIT_02s0025g03550;VIT_03s0038g03800;VIT_03s0063g02600;VIT_03s0091g00560;VIT_04s0008g02070;VIT_04s0023g01080;VIT_05s0020g01770;VIT_05s0124g00360;VIT_06s0004g03670;VIT_06s0009g01810;VIT_07s0031g02910;VIT_07s0104g00850;VIT_08s0040g00520;VIT_08s0040g03060;VIT_09s0002g03440;VIT_09s0002g07060;VIT…
GO:0046872	molecular_function	metal ion binding	3371	291	20476	1679	0.150197	0.232837	1.05276	VIT_00s0179g00260;VIT_00s0187g00010;VIT_00s0207g00090;VIT_00s0211g00060;VIT_00s0226g00030;VIT_00s0229g00050;VIT_00s0346g00110;VIT_00s0346g00120;VIT_00s0361g00100;VIT_00s0399g00060;VIT_00s0434g00020;VIT_00s0438g00010;VIT_00s0463g00030;VIT_00s0780g00010;VIT_01s0010g01090;VIT_01s0010g01180;VIT_01s0010g01770;VIT_01s0011g00210;VIT_01s0011g00470;VIT_01s0011g00650;VIT_01s0011g01360;VIT_01s0011g01480;VIT…
GO:0045892	biological_process	negative regulation of transcription, DNA-templated	3371	3	20476	13	0.152831	0.235629	1.40173	VIT_08s0040g00430;VIT_09s0018g00240;VIT_18s0001g01800
GO:0052689	molecular_function	carboxylic ester hydrolase activity	3371	3	20476	13	0.152831	0.235629	1.40173	VIT_16s0013g01410;VIT_18s0001g05770;VIT_18s0001g13610
GO:0070573	molecular_function	metallodipeptidase activity	3371	3	20476	13	0.152831	0.235629	1.40173	VIT_03s0038g03970;VIT_11s0016g02700;VIT_18s0001g02570
GO:0008541	cellular_component	proteasome regulatory particle, lid subcomplex	3371	3	20476	13	0.152831	0.235629	1.40173	VIT_02s0012g02660;VIT_07s0031g01970;VIT_18s0001g01120
GO:0080167	biological_process	response to karrikin	3371	3	20476	13	0.152831	0.235629	1.40173	VIT_13s0067g00860;VIT_13s0067g02870;VIT_13s0067g03820
GO:0000788	cellular_component	nuclear nucleosome	3371	3	20476	13	0.152831	0.235629	1.40173	VIT_06s0004g04240;VIT_06s0004g04250;VIT_13s0019g05370
GO:0005741	cellular_component	mitochondrial outer membrane	3371	3	20476	13	0.152831	0.235629	1.40173	VIT_01s0026g01650;VIT_07s0005g04240;VIT_14s0128g00400
GO:0003678	molecular_function	DNA helicase activity	3371	3	20476	13	0.152831	0.235629	1.40173	VIT_03s0038g00300;VIT_06s0004g02910;VIT_07s0005g01430
GO:0009099	biological_process	valine biosynthetic process	3371	3	20476	13	0.152831	0.235629	1.40173	VIT_00s0558g00010;VIT_14s0068g01960;VIT_19s0014g02170
GO:0005768	cellular_component	endosome	3371	24	20476	124	0.160157	0.246775	1.17564	VIT_00s0250g00030;VIT_01s0011g01360;VIT_01s0026g02340;VIT_02s0012g01790;VIT_03s0038g03750;VIT_04s0008g01030;VIT_04s0008g05630;VIT_04s0044g01670;VIT_04s0079g00760;VIT_05s0029g01340;VIT_05s0029g01380;VIT_07s0005g00150;VIT_07s0005g04420;VIT_08s0007g05580;VIT_10s0003g03280;VIT_12s0057g00590;VIT_13s0067g01990;VIT_14s0030g01440;VIT_14s0171g00320;VIT_16s0098g01270;VIT_17s0000g06050;VIT_17s0000g06590;VIT…
GO:0051453	biological_process	regulation of intracellular pH	3371	4	20476	18	0.161927	0.24905	1.34981	VIT_04s0008g02460;VIT_05s0020g00440;VIT_09s0002g05810;VIT_11s0052g00620
GO:0015179	molecular_function	L-amino acid transmembrane transporter activity	3371	4	20476	18	0.161927	0.24905	1.34981	VIT_01s0011g02880;VIT_06s0004g00800;VIT_08s0056g01710;VIT_15s0021g01840
GO:0016459	cellular_component	myosin complex	3371	4	20476	18	0.161927	0.24905	1.34981	VIT_04s0008g01990;VIT_07s0005g02970;VIT_07s0005g04790;VIT_09s0002g01910
GO:0003713	molecular_function	transcription coactivator activity	3371	7	20476	33	0.164152	0.252168	1.28846	VIT_00s0483g00020;VIT_02s0025g01700;VIT_06s0004g05210;VIT_11s0016g02410;VIT_16s0039g02760;VIT_18s0001g07830;VIT_18s0001g09310
GO:0004702	molecular_function	receptor signaling protein serine/threonine kinase activity	3371	7	20476	33	0.164152	0.252168	1.28846	VIT_00s0567g00010;VIT_00s1194g00010;VIT_04s0044g01290;VIT_06s0004g06850;VIT_07s0031g00530;VIT_09s0018g01390;VIT_09s0018g01820
GO:0034968	biological_process	histone lysine methylation	3371	5	20476	23	0.16525	0.25355	1.32047	VIT_04s0023g00980;VIT_05s0049g02220;VIT_07s0005g01490;VIT_08s0040g00360;VIT_18s0001g01700
GO:0018024	molecular_function	histone-lysine N-methyltransferase activity	3371	5	20476	23	0.16525	0.25355	1.32047	VIT_04s0023g00980;VIT_05s0049g02220;VIT_07s0005g01490;VIT_08s0040g00360;VIT_18s0001g01700
GO:0046873	molecular_function	metal ion transmembrane transporter activity	3371	6	20476	28	0.165556	0.253714	1.30161	VIT_04s0008g01260;VIT_05s0020g04720;VIT_06s0004g05070;VIT_06s0004g06940;VIT_12s0034g02550;VIT_19s0015g00250
GO:0008324	molecular_function	cation transmembrane transporter activity	3371	6	20476	28	0.165556	0.253714	1.30161	VIT_02s0025g02900;VIT_07s0104g01570;VIT_08s0007g06760;VIT_12s0057g01500;VIT_14s0006g02860;VIT_14s0066g02030
GO:0010181	molecular_function	FMN binding	3371	11	20476	54	0.16746	0.256477	1.23733	VIT_00s0274g00080;VIT_00s0274g00090;VIT_04s0023g01320;VIT_11s0052g00880;VIT_13s0019g04190;VIT_14s0066g01920;VIT_16s0098g00290;VIT_18s0001g12460;VIT_18s0041g02060;VIT_18s0041g02080;VIT_19s0027g00780
GO:0009751	biological_process	response to salicylic acid	3371	2	20476	9	0.173474	0.261288	1.34981	VIT_07s0005g01950;VIT_09s0018g00240
GO:0006874	biological_process	cellular calcium ion homeostasis	3371	2	20476	9	0.173474	0.261288	1.34981	VIT_12s0057g01500;VIT_18s0001g08850
GO:0006529	biological_process	asparagine biosynthetic process	3371	2	20476	9	0.173474	0.261288	1.34981	VIT_05s0020g02770;VIT_05s0020g04160
GO:0000956	biological_process	nuclear-transcribed mRNA catabolic process	3371	2	20476	9	0.173474	0.261288	1.34981	VIT_07s0005g00230;VIT_14s0060g02240
GO:0005688	cellular_component	U6 snRNP	3371	2	20476	9	0.173474	0.261288	1.34981	VIT_07s0005g00230;VIT_14s0060g02240
GO:0023014	biological_process	signal transduction by protein phosphorylation	3371	10	20476	49	0.172207	0.261288	1.23962	VIT_00s0567g00010;VIT_00s1194g00010;VIT_04s0044g01290;VIT_05s0049g00090;VIT_06s0004g06850;VIT_07s0005g00850;VIT_07s0031g00530;VIT_09s0018g01390;VIT_09s0018g01820;VIT_12s0057g00690
GO:0009524	cellular_component	phragmoplast	3371	2	20476	9	0.173474	0.261288	1.34981	VIT_05s0049g01350;VIT_16s0039g02400
GO:0004066	molecular_function	asparagine synthase (glutamine-hydrolyzing) activity	3371	2	20476	9	0.173474	0.261288	1.34981	VIT_05s0020g02770;VIT_05s0020g04160
GO:0030968	biological_process	endoplasmic reticulum unfolded protein response	3371	2	20476	9	0.173474	0.261288	1.34981	VIT_00s0508g00030;VIT_18s0122g00500
GO:0019789	molecular_function	SUMO transferase activity	3371	2	20476	9	0.173474	0.261288	1.34981	VIT_07s0031g00160;VIT_15s0046g02120
GO:0034427	biological_process	nuclear-transcribed mRNA catabolic process, exonucleolytic, 3-5	3371	2	20476	9	0.173474	0.261288	1.34981	VIT_07s0104g00700;VIT_18s0001g03370
GO:0000150	molecular_function	recombinase activity	3371	2	20476	9	0.173474	0.261288	1.34981	VIT_11s0016g02060;VIT_19s0027g00210
GO:0019825	molecular_function	oxygen binding	3371	2	20476	9	0.173474	0.261288	1.34981	VIT_03s0063g01960;VIT_04s0008g04210
GO:0019632	biological_process	shikimate metabolic process	3371	2	20476	9	0.173474	0.261288	1.34981	VIT_14s0030g00650;VIT_14s0030g00670
GO:0048481	biological_process	plant ovule development	3371	2	20476	9	0.173474	0.261288	1.34981	VIT_18s0001g13660;VIT_18s0041g01880
GO:0008195	molecular_function	phosphatidate phosphatase activity	3371	2	20476	9	0.173474	0.261288	1.34981	VIT_01s0011g04180;VIT_08s0040g02800
GO:0034045	cellular_component	pre-autophagosomal structure membrane	3371	2	20476	9	0.173474	0.261288	1.34981	VIT_11s0037g00730;VIT_11s0037g00970
GO:0003854	molecular_function	3-beta-hydroxy-delta5-steroid dehydrogenase activity	3371	2	20476	9	0.173474	0.261288	1.34981	VIT_02s0012g01570;VIT_14s0066g01150
GO:0047216	molecular_function	inositol 3-alpha-galactosyltransferase activity	3371	2	20476	9	0.173474	0.261288	1.34981	VIT_14s0060g00790;VIT_14s0060g00810
GO:0033169	biological_process	histone H3-K9 demethylation	3371	2	20476	9	0.173474	0.261288	1.34981	VIT_10s0116g00960;VIT_17s0000g09980
GO:0016442	cellular_component	RISC complex	3371	2	20476	9	0.173474	0.261288	1.34981	VIT_15s0048g02380;VIT_19s0090g00940
GO:0008661	molecular_function	1-deoxy-D-xylulose-5-phosphate synthase activity	3371	2	20476	9	0.173474	0.261288	1.34981	VIT_04s0008g04970;VIT_11s0052g01730
GO:0031902	cellular_component	late endosome membrane	3371	2	20476	9	0.173474	0.261288	1.34981	VIT_08s0056g01310;VIT_18s0001g13560
GO:0006164	biological_process	purine nucleotide biosynthetic process	3371	2	20476	9	0.173474	0.261288	1.34981	VIT_18s0001g07060;VIT_19s0085g00820
GO:0042148	biological_process	strand invasion	3371	2	20476	9	0.173474	0.261288	1.34981	VIT_11s0016g02060;VIT_19s0027g00210
GO:0004559	molecular_function	alpha-mannosidase activity	3371	2	20476	9	0.173474	0.261288	1.34981	VIT_10s0003g03280;VIT_14s0066g02390
GO:0006790	biological_process	sulfur compound metabolic process	3371	2	20476	9	0.173474	0.261288	1.34981	VIT_08s0007g03330;VIT_19s0014g03380
GO:0009098	biological_process	leucine biosynthetic process	3371	2	20476	9	0.173474	0.261288	1.34981	VIT_00s0558g00010;VIT_19s0014g02170
GO:0019898	cellular_component	extrinsic component of membrane	3371	8	20476	39	0.181424	0.273101	1.24598	VIT_03s0063g00600;VIT_04s0008g05630;VIT_05s0020g00410;VIT_07s0255g00120;VIT_11s0037g00970;VIT_11s0052g00170;VIT_13s0067g01990;VIT_15s0024g00240
GO:0007178	biological_process	transmembrane receptor protein serine/threonine kinase signaling pathway	3371	33	20476	177	0.186007	0.273643	1.13247	VIT_01s0011g02460;VIT_01s0026g01880;VIT_01s0127g00670;VIT_01s0146g00250;VIT_02s0012g00150;VIT_02s0025g03550;VIT_03s0038g03800;VIT_03s0063g02600;VIT_03s0091g00560;VIT_04s0008g02070;VIT_04s0023g01080;VIT_05s0020g01770;VIT_05s0124g00360;VIT_06s0004g03670;VIT_06s0009g01810;VIT_07s0031g02910;VIT_07s0104g00850;VIT_08s0040g00520;VIT_08s0040g03060;VIT_09s0002g03440;VIT_09s0002g07060;VIT_11s0016g01060;VIT…
GO:0015079	molecular_function	potassium ion transmembrane transporter activity	3371	6	20476	29	0.189161	0.273643	1.25672	VIT_00s0125g00190;VIT_02s0025g00680;VIT_07s0104g01730;VIT_12s0142g00170;VIT_12s0142g00250;VIT_14s0068g00850
GO:0009791	biological_process	post-embryonic development	3371	1	20476	5	0.192313	0.273643	1.21483	VIT_19s0090g00920
GO:0016075	biological_process	rRNA catabolic process	3371	1	20476	5	0.192313	0.273643	1.21483	VIT_18s0001g03370
GO:0031145	biological_process	anaphase-promoting complex-dependent proteasomal ubiquitin-dependent protein catabolic process	3371	1	20476	5	0.192313	0.273643	1.21483	VIT_00s0181g00210
GO:0010427	molecular_function	abscisic acid binding	3371	6	20476	29	0.189161	0.273643	1.25672	VIT_05s0077g01530;VIT_05s0077g01540;VIT_05s0077g01550;VIT_05s0077g01560;VIT_05s0077g01570;VIT_05s0077g01580
GO:0098656	biological_process	anion transmembrane transport	3371	4	20476	19	0.191754	0.273643	1.27877	VIT_04s0008g04180;VIT_05s0020g00440;VIT_08s0007g01810;VIT_09s0002g05810
GO:0000028	biological_process	ribosomal small subunit assembly	3371	6	20476	29	0.189161	0.273643	1.25672	VIT_05s0062g00880;VIT_08s0007g02620;VIT_08s0007g07220;VIT_09s0002g00610;VIT_09s0002g06030;VIT_14s0083g00590
GO:0004872	molecular_function	receptor activity	3371	6	20476	29	0.189161	0.273643	1.25672	VIT_05s0077g01530;VIT_05s0077g01540;VIT_05s0077g01550;VIT_05s0077g01560;VIT_05s0077g01570;VIT_05s0077g01580
GO:0005684	cellular_component	U2-type spliceosomal complex	3371	1	20476	5	0.192313	0.273643	1.21483	VIT_06s0009g02770
GO:0034450	molecular_function	ubiquitin-ubiquitin ligase activity	3371	1	20476	5	0.192313	0.273643	1.21483	VIT_14s0108g01390
GO:0016776	molecular_function	phosphotransferase activity, phosphate group as acceptor	3371	1	20476	5	0.192313	0.273643	1.21483	VIT_01s0010g02770
GO:0009521	cellular_component	photosystem	3371	1	20476	5	0.192313	0.273643	1.21483	VIT_18s0001g09110
GO:0009567	biological_process	double fertilization forming a zygote and endosperm	3371	1	20476	5	0.192313	0.273643	1.21483	VIT_18s0001g05420
GO:0036228	biological_process	protein targeting to nuclear inner membrane	3371	1	20476	5	0.192313	0.273643	1.21483	VIT_01s0011g05730
GO:0017119	cellular_component	Golgi transport complex	3371	3	20476	14	0.187602	0.273643	1.30161	VIT_00s0340g00080;VIT_12s0028g00470;VIT_16s0022g00490
GO:0070988	biological_process	demethylation	3371	1	20476	5	0.192313	0.273643	1.21483	VIT_01s0150g00210
GO:0005720	cellular_component	nuclear heterochromatin	3371	1	20476	5	0.192313	0.273643	1.21483	VIT_14s0066g01450
GO:0008026	molecular_function	ATP-dependent helicase activity	3371	4	20476	19	0.191754	0.273643	1.27877	VIT_01s0137g00640;VIT_07s0005g00860;VIT_07s0191g00210;VIT_12s0035g00400
GO:0001106	molecular_function	RNA polymerase II transcription corepressor activity	3371	1	20476	5	0.192313	0.273643	1.21483	VIT_01s0026g01010
GO:0071051	biological_process	polyadenylation-dependent snoRNA 3-end processing	3371	1	20476	5	0.192313	0.273643	1.21483	VIT_07s0104g00700
GO:0031072	molecular_function	heat shock protein binding	3371	5	20476	24	0.191546	0.273643	1.26545	VIT_00s0324g00040;VIT_04s0008g01050;VIT_04s0008g06970;VIT_06s0080g01230;VIT_15s0021g02090
GO:0019001	molecular_function	guanyl nucleotide binding	3371	1	20476	5	0.192313	0.273643	1.21483	VIT_03s0063g01780
GO:0030388	biological_process	fructose 1,6-bisphosphate metabolic process	3371	1	20476	5	0.192313	0.273643	1.21483	VIT_18s0072g00770
GO:0046513	biological_process	ceramide biosynthetic process	3371	1	20476	5	0.192313	0.273643	1.21483	VIT_01s0010g01110
GO:0009107	biological_process	lipoate biosynthetic process	3371	1	20476	5	0.192313	0.273643	1.21483	VIT_00s0445g00020
GO:0010162	biological_process	seed dormancy process	3371	1	20476	5	0.192313	0.273643	1.21483	VIT_12s0028g02530
GO:0043248	biological_process	proteasome assembly	3371	3	20476	14	0.187602	0.273643	1.30161	VIT_02s0012g02660;VIT_06s0009g02510;VIT_19s0014g02210
GO:1903825	biological_process	organic acid transmembrane transport	3371	1	20476	5	0.192313	0.273643	1.21483	VIT_07s0141g00620
GO:0019788	molecular_function	NEDD8 transferase activity	3371	1	20476	5	0.192313	0.273643	1.21483	VIT_03s0063g02110
GO:0045901	biological_process	positive regulation of translational elongation	3371	1	20476	5	0.192313	0.273643	1.21483	VIT_04s0008g06540
GO:0048510	biological_process	regulation of timing of transition from vegetative to reproductive phase	3371	1	20476	5	0.192313	0.273643	1.21483	VIT_18s0001g09710
GO:0048829	biological_process	root cap development	3371	1	20476	5	0.192313	0.273643	1.21483	VIT_13s0019g04380
GO:0005342	molecular_function	organic acid transmembrane transporter activity	3371	1	20476	5	0.192313	0.273643	1.21483	VIT_07s0141g00620
GO:0016783	molecular_function	sulfurtransferase activity	3371	1	20476	5	0.192313	0.273643	1.21483	VIT_00s0445g00020
GO:0001077	molecular_function	transcriptional activator activity, RNA polymerase II core promoter proximal region sequence-specific binding	3371	1	20476	5	0.192313	0.273643	1.21483	VIT_05s0020g00630
GO:0016435	molecular_function	rRNA (guanine) methyltransferase activity	3371	1	20476	5	0.192313	0.273643	1.21483	VIT_03s0038g04610
GO:0009269	biological_process	response to desiccation	3371	1	20476	5	0.192313	0.273643	1.21483	VIT_15s0046g02110
GO:0006388	biological_process	tRNA splicing, via endonucleolytic cleavage and ligation	3371	1	20476	5	0.192313	0.273643	1.21483	VIT_06s0004g03300
GO:0000467	biological_process	exonucleolytic trimming to generate mature 3-end of 5.8S rRNA from tricistronic rRNA transcript (SSU-rRNA, 5.8S rRNA, LSU-rRNA)	3371	1	20476	5	0.192313	0.273643	1.21483	VIT_07s0104g00700
GO:0051262	biological_process	protein tetramerization	3371	1	20476	5	0.192313	0.273643	1.21483	VIT_14s0060g01700
GO:0004617	molecular_function	phosphoglycerate dehydrogenase activity	3371	1	20476	5	0.192313	0.273643	1.21483	VIT_03s0180g00130
GO:0005778	cellular_component	peroxisomal membrane	3371	3	20476	14	0.187602	0.273643	1.30161	VIT_03s0038g04100;VIT_15s0048g01890;VIT_19s0015g01940
GO:0004347	molecular_function	glucose-6-phosphate isomerase activity	3371	1	20476	5	0.192313	0.273643	1.21483	VIT_18s0001g07280
GO:0030897	cellular_component	HOPS complex	3371	1	20476	5	0.192313	0.273643	1.21483	VIT_12s0057g00590
GO:0009070	biological_process	serine family amino acid biosynthetic process	3371	1	20476	5	0.192313	0.273643	1.21483	VIT_03s0180g00130
GO:0042132	molecular_function	fructose 1,6-bisphosphate 1-phosphatase activity	3371	1	20476	5	0.192313	0.273643	1.21483	VIT_18s0072g00770
GO:0006464	biological_process	cellular protein modification process	3371	3	20476	14	0.187602	0.273643	1.30161	VIT_06s0004g07060;VIT_08s0058g00320;VIT_15s0021g02790
GO:0006152	biological_process	purine nucleoside catabolic process	3371	1	20476	5	0.192313	0.273643	1.21483	VIT_14s0030g01610
GO:0032041	molecular_function	NAD-dependent histone deacetylase activity (H3-K14 specific)	3371	1	20476	5	0.192313	0.273643	1.21483	VIT_17s0000g09070
GO:0043139	molecular_function	5-3 DNA helicase activity	3371	1	20476	5	0.192313	0.273643	1.21483	VIT_10s0003g05590
GO:0055075	biological_process	potassium ion homeostasis	3371	1	20476	5	0.192313	0.273643	1.21483	VIT_07s0104g01280
GO:0015018	molecular_function	galactosylgalactosylxylosylprotein 3-beta-glucuronosyltransferase activity	3371	1	20476	5	0.192313	0.273643	1.21483	VIT_07s0031g00060
GO:0016903	molecular_function	oxidoreductase activity, acting on the aldehyde or oxo group of donors	3371	1	20476	5	0.192313	0.273643	1.21483	VIT_06s0004g02030
GO:0016679	molecular_function	oxidoreductase activity, acting on diphenols and related substances as donors	3371	1	20476	5	0.192313	0.273643	1.21483	VIT_01s0150g00160
GO:0030007	biological_process	cellular potassium ion homeostasis	3371	1	20476	5	0.192313	0.273643	1.21483	VIT_07s0005g04460
GO:0009736	biological_process	cytokinin-activated signaling pathway	3371	4	20476	19	0.191754	0.273643	1.27877	VIT_06s0009g03670;VIT_11s0016g03170;VIT_14s0030g00410;VIT_18s0001g05310
GO:0046524	molecular_function	sucrose-phosphate synthase activity	3371	1	20476	5	0.192313	0.273643	1.21483	VIT_11s0118g00200
GO:0046839	biological_process	phospholipid dephosphorylation	3371	1	20476	5	0.192313	0.273643	1.21483	VIT_01s0011g04180
GO:0009115	biological_process	xanthine catabolic process	3371	1	20476	5	0.192313	0.273643	1.21483	VIT_06s0004g02030
GO:0035312	molecular_function	5-3 exodeoxyribonuclease activity	3371	1	20476	5	0.192313	0.273643	1.21483	VIT_04s0044g01300
GO:0017053	cellular_component	transcriptional repressor complex	3371	1	20476	5	0.192313	0.273643	1.21483	VIT_13s0156g00270
GO:0004854	molecular_function	xanthine dehydrogenase activity	3371	1	20476	5	0.192313	0.273643	1.21483	VIT_06s0004g02030
GO:0005047	molecular_function	signal recognition particle binding	3371	1	20476	5	0.192313	0.273643	1.21483	VIT_11s0037g00300
GO:0017137	molecular_function	Rab GTPase binding	3371	6	20476	29	0.189161	0.273643	1.25672	VIT_02s0025g02530;VIT_05s0029g01350;VIT_11s0103g00570;VIT_14s0083g00540;VIT_14s0128g00380;VIT_16s0098g01220
GO:0003977	molecular_function	UDP-N-acetylglucosamine diphosphorylase activity	3371	1	20476	5	0.192313	0.273643	1.21483	VIT_01s0011g01420
GO:0005742	cellular_component	mitochondrial outer membrane translocase complex	3371	1	20476	5	0.192313	0.273643	1.21483	VIT_07s0005g04240
GO:0008083	molecular_function	growth factor activity	3371	1	20476	5	0.192313	0.273643	1.21483	VIT_18s0001g08760
GO:0008398	molecular_function	sterol 14-demethylase activity	3371	1	20476	5	0.192313	0.273643	1.21483	VIT_01s0150g00210
GO:0004003	molecular_function	ATP-dependent DNA helicase activity	3371	4	20476	19	0.191754	0.273643	1.27877	VIT_01s0011g04880;VIT_02s0025g00110;VIT_06s0004g02910;VIT_15s0048g00940
GO:0008047	molecular_function	enzyme activator activity	3371	1	20476	5	0.192313	0.273643	1.21483	VIT_01s0137g00670
GO:0016836	molecular_function	hydro-lyase activity	3371	1	20476	5	0.192313	0.273643	1.21483	VIT_05s0049g01980
GO:0071035	biological_process	nuclear polyadenylation-dependent rRNA catabolic process	3371	1	20476	5	0.192313	0.273643	1.21483	VIT_07s0104g00700
GO:0071038	biological_process	nuclear polyadenylation-dependent tRNA catabolic process	3371	1	20476	5	0.192313	0.273643	1.21483	VIT_07s0104g00700
GO:0009086	biological_process	methionine biosynthetic process	3371	3	20476	14	0.187602	0.273643	1.30161	VIT_05s0020g04080;VIT_06s0009g01080;VIT_19s0014g02480
GO:0097255	cellular_component	R2TP complex	3371	1	20476	5	0.192313	0.273643	1.21483	VIT_06s0004g02910
GO:0043141	molecular_function	ATP-dependent 5-3 DNA helicase activity	3371	1	20476	5	0.192313	0.273643	1.21483	VIT_06s0004g02910
GO:0045263	cellular_component	proton-transporting ATP synthase complex, coupling factor F(o)	3371	1	20476	5	0.192313	0.273643	1.21483	VIT_00s0438g00020
GO:0030674	molecular_function	protein binding, bridging	3371	1	20476	5	0.192313	0.273643	1.21483	VIT_12s0057g00590
GO:0042802	molecular_function	identical protein binding	3371	7	20476	34	0.185611	0.273643	1.25056	VIT_02s0012g01790;VIT_04s0008g03770;VIT_08s0058g01000;VIT_11s0016g03720;VIT_12s0028g01820;VIT_12s0057g00690;VIT_19s0090g01250
GO:0009789	biological_process	positive regulation of abscisic acid-activated signaling pathway	3371	1	20476	5	0.192313	0.273643	1.21483	VIT_09s0002g03440
GO:0035091	molecular_function	phosphatidylinositol binding	3371	5	20476	24	0.191546	0.273643	1.26545	VIT_04s0008g05630;VIT_11s0016g00400;VIT_12s0055g00460;VIT_13s0067g01990;VIT_18s0072g00630
GO:0035327	cellular_component	transcriptionally active chromatin	3371	1	20476	5	0.192313	0.273643	1.21483	VIT_08s0040g00610
GO:0018022	biological_process	peptidyl-lysine methylation	3371	1	20476	5	0.192313	0.273643	1.21483	VIT_08s0032g00360
GO:0001944	biological_process	vasculature development	3371	1	20476	5	0.192313	0.273643	1.21483	VIT_03s0063g00460
GO:0004869	molecular_function	cysteine-type endopeptidase inhibitor activity	3371	3	20476	14	0.187602	0.273643	1.30161	VIT_00s0187g00110;VIT_06s0009g02230;VIT_08s0040g00770
GO:0004518	molecular_function	nuclease activity	3371	7	20476	34	0.185611	0.273643	1.25056	VIT_04s0023g00140;VIT_07s0031g01900;VIT_08s0007g05910;VIT_13s0019g01290;VIT_14s0066g01630;VIT_16s0039g02680;VIT_18s0001g03370
GO:0016410	molecular_function	N-acyltransferase activity	3371	1	20476	5	0.192313	0.273643	1.21483	VIT_10s0003g00900
GO:0010223	biological_process	secondary shoot formation	3371	1	20476	5	0.192313	0.273643	1.21483	VIT_14s0066g01450
GO:0043928	biological_process	exonucleolytic nuclear-transcribed mRNA catabolic process involved in deadenylation-dependent decay	3371	1	20476	5	0.192313	0.273643	1.21483	VIT_07s0104g00700
GO:0070932	biological_process	histone H3 deacetylation	3371	1	20476	5	0.192313	0.273643	1.21483	VIT_17s0000g09070
GO:0004675	molecular_function	transmembrane receptor protein serine/threonine kinase activity	3371	33	20476	177	0.186007	0.273643	1.13247	VIT_01s0011g02460;VIT_01s0026g01880;VIT_01s0127g00670;VIT_01s0146g00250;VIT_02s0012g00150;VIT_02s0025g03550;VIT_03s0038g03800;VIT_03s0063g02600;VIT_03s0091g00560;VIT_04s0008g02070;VIT_04s0023g01080;VIT_05s0020g01770;VIT_05s0124g00360;VIT_06s0004g03670;VIT_06s0009g01810;VIT_07s0031g02910;VIT_07s0104g00850;VIT_08s0040g00520;VIT_08s0040g03060;VIT_09s0002g03440;VIT_09s0002g07060;VIT_11s0016g01060;VIT…
GO:0004326	molecular_function	tetrahydrofolylpolyglutamate synthase activity	3371	1	20476	5	0.192313	0.273643	1.21483	VIT_08s0007g05910
GO:0031683	molecular_function	G-protein beta/gamma-subunit complex binding	3371	1	20476	5	0.192313	0.273643	1.21483	VIT_03s0063g01780
GO:0030259	biological_process	lipid glycosylation	3371	1	20476	5	0.192313	0.273643	1.21483	VIT_04s0023g00050
GO:0042776	biological_process	mitochondrial ATP synthesis coupled proton transport	3371	1	20476	5	0.192313	0.273643	1.21483	VIT_04s0008g05100
GO:0009908	biological_process	flower development	3371	3	20476	14	0.187602	0.273643	1.30161	VIT_05s0020g04520;VIT_10s0003g03710;VIT_15s0048g01320
GO:0006488	biological_process	dolichol-linked oligosaccharide biosynthetic process	3371	1	20476	5	0.192313	0.273643	1.21483	VIT_18s0001g09960
GO:0045454	biological_process	cell redox homeostasis	3371	22	20476	116	0.194258	0.276257	1.152	VIT_00s0304g00060;VIT_01s0010g01680;VIT_01s0127g00520;VIT_01s0127g00590;VIT_02s0025g01710;VIT_05s0020g00380;VIT_05s0020g02850;VIT_07s0141g00390;VIT_08s0007g03610;VIT_08s0007g07300;VIT_10s0597g00030;VIT_11s0016g03630;VIT_11s0052g00500;VIT_12s0028g03010;VIT_13s0019g00340;VIT_13s0067g01650;VIT_17s0000g02320;VIT_18s0001g04600;VIT_18s0001g05730;VIT_18s0001g13250;VIT_18s0001g14730;VIT_19s0177g00210
GO:0004568	molecular_function	chitinase activity	3371	12	20476	61	0.194536	0.276498	1.19492	VIT_03s0038g03400;VIT_03s0038g03400;VIT_05s0077g01250;VIT_05s0094g00220;VIT_05s0094g00330;VIT_05s0094g00340;VIT_05s0094g00350;VIT_05s0094g00360;VIT_06s0004g03840;VIT_15s0046g01570;VIT_15s0046g01580;VIT_15s0046g01590
GO:0016787	molecular_function	hydrolase activity	3371	217	20476	1256	0.199239	0.283024	1.04944	VIT_00s0179g00260;VIT_00s0187g00280;VIT_00s0187g00320;VIT_00s0211g00060;VIT_00s0215g00030;VIT_00s0233g00030;VIT_00s0304g00080;VIT_00s0340g00050;VIT_00s0434g00020;VIT_00s0620g00010;VIT_00s0630g00010;VIT_01s0010g02260;VIT_01s0010g02900;VIT_01s0011g00380;VIT_01s0011g00470;VIT_01s0011g00650;VIT_01s0011g01160;VIT_01s0011g01360;VIT_01s0011g01960;VIT_01s0011g02480;VIT_01s0011g04360;VIT_01s0011g06290;VIT…
GO:0046658	cellular_component	anchored component of plasma membrane	3371	21	20476	111	0.201239	0.285705	1.14917	VIT_05s0077g01150;VIT_06s0061g00120;VIT_08s0007g02360;VIT_08s0007g06040;VIT_08s0007g06060;VIT_08s0007g07560;VIT_11s0016g05530;VIT_11s0016g05540;VIT_11s0016g05560;VIT_12s0059g00570;VIT_13s0019g01180;VIT_14s0171g00100;VIT_15s0021g01390;VIT_15s0048g01420;VIT_16s0013g00590;VIT_16s0022g00680;VIT_16s0098g00890;VIT_18s0001g00480;VIT_19s0014g02460;VIT_19s0014g05430;VIT_19s0090g01070
GO:0005216	molecular_function	ion channel activity	3371	7	20476	35	0.208188	0.295077	1.21483	VIT_03s0038g04260;VIT_05s0020g03090;VIT_05s0094g01390;VIT_06s0004g02670;VIT_07s0130g00400;VIT_14s0006g00100;VIT_19s0015g01850
GO:0016773	molecular_function	phosphotransferase activity, alcohol group as acceptor	3371	7	20476	35	0.208188	0.295077	1.21483	VIT_03s0038g00920;VIT_05s0102g00710;VIT_06s0004g06580;VIT_06s0061g00040;VIT_07s0005g04760;VIT_08s0007g01640;VIT_16s0022g02340
GO:0005856	cellular_component	cytoskeleton	3371	7	20476	35	0.208188	0.295077	1.21483	VIT_02s0025g03540;VIT_02s0025g03680;VIT_08s0058g00770;VIT_08s0058g00780;VIT_10s0003g01270;VIT_11s0016g02940;VIT_11s0118g00300
GO:0048046	cellular_component	apoplast	3371	28	20476	151	0.208762	0.295726	1.12633	VIT_00s0264g00030;VIT_01s0026g00200;VIT_02s0012g02220;VIT_02s0025g03600;VIT_03s0063g00370;VIT_04s0044g00040;VIT_05s0062g00480;VIT_05s0062g00610;VIT_06s0004g01010;VIT_06s0004g01020;VIT_06s0004g01030;VIT_08s0007g01550;VIT_11s0052g01180;VIT_11s0052g01190;VIT_11s0052g01220;VIT_11s0052g01260;VIT_11s0052g01270;VIT_11s0052g01280;VIT_11s0052g01300;VIT_11s0052g01330;VIT_13s0067g01970;VIT_15s0046g00190;VIT…
GO:0050661	molecular_function	NADP binding	3371	12	20476	62	0.211439	0.299352	1.17564	VIT_01s0010g02460;VIT_01s0146g00060;VIT_03s0038g03130;VIT_03s0038g04100;VIT_03s0097g00710;VIT_07s0104g01260;VIT_07s0141g00390;VIT_11s0052g00880;VIT_14s0030g00650;VIT_14s0030g00670;VIT_14s0171g00490;VIT_19s0085g00600
GO:0016485	biological_process	protein processing	3371	6	20476	30	0.214026	0.302679	1.21483	VIT_00s0215g00030;VIT_02s0025g04130;VIT_04s0008g05870;VIT_11s0016g02640;VIT_14s0108g01500;VIT_16s0100g00640
GO:0006974	biological_process	cellular response to DNA damage stimulus	3371	6	20476	30	0.214026	0.302679	1.21483	VIT_01s0010g01670;VIT_03s0091g00200;VIT_11s0016g02060;VIT_15s0048g00940;VIT_18s0001g13660;VIT_19s0027g00210
GO:0031492	molecular_function	nucleosomal DNA binding	3371	2	20476	10	0.21908	0.30638	1.21483	VIT_04s0023g03120;VIT_18s0001g13680
GO:0010114	biological_process	response to red light	3371	2	20476	10	0.21908	0.30638	1.21483	VIT_13s0067g00860;VIT_15s0046g01510
GO:0004520	molecular_function	endodeoxyribonuclease activity	3371	2	20476	10	0.21908	0.30638	1.21483	VIT_11s0016g02060;VIT_19s0027g00210
GO:0031225	cellular_component	anchored component of membrane	3371	2	20476	10	0.21908	0.30638	1.21483	VIT_05s0077g01470;VIT_19s0177g00160
GO:0090501	biological_process	RNA phosphodiester bond hydrolysis	3371	5	20476	25	0.219298	0.30638	1.21483	VIT_00s0527g00010;VIT_06s0009g03330;VIT_08s0007g05250;VIT_15s0048g02380;VIT_19s0090g00940
GO:0000148	cellular_component	1,3-beta-D-glucan synthase complex	3371	2	20476	10	0.21908	0.30638	1.21483	VIT_12s0028g03720;VIT_13s0156g00210
GO:0008641	molecular_function	small protein activating enzyme activity	3371	2	20476	10	0.21908	0.30638	1.21483	VIT_06s0004g07060;VIT_08s0058g00320
GO:0003843	molecular_function	1,3-beta-D-glucan synthase activity	3371	2	20476	10	0.21908	0.30638	1.21483	VIT_12s0028g03720;VIT_13s0156g00210
GO:0030422	biological_process	production of siRNA involved in RNA interference	3371	2	20476	10	0.21908	0.30638	1.21483	VIT_15s0048g02380;VIT_19s0090g00940
GO:0006075	biological_process	(1->3)-beta-D-glucan biosynthetic process	3371	2	20476	10	0.21908	0.30638	1.21483	VIT_12s0028g03720;VIT_13s0156g00210
GO:0019205	molecular_function	nucleobase-containing compound kinase activity	3371	2	20476	10	0.21908	0.30638	1.21483	VIT_01s0010g02770;VIT_17s0000g01680
GO:0080008	cellular_component	Cul4-RING E3 ubiquitin ligase complex	3371	2	20476	10	0.21908	0.30638	1.21483	VIT_10s0003g03710;VIT_12s0028g03140
GO:0030286	cellular_component	dynein complex	3371	2	20476	10	0.21908	0.30638	1.21483	VIT_05s0077g02110;VIT_16s0022g00440
GO:0006744	biological_process	ubiquinone biosynthetic process	3371	2	20476	10	0.21908	0.30638	1.21483	VIT_00s0186g00010;VIT_01s0137g00660
GO:0042147	biological_process	retrograde transport, endosome to Golgi	3371	5	20476	25	0.219298	0.30638	1.21483	VIT_00s0665g00040;VIT_01s0011g04790;VIT_04s0023g03870;VIT_08s0056g01310;VIT_16s0098g01270
GO:0004124	molecular_function	cysteine synthase activity	3371	2	20476	10	0.21908	0.30638	1.21483	VIT_04s0044g00250;VIT_14s0030g01560
GO:0030904	cellular_component	retromer complex	3371	2	20476	10	0.21908	0.30638	1.21483	VIT_04s0023g03870;VIT_16s0098g01270
GO:0097602	molecular_function	cullin family protein binding	3371	2	20476	10	0.21908	0.30638	1.21483	VIT_14s0108g00950;VIT_19s0085g00630
GO:0008289	molecular_function	lipid binding	3371	11	20476	57	0.21941	0.30638	1.17221	VIT_00s0438g00020;VIT_04s0008g03250;VIT_04s0008g07260;VIT_05s0020g03730;VIT_05s0020g03740;VIT_07s0151g00740;VIT_07s0151g00760;VIT_12s0059g01680;VIT_13s0019g04450;VIT_13s0320g00050;VIT_17s0053g00780
GO:0002098	biological_process	tRNA wobble uridine modification	3371	2	20476	10	0.21908	0.30638	1.21483	VIT_13s0019g00590;VIT_17s0000g10190
GO:0010224	biological_process	response to UV-B	3371	2	20476	10	0.21908	0.30638	1.21483	VIT_03s0091g00200;VIT_06s0004g06640
GO:0007059	biological_process	chromosome segregation	3371	2	20476	10	0.21908	0.30638	1.21483	VIT_08s0007g05120;VIT_15s0048g01730
GO:0000177	cellular_component	cytoplasmic exosome (RNase complex)	3371	2	20476	10	0.21908	0.30638	1.21483	VIT_07s0104g00700;VIT_18s0001g03370
GO:0003682	molecular_function	chromatin binding	3371	15	20476	79	0.219842	0.306815	1.15332	VIT_00s0220g00080;VIT_01s0011g03370;VIT_02s0025g03510;VIT_03s0038g00490;VIT_04s0023g03780;VIT_07s0130g00390;VIT_08s0007g06800;VIT_11s0016g02410;VIT_13s0019g04390;VIT_13s0067g02530;VIT_14s0108g01680;VIT_17s0000g04200;VIT_17s0000g07880;VIT_19s0014g02080;VIT_19s0085g00020
GO:0006607	biological_process	NLS-bearing protein import into nucleus	3371	4	20476	20	0.223318	0.311495	1.21483	VIT_07s0005g01100;VIT_08s0058g00270;VIT_14s0060g00930;VIT_14s0060g01510
GO:0051017	biological_process	actin filament bundle assembly	3371	3	20476	15	0.224573	0.311541	1.21483	VIT_02s0025g01710;VIT_08s0007g08690;VIT_19s0090g01440
GO:0031490	molecular_function	chromatin DNA binding	3371	3	20476	15	0.224573	0.311541	1.21483	VIT_02s0012g00590;VIT_07s0005g06340;VIT_10s0116g00960
GO:0098655	biological_process	cation transmembrane transport	3371	8	20476	41	0.223743	0.311541	1.1852	VIT_01s0011g01360;VIT_02s0025g02900;VIT_06s0004g01890;VIT_07s0104g01570;VIT_08s0007g06760;VIT_08s0040g02830;VIT_14s0006g02860;VIT_14s0066g02030
GO:0008568	molecular_function	microtubule-severing ATPase activity	3371	3	20476	15	0.224573	0.311541	1.21483	VIT_02s0025g00650;VIT_07s0005g00200;VIT_14s0068g02130
GO:0006644	biological_process	phospholipid metabolic process	3371	3	20476	15	0.224573	0.311541	1.21483	VIT_01s0011g04180;VIT_11s0016g02570;VIT_14s0060g02200
GO:0016049	biological_process	cell growth	3371	3	20476	15	0.224573	0.311541	1.21483	VIT_05s0077g01470;VIT_08s0007g08690;VIT_19s0177g00160
GO:0008271	molecular_function	secondary active sulfate transmembrane transporter activity	3371	3	20476	15	0.224573	0.311541	1.21483	VIT_09s0002g04780;VIT_13s0019g00010;VIT_18s0001g04910
GO:0019252	biological_process	starch biosynthetic process	3371	3	20476	15	0.224573	0.311541	1.21483	VIT_03s0038g04570;VIT_16s0022g02320;VIT_16s0098g01780
GO:0008094	molecular_function	DNA-dependent ATPase activity	3371	3	20476	15	0.224573	0.311541	1.21483	VIT_11s0016g02060;VIT_18s0001g03100;VIT_19s0027g00210
GO:0009909	biological_process	regulation of flower development	3371	3	20476	15	0.224573	0.311541	1.21483	VIT_04s0008g07340;VIT_12s0057g00690;VIT_13s0067g00860
GO:0016757	molecular_function	transferase activity, transferring glycosyl groups	3371	60	20476	337	0.226454	0.313978	1.08145	VIT_00s0250g00030;VIT_00s0291g00070;VIT_00s0324g00050;VIT_01s0010g03290;VIT_01s0026g00980;VIT_01s0127g00680;VIT_02s0012g02190;VIT_02s0025g01240;VIT_02s0087g00330;VIT_03s0017g02000;VIT_03s0017g02110;VIT_03s0038g03750;VIT_03s0063g00050;VIT_03s0063g02100;VIT_03s0180g00200;VIT_03s0180g00280;VIT_04s0023g01120;VIT_04s0023g01290;VIT_04s0023g02510;VIT_04s0043g00760;VIT_05s0049g00010;VIT_06s0004g01640;VIT…
GO:0000149	molecular_function	SNARE binding	3371	10	20476	52	0.227828	0.315712	1.16811	VIT_03s0097g00670;VIT_04s0008g05920;VIT_04s0023g01980;VIT_05s0029g01380;VIT_06s0004g03090;VIT_07s0005g01000;VIT_08s0032g00440;VIT_08s0032g01150;VIT_08s0056g01310;VIT_09s0002g00780
GO:0006334	biological_process	nucleosome assembly	3371	9	20476	47	0.236737	0.327879	1.16314	VIT_04s0023g03120;VIT_06s0004g04240;VIT_06s0004g04250;VIT_09s0002g02330;VIT_11s0016g02050;VIT_13s0019g05370;VIT_14s0108g00510;VIT_17s0000g06030;VIT_18s0001g13680
GO:0051287	molecular_function	NAD binding	3371	13	20476	69	0.237402	0.328621	1.14441	VIT_01s0010g02460;VIT_01s0011g00690;VIT_03s0038g03120;VIT_03s0180g00130;VIT_04s0008g00180;VIT_04s0079g00530;VIT_08s0040g01700;VIT_09s0002g03620;VIT_13s0158g00340;VIT_14s0108g01590;VIT_17s0000g06960;VIT_19s0027g00780;VIT_19s0085g00600
GO:0009409	biological_process	response to cold	3371	6	20476	31	0.239994	0.331849	1.17564	VIT_05s0020g00670;VIT_06s0004g06030;VIT_08s0007g01430;VIT_15s0048g02260;VIT_18s0001g05530;VIT_18s0166g00180
GO:0008299	biological_process	isoprenoid biosynthetic process	3371	6	20476	31	0.239994	0.331849	1.17564	VIT_02s0025g04580;VIT_03s0038g04100;VIT_04s0023g00600;VIT_04s0023g01210;VIT_13s0106g00790;VIT_19s0015g01010
GO:0042742	biological_process	defense response to bacterium	3371	8	20476	42	0.246184	0.340223	1.15698	VIT_00s0262g00010;VIT_02s0025g02160;VIT_03s0063g01780;VIT_04s0008g05820;VIT_08s0007g01960;VIT_09s0018g00240;VIT_13s0019g03540;VIT_17s0000g09170
GO:0090502	biological_process	RNA phosphodiester bond hydrolysis, endonucleolytic	3371	10	20476	53	0.247782	0.342245	1.14607	VIT_01s0026g00690;VIT_06s0004g03880;VIT_06s0004g04850;VIT_06s0061g01450;VIT_07s0005g02600;VIT_08s0040g02410;VIT_12s0028g03420;VIT_13s0074g00650;VIT_15s0048g02380;VIT_19s0090g00940
GO:0042273	biological_process	ribosomal large subunit biogenesis	3371	5	20476	26	0.248279	0.34256	1.16811	VIT_00s0227g00060;VIT_07s0005g00270;VIT_11s0016g02220;VIT_14s0066g00640;VIT_14s0068g00410
GO:0048278	biological_process	vesicle docking	3371	5	20476	26	0.248279	0.34256	1.16811	VIT_04s0023g01980;VIT_06s0004g03090;VIT_07s0005g01000;VIT_08s0032g00440;VIT_08s0032g01150
GO:0006633	biological_process	fatty acid biosynthetic process	3371	20	20476	109	0.248966	0.343323	1.11453	VIT_01s0026g02310;VIT_01s0127g00260;VIT_03s0063g02640;VIT_05s0020g01980;VIT_05s0020g04540;VIT_06s0004g01480;VIT_07s0141g00090;VIT_09s0002g01080;VIT_09s0002g06970;VIT_10s0116g00870;VIT_11s0016g00600;VIT_11s0016g04700;VIT_13s0067g01120;VIT_14s0030g00740;VIT_14s0060g00550;VIT_14s0128g00780;VIT_16s0050g02180;VIT_18s0001g04980;VIT_18s0001g12550;VIT_18s0001g15460
GO:0015923	molecular_function	mannosidase activity	3371	1	20476	6	0.258313	0.343923	1.01236	VIT_14s0066g02390
GO:0015385	molecular_function	sodium:proton antiporter activity	3371	1	20476	6	0.258313	0.343923	1.01236	VIT_07s0104g01280
GO:0015074	biological_process	DNA integration	3371	1	20476	6	0.258313	0.343923	1.01236	VIT_16s0100g00370
GO:0005876	cellular_component	spindle microtubule	3371	1	20476	6	0.258313	0.343923	1.01236	VIT_15s0048g01730
GO:0080025	molecular_function	phosphatidylinositol-3,5-bisphosphate binding	3371	1	20476	6	0.258313	0.343923	1.01236	VIT_11s0037g00970
GO:0018344	biological_process	protein geranylgeranylation	3371	1	20476	6	0.258313	0.343923	1.01236	VIT_18s0001g07680
GO:0019464	biological_process	glycine decarboxylation via glycine cleavage system	3371	1	20476	6	0.258313	0.343923	1.01236	VIT_03s0017g01700
GO:0005681	cellular_component	spliceosomal complex	3371	7	20476	37	0.25622	0.343923	1.14917	VIT_05s0049g01040;VIT_05s0124g00340;VIT_07s0151g01010;VIT_07s0191g00200;VIT_11s0052g00080;VIT_16s0098g00320;VIT_17s0000g05450
GO:0008878	molecular_function	glucose-1-phosphate adenylyltransferase activity	3371	1	20476	6	0.258313	0.343923	1.01236	VIT_03s0038g04570
GO:0052793	molecular_function	pectin acetylesterase activity	3371	1	20476	6	0.258313	0.343923	1.01236	VIT_16s0050g00570
GO:0050832	biological_process	defense response to fungus	3371	7	20476	37	0.25622	0.343923	1.14917	VIT_01s0011g05570;VIT_03s0063g00460;VIT_04s0008g05820;VIT_09s0002g03440;VIT_09s0018g00240;VIT_16s0050g00390;VIT_17s0000g03880
GO:0017150	molecular_function	tRNA dihydrouridine synthase activity	3371	1	20476	6	0.258313	0.343923	1.01236	VIT_07s0205g00050
GO:0017112	molecular_function	Rab guanyl-nucleotide exchange factor activity	3371	1	20476	6	0.258313	0.343923	1.01236	VIT_16s0098g01620
GO:1902047	biological_process	polyamine transmembrane transport	3371	1	20476	6	0.258313	0.343923	1.01236	VIT_06s0004g00800
GO:0000492	biological_process	box C/D snoRNP assembly	3371	1	20476	6	0.258313	0.343923	1.01236	VIT_06s0004g02910
GO:0007021	biological_process	tubulin complex assembly	3371	1	20476	6	0.258313	0.343923	1.01236	VIT_05s0077g00740
GO:0048316	biological_process	seed development	3371	4	20476	21	0.256281	0.343923	1.15698	VIT_16s0050g02180;VIT_16s0098g01250;VIT_18s0041g01880;VIT_19s0015g00610
GO:0016891	molecular_function	endoribonuclease activity, producing 5-phosphomonoesters	3371	1	20476	6	0.258313	0.343923	1.01236	VIT_15s0048g02380
GO:0009911	biological_process	positive regulation of flower development	3371	1	20476	6	0.258313	0.343923	1.01236	VIT_14s0081g00440
GO:0009330	cellular_component	DNA topoisomerase complex (ATP-hydrolyzing)	3371	1	20476	6	0.258313	0.343923	1.01236	VIT_08s0007g05120
GO:0006497	biological_process	protein lipidation	3371	1	20476	6	0.258313	0.343923	1.01236	VIT_11s0037g00970
GO:0006107	biological_process	oxaloacetate metabolic process	3371	1	20476	6	0.258313	0.343923	1.01236	VIT_15s0021g02410
GO:0010319	cellular_component	stromule	3371	1	20476	6	0.258313	0.343923	1.01236	VIT_16s0022g02320
GO:0051026	biological_process	chiasma assembly	3371	1	20476	6	0.258313	0.343923	1.01236	VIT_11s0016g01390
GO:0010167	biological_process	response to nitrate	3371	1	20476	6	0.258313	0.343923	1.01236	VIT_03s0063g00370
GO:0000301	biological_process	retrograde transport, vesicle recycling within Golgi	3371	1	20476	6	0.258313	0.343923	1.01236	VIT_00s0340g00080
GO:0051726	biological_process	regulation of cell cycle	3371	1	20476	6	0.258313	0.343923	1.01236	VIT_01s0011g04420
GO:0005960	cellular_component	glycine cleavage complex	3371	1	20476	6	0.258313	0.343923	1.01236	VIT_03s0017g01700
GO:0009228	biological_process	thiamine biosynthetic process	3371	1	20476	6	0.258313	0.343923	1.01236	VIT_06s0004g06130
GO:0043631	biological_process	RNA polyadenylation	3371	1	20476	6	0.258313	0.343923	1.01236	VIT_05s0077g00650
GO:0000428	cellular_component	DNA-directed RNA polymerase complex	3371	1	20476	6	0.258313	0.343923	1.01236	VIT_13s0139g00310
GO:0015203	molecular_function	polyamine transmembrane transporter activity	3371	1	20476	6	0.258313	0.343923	1.01236	VIT_06s0004g00800
GO:0004652	molecular_function	polynucleotide adenylyltransferase activity	3371	1	20476	6	0.258313	0.343923	1.01236	VIT_05s0077g00650
GO:0008616	biological_process	queuosine biosynthetic process	3371	1	20476	6	0.258313	0.343923	1.01236	VIT_14s0171g00260
GO:0016558	biological_process	protein import into peroxisome matrix	3371	1	20476	6	0.258313	0.343923	1.01236	VIT_09s0002g04110
GO:0032044	cellular_component	DSIF complex	3371	1	20476	6	0.258313	0.343923	1.01236	VIT_18s0001g15400
GO:0000812	cellular_component	Swr1 complex	3371	1	20476	6	0.258313	0.343923	1.01236	VIT_06s0004g02910
GO:0015369	molecular_function	calcium:proton antiporter activity	3371	1	20476	6	0.258313	0.343923	1.01236	VIT_12s0057g01500
GO:0004777	molecular_function	succinate-semialdehyde dehydrogenase (NAD+) activity	3371	1	20476	6	0.258313	0.343923	1.01236	VIT_04s0008g05810
GO:0004739	molecular_function	pyruvate dehydrogenase (acetyl-transferring) activity	3371	1	20476	6	0.258313	0.343923	1.01236	VIT_01s0026g00990
GO:0043562	biological_process	cellular response to nitrogen levels	3371	1	20476	6	0.258313	0.343923	1.01236	VIT_03s0017g00550
GO:0043566	molecular_function	structure-specific DNA binding	3371	1	20476	6	0.258313	0.343923	1.01236	VIT_18s0001g15400
GO:0005938	cellular_component	cell cortex	3371	1	20476	6	0.258313	0.343923	1.01236	VIT_11s0016g02940
GO:0031204	biological_process	posttranslational protein targeting to membrane, translocation	3371	1	20476	6	0.258313	0.343923	1.01236	VIT_19s0090g01540
GO:0009817	biological_process	defense response to fungus, incompatible interaction	3371	1	20476	6	0.258313	0.343923	1.01236	VIT_02s0025g04340
GO:0009504	cellular_component	cell plate	3371	1	20476	6	0.258313	0.343923	1.01236	VIT_13s0067g00550
GO:0006000	biological_process	fructose metabolic process	3371	1	20476	6	0.258313	0.343923	1.01236	VIT_18s0072g00770
GO:0050896	biological_process	response to stimulus	3371	1	20476	6	0.258313	0.343923	1.01236	VIT_05s0049g00090
GO:0043024	molecular_function	ribosomal small subunit binding	3371	1	20476	6	0.258313	0.343923	1.01236	VIT_02s0087g00770
GO:0008977	molecular_function	prephenate dehydrogenase activity	3371	1	20476	6	0.258313	0.343923	1.01236	VIT_09s0002g08070
GO:0044375	biological_process	regulation of peroxisome size	3371	1	20476	6	0.258313	0.343923	1.01236	VIT_15s0048g01890
GO:0004665	molecular_function	prephenate dehydrogenase (NADP+) activity	3371	1	20476	6	0.258313	0.343923	1.01236	VIT_09s0002g08070
GO:0005786	cellular_component	signal recognition particle, endoplasmic reticulum targeting	3371	1	20476	6	0.258313	0.343923	1.01236	VIT_01s0010g02370
GO:0006474	biological_process	N-terminal protein amino acid acetylation	3371	4	20476	21	0.256281	0.343923	1.15698	VIT_05s0020g03680;VIT_05s0020g03690;VIT_05s0020g03710;VIT_12s0057g00440
GO:0008479	molecular_function	queuine tRNA-ribosyltransferase activity	3371	1	20476	6	0.258313	0.343923	1.01236	VIT_14s0171g00260
GO:0009165	biological_process	nucleotide biosynthetic process	3371	1	20476	6	0.258313	0.343923	1.01236	VIT_02s0012g00530
GO:0032790	biological_process	ribosome disassembly	3371	1	20476	6	0.258313	0.343923	1.01236	VIT_04s0023g00140
GO:0010187	biological_process	negative regulation of seed germination	3371	1	20476	6	0.258313	0.343923	1.01236	VIT_12s0028g02140
GO:0000987	molecular_function	core promoter proximal region sequence-specific DNA binding	3371	1	20476	6	0.258313	0.343923	1.01236	VIT_17s0000g08880
GO:0002943	biological_process	tRNA dihydrouridine synthesis	3371	1	20476	6	0.258313	0.343923	1.01236	VIT_07s0205g00050
GO:0003989	molecular_function	acetyl-CoA carboxylase activity	3371	1	20476	6	0.258313	0.343923	1.01236	VIT_18s0001g04980
GO:0000447	biological_process	endonucleolytic cleavage in ITS1 to separate SSU-rRNA from 5.8S rRNA and LSU-rRNA from tricistronic rRNA transcript (SSU-rRNA, 5.8S rRNA, LSU-rRNA)	3371	1	20476	6	0.258313	0.343923	1.01236	VIT_09s0002g00610
GO:0000178	cellular_component	exosome (RNase complex)	3371	1	20476	6	0.258313	0.343923	1.01236	VIT_07s0104g00700
GO:0030833	biological_process	regulation of actin filament polymerization	3371	1	20476	6	0.258313	0.343923	1.01236	VIT_11s0118g00300
GO:0009052	biological_process	pentose-phosphate shunt, non-oxidative branch	3371	1	20476	6	0.258313	0.343923	1.01236	VIT_01s0011g04630
GO:0009013	molecular_function	succinate-semialdehyde dehydrogenase [NAD(P)+] activity	3371	1	20476	6	0.258313	0.343923	1.01236	VIT_04s0008g05810
GO:0006259	biological_process	DNA metabolic process	3371	3	20476	16	0.263183	0.348584	1.13891	VIT_11s0016g02060;VIT_13s0019g01290;VIT_19s0027g00210
GO:0015116	molecular_function	sulfate transmembrane transporter activity	3371	3	20476	16	0.263183	0.348584	1.13891	VIT_09s0002g04780;VIT_13s0019g00010;VIT_18s0001g04910
GO:0003950	molecular_function	NAD+ ADP-ribosyltransferase activity	3371	3	20476	16	0.263183	0.348584	1.13891	VIT_01s0127g00680;VIT_17s0000g08370;VIT_18s0001g08290
GO:1902358	biological_process	sulfate transmembrane transport	3371	3	20476	16	0.263183	0.348584	1.13891	VIT_09s0002g04780;VIT_13s0019g00010;VIT_18s0001g04910
GO:0007064	biological_process	mitotic sister chromatid cohesion	3371	3	20476	16	0.263183	0.348584	1.13891	VIT_00s0370g00050;VIT_04s0008g05800;VIT_14s0108g01680
GO:0031463	cellular_component	Cul3-RING ubiquitin ligase complex	3371	3	20476	16	0.263183	0.348584	1.13891	VIT_06s0009g02110;VIT_08s0058g00620;VIT_15s0046g01510
GO:0006302	biological_process	double-strand break repair	3371	3	20476	16	0.263183	0.348584	1.13891	VIT_00s0220g00080;VIT_03s0038g03630;VIT_14s0171g00340
GO:0000155	molecular_function	phosphorelay sensor kinase activity	3371	3	20476	16	0.263183	0.348584	1.13891	VIT_05s0049g00090;VIT_07s0005g00850;VIT_12s0057g00690
GO:0019829	molecular_function	cation-transporting ATPase activity	3371	3	20476	16	0.263183	0.348584	1.13891	VIT_01s0011g01360;VIT_06s0004g01890;VIT_08s0040g02830
GO:0035434	biological_process	copper ion transmembrane transport	3371	3	20476	16	0.263183	0.348584	1.13891	VIT_01s0011g01360;VIT_06s0004g01890;VIT_08s0007g01470
GO:0004407	molecular_function	histone deacetylase activity	3371	2	20476	11	0.266706	0.350336	1.10439	VIT_01s0026g01010;VIT_17s0000g09070
GO:0043621	molecular_function	protein self-association	3371	2	20476	11	0.266706	0.350336	1.10439	VIT_02s0087g00390;VIT_04s0079g00610
GO:0006491	biological_process	N-glycan processing	3371	2	20476	11	0.266706	0.350336	1.10439	VIT_10s0003g03280;VIT_14s0066g02390
GO:0007186	biological_process	G-protein coupled receptor signaling pathway	3371	2	20476	11	0.266706	0.350336	1.10439	VIT_03s0063g01780;VIT_04s0008g03160
GO:0042752	biological_process	regulation of circadian rhythm	3371	2	20476	11	0.266706	0.350336	1.10439	VIT_02s0087g00390;VIT_07s0005g05590
GO:0009927	molecular_function	histidine phosphotransfer kinase activity	3371	2	20476	11	0.266706	0.350336	1.10439	VIT_11s0016g03170;VIT_14s0030g00410
GO:0034976	biological_process	response to endoplasmic reticulum stress	3371	2	20476	11	0.266706	0.350336	1.10439	VIT_08s0007g07300;VIT_18s0001g05730
GO:0010212	biological_process	response to ionizing radiation	3371	2	20476	11	0.266706	0.350336	1.10439	VIT_11s0016g02060;VIT_19s0027g00210
GO:0000783	cellular_component	nuclear telomere cap complex	3371	2	20476	11	0.266706	0.350336	1.10439	VIT_06s0004g04940;VIT_13s0019g01670
GO:0031369	molecular_function	translation initiation factor binding	3371	2	20476	11	0.266706	0.350336	1.10439	VIT_04s0008g07070;VIT_08s0007g07180
GO:0007126	biological_process	meiotic nuclear division	3371	2	20476	11	0.266706	0.350336	1.10439	VIT_03s0038g02970;VIT_06s0009g03330
GO:0006596	biological_process	polyamine biosynthetic process	3371	2	20476	11	0.266706	0.350336	1.10439	VIT_11s0037g00950;VIT_16s0050g02670
GO:0015450	molecular_function	P-P-bond-hydrolysis-driven protein transmembrane transporter activity	3371	2	20476	11	0.266706	0.350336	1.10439	VIT_06s0004g05150;VIT_16s0039g02670
GO:0000055	biological_process	ribosomal large subunit export from nucleus	3371	2	20476	11	0.266706	0.350336	1.10439	VIT_04s0043g00250;VIT_13s0067g00670
GO:0043966	biological_process	histone H3 acetylation	3371	2	20476	11	0.266706	0.350336	1.10439	VIT_08s0007g03700;VIT_14s0066g01450
GO:0016571	biological_process	histone methylation	3371	2	20476	11	0.266706	0.350336	1.10439	VIT_05s0049g02220;VIT_08s0040g00360
GO:0006629	biological_process	lipid metabolic process	3371	33	20476	185	0.267704	0.351465	1.0835	VIT_00s0620g00010;VIT_00s0630g00010;VIT_02s0025g01590;VIT_04s0008g03220;VIT_05s0077g01790;VIT_06s0004g06660;VIT_07s0005g01240;VIT_07s0005g03010;VIT_07s0031g00490;VIT_07s0031g02390;VIT_08s0040g02800;VIT_09s0002g00990;VIT_09s0002g05730;VIT_09s0002g06970;VIT_10s0116g00830;VIT_11s0016g01470;VIT_12s0035g01220;VIT_12s0059g01480;VIT_13s0019g04200;VIT_13s0067g00890;VIT_13s0067g01120;VIT_13s0106g00790;VIT…
GO:0016126	biological_process	sterol biosynthetic process	3371	5	20476	27	0.278256	0.364755	1.12484	VIT_00s0525g00020;VIT_01s0150g00210;VIT_03s0038g04100;VIT_13s0106g00790;VIT_18s0001g08550
GO:0007049	biological_process	cell cycle	3371	5	20476	27	0.278256	0.364755	1.12484	VIT_01s0010g01670;VIT_04s0023g03780;VIT_08s0007g00170;VIT_13s0156g00270;VIT_15s0048g01730
GO:0003746	molecular_function	translation elongation factor activity	3371	5	20476	27	0.278256	0.364755	1.12484	VIT_04s0008g06540;VIT_12s0035g01120;VIT_12s0035g01130;VIT_13s0019g03920;VIT_17s0000g01540
GO:0005685	cellular_component	U1 snRNP	3371	4	20476	22	0.2903	0.380151	1.10439	VIT_01s0011g06020;VIT_04s0023g01580;VIT_07s0104g00160;VIT_13s0073g00580
GO:0005665	cellular_component	DNA-directed RNA polymerase II, core complex	3371	4	20476	22	0.2903	0.380151	1.10439	VIT_03s0180g00050;VIT_12s0028g03770;VIT_13s0139g00310;VIT_18s0001g00860
GO:0071554	biological_process	cell wall organization or biogenesis	3371	8	20476	44	0.293116	0.383641	1.10439	VIT_07s0104g00120;VIT_07s0104g01480;VIT_08s0007g06680;VIT_12s0028g01360;VIT_12s0028g02440;VIT_14s0066g01710;VIT_18s0001g15520;VIT_19s0014g00410
GO:0005739	cellular_component	mitochondrion	3371	75	20476	434	0.294655	0.385458	1.04968	VIT_00s0264g00030;VIT_00s0438g00010;VIT_00s0445g00020;VIT_01s0010g01180;VIT_01s0011g03740;VIT_01s0011g04210;VIT_01s0127g00660;VIT_01s0137g00660;VIT_01s0150g00160;VIT_02s0025g00030;VIT_02s0025g01460;VIT_02s0025g02200;VIT_02s0025g02990;VIT_02s0025g03600;VIT_03s0038g01340;VIT_03s0063g00370;VIT_03s0088g00500;VIT_03s0097g00530;VIT_04s0008g01170;VIT_04s0008g05870;VIT_04s0044g00250;VIT_05s0020g04550;VIT…
GO:0030170	molecular_function	pyridoxal phosphate binding	3371	22	20476	124	0.299336	0.391381	1.07767	VIT_00s0558g00010;VIT_01s0011g01110;VIT_01s0011g06600;VIT_04s0008g03770;VIT_04s0044g00250;VIT_04s0079g00600;VIT_05s0029g00310;VIT_08s0058g01000;VIT_09s0002g00340;VIT_09s0002g05250;VIT_11s0016g03720;VIT_12s0028g01820;VIT_12s0028g03200;VIT_12s0034g02380;VIT_12s0035g01920;VIT_14s0030g01560;VIT_18s0001g04860;VIT_18s0001g07960;VIT_19s0014g02170;VIT_19s0014g02190;VIT_19s0015g00380;VIT_19s0177g00310
GO:0003955	molecular_function	NAD(P)H dehydrogenase (quinone) activity	3371	3	20476	17	0.302883	0.394398	1.07191	VIT_00s0274g00080;VIT_00s0274g00090;VIT_04s0023g01320
GO:0016818	molecular_function	hydrolase activity, acting on acid anhydrides, in phosphorus-containing anhydrides	3371	3	20476	17	0.302883	0.394398	1.07191	VIT_06s0061g01190;VIT_08s0040g01020;VIT_17s0000g02050
GO:0008810	molecular_function	cellulase activity	3371	3	20476	17	0.302883	0.394398	1.07191	VIT_00s0340g00050;VIT_08s0007g06040;VIT_08s0007g06060
GO:0008272	biological_process	sulfate transport	3371	3	20476	17	0.302883	0.394398	1.07191	VIT_09s0002g04780;VIT_13s0019g00010;VIT_18s0001g04910
GO:0004040	molecular_function	amidase activity	3371	3	20476	17	0.302883	0.394398	1.07191	VIT_03s0038g02000;VIT_07s0031g02700;VIT_17s0000g02400
GO:0031408	biological_process	oxylipin biosynthetic process	3371	3	20476	17	0.302883	0.394398	1.07191	VIT_06s0004g01480;VIT_09s0002g01080;VIT_14s0128g00780
GO:0005635	cellular_component	nuclear envelope	3371	3	20476	17	0.302883	0.394398	1.07191	VIT_04s0159g00040;VIT_05s0062g01180;VIT_15s0046g00300
GO:0006366	biological_process	transcription from RNA polymerase II promoter	3371	15	20476	84	0.302546	0.394398	1.08467	VIT_00s0483g00020;VIT_03s0038g00490;VIT_03s0038g03100;VIT_03s0180g00050;VIT_05s0020g00630;VIT_05s0124g00240;VIT_06s0004g05210;VIT_07s0141g00220;VIT_08s0007g07810;VIT_12s0028g03770;VIT_13s0019g04390;VIT_17s0000g01920;VIT_18s0001g00860;VIT_18s0001g07200;VIT_18s0001g13370
GO:0004029	molecular_function	aldehyde dehydrogenase (NAD) activity	3371	5	20476	28	0.308993	0.401738	1.08467	VIT_04s0008g05810;VIT_06s0004g02060;VIT_17s0000g07650;VIT_17s0000g07670;VIT_18s0001g02440
GO:0005667	cellular_component	transcription factor complex	3371	5	20476	28	0.308993	0.401738	1.08467	VIT_02s0025g01700;VIT_03s0038g00490;VIT_08s0007g00170;VIT_13s0019g04390;VIT_18s0001g14110
GO:0001046	molecular_function	core promoter sequence-specific DNA binding	3371	5	20476	28	0.308993	0.401738	1.08467	VIT_05s0124g00240;VIT_07s0005g01950;VIT_07s0141g00220;VIT_08s0007g07810;VIT_18s0001g07200
GO:0016798	molecular_function	hydrolase activity, acting on glycosyl bonds	3371	46	20476	265	0.311076	0.40424	1.05438	VIT_00s0187g00280;VIT_00s0187g00320;VIT_00s0340g00050;VIT_01s0026g00200;VIT_01s0137g00430;VIT_02s0012g02220;VIT_02s0025g02170;VIT_03s0038g03400;VIT_03s0063g00400;VIT_03s0063g00450;VIT_04s0044g01420;VIT_05s0020g01910;VIT_05s0062g00480;VIT_05s0062g00610;VIT_05s0077g00280;VIT_05s0077g01150;VIT_06s0004g03840;VIT_06s0061g00120;VIT_08s0007g06040;VIT_08s0007g06060;VIT_08s0007g07560;VIT_08s0007g08330;VIT…
GO:0004713	molecular_function	protein tyrosine kinase activity	3371	2	20476	12	0.315336	0.406541	1.01236	VIT_05s0124g00360;VIT_16s0013g02130
GO:0005832	cellular_component	chaperonin-containing T-complex	3371	2	20476	12	0.315336	0.406541	1.01236	VIT_12s0028g00350;VIT_18s0001g00480
GO:0070006	molecular_function	metalloaminopeptidase activity	3371	2	20476	12	0.315336	0.406541	1.01236	VIT_04s0008g01430;VIT_17s0000g01740
GO:0004525	molecular_function	ribonuclease III activity	3371	2	20476	12	0.315336	0.406541	1.01236	VIT_15s0048g02380;VIT_19s0090g00940
GO:0003959	molecular_function	NADPH dehydrogenase activity	3371	2	20476	12	0.315336	0.406541	1.01236	VIT_18s0041g02060;VIT_18s0041g02080
GO:0004028	molecular_function	3-chloroallyl aldehyde dehydrogenase activity	3371	2	20476	12	0.315336	0.406541	1.01236	VIT_06s0004g02060;VIT_18s0001g02440
GO:0012505	cellular_component	endomembrane system	3371	14	20476	79	0.315396	0.406541	1.07643	VIT_02s0025g00780;VIT_02s0025g00810;VIT_02s0025g02530;VIT_04s0023g01980;VIT_05s0029g01350;VIT_06s0004g03090;VIT_06s0004g06640;VIT_07s0005g01000;VIT_08s0007g00030;VIT_08s0032g00440;VIT_08s0032g01150;VIT_14s0083g00540;VIT_15s0046g03090;VIT_16s0098g01220
GO:0009231	biological_process	riboflavin biosynthetic process	3371	2	20476	12	0.315336	0.406541	1.01236	VIT_03s0017g00650;VIT_12s0028g02210
GO:0009506	cellular_component	plasmodesma	3371	50	20476	289	0.31556	0.406541	1.05089	VIT_00s0225g00100;VIT_00s0262g00010;VIT_00s0264g00030;VIT_00s0762g00030;VIT_01s0011g00540;VIT_01s0011g04520;VIT_01s0011g05350;VIT_01s0127g00160;VIT_01s0146g00150;VIT_03s0038g02970;VIT_03s0038g03430;VIT_05s0020g00670;VIT_05s0029g00510;VIT_05s0077g01090;VIT_06s0009g03670;VIT_06s0009g03750;VIT_07s0005g01490;VIT_08s0007g00190;VIT_08s0007g01430;VIT_08s0007g01680;VIT_08s0007g02360;VIT_08s0007g08090;VIT…
GO:0006312	biological_process	mitotic recombination	3371	2	20476	12	0.315336	0.406541	1.01236	VIT_11s0016g02060;VIT_19s0027g00210
GO:0000123	cellular_component	histone acetyltransferase complex	3371	2	20476	12	0.315336	0.406541	1.01236	VIT_04s0023g03350;VIT_18s0001g09710
GO:0016876	molecular_function	ligase activity, forming aminoacyl-tRNA and related compounds	3371	2	20476	12	0.315336	0.406541	1.01236	VIT_01s0011g03740;VIT_14s0060g00110
GO:0006749	biological_process	glutathione metabolic process	3371	18	20476	102	0.315535	0.406541	1.07191	VIT_00s0317g00050;VIT_01s0026g01340;VIT_01s0026g02400;VIT_04s0079g00690;VIT_05s0049g01100;VIT_05s0051g00130;VIT_07s0005g04880;VIT_07s0005g04890;VIT_07s0141g00390;VIT_08s0007g00060;VIT_08s0040g03040;VIT_08s0040g03100;VIT_12s0028g00930;VIT_12s0035g01120;VIT_12s0035g01130;VIT_12s0035g02100;VIT_16s0039g01070;VIT_17s0000g02950
GO:0004470	molecular_function	malic enzyme activity	3371	2	20476	12	0.315336	0.406541	1.01236	VIT_04s0008g00180;VIT_09s0002g03620
GO:0000400	molecular_function	four-way junction DNA binding	3371	2	20476	12	0.315336	0.406541	1.01236	VIT_11s0016g02060;VIT_19s0027g00210
GO:0018108	biological_process	peptidyl-tyrosine phosphorylation	3371	2	20476	12	0.315336	0.406541	1.01236	VIT_05s0124g00360;VIT_16s0013g02130
GO:0006754	biological_process	ATP biosynthetic process	3371	2	20476	12	0.315336	0.406541	1.01236	VIT_04s0008g02460;VIT_11s0052g00620
GO:0045859	biological_process	regulation of protein kinase activity	3371	1	20476	7	0.324479	0.406614	0.867737	VIT_02s0012g00080
GO:0008134	molecular_function	transcription factor binding	3371	1	20476	7	0.324479	0.406614	0.867737	VIT_18s0001g09310
GO:0008175	molecular_function	tRNA methyltransferase activity	3371	1	20476	7	0.324479	0.406614	0.867737	VIT_08s0007g01960
GO:0008139	molecular_function	nuclear localization sequence binding	3371	4	20476	23	0.325035	0.406614	1.05638	VIT_07s0005g01100;VIT_08s0058g00270;VIT_14s0060g00930;VIT_14s0060g01510
GO:0035066	biological_process	positive regulation of histone acetylation	3371	1	20476	7	0.324479	0.406614	0.867737	VIT_11s0016g02410
GO:0004832	molecular_function	valine-tRNA ligase activity	3371	1	20476	7	0.324479	0.406614	0.867737	VIT_16s0100g00370
GO:0019158	molecular_function	mannokinase activity	3371	1	20476	7	0.324479	0.406614	0.867737	VIT_06s0061g00040
GO:0046933	molecular_function	proton-transporting ATP synthase activity, rotational mechanism	3371	4	20476	23	0.325035	0.406614	1.05638	VIT_00s0438g00020;VIT_00s0733g00010;VIT_09s0002g02480;VIT_15s0021g00920
GO:0036265	biological_process	RNA (guanine-N7)-methylation	3371	1	20476	7	0.324479	0.406614	0.867737	VIT_13s0074g00190
GO:0032266	molecular_function	phosphatidylinositol-3-phosphate binding	3371	1	20476	7	0.324479	0.406614	0.867737	VIT_11s0037g00970
GO:0003918	molecular_function	DNA topoisomerase type II (ATP-hydrolyzing) activity	3371	1	20476	7	0.324479	0.406614	0.867737	VIT_08s0007g05120
GO:0000727	biological_process	double-strand break repair via break-induced replication	3371	1	20476	7	0.324479	0.406614	0.867737	VIT_13s0019g01290
GO:0051298	biological_process	centrosome duplication	3371	1	20476	7	0.324479	0.406614	0.867737	VIT_10s0116g00490
GO:0004373	molecular_function	glycogen (starch) synthase activity	3371	1	20476	7	0.324479	0.406614	0.867737	VIT_16s0098g01780
GO:0016811	molecular_function	hydrolase activity, acting on carbon-nitrogen (but not peptide) bonds, in linear amides	3371	1	20476	7	0.324479	0.406614	0.867737	VIT_12s0034g02170
GO:0016272	cellular_component	prefoldin complex	3371	1	20476	7	0.324479	0.406614	0.867737	VIT_05s0077g00740
GO:0006458	biological_process	de novo protein folding	3371	4	20476	23	0.325035	0.406614	1.05638	VIT_01s0011g04790;VIT_05s0051g00340;VIT_12s0028g00350;VIT_18s0001g00480
GO:0051601	biological_process	exocyst localization	3371	1	20476	7	0.324479	0.406614	0.867737	VIT_03s0097g00670
GO:0015935	cellular_component	small ribosomal subunit	3371	6	20476	34	0.322804	0.406614	1.07191	VIT_06s0080g00440;VIT_08s0007g07220;VIT_08s0007g08370;VIT_08s0040g02420;VIT_09s0002g00610;VIT_09s0002g00610
GO:0015976	biological_process	carbon utilization	3371	1	20476	7	0.324479	0.406614	0.867737	VIT_01s0127g00720
GO:0005885	cellular_component	Arp2/3 protein complex	3371	1	20476	7	0.324479	0.406614	0.867737	VIT_11s0118g00300
[truncated: 549 more rows]

## Sheet: downregulated
Table. Gene Ontology Enrichment Analysis in down-regulated genes (DESeq2) within RR vs WR comparison (FDR=<0,05; Query Item>=3)
GO_ID	GO_Category	GO_Description	Query_Total	Query_Item	BG_Total	BG_Item	p_value	FDR	E_Score	Genes
GO:0035529	molecular_function	NADH pyrophosphatase activity	3394	1	20476	1	0	0	6.033	VIT_05s0051g00580
GO:0043770	molecular_function	demethylmenaquinone methyltransferase activity	3394	1	20476	1	0	0	6.033	VIT_01s0127g00150
GO:0010617	biological_process	circadian regulation of calcium ion oscillation	3394	2	20476	2	0	0	6.033	VIT_05s0049g00960;VIT_18s0001g05680
GO:0010303	molecular_function	limit dextrinase activity	3394	1	20476	1	0	0	6.033	VIT_13s0019g05160
GO:0043776	molecular_function	cobalt-precorrin-6B C5-methyltransferase activity	3394	1	20476	1	0	0	6.033	VIT_01s0127g00150
GO:0043777	molecular_function	cobalt-precorrin-7 C15-methyltransferase activity	3394	1	20476	1	0	0	6.033	VIT_01s0127g00150
GO:0010076	biological_process	maintenance of floral meristem identity	3394	1	20476	1	0	0	6.033	VIT_01s0011g00110
GO:2000071	biological_process	regulation of defense response by callose deposition	3394	1	20476	1	0	0	6.033	VIT_04s0008g05190
GO:2000306	biological_process	positive regulation of photomorphogenesis	3394	1	20476	1	0	0	6.033	VIT_03s0038g00340
GO:0015967	biological_process	diadenosine tetraphosphate catabolic process	3394	1	20476	1	0	0	6.033	VIT_01s0011g04950
GO:0015386	molecular_function	potassium:proton antiporter activity	3394	1	20476	1	0	0	6.033	VIT_15s0046g03390
GO:0004750	molecular_function	ribulose-phosphate 3-epimerase activity	3394	2	20476	2	0	0	6.033	VIT_14s0171g00130;VIT_17s0000g06450
GO:0004792	molecular_function	thiosulfate sulfurtransferase activity	3394	2	20476	2	0	0	6.033	VIT_19s0085g00260;VIT_19s0090g01020
GO:0004753	molecular_function	saccharopine dehydrogenase activity	3394	1	20476	1	0	0	6.033	VIT_11s0016g00280
GO:0001872	molecular_function	(1->3)-beta-D-glucan binding	3394	1	20476	1	0	0	6.033	VIT_17s0000g07260
GO:0008440	molecular_function	inositol-1,4,5-trisphosphate 3-kinase activity	3394	1	20476	1	0	0	6.033	VIT_17s0000g03240
GO:0008482	molecular_function	sulfite oxidase activity	3394	1	20476	1	0	0	6.033	VIT_14s0068g02110
GO:0045271	cellular_component	respiratory chain complex I	3394	2	20476	2	0	0	6.033	VIT_03s0038g00720;VIT_19s0090g01760
GO:0004485	molecular_function	methylcrotonoyl-CoA carboxylase activity	3394	1	20476	1	0	0	6.033	VIT_07s0151g00460
GO:0045272	cellular_component	plasma membrane respiratory chain complex I	3394	1	20476	1	0	0	6.033	VIT_07s0141g00240
GO:0008172	molecular_function	S-methyltransferase activity	3394	1	20476	1	0	0	6.033	VIT_01s0127g00150
GO:0016920	molecular_function	pyroglutamyl-peptidase activity	3394	2	20476	2	0	0	6.033	VIT_01s0127g00380;VIT_14s0060g00630
GO:0004489	molecular_function	methylenetetrahydrofolate reductase (NAD(P)H) activity	3394	1	20476	1	0	0	6.033	VIT_15s0024g00070
GO:0008174	molecular_function	mRNA methyltransferase activity	3394	1	20476	1	0	0	6.033	VIT_01s0127g00150
GO:0052636	molecular_function	arabinosyltransferase activity	3394	1	20476	1	0	0	6.033	VIT_02s0087g00740
GO:0030604	molecular_function	1-deoxy-D-xylulose-5-phosphate reductoisomerase activity	3394	1	20476	1	0	0	6.033	VIT_17s0000g08390
GO:0070001	molecular_function	aspartic-type peptidase activity	3394	1	20476	1	0	0	6.033	VIT_17s0000g03990
GO:1900425	biological_process	negative regulation of defense response to bacterium	3394	2	20476	2	0	0	6.033	VIT_05s0020g01800;VIT_14s0066g02250
GO:0030378	molecular_function	serine racemase activity	3394	1	20476	1	0	0	6.033	VIT_02s0025g03670
GO:0034338	molecular_function	short-chain carboxylesterase activity	3394	1	20476	1	0	0	6.033	VIT_02s0025g02550
GO:0006878	biological_process	cellular copper ion homeostasis	3394	1	20476	1	0	0	6.033	VIT_07s0129g01040
GO:0009446	biological_process	putrescine biosynthetic process	3394	1	20476	1	0	0	6.033	VIT_17s0000g04660
GO:0042549	biological_process	photosystem II stabilization	3394	4	20476	4	0	0	6.033	VIT_00s0207g00210;VIT_07s0141g00570;VIT_14s0081g00060;VIT_18s0001g11710
GO:0006566	biological_process	threonine metabolic process	3394	1	20476	1	0	0	6.033	VIT_11s0037g00340
GO:0002215	biological_process	defense response to nematode	3394	1	20476	1	0	0	6.033	VIT_10s0003g00630
GO:0010421	biological_process	hydrogen peroxide-mediated programmed cell death	3394	1	20476	1	0	0	6.033	VIT_19s0085g01030
GO:1990714	molecular_function	hydroxyproline O-galactosyltransferase activity	3394	2	20476	2	0	0	6.033	VIT_05s0020g00400;VIT_16s0050g02460
GO:0090156	biological_process	cellular sphingolipid homeostasis	3394	2	20476	2	0	0	6.033	VIT_02s0025g02260;VIT_15s0046g00140
GO:0043851	molecular_function	methanol-specific methylcobalamin:coenzyme M methyltransferase activity	3394	1	20476	1	0	0	6.033	VIT_01s0127g00150
GO:0043852	molecular_function	monomethylamine methyltransferase activity	3394	1	20476	1	0	0	6.033	VIT_01s0127g00150
GO:0035339	cellular_component	SPOTS complex	3394	2	20476	2	0	0	6.033	VIT_02s0025g02260;VIT_15s0046g00140
GO:0010113	biological_process	negative regulation of systemic acquired resistance	3394	1	20476	1	0	0	6.033	VIT_10s0003g00630
GO:0061575	molecular_function	cyclin-dependent protein serine/threonine kinase activator activity	3394	1	20476	1	0	0	6.033	VIT_06s0061g00810
GO:0010196	biological_process	nonphotochemical quenching	3394	1	20476	1	0	0	6.033	VIT_16s0100g00310
GO:0017038	biological_process	protein import	3394	2	20476	2	0	0	6.033	VIT_07s0005g02610;VIT_18s0001g01860
GO:0000994	molecular_function	RNA polymerase III core binding	3394	1	20476	1	0	0	6.033	VIT_01s0011g04610
GO:0010157	biological_process	response to chlorate	3394	1	20476	1	0	0	6.033	VIT_01s0010g00680
GO:0010117	biological_process	photoprotection	3394	1	20476	1	0	0	6.033	VIT_18s0001g05680
GO:0000913	biological_process	preprophase band assembly	3394	1	20476	1	0	0	6.033	VIT_05s0020g01710
GO:0043233	cellular_component	organelle lumen	3394	1	20476	1	0	0	6.033	VIT_02s0012g00310
GO:0080023	molecular_function	3R-hydroxyacyl-CoA dehydratase activity	3394	1	20476	1	0	0	6.033	VIT_18s0001g00490
GO:0080065	biological_process	4-alpha-methyl-delta7-sterol oxidation	3394	2	20476	2	0	0	6.033	VIT_06s0004g05470;VIT_13s0019g02210
GO:0051792	biological_process	medium-chain fatty acid biosynthetic process	3394	1	20476	1	0	0	6.033	VIT_02s0025g02550
GO:0051793	biological_process	medium-chain fatty acid catabolic process	3394	1	20476	1	0	0	6.033	VIT_02s0025g02550
GO:0051716	biological_process	cellular response to stimulus	3394	1	20476	1	0	0	6.033	VIT_01s0011g00560
GO:0051484	biological_process	isopentenyl diphosphate biosynthetic process, methylerythritol 4-phosphate pathway involved in terpenoid biosynthetic process	3394	1	20476	1	0	0	6.033	VIT_17s0000g08390
GO:0000025	biological_process	maltose catabolic process	3394	1	20476	1	0	0	6.033	VIT_07s0031g01540
GO:0015462	molecular_function	protein-transmembrane transporting ATPase activity	3394	2	20476	2	0	0	6.033	VIT_07s0005g02610;VIT_18s0001g01860
GO:0015739	biological_process	sialic acid transport	3394	1	20476	1	0	0	6.033	VIT_15s0046g01330
GO:0019427	biological_process	acetyl-CoA biosynthetic process from acetate	3394	1	20476	1	0	0	6.033	VIT_14s0068g00640
GO:0033188	molecular_function	sphingomyelin synthase activity	3394	1	20476	1	0	0	6.033	VIT_18s0072g00410
GO:0015114	molecular_function	phosphate ion transmembrane transporter activity	3394	1	20476	1	0	0	6.033	VIT_05s0049g01410
GO:0005951	cellular_component	carbamoyl-phosphate synthase complex	3394	1	20476	1	0	0	6.033	VIT_04s0044g00550
GO:0008835	molecular_function	diaminohydroxyphosphoribosylaminopyrimidine deaminase activity	3394	2	20476	2	0	0	6.033	VIT_04s0023g00680;VIT_15s0046g02860
GO:0004563	molecular_function	beta-N-acetylhexosaminidase activity	3394	4	20476	4	0	0	6.033	VIT_00s0220g00180;VIT_00s0340g00040;VIT_13s0019g00040;VIT_13s0320g00040
GO:0005997	biological_process	xylulose metabolic process	3394	1	20476	1	0	0	6.033	VIT_18s0001g08260
GO:0048507	biological_process	meristem development	3394	1	20476	1	0	0	6.033	VIT_07s0031g02780
GO:0004567	molecular_function	beta-mannosidase activity	3394	1	20476	1	0	0	6.033	VIT_14s0128g00710
GO:0008252	molecular_function	nucleotidase activity	3394	2	20476	2	0	0	6.033	VIT_05s0020g03370;VIT_09s0002g01650
GO:0044238	biological_process	primary metabolic process	3394	1	20476	1	0	0	6.033	VIT_16s0098g00940
GO:0034722	molecular_function	gamma-glutamyl-peptidase activity	3394	1	20476	1	0	0	6.033	VIT_19s0014g00980
GO:0008298	biological_process	intracellular mRNA localization	3394	1	20476	1	0	0	6.033	VIT_18s0072g00300
GO:0016730	molecular_function	oxidoreductase activity, acting on iron-sulfur proteins as donors	3394	1	20476	1	0	0	6.033	VIT_14s0066g01900
GO:0030497	biological_process	fatty acid elongation	3394	3	20476	3	0	0	6.033	VIT_00s0313g00040;VIT_04s0023g01140;VIT_06s0004g04130
GO:0070127	biological_process	tRNA aminoacylation for mitochondrial protein translation	3394	1	20476	1	0	0	6.033	VIT_03s0038g04080
GO:0016426	molecular_function	tRNA (adenine) methyltransferase activity	3394	1	20476	1	0	0	6.033	VIT_01s0127g00150
GO:0016427	molecular_function	tRNA (cytosine) methyltransferase activity	3394	1	20476	1	0	0	6.033	VIT_01s0127g00150
GO:0030187	biological_process	melatonin biosynthetic process	3394	1	20476	1	0	0	6.033	VIT_08s0056g00580
GO:0031539	biological_process	positive regulation of anthocyanin metabolic process	3394	1	20476	1	0	0	6.033	VIT_04s0008g05210
GO:0006955	biological_process	immune response	3394	1	20476	1	0	0	6.033	VIT_11s0016g01070
GO:0042352	biological_process	GDP-L-fucose salvage	3394	1	20476	1	0	0	6.033	VIT_15s0046g00110
GO:0006646	biological_process	phosphatidylethanolamine biosynthetic process	3394	2	20476	2	0	0	6.033	VIT_00s0229g00180;VIT_12s0055g00710
GO:0042398	biological_process	cellular modified amino acid biosynthetic process	3394	1	20476	1	0	0	6.033	VIT_02s0025g03530
GO:0009257	biological_process	10-formyltetrahydrofolate biosynthetic process	3394	1	20476	1	0	0	6.033	VIT_06s0004g01160
GO:0006021	biological_process	inositol biosynthetic process	3394	1	20476	1	0	0	6.033	VIT_07s0031g00920
GO:0006066	biological_process	alcohol metabolic process	3394	1	20476	1	0	0	6.033	VIT_05s0049g01400
GO:0010581	biological_process	regulation of starch biosynthetic process	3394	1	20476	1	0	0	6.033	VIT_08s0007g08760
GO:0003991	molecular_function	acetylglutamate kinase activity	3394	1	20476	1	0	0	6.033	VIT_04s0008g03050
GO:0010276	molecular_function	phytol kinase activity	3394	1	20476	1	0	0	6.033	VIT_13s0074g00040
GO:0003913	molecular_function	DNA photolyase activity	3394	2	20476	2	0	0	6.033	VIT_02s0241g00040;VIT_04s0008g02670
GO:0010236	biological_process	plastoquinone biosynthetic process	3394	2	20476	2	0	0	6.033	VIT_03s0017g01330;VIT_08s0007g07200
GO:0098734	biological_process	macromolecule depalmitoylation	3394	2	20476	2	0	0	6.033	VIT_02s0488g00020;VIT_15s0021g01760
GO:0080183	biological_process	response to photooxidative stress	3394	1	20476	1	0	0	6.033	VIT_18s0089g01390
GO:0000454	biological_process	snoRNA guided rRNA pseudouridine synthesis	3394	1	20476	1	0	0	6.033	VIT_08s0007g07410
GO:0015851	biological_process	nucleobase transport	3394	1	20476	1	0	0	6.033	VIT_08s0007g04550
GO:0015811	biological_process	L-cystine transport	3394	2	20476	2	0	0	6.033	VIT_14s0219g00120;VIT_14s0219g00130
GO:0019856	biological_process	pyrimidine nucleobase biosynthetic process	3394	1	20476	1	0	0	6.033	VIT_12s0028g03490
GO:0018738	molecular_function	S-formylglutathione hydrolase activity	3394	1	20476	1	0	0	6.033	VIT_08s0007g09010
GO:0070676	biological_process	intralumenal vesicle formation	3394	1	20476	1	0	0	6.033	VIT_04s0008g00630
GO:0018423	molecular_function	protein C-terminal leucine carboxyl O-methyltransferase activity	3394	1	20476	1	0	0	6.033	VIT_01s0127g00150
GO:0051211	biological_process	anisotropic cell growth	3394	1	20476	1	0	0	6.033	VIT_07s0031g01180
GO:0070677	molecular_function	rRNA (cytosine-2-O-)-methyltransferase activity	3394	1	20476	1	0	0	6.033	VIT_01s0127g00150
GO:0018192	biological_process	enzyme active site formation via cysteine modification to L-cysteine persulfide	3394	1	20476	1	0	0	6.033	VIT_19s0090g01020
GO:0018117	biological_process	protein adenylylation	3394	1	20476	1	0	0	6.033	VIT_19s0090g01020
GO:0044391	cellular_component	ribosomal subunit	3394	1	20476	1	0	0	6.033	VIT_14s0068g02160
GO:0004371	molecular_function	glycerone kinase activity	3394	1	20476	1	0	0	6.033	VIT_17s0119g00350
GO:0048629	biological_process	trichome patterning	3394	1	20476	1	0	0	6.033	VIT_15s0046g02560
GO:0008373	molecular_function	sialyltransferase activity	3394	3	20476	3	0	0	6.033	VIT_06s0080g00250;VIT_14s0068g01150;VIT_17s0000g00480
GO:0048359	biological_process	mucilage metabolic process involved in seed coat development	3394	1	20476	1	0	0	6.033	VIT_06s0061g01230
GO:0071902	biological_process	positive regulation of protein serine/threonine kinase activity	3394	1	20476	1	0	0	6.033	VIT_08s0058g00890
GO:0005496	molecular_function	steroid binding	3394	1	20476	1	0	0	6.033	VIT_07s0031g01850
GO:0008064	biological_process	regulation of actin polymerization or depolymerization	3394	1	20476	1	0	0	6.033	VIT_00s0211g00050
GO:0016812	molecular_function	hydrolase activity, acting on carbon-nitrogen (but not peptide) bonds, in cyclic amides	3394	1	20476	1	0	0	6.033	VIT_12s0028g03490
GO:0016540	biological_process	protein autoprocessing	3394	2	20476	2	0	0	6.033	VIT_00s0229g00180;VIT_12s0055g00710
GO:1904667	biological_process	negative regulation of ubiquitin protein ligase activity	3394	1	20476	1	0	0	6.033	VIT_07s0005g02360
GO:0034807	molecular_function	4,5-dihydroxybenzo(a)pyrene methyltransferase activity	3394	1	20476	1	0	0	6.033	VIT_01s0127g00150
GO:0034260	biological_process	negative regulation of GTPase activity	3394	1	20476	1	0	0	6.033	VIT_04s0008g02040
GO:0016273	molecular_function	arginine N-methyltransferase activity	3394	1	20476	1	0	0	6.033	VIT_01s0127g00150
GO:0016274	molecular_function	protein-arginine N-methyltransferase activity	3394	1	20476	1	0	0	6.033	VIT_01s0127g00150
GO:0046741	biological_process	transport of virus in host, tissue to tissue	3394	1	20476	1	0	0	6.033	VIT_17s0000g00090
GO:0016277	molecular_function	[myelin basic protein]-arginine N-methyltransferase activity	3394	1	20476	1	0	0	6.033	VIT_11s0016g04830
GO:0009682	biological_process	induced systemic resistance	3394	1	20476	1	0	0	6.033	VIT_04s0008g05190
GO:0009915	biological_process	phloem sucrose loading	3394	2	20476	2	0	0	6.033	VIT_04s0008g03600;VIT_11s0052g00610
GO:0016278	molecular_function	lysine N-methyltransferase activity	3394	1	20476	1	0	0	6.033	VIT_01s0127g00150
GO:0009642	biological_process	response to light intensity	3394	2	20476	2	0	0	6.033	VIT_07s0129g01040;VIT_18s0072g00120
GO:0006760	biological_process	folic acid-containing compound metabolic process	3394	2	20476	2	0	0	6.033	VIT_07s0005g04700;VIT_12s0035g01780
GO:0006761	biological_process	dihydrofolate biosynthetic process	3394	1	20476	1	0	0	6.033	VIT_16s0050g02490
GO:0009684	biological_process	indoleacetic acid biosynthetic process	3394	1	20476	1	0	0	6.033	VIT_14s0128g00320
GO:0009958	biological_process	positive gravitropism	3394	1	20476	1	0	0	6.033	VIT_03s0091g00680
GO:0009918	molecular_function	sterol delta7 reductase activity	3394	1	20476	1	0	0	6.033	VIT_09s0054g00930
GO:0009959	biological_process	negative gravitropism	3394	1	20476	1	0	0	6.033	VIT_06s0004g05950
GO:0046473	biological_process	phosphatidic acid metabolic process	3394	1	20476	1	0	0	6.033	VIT_00s0264g00100
GO:1901974	molecular_function	glycerate transmembrane transporter activity	3394	1	20476	1	0	0	6.033	VIT_08s0056g01690
GO:0009020	molecular_function	tRNA (guanosine-2-O-)-methyltransferase activity	3394	1	20476	1	0	0	6.033	VIT_14s0108g01380
GO:1901975	biological_process	glycerate transmembrane transport	3394	1	20476	1	0	0	6.033	VIT_08s0056g01690
GO:0050992	biological_process	dimethylallyl diphosphate biosynthetic process	3394	1	20476	1	0	0	6.033	VIT_03s0063g02030
GO:0097503	biological_process	sialylation	3394	3	20476	3	0	0	6.033	VIT_06s0080g00250;VIT_14s0068g01150;VIT_17s0000g00480
GO:0009063	biological_process	cellular amino acid catabolic process	3394	1	20476	1	0	0	6.033	VIT_01s0010g00820
GO:0090627	biological_process	plant epidermal cell differentiation	3394	1	20476	1	0	0	6.033	VIT_05s0102g00370
GO:0009069	biological_process	serine family amino acid metabolic process	3394	1	20476	1	0	0	6.033	VIT_02s0025g03670
GO:0032928	biological_process	regulation of superoxide anion generation	3394	1	20476	1	0	0	6.033	VIT_14s0006g02880
GO:0043780	molecular_function	cobalt-precorrin-5B C1-methyltransferase activity	3394	1	20476	1	0	0	6.033	VIT_01s0127g00150
GO:0010392	biological_process	galactoglucomannan metabolic process	3394	1	20476	1	0	0	6.033	VIT_00s0322g00030
GO:0036071	biological_process	N-glycan fucosylation	3394	1	20476	1	0	0	6.033	VIT_14s0036g01060
GO:0043782	molecular_function	cobalt-precorrin-3 C17-methyltransferase activity	3394	1	20476	1	0	0	6.033	VIT_01s0127g00150
GO:0010080	biological_process	regulation of floral meristem growth	3394	1	20476	1	0	0	6.033	VIT_18s0001g14610
GO:0010355	molecular_function	homogentisate farnesyltransferase activity	3394	1	20476	1	0	0	6.033	VIT_08s0007g07200
GO:0010356	molecular_function	homogentisate geranylgeranyltransferase activity	3394	1	20476	1	0	0	6.033	VIT_08s0007g07200
GO:0010357	molecular_function	homogentisate solanesyltransferase activity	3394	1	20476	1	0	0	6.033	VIT_08s0007g07200
GO:0010005	cellular_component	cortical microtubule, transverse to long axis	3394	1	20476	1	0	0	6.033	VIT_19s0090g00020
GO:0098586	biological_process	cellular response to virus	3394	1	20476	1	0	0	6.033	VIT_17s0000g00090
GO:0051994	molecular_function	P-methyltransferase activity	3394	1	20476	1	0	0	6.033	VIT_01s0127g00150
GO:0098505	molecular_function	G-rich strand telomeric DNA binding	3394	1	20476	1	0	0	6.033	VIT_17s0000g02300
GO:0051995	molecular_function	Se-methyltransferase activity	3394	1	20476	1	0	0	6.033	VIT_01s0127g00150
GO:0000224	molecular_function	peptide-N4-(N-acetyl-beta-glucosaminyl)asparagine amidase activity	3394	1	20476	1	0	0	6.033	VIT_14s0030g01930
GO:0070402	molecular_function	NADPH binding	3394	2	20476	2	0	0	6.033	VIT_05s0094g01480;VIT_17s0000g08390
GO:0015979	biological_process	photosynthesis	3394	54	20476	96	0	0	3.39356	VIT_00s0125g00280;VIT_00s0207g00210;VIT_00s0904g00010;VIT_01s0010g03620;VIT_01s0137g00210;VIT_03s0091g01100;VIT_04s0008g01730;VIT_04s0008g04310;VIT_04s0023g00410;VIT_04s0044g01410;VIT_05s0020g03180;VIT_06s0061g00010;VIT_07s0005g04400;VIT_07s0005g04920;VIT_07s0031g02410;VIT_07s0141g00570;VIT_08s0007g02190;VIT_08s0040g00390;VIT_08s0040g00850;VIT_09s0002g04320;VIT_10s0003g00890;VIT_10s0003g02890;VIT…
GO:0051060	molecular_function	pullulanase activity	3394	1	20476	1	0	0	6.033	VIT_13s0019g05160
GO:0008721	molecular_function	D-serine ammonia-lyase activity	3394	1	20476	1	0	0	6.033	VIT_02s0025g03670
GO:0055069	biological_process	zinc ion homeostasis	3394	1	20476	1	0	0	6.033	VIT_07s0129g01040
GO:0015088	molecular_function	copper uptake transmembrane transporter activity	3394	1	20476	1	0	0	6.033	VIT_03s0180g00160
GO:0008453	molecular_function	alanine-glyoxylate transaminase activity	3394	3	20476	3	0	0	6.033	VIT_06s0004g07660;VIT_07s0031g01330;VIT_08s0058g00930
GO:0004413	molecular_function	homoserine kinase activity	3394	1	20476	1	0	0	6.033	VIT_11s0037g00340
GO:0004496	molecular_function	mevalonate kinase activity	3394	2	20476	2	0	0	6.033	VIT_14s0066g00340;VIT_14s0128g00330
GO:0004455	molecular_function	ketol-acid reductoisomerase activity	3394	1	20476	1	0	0	6.033	VIT_12s0028g02340
GO:0004729	molecular_function	oxygen-dependent protoporphyrinogen oxidase activity	3394	2	20476	2	0	0	6.033	VIT_07s0005g02540;VIT_14s0171g00190
GO:0048439	biological_process	flower morphogenesis	3394	1	20476	1	0	0	6.033	VIT_05s0102g00370
GO:0030690	cellular_component	Noc1p-Noc2p complex	3394	1	20476	1	0	0	6.033	VIT_06s0009g02100
GO:0008418	molecular_function	protein-N-terminal asparagine amidohydrolase activity	3394	1	20476	1	0	0	6.033	VIT_13s0156g00310
GO:0030691	cellular_component	Noc2p-Noc3p complex	3394	1	20476	1	0	0	6.033	VIT_06s0009g02100
GO:0004418	molecular_function	hydroxymethylbilane synthase activity	3394	1	20476	1	0	0	6.033	VIT_00s0759g00010
GO:0001578	biological_process	microtubule bundle formation	3394	1	20476	1	0	0	6.033	VIT_07s0031g01850
GO:0034618	molecular_function	arginine binding	3394	1	20476	1	0	0	6.033	VIT_04s0008g03050
GO:0016629	molecular_function	12-oxophytodienoate reductase activity	3394	1	20476	1	0	0	6.033	VIT_11s0016g01230
GO:0030307	biological_process	positive regulation of cell growth	3394	1	20476	1	0	0	6.033	VIT_08s0058g00890
GO:0016002	molecular_function	sulfite reductase activity	3394	1	20476	1	0	0	6.033	VIT_06s0004g02330
GO:0042550	biological_process	photosystem I stabilization	3394	1	20476	1	0	0	6.033	VIT_19s0015g01760
GO:0009450	biological_process	gamma-aminobutyric acid catabolic process	3394	1	20476	1	0	0	6.033	VIT_19s0085g00880
GO:0046554	molecular_function	malate dehydrogenase (NADP+) activity	3394	1	20476	1	0	0	6.033	VIT_13s0019g05250
GO:0031117	biological_process	positive regulation of microtubule depolymerization	3394	1	20476	1	0	0	6.033	VIT_05s0020g01170
GO:0009769	biological_process	photosynthesis, light harvesting in photosystem II	3394	1	20476	1	0	0	6.033	VIT_19s0014g03660
GO:0009729	biological_process	detection of brassinosteroid stimulus	3394	1	20476	1	0	0	6.033	VIT_07s0031g01850
GO:0042558	biological_process	pteridine-containing compound metabolic process	3394	2	20476	2	0	0	6.033	VIT_01s0011g00230;VIT_01s0127g00740
GO:0009143	biological_process	nucleoside triphosphate catabolic process	3394	1	20476	1	0	0	6.033	VIT_05s0051g00580
GO:0009187	biological_process	cyclic nucleotide metabolic process	3394	1	20476	1	0	0	6.033	VIT_10s0003g02050
GO:0006223	biological_process	uracil salvage	3394	1	20476	1	0	0	6.033	VIT_08s0007g01100
GO:0097359	biological_process	UDP-glucosylation	3394	1	20476	1	0	0	6.033	VIT_12s0034g02230
GO:0035344	biological_process	hypoxanthine transport	3394	2	20476	2	0	0	6.033	VIT_06s0061g01310;VIT_18s0001g11260
GO:0072489	biological_process	methylammonium transmembrane transport	3394	1	20476	1	0	0	6.033	VIT_09s0002g04020
GO:0043864	molecular_function	indoleacetamide hydrolase activity	3394	1	20476	1	0	0	6.033	VIT_14s0128g00320
GO:0032194	biological_process	ubiquinone biosynthetic process via 3,4-dihydroxy-5-polyprenylbenzoate	3394	1	20476	1	0	0	6.033	VIT_03s0017g01330
GO:0003880	molecular_function	protein C-terminal carboxyl O-methyltransferase activity	3394	1	20476	1	0	0	6.033	VIT_01s0127g00150
GO:0010477	biological_process	response to sulfur dioxide	3394	1	20476	1	0	0	6.033	VIT_14s0068g02110
GO:0043827	molecular_function	tRNA (adenine-57, 58-N(1)-) methyltransferase activity	3394	1	20476	1	0	0	6.033	VIT_01s0127g00150
GO:0017009	biological_process	protein-phycocyanobilin linkage	3394	1	20476	1	0	0	6.033	VIT_17s0000g00090
GO:0003848	molecular_function	2-amino-4-hydroxy-6-hydroxymethyldihydropteridine diphosphokinase activity	3394	1	20476	1	0	0	6.033	VIT_01s0011g00230
GO:0040014	biological_process	regulation of multicellular organism growth	3394	1	20476	1	0	0	6.033	VIT_05s0020g01170
GO:0015742	biological_process	alpha-ketoglutarate transport	3394	1	20476	1	0	0	6.033	VIT_06s0004g02120
GO:0019702	molecular_function	protein-arginine N5-methyltransferase activity	3394	1	20476	1	0	0	6.033	VIT_01s0127g00150
GO:0015785	biological_process	UDP-galactose transport	3394	1	20476	1	0	0	6.033	VIT_04s0069g00770
GO:0033468	biological_process	CMP-keto-3-deoxy-D-manno-octulosonic acid biosynthetic process	3394	1	20476	1	0	0	6.033	VIT_19s0014g02840
GO:0045900	biological_process	negative regulation of translational elongation	3394	2	20476	2	0	0	6.033	VIT_07s0141g00660;VIT_16s0098g00940
GO:0008840	molecular_function	4-hydroxy-tetrahydrodipicolinate synthase	3394	1	20476	1	0	0	6.033	VIT_15s0048g00750
GO:0070217	biological_process	transcription factor TFIIIB complex assembly	3394	1	20476	1	0	0	6.033	VIT_01s0011g04610
GO:0004845	molecular_function	uracil phosphoribosyltransferase activity	3394	1	20476	1	0	0	6.033	VIT_08s0007g01100
GO:0044283	biological_process	small molecule biosynthetic process	3394	1	20476	1	0	0	6.033	VIT_04s0008g00450
GO:0004848	molecular_function	ureidoglycolate hydrolase activity	3394	2	20476	2	0	0	6.033	VIT_05s0020g04900;VIT_13s0019g03680
GO:0008266	molecular_function	poly(U) RNA binding	3394	1	20476	1	0	0	6.033	VIT_06s0004g06140
GO:0071568	molecular_function	UFM1 transferase activity	3394	1	20476	1	0	0	6.033	VIT_18s0001g08120
GO:0016433	molecular_function	rRNA (adenine) methyltransferase activity	3394	1	20476	1	0	0	6.033	VIT_01s0127g00150
GO:0016434	molecular_function	rRNA (cytosine) methyltransferase activity	3394	1	20476	1	0	0	6.033	VIT_01s0127g00150
GO:0046900	biological_process	tetrahydrofolylpolyglutamate metabolic process	3394	1	20476	1	0	0	6.033	VIT_19s0014g00980
GO:0030427	cellular_component	site of polarized growth	3394	1	20476	1	0	0	6.033	VIT_14s0083g00750
GO:0070178	biological_process	D-serine metabolic process	3394	1	20476	1	0	0	6.033	VIT_02s0025g03670
GO:0070179	biological_process	D-serine biosynthetic process	3394	1	20476	1	0	0	6.033	VIT_02s0025g03670
GO:0016436	molecular_function	rRNA (uridine) methyltransferase activity	3394	1	20476	1	0	0	6.033	VIT_01s0127g00150
GO:0009882	molecular_function	blue light photoreceptor activity	3394	2	20476	2	0	0	6.033	VIT_05s0049g00960;VIT_18s0001g05680
GO:0016122	biological_process	xanthophyll metabolic process	3394	2	20476	2	0	0	6.033	VIT_04s0008g03600;VIT_14s0006g02880
GO:0071219	biological_process	cellular response to molecule of bacterial origin	3394	1	20476	1	0	0	6.033	VIT_01s0150g00050
GO:0009570	cellular_component	chloroplast stroma	3394	75	20476	150	0	0	3.0165	VIT_00s0179g00350;VIT_00s0250g00020;VIT_00s0510g00010;VIT_01s0010g00680;VIT_01s0011g04500;VIT_01s0127g00740;VIT_01s0182g00050;VIT_02s0012g02160;VIT_02s0012g02240;VIT_03s0038g04080;VIT_04s0008g06040;VIT_04s0023g01970;VIT_05s0020g00880;VIT_05s0020g02030;VIT_05s0094g01480;VIT_06s0004g02330;VIT_06s0004g05180;VIT_06s0004g06140;VIT_06s0004g07360;VIT_06s0004g07380;VIT_06s0009g01670;VIT_07s0005g01530;VIT…
GO:0009534	cellular_component	chloroplast thylakoid	3394	27	20476	33	0	0	4.93609	VIT_00s0125g00280;VIT_01s0011g01080;VIT_02s0012g02050;VIT_03s0038g03250;VIT_04s0008g03600;VIT_04s0044g01410;VIT_05s0051g00860;VIT_06s0004g01220;VIT_06s0004g02120;VIT_06s0004g04460;VIT_07s0005g01530;VIT_07s0005g02540;VIT_07s0031g01560;VIT_09s0002g04330;VIT_09s0018g00290;VIT_09s0018g01970;VIT_10s0003g04350;VIT_10s0116g00900;VIT_14s0068g02160;VIT_16s0022g01420;VIT_17s0000g06280;VIT_18s0001g14090;VIT…
GO:0046322	biological_process	negative regulation of fatty acid oxidation	3394	1	20476	1	0	0	6.033	VIT_19s0177g00320
GO:0009535	cellular_component	chloroplast thylakoid membrane	3394	59	20476	106	0	0	3.35799	VIT_00s0125g00280;VIT_00s0204g00170;VIT_00s1491g00020;VIT_01s0010g03620;VIT_01s0011g04410;VIT_02s0012g02050;VIT_02s0025g01690;VIT_03s0180g00110;VIT_04s0008g01770;VIT_04s0023g00780;VIT_04s0044g01410;VIT_05s0020g04110;VIT_05s0020g04600;VIT_05s0051g00860;VIT_05s0094g00150;VIT_06s0004g01220;VIT_06s0004g04460;VIT_06s0004g06140;VIT_06s0009g01670;VIT_07s0031g02220;VIT_07s0141g00570;VIT_08s0007g00780;VIT…
GO:0009579	cellular_component	thylakoid	3394	47	20476	75	0	0	3.78068	VIT_00s0125g00280;VIT_00s0199g00110;VIT_00s0199g00150;VIT_01s0010g03620;VIT_01s0011g04500;VIT_01s0127g00740;VIT_02s0012g02050;VIT_04s0044g01410;VIT_05s0020g01170;VIT_06s0004g05180;VIT_06s0004g06140;VIT_06s0004g08380;VIT_06s0080g00920;VIT_07s0005g01530;VIT_07s0151g01110;VIT_08s0007g00840;VIT_08s0007g02190;VIT_08s0040g00300;VIT_09s0002g04360;VIT_10s0003g02890;VIT_10s0003g02900;VIT_10s0003g04350;VIT…
GO:0006307	biological_process	DNA dealkylation involved in DNA repair	3394	2	20476	2	0	0	6.033	VIT_03s0063g02660;VIT_04s0023g01870
GO:0032542	molecular_function	sulfiredoxin activity	3394	1	20476	1	0	0	6.033	VIT_01s0011g01620
GO:0047940	molecular_function	glucuronokinase activity	3394	1	20476	1	0	0	6.033	VIT_14s0066g00340
GO:0032588	cellular_component	trans-Golgi network membrane	3394	1	20476	1	0	0	6.033	VIT_12s0035g01150
GO:0010241	biological_process	ent-kaurene oxidation to kaurenoic acid	3394	1	20476	1	0	0	6.033	VIT_18s0001g11320
GO:0010201	biological_process	response to continuous far red light stimulus by the high-irradiance response system	3394	1	20476	1	0	0	6.033	VIT_08s0105g00230
GO:0003921	molecular_function	GMP synthase activity	3394	2	20476	2	0	0	6.033	VIT_00s0225g00150;VIT_02s0025g03430
GO:0047632	molecular_function	agmatine deiminase activity	3394	1	20476	1	0	0	6.033	VIT_17s0000g04660
GO:0003922	molecular_function	GMP synthase (glutamine-hydrolyzing) activity	3394	2	20476	2	0	0	6.033	VIT_00s0225g00150;VIT_02s0025g03430
GO:0098702	biological_process	adenine import across plasma membrane	3394	2	20476	2	0	0	6.033	VIT_06s0061g01310;VIT_18s0001g11260
GO:0065002	biological_process	intracellular protein transmembrane transport	3394	1	20476	1	0	0	6.033	VIT_01s0011g04410
GO:0047326	molecular_function	inositol tetrakisphosphate 5-kinase activity	3394	1	20476	1	0	0	6.033	VIT_17s0000g03240
GO:0080115	molecular_function	myosin XI tail binding	3394	1	20476	1	0	0	6.033	VIT_12s0035g01150
GO:0080158	biological_process	chloroplast ribulose bisphosphate carboxylase complex biogenesis	3394	1	20476	1	0	0	6.033	VIT_08s0040g00300
GO:0051572	biological_process	negative regulation of histone H3-K4 methylation	3394	1	20476	1	0	0	6.033	VIT_10s0003g00630
GO:0000427	cellular_component	plastid-encoded plastid RNA polymerase complex	3394	1	20476	1	0	0	6.033	VIT_01s0011g01080
GO:0033542	biological_process	fatty acid beta-oxidation, unsaturated, even number	3394	1	20476	1	0	0	6.033	VIT_18s0001g00490
GO:0070330	molecular_function	aromatase activity	3394	1	20476	1	0	0	6.033	VIT_02s0012g02810
GO:0018707	molecular_function	1-phenanthrol methyltransferase activity	3394	1	20476	1	0	0	6.033	VIT_01s0127g00150
GO:0018160	biological_process	peptidyl-pyrromethane cofactor linkage	3394	1	20476	1	0	0	6.033	VIT_00s0759g00010
GO:0015200	molecular_function	methylammonium transmembrane transporter activity	3394	1	20476	1	0	0	6.033	VIT_09s0002g04020
GO:0019203	molecular_function	carbohydrate phosphatase activity	3394	1	20476	1	0	0	6.033	VIT_00s0250g00020
GO:0015205	molecular_function	nucleobase transmembrane transporter activity	3394	1	20476	1	0	0	6.033	VIT_08s0007g04550
GO:0008610	biological_process	lipid biosynthetic process	3394	3	20476	3	0	0	6.033	VIT_03s0038g00450;VIT_11s0016g02420;VIT_18s0001g06010
GO:0015207	molecular_function	adenine transmembrane transporter activity	3394	2	20476	2	0	0	6.033	VIT_06s0061g01310;VIT_18s0001g11260
GO:0015208	molecular_function	guanine transmembrane transporter activity	3394	2	20476	2	0	0	6.033	VIT_06s0061g01310;VIT_18s0001g11260
GO:0004655	molecular_function	porphobilinogen synthase activity	3394	1	20476	1	0	0	6.033	VIT_18s0001g02550
GO:0008614	biological_process	pyridoxine metabolic process	3394	1	20476	1	0	0	6.033	VIT_06s0004g03000
GO:0052886	molecular_function	9,9-dicis-carotene:quinone oxidoreductase activity	3394	1	20476	1	0	0	6.033	VIT_14s0030g01740
GO:0048016	biological_process	inositol phosphate-mediated signaling	3394	1	20476	1	0	0	6.033	VIT_05s0049g01410
GO:0004073	molecular_function	aspartate-semialdehyde dehydrogenase activity	3394	1	20476	1	0	0	6.033	VIT_01s0011g05860
GO:0052887	molecular_function	7,9,9-tricis-neurosporene:quinone oxidoreductase activity	3394	1	20476	1	0	0	6.033	VIT_14s0030g01740
GO:0001193	biological_process	maintenance of transcriptional fidelity during DNA-templated transcription elongation from RNA polymerase II promoter	3394	1	20476	1	0	0	6.033	VIT_05s0077g01170
GO:0052889	biological_process	9,9-di-cis-zeta-carotene desaturation to 7,9,7,9-tetra-cis-lycopene	3394	1	20476	1	0	0	6.033	VIT_14s0030g01740
GO:0004076	molecular_function	biotin synthase activity	3394	1	20476	1	0	0	6.033	VIT_05s0102g00090
GO:0034541	molecular_function	dimethylarsinite methyltransferase activity	3394	1	20476	1	0	0	6.033	VIT_01s0127g00150
GO:0030544	molecular_function	Hsp70 protein binding	3394	1	20476	1	0	0	6.033	VIT_17s0000g02210
GO:0009922	molecular_function	fatty acid elongase activity	3394	1	20476	1	0	0	6.033	VIT_04s0023g01140
GO:0009650	biological_process	UV protection	3394	1	20476	1	0	0	6.033	VIT_02s0241g00040
GO:0016205	molecular_function	selenocysteine methyltransferase activity	3394	1	20476	1	0	0	6.033	VIT_01s0127g00150
GO:0016247	molecular_function	channel regulator activity	3394	1	20476	1	0	0	6.033	VIT_04s0008g02040
GO:0016208	molecular_function	AMP binding	3394	1	20476	1	0	0	6.033	VIT_14s0068g00640
GO:0009697	biological_process	salicylic acid biosynthetic process	3394	1	20476	1	0	0	6.033	VIT_17s0000g05750
GO:0046443	biological_process	FAD metabolic process	3394	1	20476	1	0	0	6.033	VIT_04s0023g00680
GO:0006421	biological_process	asparaginyl-tRNA aminoacylation	3394	2	20476	2	0	0	6.033	VIT_00s0229g00020;VIT_11s0016g02680
GO:0046406	molecular_function	magnesium protoporphyrin IX methyltransferase activity	3394	1	20476	1	0	0	6.033	VIT_17s0000g00280
GO:1901671	biological_process	positive regulation of superoxide dismutase activity	3394	2	20476	2	0	0	6.033	VIT_11s0016g00650;VIT_17s0000g03620
GO:1901672	biological_process	positive regulation of systemic acquired resistance	3394	1	20476	1	0	0	6.033	VIT_18s0001g05680
GO:0046408	molecular_function	chlorophyll synthetase activity	3394	1	20476	1	0	0	6.033	VIT_08s0105g00590
GO:0006427	biological_process	histidyl-tRNA aminoacylation	3394	1	20476	1	0	0	6.033	VIT_08s0040g01360
GO:0002196	molecular_function	Ser-tRNA(Ala) hydrolase activity	3394	1	20476	1	0	0	6.033	VIT_05s0020g01470
GO:0050613	molecular_function	delta14-sterol reductase activity	3394	1	20476	1	0	0	6.033	VIT_08s0007g03930
GO:0050072	molecular_function	m7G(5)pppN diphosphatase activity	3394	1	20476	1	0	0	6.033	VIT_13s0019g04310
GO:0043791	molecular_function	dimethylamine methyltransferase activity	3394	1	20476	1	0	0	6.033	VIT_01s0127g00150
GO:1902448	biological_process	positive regulation of shade avoidance	3394	1	20476	1	0	0	6.033	VIT_18s0001g05680
GO:0010053	biological_process	root epidermal cell differentiation	3394	1	20476	1	0	0	6.033	VIT_05s0062g01320
GO:0010099	biological_process	regulation of photomorphogenesis	3394	3	20476	3	0	0	6.033	VIT_04s0008g05210;VIT_06s0004g00730;VIT_07s0005g02360
GO:0043407	biological_process	negative regulation of MAP kinase activity	3394	1	20476	1	0	0	6.033	VIT_12s0059g01650
GO:0010019	biological_process	chloroplast-nucleus signaling pathway	3394	1	20476	1	0	0	6.033	VIT_07s0005g01660
GO:0098599	molecular_function	palmitoyl hydrolase activity	3394	2	20476	2	0	0	6.033	VIT_02s0488g00020;VIT_15s0021g01760
GO:0098519	molecular_function	nucleotide phosphatase activity, acting on free nucleotides	3394	1	20476	1	0	0	6.033	VIT_04s0044g00120
GO:0015633	molecular_function	zinc transporting ATPase activity	3394	1	20476	1	0	0	6.033	VIT_07s0129g01040
GO:0051070	biological_process	galactomannan biosynthetic process	3394	1	20476	1	0	0	6.033	VIT_00s0322g00030
GO:0070455	biological_process	positive regulation of heme biosynthetic process	3394	1	20476	1	0	0	6.033	VIT_09s0018g01970
GO:0033354	biological_process	chlorophyll cycle	3394	1	20476	1	0	0	6.033	VIT_05s0051g00070
GO:0019323	biological_process	pentose catabolic process	3394	2	20476	2	0	0	6.033	VIT_14s0171g00130;VIT_17s0000g06450
GO:0055037	cellular_component	recycling endosome	3394	1	20476	1	0	0	6.033	VIT_17s0000g04140
GO:0048442	biological_process	sepal development	3394	1	20476	1	0	0	6.033	VIT_01s0011g00110
GO:0048443	biological_process	stamen development	3394	1	20476	1	0	0	6.033	VIT_01s0011g00110
GO:0004150	molecular_function	dihydroneopterin aldolase activity	3394	1	20476	1	0	0	6.033	VIT_07s0005g04700
GO:0004424	molecular_function	imidazoleglycerol-phosphate dehydratase activity	3394	1	20476	1	0	0	6.033	VIT_05s0020g03430
GO:0004151	molecular_function	dihydroorotase activity	3394	1	20476	1	0	0	6.033	VIT_12s0028g03490
GO:0034931	molecular_function	1-hydroxypyrene methyltransferase activity	3394	1	20476	1	0	0	6.033	VIT_01s0127g00150
GO:0008193	molecular_function	tRNA guanylyltransferase activity	3394	1	20476	1	0	0	6.033	VIT_07s0031g01780
GO:0004467	molecular_function	long-chain fatty acid-CoA ligase activity	3394	2	20476	2	0	0	6.033	VIT_03s0063g01880;VIT_14s0128g00720
GO:0004112	molecular_function	cyclic-nucleotide phosphodiesterase activity	3394	1	20476	1	0	0	6.033	VIT_10s0003g02050
GO:0034933	molecular_function	1-hydroxy-6-methoxypyrene methyltransferase activity	3394	1	20476	1	0	0	6.033	VIT_01s0127g00150
GO:0004113	molecular_function	2,3-cyclic-nucleotide 3-phosphodiesterase activity	3394	1	20476	1	0	0	6.033	VIT_10s0003g02050
GO:0008115	molecular_function	sarcosine oxidase activity	3394	1	20476	1	0	0	6.033	VIT_04s0069g00860
GO:0004156	molecular_function	dihydropteroate synthase activity	3394	1	20476	1	0	0	6.033	VIT_01s0011g00230
GO:0016630	molecular_function	protochlorophyllide reductase activity	3394	2	20476	2	0	0	6.033	VIT_12s0059g00270;VIT_19s0014g03160
GO:0034979	molecular_function	NAD-dependent protein deacetylase activity	3394	1	20476	1	0	0	6.033	VIT_07s0031g02510
GO:0016633	molecular_function	galactonolactone dehydrogenase activity	3394	1	20476	1	0	0	6.033	VIT_08s0007g05710
GO:0030048	biological_process	actin filament-based movement	3394	1	20476	1	0	0	6.033	VIT_18s0122g00830
GO:0042292	molecular_function	URM1 activating enzyme activity	3394	1	20476	1	0	0	6.033	VIT_19s0090g01020
GO:0046294	biological_process	formaldehyde catabolic process	3394	1	20476	1	0	0	6.033	VIT_08s0007g09010
GO:0009117	biological_process	nucleotide metabolic process	3394	1	20476	1	0	0	6.033	VIT_05s0051g00580
GO:1901485	biological_process	positive regulation of transcription factor catabolic process	3394	1	20476	1	0	0	6.033	VIT_05s0020g01800
GO:0050777	biological_process	negative regulation of immune response	3394	1	20476	1	0	0	6.033	VIT_01s0150g00050
GO:1901135	biological_process	carbohydrate derivative metabolic process	3394	1	20476	1	0	0	6.033	VIT_04s0023g00680
GO:0010486	molecular_function	manganese:proton antiporter activity	3394	1	20476	1	0	0	6.033	VIT_13s0019g00020
GO:0043833	molecular_function	methylamine-specific methylcobalamin:coenzyme M methyltransferase activity	3394	1	20476	1	0	0	6.033	VIT_01s0127g00150
GO:0010405	biological_process	arabinogalactan protein metabolic process	3394	2	20476	2	0	0	6.033	VIT_05s0020g00400;VIT_16s0050g02460
GO:0043834	molecular_function	trimethylamine methyltransferase activity	3394	1	20476	1	0	0	6.033	VIT_01s0127g00150
GO:0010488	molecular_function	UDP-galactose:N-glycan beta-1,3-galactosyltransferase activity	3394	1	20476	1	0	0	6.033	VIT_01s0026g02530
GO:0010176	molecular_function	homogentisate phytyltransferase activity	3394	1	20476	1	0	0	6.033	VIT_11s0052g00610
GO:0043879	molecular_function	glycolate transmembrane transporter activity	3394	1	20476	1	0	0	6.033	VIT_08s0056g01690
GO:0061598	molecular_function	molybdopterin adenylyltransferase activity	3394	1	20476	1	0	0	6.033	VIT_06s0009g01130
GO:0061599	molecular_function	molybdopterin molybdotransferase activity	3394	1	20476	1	0	0	6.033	VIT_06s0009g01130
GO:0007584	biological_process	response to nutrient	3394	1	20476	1	0	0	6.033	VIT_10s0003g04020
GO:0080085	cellular_component	signal recognition particle, chloroplast targeting	3394	2	20476	2	0	0	6.033	VIT_03s0038g03560;VIT_08s0007g03160
GO:0047259	molecular_function	glucomannan 4-beta-mannosyltransferase activity	3394	1	20476	1	0	0	6.033	VIT_06s0061g01230
GO:0080049	molecular_function	L-gulono-1,4-lactone dehydrogenase activity	3394	1	20476	1	0	0	6.033	VIT_08s0007g05710
GO:0048870	biological_process	cell motility	3394	1	20476	1	0	0	6.033	VIT_00s0211g00050
GO:0015444	molecular_function	magnesium-importing ATPase activity	3394	2	20476	2	0	0	6.033	VIT_00s0477g00070;VIT_07s0191g00260
GO:0048833	biological_process	specification of floral organ number	3394	2	20476	2	0	0	6.033	VIT_01s0010g03900;VIT_18s0001g14610
GO:0004852	molecular_function	uroporphyrinogen-III synthase activity	3394	2	20476	2	0	0	6.033	VIT_00s0252g00020;VIT_18s0001g11090
GO:0004853	molecular_function	uroporphyrinogen decarboxylase activity	3394	2	20476	2	0	0	6.033	VIT_13s0067g02450;VIT_19s0014g01330
GO:0015136	molecular_function	sialic acid transmembrane transporter activity	3394	1	20476	1	0	0	6.033	VIT_15s0046g01330
GO:0004856	molecular_function	xylulokinase activity	3394	1	20476	1	0	0	6.033	VIT_18s0001g08260
GO:0004583	molecular_function	dolichyl-phosphate-glucose-glycolipid alpha-glucosyltransferase activity	3394	1	20476	1	0	0	6.033	VIT_08s0007g00280
GO:0004816	molecular_function	asparagine-tRNA ligase activity	3394	2	20476	2	0	0	6.033	VIT_00s0229g00020;VIT_11s0016g02680
GO:0015139	molecular_function	alpha-ketoglutarate transmembrane transporter activity	3394	1	20476	1	0	0	6.033	VIT_06s0004g02120
GO:0004585	molecular_function	ornithine carbamoyltransferase activity	3394	1	20476	1	0	0	6.033	VIT_18s0001g12780
GO:0048529	molecular_function	magnesium-protoporphyrin IX monomethyl ester (oxidative) cyclase activity	3394	1	20476	1	0	0	6.033	VIT_08s0040g00390
GO:0030742	molecular_function	GTP-dependent protein binding	3394	1	20476	1	0	0	6.033	VIT_12s0035g01150
GO:0045338	biological_process	farnesyl diphosphate metabolic process	3394	1	20476	1	0	0	6.033	VIT_03s0038g00450
GO:0008278	cellular_component	cohesin complex	3394	1	20476	1	0	0	6.033	VIT_04s0069g00890
GO:0052735	molecular_function	tRNA (cytosine-3-)-methyltransferase activity	3394	1	20476	1	0	0	6.033	VIT_01s0127g00150
GO:0030785	molecular_function	[ribulose-bisphosphate carboxylase]-lysine N-methyltransferase activity	3394	2	20476	2	0	0	6.033	VIT_01s0182g00050;VIT_12s0057g01250
GO:0016480	biological_process	negative regulation of transcription from RNA polymerase III promoter	3394	1	20476	1	0	0	6.033	VIT_01s0011g04610
GO:0034432	molecular_function	bis(5-adenosyl)-pentaphosphatase activity	3394	1	20476	1	0	0	6.033	VIT_08s0056g00030
GO:0016441	biological_process	posttranscriptional gene silencing	3394	1	20476	1	0	0	6.033	VIT_06s0004g05970
GO:0016444	biological_process	somatic cell DNA recombination	3394	1	20476	1	0	0	6.033	VIT_10s0003g00630
GO:0016719	molecular_function	carotene 7,8-desaturase activity	3394	1	20476	1	0	0	6.033	VIT_14s0030g01740
GO:0009855	biological_process	determination of bilateral symmetry	3394	1	20476	1	0	0	6.033	VIT_09s0002g03740
GO:0009540	molecular_function	zeaxanthin epoxidase [overall] activity	3394	1	20476	1	0	0	6.033	VIT_07s0031g00620
GO:0009583	biological_process	detection of light stimulus	3394	1	20476	1	0	0	6.033	VIT_18s0001g05680
GO:0009898	cellular_component	cytoplasmic side of plasma membrane	3394	1	20476	1	0	0	6.033	VIT_07s0031g01180
GO:0042371	biological_process	vitamin K biosynthetic process	3394	1	20476	1	0	0	6.033	VIT_03s0017g01330
GO:0031209	cellular_component	SCAR complex	3394	1	20476	1	0	0	6.033	VIT_00s0211g00050
GO:0009819	biological_process	drought recovery	3394	1	20476	1	0	0	6.033	VIT_05s0020g01170
GO:0002938	biological_process	tRNA guanine ribose methylation	3394	1	20476	1	0	0	6.033	VIT_14s0108g01380
GO:0009507	cellular_component	chloroplast	3394	263	20476	589	0	0	2.69385	VIT_00s0125g00280;VIT_00s0207g00270;VIT_00s0245g00050;VIT_00s0250g00020;VIT_00s0264g00130;VIT_00s0282g00020;VIT_00s0338g00020;VIT_00s0499g00030;VIT_00s0510g00010;VIT_00s0591g00020;VIT_00s1217g00010;VIT_00s2731g00010;VIT_01s0010g00680;VIT_01s0010g00920;VIT_01s0010g02280;VIT_01s0010g03620;VIT_01s0010g03740;VIT_01s0011g00270;VIT_01s0011g00660;VIT_01s0011g01080;VIT_01s0011g01610;VIT_01s0011g03080;VIT…
GO:1901562	biological_process	response to paraquat	3394	1	20476	1	0	0	6.033	VIT_19s0177g00320
GO:0006399	biological_process	tRNA metabolic process	3394	1	20476	1	0	0	6.033	VIT_10s0003g00640
GO:0046027	molecular_function	phospholipid:diacylglycerol acyltransferase activity	3394	1	20476	1	0	0	6.033	VIT_09s0002g01550
GO:0090527	biological_process	actin filament reorganization	3394	1	20476	1	0	0	6.033	VIT_14s0083g00750
GO:0035435	biological_process	phosphate ion transmembrane transport	3394	3	20476	3	0	0	6.033	VIT_00s0291g00060;VIT_05s0049g01410;VIT_11s0052g00540
GO:1901529	biological_process	positive regulation of anion channel activity	3394	1	20476	1	0	0	6.033	VIT_18s0001g05680
GO:0010521	molecular_function	telomerase inhibitor activity	3394	1	20476	1	0	0	6.033	VIT_17s0000g02300
GO:0032515	biological_process	negative regulation of phosphoprotein phosphatase activity	3394	1	20476	1	0	0	6.033	VIT_18s0041g01260
GO:0010291	molecular_function	carotene beta-ring hydroxylase activity	3394	1	20476	1	0	0	6.033	VIT_04s0023g00080
GO:0043953	biological_process	protein transport by the Tat complex	3394	1	20476	1	0	0	6.033	VIT_01s0011g04410
GO:0043916	molecular_function	DNA-7-methylguanine glycosylase activity	3394	2	20476	2	0	0	6.033	VIT_03s0063g02660;VIT_04s0023g01870
GO:0047918	molecular_function	GDP-mannose 3,5-epimerase activity	3394	2	20476	2	0	0	6.033	VIT_05s0020g04510;VIT_14s0030g02180
GO:0098710	biological_process	guanine import across plasma membrane	3394	2	20476	2	0	0	6.033	VIT_06s0061g01310;VIT_18s0001g11260
GO:0080123	molecular_function	jasmonate-amino synthetase activity	3394	1	20476	1	0	0	6.033	VIT_15s0046g01280
GO:0000703	molecular_function	oxidized pyrimidine nucleobase lesion DNA N-glycosylase activity	3394	1	20476	1	0	0	6.033	VIT_05s0102g00240
GO:0080124	molecular_function	pheophytinase activity	3394	1	20476	1	0	0	6.033	VIT_13s0158g00180
GO:1903600	cellular_component	glutaminase complex	3394	1	20476	1	0	0	6.033	VIT_06s0004g03000
GO:0051500	molecular_function	D-tyrosyl-tRNA(Tyr) deacylase activity	3394	1	20476	1	0	0	6.033	VIT_10s0003g00640
GO:0051503	biological_process	adenine nucleotide transport	3394	1	20476	1	0	0	6.033	VIT_17s0000g04970
GO:0033554	biological_process	cellular response to stress	3394	1	20476	1	0	0	6.033	VIT_04s0043g00570
GO:0033281	cellular_component	TAT protein transport complex	3394	1	20476	1	0	0	6.033	VIT_01s0011g04410
GO:0015210	molecular_function	uracil transmembrane transporter activity	3394	2	20476	2	0	0	6.033	VIT_06s0061g01310;VIT_18s0001g11260
GO:0015294	molecular_function	solute:cation symporter activity	3394	2	20476	2	0	0	6.033	VIT_06s0061g01310;VIT_18s0001g11260
GO:0008935	molecular_function	1,4-dihydroxy-2-naphthoyl-CoA synthase activity	3394	1	20476	1	0	0	6.033	VIT_01s0127g00420
GO:0004668	molecular_function	protein-arginine deiminase activity	3394	1	20476	1	0	0	6.033	VIT_17s0000g04660
GO:0004314	molecular_function	[acyl-carrier-protein] S-malonyltransferase activity	3394	1	20476	1	0	0	6.033	VIT_06s0004g07380
GO:0004081	molecular_function	bis(5-nucleosyl)-tetraphosphatase (asymmetrical) activity	3394	1	20476	1	0	0	6.033	VIT_01s0011g04950
GO:0001789	biological_process	G-protein coupled receptor signaling pathway, coupled to S1P second messenger	3394	1	20476	1	0	0	6.033	VIT_04s0008g02040
GO:0052855	molecular_function	ADP-dependent NAD(P)H-hydrate dehydratase activity	3394	1	20476	1	0	0	6.033	VIT_05s0020g02800
GO:0004357	molecular_function	glutamate-cysteine ligase activity	3394	1	20476	1	0	0	6.033	VIT_02s0025g03530
GO:0004358	molecular_function	glutamate N-acetyltransferase activity	3394	1	20476	1	0	0	6.033	VIT_08s0040g03320
GO:0030865	biological_process	cortical cytoskeleton organization	3394	1	20476	1	0	0	6.033	VIT_05s0020g01710
GO:0052543	biological_process	callose deposition in cell wall	3394	1	20476	1	0	0	6.033	VIT_17s0000g07260
GO:0052544	biological_process	defense response by callose deposition in cell wall	3394	1	20476	1	0	0	6.033	VIT_08s0040g01730
GO:0004047	molecular_function	aminomethyltransferase activity	3394	1	20476	1	0	0	6.033	VIT_10s0116g01540
GO:0004048	molecular_function	anthranilate phosphoribosyltransferase activity	3394	2	20476	2	0	0	6.033	VIT_14s0066g00970;VIT_17s0000g08660
GO:1900060	biological_process	negative regulation of ceramide biosynthetic process	3394	2	20476	2	0	0	6.033	VIT_02s0025g02260;VIT_15s0046g00140
GO:0030288	cellular_component	outer membrane-bounded periplasmic space	3394	1	20476	1	0	0	6.033	VIT_04s0079g00260
GO:0009976	molecular_function	tocopherol cyclase activity	3394	1	20476	1	0	0	6.033	VIT_04s0008g03600
GO:0006780	biological_process	uroporphyrinogen III biosynthetic process	3394	1	20476	1	0	0	6.033	VIT_18s0001g11090
GO:0009977	molecular_function	proton motive force dependent protein transmembrane transporter activity	3394	1	20476	1	0	0	6.033	VIT_01s0011g04410
GO:0042450	biological_process	arginine biosynthetic process via ornithine	3394	2	20476	2	0	0	6.033	VIT_18s0001g07590;VIT_18s0001g12780
GO:0006476	biological_process	protein deacetylation	3394	1	20476	1	0	0	6.033	VIT_07s0031g02510
GO:0035864	biological_process	response to potassium ion	3394	1	20476	1	0	0	6.033	VIT_06s0004g05970
GO:0009045	molecular_function	xylose isomerase activity	3394	1	20476	1	0	0	6.033	VIT_11s0052g01710
GO:1901371	biological_process	regulation of leaf morphogenesis	3394	2	20476	2	0	0	6.033	VIT_05s0049g00960;VIT_18s0001g05680
GO:1901332	biological_process	negative regulation of lateral root development	3394	1	20476	1	0	0	6.033	VIT_18s0001g05680
GO:0050665	biological_process	hydrogen peroxide biosynthetic process	3394	1	20476	1	0	0	6.033	VIT_06s0009g02170
GO:0009008	molecular_function	DNA-methyltransferase activity	3394	1	20476	1	0	0	6.033	VIT_01s0127g00150
GO:0035241	molecular_function	protein-arginine omega-N monomethyltransferase activity	3394	1	20476	1	0	0	6.033	VIT_11s0016g04830
GO:0072699	biological_process	protein localization to cortical microtubule cytoskeleton	3394	1	20476	1	0	0	6.033	VIT_07s0031g01180
GO:0050311	molecular_function	sulfite reductase (ferredoxin) activity	3394	1	20476	1	0	0	6.033	VIT_06s0004g02330
GO:0072387	biological_process	flavin adenine dinucleotide metabolic process	3394	2	20476	2	0	0	6.033	VIT_05s0049g00960;VIT_18s0001g05680
GO:0010330	cellular_component	cellulose synthase complex	3394	1	20476	1	0	0	6.033	VIT_07s0031g01180
GO:0036094	molecular_function	small molecule binding	3394	1	20476	1	0	0	6.033	VIT_04s0079g00260
GO:0010378	biological_process	temperature compensation of the circadian clock	3394	1	20476	1	0	0	6.033	VIT_18s0157g00020
GO:0010337	biological_process	regulation of salicylic acid metabolic process	3394	1	20476	1	0	0	6.033	VIT_05s0062g01320
GO:0047493	molecular_function	ceramide cholinephosphotransferase activity	3394	1	20476	1	0	0	6.033	VIT_18s0072g00410
GO:0047453	molecular_function	ATP-dependent NAD(P)H-hydrate dehydratase activity	3394	1	20476	1	0	0	6.033	VIT_05s0020g02800
GO:0043495	molecular_function	protein anchor	3394	1	20476	1	0	0	6.033	VIT_09s0018g01970
GO:0000823	molecular_function	inositol-1,4,5-trisphosphate 6-kinase activity	3394	1	20476	1	0	0	6.033	VIT_17s0000g03240
GO:0010068	biological_process	protoderm histogenesis	3394	1	20476	1	0	0	6.033	VIT_07s0005g04710
GO:2000379	biological_process	positive regulation of reactive oxygen species metabolic process	3394	1	20476	1	0	0	6.033	VIT_05s0049g00960
GO:0051974	biological_process	negative regulation of telomerase activity	3394	1	20476	1	0	0	6.033	VIT_17s0000g02300
GO:0043189	cellular_component	H4/H2A histone acetyltransferase complex	3394	1	20476	1	0	0	6.033	VIT_01s0011g00610
GO:0070733	molecular_function	protein adenylyltransferase activity	3394	1	20476	1	0	0	6.033	VIT_19s0090g01020
GO:0033947	molecular_function	mannosylglycoprotein endo-beta-mannosidase activity	3394	1	20476	1	0	0	6.033	VIT_14s0128g00710
GO:0033674	biological_process	positive regulation of kinase activity	3394	1	20476	1	0	0	6.033	VIT_04s0043g00570
GO:0051084	biological_process	de novo posttranslational protein folding	3394	1	20476	1	0	0	6.033	VIT_12s0034g02230
GO:0008780	molecular_function	acyl-[acyl-carrier-protein]-UDP-N-acetylglucosamine O-acyltransferase activity	3394	1	20476	1	0	0	6.033	VIT_11s0016g02420
GO:0018258	biological_process	protein O-linked glycosylation via hydroxyproline	3394	2	20476	2	0	0	6.033	VIT_05s0020g00400;VIT_16s0050g02460
GO:0008470	molecular_function	isovaleryl-CoA dehydrogenase activity	3394	1	20476	1	0	0	6.033	VIT_06s0004g03140
GO:0008703	molecular_function	5-amino-6-(5-phosphoribosylamino)uracil reductase activity	3394	1	20476	1	0	0	6.033	VIT_04s0023g00680
GO:0048497	biological_process	maintenance of floral organ identity	3394	1	20476	1	0	0	6.033	VIT_12s0059g02310
GO:0008120	molecular_function	ceramide glucosyltransferase activity	3394	1	20476	1	0	0	6.033	VIT_11s0016g03130
GO:0030941	molecular_function	chloroplast targeting sequence binding	3394	1	20476	1	0	0	6.033	VIT_03s0038g04270
GO:0052662	molecular_function	zeaxanthin epoxidase activity	3394	1	20476	1	0	0	6.033	VIT_07s0031g00620
GO:0052663	molecular_function	antheraxanthin epoxidase activity	3394	1	20476	1	0	0	6.033	VIT_07s0031g00620
GO:0052665	molecular_function	tRNA (uracil-2-O-)-methyltransferase activity	3394	1	20476	1	0	0	6.033	VIT_01s0127g00150
GO:0052624	molecular_function	2-phytyl-1,4-naphthoquinone methyltransferase activity	3394	1	20476	1	0	0	6.033	VIT_01s0127g00150
GO:0071461	biological_process	cellular response to redox state	3394	1	20476	1	0	0	6.033	VIT_16s0039g00660
GO:0052666	molecular_function	tRNA (cytosine-2-O-)-methyltransferase activity	3394	1	20476	1	0	0	6.033	VIT_01s0127g00150
GO:0052667	molecular_function	phosphomethylethanolamine N-methyltransferase activity	3394	1	20476	1	0	0	6.033	VIT_01s0127g00150
GO:0008169	molecular_function	C-methyltransferase activity	3394	1	20476	1	0	0	6.033	VIT_01s0127g00150
GO:1900140	biological_process	regulation of seedling development	3394	1	20476	1	0	0	6.033	VIT_07s0031g01850
GO:0016688	molecular_function	L-ascorbate peroxidase activity	3394	2	20476	2	0	0	6.033	VIT_06s0004g03550;VIT_08s0040g03150
GO:1900458	biological_process	negative regulation of brassinosteroid mediated signaling pathway	3394	1	20476	1	0	0	6.033	VIT_03s0038g00340
GO:0030093	cellular_component	chloroplast photosystem I	3394	1	20476	1	0	0	6.033	VIT_19s0015g01760
GO:0009780	biological_process	photosynthetic NADP+ reduction	3394	1	20476	1	0	0	6.033	VIT_19s0015g01760
GO:0070039	molecular_function	rRNA (guanosine-2-O-)-methyltransferase activity	3394	2	20476	2	0	0	6.033	VIT_05s0020g02300;VIT_11s0016g03120
GO:0009786	biological_process	regulation of asymmetric cell division	3394	1	20476	1	0	0	6.033	VIT_05s0102g00370
GO:0006592	biological_process	ornithine biosynthetic process	3394	1	20476	1	0	0	6.033	VIT_08s0040g03320
GO:0006516	biological_process	glycoprotein catabolic process	3394	1	20476	1	0	0	6.033	VIT_14s0030g01930
GO:0006283	biological_process	transcription-coupled nucleotide-excision repair	3394	1	20476	1	0	0	6.033	VIT_05s0077g01170
GO:0009439	biological_process	cyanate metabolic process	3394	2	20476	2	0	0	6.033	VIT_05s0049g01520;VIT_05s0049g01520
GO:0035671	molecular_function	enone reductase activity	3394	1	20476	1	0	0	6.033	VIT_01s0127g00740
GO:0006285	biological_process	base-excision repair, AP site formation	3394	3	20476	3	0	0	6.033	VIT_03s0063g02660;VIT_04s0023g01870;VIT_05s0102g00240
GO:0090415	molecular_function	7-hydroxymethyl chlorophyll a reductase activity	3394	1	20476	1	0	0	6.033	VIT_05s0051g00070
GO:0097339	biological_process	glycolate transmembrane transport	3394	1	20476	1	0	0	6.033	VIT_08s0056g01690
GO:0010492	biological_process	maintenance of shoot apical meristem identity	3394	1	20476	1	0	0	6.033	VIT_15s0048g00270
GO:0010493	biological_process	Lewis a epitope biosynthetic process	3394	1	20476	1	0	0	6.033	VIT_01s0026g02530
GO:1902265	biological_process	abscisic acid homeostasis	3394	1	20476	1	0	0	6.033	VIT_18s0122g00830
GO:0032131	molecular_function	alkylated DNA binding	3394	2	20476	2	0	0	6.033	VIT_03s0063g02660;VIT_04s0023g01870
GO:0043803	molecular_function	hydroxyneurosporene-O-methyltransferase activity	3394	1	20476	1	0	0	6.033	VIT_01s0127g00150
GO:0036449	cellular_component	microtubule minus-end	3394	1	20476	1	0	0	6.033	VIT_07s0031g01180
GO:0043572	biological_process	plastid fission	3394	2	20476	2	0	0	6.033	VIT_15s0024g01460;VIT_17s0000g00090
GO:0003862	molecular_function	3-isopropylmalate dehydrogenase activity	3394	1	20476	1	0	0	6.033	VIT_12s0034g01080
GO:0010102	biological_process	lateral root morphogenesis	3394	1	20476	1	0	0	6.033	VIT_12s0028g03060
GO:0003865	molecular_function	3-oxo-5-alpha-steroid 4-dehydrogenase activity	3394	1	20476	1	0	0	6.033	VIT_08s0007g01760
GO:0010107	biological_process	potassium ion import	3394	1	20476	1	0	0	6.033	VIT_10s0003g04020
GO:0080012	molecular_function	trihydroxyferuloyl spermidine O-methyltransferase activity	3394	1	20476	1	0	0	6.033	VIT_01s0127g00150
GO:0051743	molecular_function	red chlorophyll catabolite reductase activity	3394	1	20476	1	0	0	6.033	VIT_07s0031g00680
GO:0051745	molecular_function	4-hydroxy-3-methylbut-2-en-1-yl diphosphate reductase activity	3394	1	20476	1	0	0	6.033	VIT_03s0063g02030
GO:0055121	biological_process	response to high fluence blue light stimulus by blue high-fluence system	3394	1	20476	1	0	0	6.033	VIT_07s0005g02360
GO:0070507	biological_process	regulation of microtubule cytoskeleton organization	3394	1	20476	1	0	0	6.033	VIT_07s0031g01180
GO:0018023	biological_process	peptidyl-lysine trimethylation	3394	1	20476	1	0	0	6.033	VIT_01s0182g00050
GO:0015184	molecular_function	L-cystine transmembrane transporter activity	3394	2	20476	2	0	0	6.033	VIT_14s0219g00120;VIT_14s0219g00130
GO:0004821	molecular_function	histidine-tRNA ligase activity	3394	1	20476	1	0	0	6.033	VIT_08s0040g01360
GO:0008824	molecular_function	cyanate hydratase activity	3394	2	20476	2	0	0	6.033	VIT_05s0049g01520;VIT_05s0049g01520
GO:0004551	molecular_function	nucleotide diphosphatase activity	3394	1	20476	1	0	0	6.033	VIT_05s0051g00580
GO:0048263	biological_process	determination of dorsal identity	3394	1	20476	1	0	0	6.033	VIT_09s0002g03740
GO:0004512	molecular_function	inositol-3-phosphate synthase activity	3394	1	20476	1	0	0	6.033	VIT_07s0031g00920
GO:0008240	molecular_function	tripeptidyl-peptidase activity	3394	1	20476	1	0	0	6.033	VIT_16s0050g00490
GO:0008242	molecular_function	omega peptidase activity	3394	1	20476	1	0	0	6.033	VIT_19s0014g00980
GO:0001676	biological_process	long-chain fatty acid metabolic process	3394	2	20476	2	0	0	6.033	VIT_03s0063g01880;VIT_14s0128g00720
GO:0030792	molecular_function	methylarsonite methyltransferase activity	3394	1	20476	1	0	0	6.033	VIT_01s0127g00150
GO:0071540	cellular_component	eukaryotic translation initiation factor 3 complex, eIF3e	3394	1	20476	1	0	0	6.033	VIT_14s0060g01630
GO:0005095	molecular_function	GTPase inhibitor activity	3394	1	20476	1	0	0	6.033	VIT_04s0008g02040
GO:0045038	biological_process	protein import into chloroplast thylakoid membrane	3394	2	20476	2	0	0	6.033	VIT_03s0038g03560;VIT_06s0004g04460
GO:0071230	biological_process	cellular response to amino acid stimulus	3394	1	20476	1	0	0	6.033	VIT_08s0058g00890
GO:0034484	biological_process	raffinose catabolic process	3394	1	20476	1	0	0	6.033	VIT_08s0007g08310
GO:0046921	molecular_function	alpha-(1->6)-fucosyltransferase activity	3394	1	20476	1	0	0	6.033	VIT_14s0036g01060
GO:0046653	biological_process	tetrahydrofolate metabolic process	3394	2	20476	2	0	0	6.033	VIT_04s0069g00860;VIT_17s0000g05350
GO:0009827	biological_process	plant-type cell wall modification	3394	1	20476	1	0	0	6.033	VIT_04s0023g03320
GO:0046656	biological_process	folic acid biosynthetic process	3394	1	20476	1	0	0	6.033	VIT_07s0005g04700
GO:0006679	biological_process	glucosylceramide biosynthetic process	3394	1	20476	1	0	0	6.033	VIT_11s0016g03130
GO:0006091	biological_process	generation of precursor metabolites and energy	3394	1	20476	1	0	0	6.033	VIT_11s0016g00280
GO:0035798	molecular_function	2-alkenal reductase (NADP+) activity	3394	1	20476	1	0	0	6.033	VIT_01s0127g00740
GO:1901264	biological_process	carbohydrate derivative transport	3394	1	20476	1	0	0	6.033	VIT_15s0046g01330
GO:0090266	biological_process	regulation of mitotic cell cycle spindle assembly checkpoint	3394	1	20476	1	0	0	6.033	VIT_17s0000g09200
GO:0050515	molecular_function	4-(cytidine 5-diphospho)-2-C-methyl-D-erythritol kinase activity	3394	1	20476	1	0	0	6.033	VIT_06s0009g02320
GO:0050201	molecular_function	fucokinase activity	3394	1	20476	1	0	0	6.033	VIT_15s0046g00110
GO:0032210	biological_process	regulation of telomere maintenance via telomerase	3394	1	20476	1	0	0	6.033	VIT_17s0000g02300
GO:0050518	molecular_function	2-C-methyl-D-erythritol 4-phosphate cytidylyltransferase activity	3394	1	20476	1	0	0	6.033	VIT_12s0035g01950
GO:0003980	molecular_function	UDP-glucose:glycoprotein glucosyltransferase activity	3394	1	20476	1	0	0	6.033	VIT_12s0034g02230
GO:1902347	biological_process	response to strigolactone	3394	2	20476	2	0	0	6.033	VIT_05s0049g00960;VIT_18s0001g05680
GO:0003941	molecular_function	L-serine ammonia-lyase activity	3394	1	20476	1	0	0	6.033	VIT_02s0025g03670
GO:0003942	molecular_function	N-acetyl-gamma-glutamyl-phosphate reductase activity	3394	2	20476	2	0	0	6.033	VIT_01s0011g05860;VIT_03s0063g01110
GO:0043968	biological_process	histone H2A acetylation	3394	1	20476	1	0	0	6.033	VIT_07s0005g01910
GO:0003904	molecular_function	deoxyribodipyrimidine photo-lyase activity	3394	1	20476	1	0	0	6.033	VIT_02s0241g00040
GO:0047341	molecular_function	fucose-1-phosphate guanylyltransferase activity	3394	1	20476	1	0	0	6.033	VIT_15s0046g00110
GO:0003987	molecular_function	acetate-CoA ligase activity	3394	1	20476	1	0	0	6.033	VIT_14s0068g00640
GO:0098721	biological_process	uracil import across plasma membrane	3394	2	20476	2	0	0	6.033	VIT_06s0061g01310;VIT_18s0001g11260
GO:0051510	biological_process	regulation of unidimensional cell growth	3394	1	20476	1	0	0	6.033	VIT_18s0001g05680
GO:0051592	biological_process	response to calcium ion	3394	1	20476	1	0	0	6.033	VIT_07s0031g01180
GO:0000719	biological_process	photoreactive repair	3394	1	20476	1	0	0	6.033	VIT_02s0241g00040
GO:0008942	molecular_function	nitrite reductase [NAD(P)H] activity	3394	1	20476	1	0	0	6.033	VIT_18s0001g06720
GO:0004631	molecular_function	phosphomevalonate kinase activity	3394	1	20476	1	0	0	6.033	VIT_02s0012g02530
GO:0048657	biological_process	anther wall tapetum cell differentiation	3394	1	20476	1	0	0	6.033	VIT_07s0031g01850
GO:0008988	molecular_function	rRNA (adenine-N6-)-methyltransferase activity	3394	1	20476	1	0	0	6.033	VIT_01s0127g00150
GO:0008676	molecular_function	3-deoxy-8-phosphooctulonate synthase activity	3394	1	20476	1	0	0	6.033	VIT_19s0085g00720
GO:0008909	molecular_function	isochorismate synthase activity	3394	1	20476	1	0	0	6.033	VIT_17s0000g05750
GO:0004321	molecular_function	fatty-acyl-CoA synthase activity	3394	1	20476	1	0	0	6.033	VIT_06s0061g00450
GO:0004324	molecular_function	ferredoxin-NADP+ reductase activity	3394	2	20476	2	0	0	6.033	VIT_10s0003g04880;VIT_18s0001g14450
GO:0004366	molecular_function	glycerol-3-phosphate O-acyltransferase activity	3394	2	20476	2	0	0	6.033	VIT_02s0012g02160;VIT_03s0038g03230
GO:0004329	molecular_function	formate-tetrahydrofolate ligase activity	3394	1	20476	1	0	0	6.033	VIT_06s0004g01160
GO:0004056	molecular_function	argininosuccinate lyase activity	3394	1	20476	1	0	0	6.033	VIT_18s0001g07590
GO:0004059	molecular_function	aralkylamine N-acetyltransferase activity	3394	1	20476	1	0	0	6.033	VIT_08s0056g00580
GO:0016888	molecular_function	endodeoxyribonuclease activity, producing 5-phosphomonoesters	3394	1	20476	1	0	0	6.033	VIT_08s0032g01170
GO:0031957	molecular_function	very long-chain fatty acid-CoA ligase activity	3394	1	20476	1	0	0	6.033	VIT_03s0063g01880
GO:0071000	biological_process	response to magnetism	3394	1	20476	1	0	0	6.033	VIT_18s0001g05680
GO:0034214	biological_process	protein hexamerization	3394	1	20476	1	0	0	6.033	VIT_19s0014g00020
GO:0009941	cellular_component	chloroplast envelope	3394	78	20476	143	0	0	3.29073	VIT_00s0125g00280;VIT_00s0338g00020;VIT_01s0010g00680;VIT_01s0010g03620;VIT_01s0011g04500;VIT_01s0127g00740;VIT_03s0038g00740;VIT_03s0038g02320;VIT_03s0180g00160;VIT_04s0008g03600;VIT_04s0008g06040;VIT_04s0023g00080;VIT_04s0043g00870;VIT_05s0051g00860;VIT_05s0102g01210;VIT_06s0004g00620;VIT_06s0004g00940;VIT_06s0004g01220;VIT_06s0004g01880;VIT_06s0004g02120;VIT_06s0061g01060;VIT_07s0005g01530;VIT…
GO:0034256	molecular_function	chlorophyll(ide) b reductase activity	3394	2	20476	2	0	0	6.033	VIT_01s0010g00590;VIT_11s0016g03890
GO:1900036	biological_process	positive regulation of cellular response to heat	3394	1	20476	1	0	0	6.033	VIT_19s0085g01020
GO:0042732	biological_process	D-xylose metabolic process	3394	1	20476	1	0	0	6.033	VIT_11s0052g01710
GO:0031022	biological_process	nuclear migration along microfilament	3394	1	20476	1	0	0	6.033	VIT_18s0122g00830
GO:0009635	biological_process	response to herbicide	3394	1	20476	1	0	0	6.033	VIT_19s0014g03660
[truncated: 2,177 more rows]
