# Supplementary material for: Genetic analysis of a white-to-red berry skin color reversion and its transcriptomic and metabolic consequences in grapevine (Vitis vinifera cv. ‘Moscatel Galego’)
Source: BMC Genomics. 2019 Dec 9;20:952. doi: 10.1186/s12864-019-6237-5 (PMC6902604; doi:10.1186/s12864-019-6237-5)
Supplement: Supplementary file 5 — Additional file 5. Common and unique gene ontology terms in up- and down-regulated genes at both veraison and ripening stages. [file 12864_2019_6237_MOESM5_ESM.xlsx]

## Sheet: Common in Up
Table. Common and unique gene ontology terms in up-regulated genes at both veraison and ripening stages
81 common elements in "Up_RRvsWR" and "Up_RVvsWV":					87 elements included exclusively in "Up_RVvsWV":					161 elements included exclusively in "Up_RRvsWR":
GO:0009916	molecular_function	alternative oxidase activity			GO:0003878	molecular_function	ATP citrate synthase activity			GO:0000375	biological_process	RNA splicing, via transesterification reactions
GO:0097249	cellular_component	mitochondrial respiratory chain supercomplex			GO:0009346	cellular_component	citrate lyase complex			GO:0006065	biological_process	UDP-glucuronate biosynthetic process
GO:0050350	molecular_function	trihydroxystilbene synthase activity			GO:0006085	biological_process	acetyl-CoA biosynthetic process			GO:0006101	biological_process	citrate metabolic process
GO:0003676	molecular_function	nucleic acid binding			GO:0031054	biological_process	pre-miRNA processing			GO:0005697	cellular_component	telomerase holoenzyme complex
GO:0005634	cellular_component	nucleus			GO:0008152	biological_process	metabolic process			GO:0000466	biological_process	maturation of 5.8S rRNA from tricistronic rRNA transcript (SSU-rRNA, 5.8S rRNA, LSU-rRNA)
GO:0005737	cellular_component	cytoplasm			GO:0016872	molecular_function	intramolecular lyase activity			GO:0043487	biological_process	regulation of RNA stability
GO:0016740	molecular_function	transferase activity			GO:0018106	biological_process	peptidyl-histidine phosphorylation			GO:0003979	molecular_function	UDP-glucose 6-dehydrogenase activity
GO:0016567	biological_process	protein ubiquitination			GO:0004673	molecular_function	protein histidine kinase activity			GO:0043021	molecular_function	ribonucleoprotein complex binding
GO:0004842	molecular_function	ubiquitin-protein transferase activity			GO:0006355	biological_process	regulation of transcription, DNA-templated			GO:0070545	cellular_component	PeBoW complex
GO:0003824	molecular_function	catalytic activity			GO:0042542	biological_process	response to hydrogen peroxide			GO:0010928	biological_process	regulation of auxin mediated signaling pathway
GO:0016746	molecular_function	transferase activity, transferring acyl groups			GO:0000373	biological_process	Group II intron splicing			GO:0000166	molecular_function	nucleotide binding
GO:0006413	biological_process	translational initiation			GO:0097428	biological_process	protein maturation by iron-sulfur cluster transfer			GO:0042787	biological_process	protein ubiquitination involved in ubiquitin-dependent protein catabolic process
GO:0032040	cellular_component	small-subunit processome			GO:0005847	cellular_component	mRNA cleavage and polyadenylation specificity factor complex			GO:0018105	biological_process	peptidyl-serine phosphorylation
GO:0018107	biological_process	peptidyl-threonine phosphorylation			GO:2000280	biological_process	regulation of root development			GO:0071013	cellular_component	catalytic step 2 spliceosome
GO:0004004	molecular_function	ATP-dependent RNA helicase activity			GO:0031053	biological_process	primary miRNA processing			GO:0000184	biological_process	nuclear-transcribed mRNA catabolic process, nonsense-mediated decay
GO:0003743	molecular_function	translation initiation factor activity			GO:0010029	biological_process	regulation of seed germination			GO:0005829	cellular_component	cytosol
GO:0006364	biological_process	rRNA processing			GO:0010497	biological_process	plasmodesmata-mediated intercellular transport			GO:0006415	biological_process	translational termination
GO:0061630	molecular_function	ubiquitin protein ligase activity			GO:0004525	molecular_function	ribonuclease III activity			GO:0016301	molecular_function	kinase activity
GO:0008270	molecular_function	zinc ion binding			GO:0006032	biological_process	chitin catabolic process			GO:0010501	biological_process	RNA secondary structure unwinding
GO:0006096	biological_process	glycolytic process			GO:0006627	biological_process	protein processing involved in protein targeting to mitochondrion			GO:0033290	cellular_component	eukaryotic 48S preinitiation complex
GO:0030515	molecular_function	snoRNA binding			GO:0004176	molecular_function	ATP-dependent peptidase activity			GO:0031461	cellular_component	cullin-RING ubiquitin ligase complex
GO:0004069	molecular_function	L-aspartate:2-oxoglutarate aminotransferase activity			GO:0006006	biological_process	glucose metabolic process			GO:0006369	biological_process	termination of RNA polymerase II transcription
GO:0080130	molecular_function	L-phenylalanine:2-oxoglutarate aminotransferase activity			GO:0008061	molecular_function	chitin binding			GO:0016282	cellular_component	eukaryotic 43S preinitiation complex
GO:0043565	molecular_function	sequence-specific DNA binding			GO:2000117	biological_process	negative regulation of cysteine-type endopeptidase activity			GO:0006511	biological_process	ubiquitin-dependent protein catabolic process
GO:0005686	cellular_component	U2 snRNP			GO:0002020	molecular_function	protease binding			GO:0016149	molecular_function	translation release factor activity, codon specific
GO:0009061	biological_process	anaerobic respiration			GO:0003723	molecular_function	RNA binding			GO:0000151	cellular_component	ubiquitin ligase complex
GO:0090503	biological_process	RNA phosphodiester bond hydrolysis, exonucleolytic			GO:0006351	biological_process	transcription, DNA-templated			GO:0006897	biological_process	endocytosis
GO:0010468	biological_process	regulation of gene expression			GO:0006568	biological_process	tryptophan metabolic process			GO:0005852	cellular_component	eukaryotic translation initiation factor 3 complex
GO:0034388	cellular_component	Pwp2p-containing subcomplex of 90S preribosome			GO:0009228	biological_process	thiamine biosynthetic process			GO:0016055	biological_process	Wnt signaling pathway
GO:0005730	cellular_component	nucleolus			GO:0004519	molecular_function	endonuclease activity			GO:1904264	molecular_function	ubiquitin protein ligase activity involved in ERAD pathway
GO:0010200	biological_process	response to chitin			GO:0019344	biological_process	cysteine biosynthetic process			GO:0006183	biological_process	GTP biosynthetic process
GO:0043161	biological_process	proteasome-mediated ubiquitin-dependent protein catabolic process			GO:0008198	molecular_function	ferrous iron binding			GO:0001104	molecular_function	RNA polymerase II transcription cofactor activity
GO:0090447	molecular_function	glycerol-3-phosphate 2-O-acyltransferase activity			GO:0090502	biological_process	RNA phosphodiester bond hydrolysis, endonucleolytic			GO:0009405	biological_process	pathogenesis
GO:0004322	molecular_function	ferroxidase activity			GO:0030422	biological_process	production of siRNA involved in RNA interference			GO:1902584	biological_process	positive regulation of response to water deprivation
GO:0006099	biological_process	tricarboxylic acid cycle			GO:0009451	biological_process	RNA modification			GO:0017076	molecular_function	purine nucleotide binding
GO:0045430	molecular_function	chalcone isomerase activity			GO:0004568	molecular_function	chitinase activity			GO:0009648	biological_process	photoperiodism
GO:0034389	biological_process	lipid particle organization			GO:0090305	biological_process	nucleic acid phosphodiester bond hydrolysis			GO:0001075	molecular_function	transcription factor activity, RNA polymerase II core promoter sequence-specific binding involved in preinitiation complex assembly
GO:0009073	biological_process	aromatic amino acid family biosynthetic process			GO:0016298	molecular_function	lipase activity			GO:0019867	cellular_component	outer membrane
GO:0009408	biological_process	response to heat			GO:0010466	biological_process	negative regulation of peptidase activity			GO:0004611	molecular_function	phosphoenolpyruvate carboxykinase activity
GO:0016616	molecular_function	oxidoreductase activity, acting on the CH-OH group of donors, NAD or NADP as acceptor			GO:0033108	biological_process	mitochondrial respiratory chain complex assembly			GO:0031359	cellular_component	integral component of chloroplast outer membrane
GO:0001731	biological_process	formation of translation preinitiation complex			GO:0030414	molecular_function	peptidase inhibitor activity			GO:0042176	biological_process	regulation of protein catabolic process
GO:0003700	molecular_function	transcription factor activity, sequence-specific DNA binding			GO:0070483	biological_process	detection of hypoxia			GO:0009001	molecular_function	serine O-acetyltransferase activity
GO:0006879	biological_process	cellular iron ion homeostasis			GO:0012511	cellular_component	monolayer-surrounded lipid storage body			GO:0006282	biological_process	regulation of DNA repair
GO:0006396	biological_process	RNA processing			GO:0005504	molecular_function	fatty acid binding			GO:0005516	molecular_function	calmodulin binding
GO:0016226	biological_process	iron-sulfur cluster assembly			GO:0018171	biological_process	peptidyl-cysteine oxidation			GO:0006446	biological_process	regulation of translational initiation
GO:0000460	biological_process	maturation of 5.8S rRNA			GO:0042720	cellular_component	mitochondrial inner membrane peptidase complex			GO:0009611	biological_process	response to wounding
GO:0017025	molecular_function	TBP-class protein binding			GO:0008289	molecular_function	lipid binding			GO:0010388	biological_process	cullin deneddylation
GO:0003887	molecular_function	DNA-directed DNA polymerase activity			GO:0006040	biological_process	amino sugar metabolic process			GO:0008180	cellular_component	COP9 signalosome
GO:0016817	molecular_function	hydrolase activity, acting on acid anhydrides			GO:0008374	molecular_function	O-acyltransferase activity			GO:0006821	biological_process	chloride transport
GO:0008199	molecular_function	ferric iron binding			GO:0044212	molecular_function	transcription regulatory region DNA binding			GO:0071004	cellular_component	U2-type prespliceosome
GO:0070847	cellular_component	core mediator complex			GO:0051539	molecular_function	4 iron, 4 sulfur cluster binding			GO:0015031	biological_process	protein transport
GO:0000289	biological_process	nuclear-transcribed mRNA poly(A) tail shortening			GO:0046540	cellular_component	U4/U6 x U5 tri-snRNP complex			GO:0004707	molecular_function	MAP kinase activity
GO:0070469	cellular_component	respiratory chain			GO:0019915	biological_process	lipid storage			GO:0000145	cellular_component	exocyst
GO:0003677	molecular_function	DNA binding			GO:0004402	molecular_function	histone acetyltransferase activity			GO:0006886	biological_process	intracellular protein transport
GO:0032436	biological_process	positive regulation of proteasomal ubiquitin-dependent protein catabolic process			GO:0009295	cellular_component	nucleoid			GO:0004386	molecular_function	helicase activity
GO:0009423	biological_process	chorismate biosynthetic process			GO:0006189	biological_process	de novo IMP biosynthetic process			GO:0008540	cellular_component	proteasome regulatory particle, base subcomplex
GO:0051123	biological_process	RNA polymerase II transcriptional preinitiation complex assembly			GO:0003725	molecular_function	double-stranded RNA binding			GO:0016310	biological_process	phosphorylation
GO:0009058	biological_process	biosynthetic process			GO:0016868	molecular_function	intramolecular transferase activity, phosphotransferases			GO:0010305	biological_process	leaf vascular tissue pattern formation
GO:0051536	molecular_function	iron-sulfur cluster binding			GO:0046912	molecular_function	transferase activity, transferring acyl groups, acyl groups converted into alkyl on transfer			GO:0000993	molecular_function	RNA polymerase II core binding
GO:0008652	biological_process	cellular amino acid biosynthetic process			GO:0006048	biological_process	UDP-N-acetylglucosamine biosynthetic process			GO:0010087	biological_process	phloem or xylem histogenesis
GO:0016998	biological_process	cell wall macromolecule catabolic process			GO:0006241	biological_process	CTP biosynthetic process			GO:0000462	biological_process	maturation of SSU-rRNA from tricistronic rRNA transcript (SSU-rRNA, 5.8S rRNA, LSU-rRNA)
GO:0030060	molecular_function	L-malate dehydrogenase activity			GO:0080167	biological_process	response to karrikin			GO:0005851	cellular_component	eukaryotic translation initiation factor 2B complex
GO:0048573	biological_process	photoperiodism, flowering			GO:0006108	biological_process	malate metabolic process			GO:0005247	molecular_function	voltage-gated chloride channel activity
GO:0004867	molecular_function	serine-type endopeptidase inhibitor activity			GO:0098656	biological_process	anion transmembrane transport			GO:0030686	cellular_component	90S preribosome
GO:0006535	biological_process	cysteine biosynthetic process from serine			GO:0000062	molecular_function	fatty-acyl-CoA binding			GO:0003729	molecular_function	mRNA binding
GO:0016615	molecular_function	malate dehydrogenase activity			GO:0003697	molecular_function	single-stranded DNA binding			GO:0003872	molecular_function	6-phosphofructokinase activity
GO:0004535	molecular_function	poly(A)-specific ribonuclease activity			GO:0009699	biological_process	phenylpropanoid biosynthetic process			GO:0061615	biological_process	glycolytic process through fructose-6-phosphate
GO:0006869	biological_process	lipid transport			GO:0030162	biological_process	regulation of proteolysis			GO:0004540	molecular_function	ribonuclease activity
GO:0070940	biological_process	dephosphorylation of RNA polymerase II C-terminal domain			GO:0031597	cellular_component	cytosolic proteasome complex			GO:0009788	biological_process	negative regulation of abscisic acid-activated signaling pathway
GO:0005811	cellular_component	lipid particle			GO:0010256	biological_process	endomembrane system organization			GO:0035556	biological_process	intracellular signal transduction
GO:0008420	molecular_function	CTD phosphatase activity			GO:0000122	biological_process	negative regulation of transcription from RNA polymerase II promoter			GO:0051087	molecular_function	chaperone binding
GO:0010143	biological_process	cutin biosynthetic process			GO:0004869	molecular_function	cysteine-type endopeptidase inhibitor activity			GO:0010411	biological_process	xyloglucan metabolic process
GO:0005758	cellular_component	mitochondrial intermembrane space			GO:0009553	biological_process	embryo sac development			GO:0070413	biological_process	trehalose metabolism in response to stress
GO:0031595	cellular_component	nuclear proteasome complex			GO:0042349	molecular_function	guiding stereospecific synthesis activity			GO:0006839	biological_process	mitochondrial transport
GO:0005736	cellular_component	DNA-directed RNA polymerase I complex			GO:0006790	biological_process	sulfur compound metabolic process			GO:0006102	biological_process	isocitrate metabolic process
GO:0001054	molecular_function	RNA polymerase I activity			GO:0045548	molecular_function	phenylalanine ammonia-lyase activity			GO:0010044	biological_process	response to aluminum ion
GO:0019752	biological_process	carboxylic acid metabolic process			GO:0009800	biological_process	cinnamic acid biosynthetic process			GO:0006228	biological_process	UTP biosynthetic process
GO:0045899	biological_process	positive regulation of RNA polymerase II transcriptional preinitiation complex assembly			GO:0009698	biological_process	phenylpropanoid metabolic process			GO:0008889	molecular_function	glycerophosphodiester phosphodiesterase activity
GO:0036402	molecular_function	proteasome-activating ATPase activity			GO:0006098	biological_process	pentose-phosphate shunt			GO:0045053	biological_process	protein retention in Golgi apparatus
GO:1901800	biological_process	positive regulation of proteasomal protein catabolic process			GO:0016841	molecular_function	ammonia-lyase activity			GO:0001078	molecular_function	transcriptional repressor activity, RNA polymerase II core promoter proximal region sequence-specific binding
GO:0005759	cellular_component	mitochondrial matrix			GO:0010114	biological_process	response to red light			GO:0071215	biological_process	cellular response to abscisic acid stimulus
					GO:0030490	biological_process	maturation of SSU-rRNA			GO:0003978	molecular_function	UDP-glucose 4-epimerase activity
					GO:0005978	biological_process	glycogen biosynthetic process			GO:0006165	biological_process	nucleoside diphosphate phosphorylation
					GO:0004124	molecular_function	cysteine synthase activity			GO:0032012	biological_process	regulation of ARF protein signal transduction
					GO:0005777	cellular_component	peroxisome			GO:0070034	molecular_function	telomerase RNA binding
					GO:0045454	biological_process	cell redox homeostasis			GO:0009435	biological_process	NAD biosynthetic process
					GO:0006559	biological_process	L-phenylalanine catabolic process			GO:0000015	cellular_component	phosphopyruvate hydratase complex
										GO:0004550	molecular_function	nucleoside diphosphate kinase activity
										GO:0043967	biological_process	histone H4 acetylation
										GO:0007051	biological_process	spindle organization
										GO:0004634	molecular_function	phosphopyruvate hydratase activity
										GO:0030433	biological_process	ER-associated ubiquitin-dependent protein catabolic process
										GO:0004722	molecular_function	protein serine/threonine phosphatase activity
										GO:0006073	biological_process	cellular glucan metabolic process
										GO:0005992	biological_process	trehalose biosynthetic process
										GO:0044390	molecular_function	ubiquitin-like protein conjugating enzyme binding
										GO:0019509	biological_process	L-methionine biosynthetic process from methylthioadenosine
										GO:0031307	cellular_component	integral component of mitochondrial outer membrane
										GO:0042162	molecular_function	telomeric DNA binding
										GO:0043169	molecular_function	cation binding
										GO:0016311	biological_process	dephosphorylation
										GO:0004805	molecular_function	trehalose-phosphatase activity
										GO:0046907	biological_process	intracellular transport
										GO:0016592	cellular_component	mediator complex
										GO:0009969	biological_process	xyloglucan biosynthetic process
										GO:0032784	biological_process	regulation of DNA-templated transcription, elongation
										GO:0007004	biological_process	telomere maintenance via telomerase
										GO:0003747	molecular_function	translation release factor activity
										GO:0016607	cellular_component	nuclear speck
										GO:0006518	biological_process	peptide metabolic process
										GO:0005794	cellular_component	Golgi apparatus
										GO:0042546	biological_process	cell wall biogenesis
										GO:0016762	molecular_function	xyloglucan:xyloglucosyl transferase activity
										GO:0006094	biological_process	gluconeogenesis
										GO:0008360	biological_process	regulation of cell shape
										GO:0046686	biological_process	response to cadmium ion
										GO:0006261	biological_process	DNA-dependent DNA replication
										GO:0031624	molecular_function	ubiquitin conjugating enzyme binding
										GO:0016192	biological_process	vesicle-mediated transport
										GO:0042254	biological_process	ribosome biogenesis
										GO:0030955	molecular_function	potassium ion binding
										GO:0006970	biological_process	response to osmotic stress
										GO:0004743	molecular_function	pyruvate kinase activity
										GO:0033617	biological_process	mitochondrial respiratory chain complex IV assembly
										GO:0003006	biological_process	developmental process involved in reproduction
										GO:0000175	molecular_function	3-5-exoribonuclease activity
										GO:0006024	biological_process	glycosaminoglycan biosynthetic process
										GO:0035145	cellular_component	exon-exon junction complex
										GO:0000103	biological_process	sulfate assimilation
										GO:0004372	molecular_function	glycine hydroxymethyltransferase activity
										GO:0004020	molecular_function	adenylylsulfate kinase activity
										GO:0031428	cellular_component	box C/D snoRNP complex
										GO:0030036	biological_process	actin cytoskeleton organization
										GO:0006887	biological_process	exocytosis
										GO:0009142	biological_process	nucleoside triphosphate biosynthetic process
										GO:0048868	biological_process	pollen tube development
										GO:0032549	molecular_function	ribonucleoside binding
										GO:0005085	molecular_function	guanyl-nucleotide exchange factor activity
										GO:0009620	biological_process	response to fungus
										GO:0009395	biological_process	phospholipid catabolic process
										GO:0006826	biological_process	iron ion transport
										GO:0006014	biological_process	D-ribose metabolic process
										GO:0000407	cellular_component	pre-autophagosomal structure
										GO:0071712	biological_process	ER-associated misfolded protein catabolic process
										GO:0000271	biological_process	polysaccharide biosynthetic process
										GO:0036513	cellular_component	Derlin-1 retrotranslocation complex
										GO:0032947	molecular_function	protein complex scaffold
										GO:0042578	molecular_function	phosphoric ester hydrolase activity
										GO:0008654	biological_process	phospholipid biosynthetic process
										GO:0006002	biological_process	fructose 6-phosphate metabolic process
										GO:0000398	biological_process	mRNA splicing, via spliceosome
										GO:0036459	molecular_function	thiol-dependent ubiquitinyl hydrolase activity
										GO:0008081	molecular_function	phosphoric diester hydrolase activity
										GO:0003714	molecular_function	transcription corepressor activity
										GO:0006890	biological_process	retrograde vesicle-mediated transport, Golgi to ER
										GO:0005524	molecular_function	ATP binding
										GO:0004721	molecular_function	phosphoprotein phosphatase activity
										GO:0031418	molecular_function	L-ascorbic acid binding
										GO:0044237	biological_process	cellular metabolic process
										GO:0000422	biological_process	mitophagy
										GO:0006470	biological_process	protein dephosphorylation

## Sheet: Common in Down
Table. Common and unique gene ontology terms in down-regulated genes at both veraison and ripening stages
118 common elements in "Down_RRvsWR" and "Down_RVvsWV":					131 elements included exclusively in "Down_RVvsWV":					153 elements included exclusively in "Down_RRvsWR":
GO:0042549	biological_process	photosystem II stabilization			GO:0000254	molecular_function	C-4 methylsterol oxidase activity			GO:0004563	molecular_function	beta-N-acetylhexosaminidase activity
GO:0015979	biological_process	photosynthesis			GO:0006435	biological_process	threonyl-tRNA aminoacylation			GO:0030497	biological_process	fatty acid elongation
GO:0009534	cellular_component	chloroplast thylakoid			GO:0004829	molecular_function	threonine-tRNA ligase activity			GO:0008373	molecular_function	sialyltransferase activity
GO:0009535	cellular_component	chloroplast thylakoid membrane			GO:0035556	biological_process	intracellular signal transduction			GO:0097503	biological_process	sialylation
GO:0009579	cellular_component	thylakoid			GO:0006810	biological_process	transport			GO:0008453	molecular_function	alanine-glyoxylate transaminase activity
GO:0009507	cellular_component	chloroplast			GO:0005886	cellular_component	plasma membrane			GO:0009570	cellular_component	chloroplast stroma
GO:0035435	biological_process	phosphate ion transmembrane transport			GO:0005524	molecular_function	ATP binding			GO:0008610	biological_process	lipid biosynthetic process
GO:0009941	cellular_component	chloroplast envelope			GO:0005794	cellular_component	Golgi apparatus			GO:0010099	biological_process	regulation of photomorphogenesis
GO:0009536	cellular_component	plastid			GO:0004672	molecular_function	protein kinase activity			GO:0006285	biological_process	base-excision repair, AP site formation
GO:0009523	cellular_component	photosystem II			GO:0016126	biological_process	sterol biosynthetic process			GO:0005840	cellular_component	ribosome
GO:0010287	cellular_component	plastoglobule			GO:0009911	biological_process	positive regulation of flower development			GO:0006412	biological_process	translation
GO:0009522	cellular_component	photosystem I			GO:0015992	biological_process	proton transport			GO:0034599	biological_process	cellular response to oxidative stress
GO:0009654	cellular_component	photosystem II oxygen evolving complex			GO:0030001	biological_process	metal ion transport			GO:0003735	molecular_function	structural constituent of ribosome
GO:0009765	biological_process	photosynthesis, light harvesting			GO:0016574	biological_process	histone ubiquitination			GO:0016671	molecular_function	oxidoreductase activity, acting on a sulfur group of donors, disulfide as acceptor
GO:0009768	biological_process	photosynthesis, light harvesting in photosystem I			GO:1904659	biological_process	glucose transmembrane transport			GO:0010027	biological_process	thylakoid membrane organization
GO:0031409	molecular_function	pigment binding			GO:0006468	biological_process	protein phosphorylation			GO:0006662	biological_process	glycerol ether metabolic process
GO:0018298	biological_process	protein-chromophore linkage			GO:0004871	molecular_function	signal transducer activity			GO:0010304	biological_process	PSII associated light-harvesting complex II catabolic process
GO:0009409	biological_process	response to cold			GO:0006811	biological_process	ion transport			GO:0032544	biological_process	plastid translation
GO:0005622	cellular_component	intracellular			GO:0046777	biological_process	protein autophosphorylation			GO:0045454	biological_process	cell redox homeostasis
GO:0005737	cellular_component	cytoplasm			GO:1901657	biological_process	glycosyl compound metabolic process			GO:0047134	molecular_function	protein-disulfide reductase activity
GO:0016117	biological_process	carotenoid biosynthetic process			GO:0046323	biological_process	glucose import			GO:0010020	biological_process	chloroplast fission
GO:0015995	biological_process	chlorophyll biosynthetic process			GO:0035428	biological_process	hexose transmembrane transport			GO:0015934	cellular_component	large ribosomal subunit
GO:0009416	biological_process	response to light stimulus			GO:0005355	molecular_function	glucose transmembrane transporter activity			GO:0030529	cellular_component	intracellular ribonucleoprotein complex
GO:0005215	molecular_function	transporter activity			GO:0001927	biological_process	exocyst assembly			GO:0004791	molecular_function	thioredoxin-disulfide reductase activity
GO:0009414	biological_process	response to water deprivation			GO:0006893	biological_process	Golgi to plasma membrane transport			GO:0030388	biological_process	fructose 1,6-bisphosphate metabolic process
GO:0008131	molecular_function	primary amine oxidase activity			GO:0009938	biological_process	negative regulation of gibberellic acid mediated signaling pathway			GO:0042132	molecular_function	fructose 1,6-bisphosphate 1-phosphatase activity
GO:0009308	biological_process	amine metabolic process			GO:0006754	biological_process	ATP biosynthetic process			GO:0006783	biological_process	heme biosynthetic process
GO:0009538	cellular_component	photosystem I reaction center			GO:0016773	molecular_function	phosphotransferase activity, alcohol group as acceptor			GO:0010109	biological_process	regulation of photosynthesis
GO:0016168	molecular_function	chlorophyll binding			GO:0004674	molecular_function	protein serine/threonine kinase activity			GO:0051287	molecular_function	NAD binding
GO:0033014	biological_process	tetrapyrrole biosynthetic process			GO:0004559	molecular_function	alpha-mannosidase activity			GO:0006779	biological_process	porphyrin-containing compound biosynthetic process
GO:0016787	molecular_function	hydrolase activity			GO:0022857	molecular_function	transmembrane transporter activity			GO:0042542	biological_process	response to hydrogen peroxide
GO:0008138	molecular_function	protein tyrosine/serine/threonine phosphatase activity			GO:0045892	biological_process	negative regulation of transcription, DNA-templated			GO:0003995	molecular_function	acyl-CoA dehydrogenase activity
GO:0007178	biological_process	transmembrane receptor protein serine/threonine kinase signaling pathway			GO:0042807	cellular_component	central vacuole			GO:0033539	biological_process	fatty acid beta-oxidation using acyl-CoA dehydrogenase
GO:0004675	molecular_function	transmembrane receptor protein serine/threonine kinase activity			GO:0003924	molecular_function	GTPase activity			GO:0010207	biological_process	photosystem II assembly
GO:0006526	biological_process	arginine biosynthetic process			GO:0015385	molecular_function	sodium:proton antiporter activity			GO:0052890	molecular_function	oxidoreductase activity, acting on the CH-CH group of donors, with a flavin as acceptor
GO:0016311	biological_process	dephosphorylation			GO:0009833	biological_process	plant-type primary cell wall biogenesis			GO:0016853	molecular_function	isomerase activity
GO:0009735	biological_process	response to cytokinin			GO:0007017	biological_process	microtubule-based process			GO:0042651	cellular_component	thylakoid membrane
GO:0005774	cellular_component	vacuolar membrane			GO:0006629	biological_process	lipid metabolic process			GO:0009706	cellular_component	chloroplast inner membrane
GO:0010118	biological_process	stomatal movement			GO:0005516	molecular_function	calmodulin binding			GO:0017112	molecular_function	Rab guanyl-nucleotide exchange factor activity
GO:0030148	biological_process	sphingolipid biosynthetic process			GO:0046873	molecular_function	metal ion transmembrane transporter activity			GO:0009330	cellular_component	DNA topoisomerase complex (ATP-hydrolyzing)
GO:0006999	biological_process	nuclear pore organization			GO:0030245	biological_process	cellulose catabolic process			GO:0010206	biological_process	photosystem II repair
GO:0008725	molecular_function	DNA-3-methyladenine glycosylase activity			GO:0018107	biological_process	peptidyl-threonine phosphorylation			GO:0016987	molecular_function	sigma factor activity
GO:0006696	biological_process	ergosterol biosynthetic process			GO:0016307	molecular_function	phosphatidylinositol phosphate kinase activity			GO:0008893	molecular_function	guanosine-3,5-bis(diphosphate) 3-diphosphatase activity
GO:0005773	cellular_component	vacuole			GO:0046488	biological_process	phosphatidylinositol metabolic process			GO:0006000	biological_process	fructose metabolic process
GO:0009644	biological_process	response to high light intensity			GO:0006817	biological_process	phosphate ion transport			GO:0090333	biological_process	regulation of stomatal closure
GO:0007623	biological_process	circadian rhythm			GO:0005351	molecular_function	sugar:proton symporter activity			GO:0006796	biological_process	phosphate-containing compound metabolic process
GO:0055085	biological_process	transmembrane transport			GO:0005874	cellular_component	microtubule			GO:0009052	biological_process	pentose-phosphate shunt, non-oxidative branch
GO:0098655	biological_process	cation transmembrane transport			GO:0031047	biological_process	gene silencing by RNA			GO:0016655	molecular_function	oxidoreductase activity, acting on NAD(P)H, quinone or similar compound as acceptor
GO:0005887	cellular_component	integral component of plasma membrane			GO:0015095	molecular_function	magnesium ion transmembrane transporter activity			GO:0004645	molecular_function	phosphorylase activity
GO:0000302	biological_process	response to reactive oxygen species			GO:0016887	molecular_function	ATPase activity			GO:0016851	molecular_function	magnesium chelatase activity
GO:0006633	biological_process	fatty acid biosynthetic process			GO:0000145	cellular_component	exocyst			GO:0016628	molecular_function	oxidoreductase activity, acting on the CH-CH group of donors, NAD or NADP as acceptor
GO:0051996	molecular_function	squalene synthase activity			GO:0003774	molecular_function	motor activity			GO:0009773	biological_process	photosynthetic electron transport in photosystem I
GO:0016123	biological_process	xanthophyll biosynthetic process			GO:0042803	molecular_function	protein homodimerization activity			GO:0042372	biological_process	phylloquinone biosynthetic process
GO:0010244	biological_process	response to low fluence blue light stimulus by blue low-fluence system			GO:0006417	biological_process	regulation of translation			GO:0006001	biological_process	fructose catabolic process
GO:0004310	molecular_function	farnesyl-diphosphate farnesyltransferase activity			GO:0051601	biological_process	exocyst localization			GO:0004042	molecular_function	acetyl-CoA:L-glutamate N-acetyltransferase activity
GO:0016602	cellular_component	CCAAT-binding factor complex			GO:0007033	biological_process	vacuole organization			GO:0006782	biological_process	protoporphyrinogen IX biosynthetic process
GO:0009785	biological_process	blue light signaling pathway			GO:0000118	cellular_component	histone deacetylase complex			GO:0009311	biological_process	oligosaccharide metabolic process
GO:0009638	biological_process	phototropism			GO:0099402	biological_process	plant organ development			GO:0015994	biological_process	chlorophyll metabolic process
GO:0009737	biological_process	response to abscisic acid			GO:0004435	molecular_function	phosphatidylinositol phospholipase C activity			GO:0006552	biological_process	leucine catabolic process
GO:0048038	molecular_function	quinone binding			GO:0009863	biological_process	salicylic acid mediated signaling pathway			GO:0010189	biological_process	vitamin E biosynthetic process
GO:0004130	molecular_function	cytochrome-c peroxidase activity			GO:0046854	biological_process	phosphatidylinositol phosphorylation			GO:0005983	biological_process	starch catabolic process
GO:0006790	biological_process	sulfur compound metabolic process			GO:0007186	biological_process	G-protein coupled receptor signaling pathway			GO:2001141	biological_process	regulation of RNA biosynthetic process
GO:0005802	cellular_component	trans-Golgi network			GO:0061088	biological_process	regulation of sequestering of zinc ion			GO:0001053	molecular_function	plastid sigma factor activity
GO:0019252	biological_process	starch biosynthetic process			GO:0042752	biological_process	regulation of circadian rhythm			GO:0051537	molecular_function	2 iron, 2 sulfur cluster binding
GO:0000059	biological_process	protein import into nucleus, docking			GO:0019904	molecular_function	protein domain specific binding			GO:0016765	molecular_function	transferase activity, transferring alkyl or aryl (other than methyl) groups
GO:0019104	molecular_function	DNA N-glycosylase activity			GO:0050897	molecular_function	cobalt ion binding			GO:0006284	biological_process	base-excision repair
GO:0005768	cellular_component	endosome			GO:0009742	biological_process	brassinosteroid mediated signaling pathway			GO:0016279	molecular_function	protein-lysine N-methyltransferase activity
GO:0016021	cellular_component	integral component of membrane			GO:0008283	biological_process	cell proliferation			GO:0016620	molecular_function	oxidoreductase activity, acting on the aldehyde or oxo group of donors, NAD or NADP as acceptor
GO:0016020	cellular_component	membrane			GO:0009867	biological_process	jasmonic acid mediated signaling pathway			GO:0005777	cellular_component	peroxisome
GO:0045859	biological_process	regulation of protein kinase activity			GO:0000272	biological_process	polysaccharide catabolic process			GO:0006222	biological_process	UMP biosynthetic process
GO:0004373	molecular_function	glycogen (starch) synthase activity			GO:0046916	biological_process	cellular transition metal ion homeostasis			GO:0006734	biological_process	NADH metabolic process
GO:2000377	biological_process	regulation of reactive oxygen species metabolic process			GO:0050662	molecular_function	coenzyme binding			GO:0030008	cellular_component	TRAPP complex
GO:0019887	molecular_function	protein kinase regulator activity			GO:0005871	cellular_component	kinesin complex			GO:0005986	biological_process	sucrose biosynthetic process
GO:0009011	molecular_function	starch synthase activity			GO:0005200	molecular_function	structural constituent of cytoskeleton			GO:0003689	molecular_function	DNA clamp loader activity
GO:0004427	molecular_function	inorganic diphosphatase activity			GO:0018105	biological_process	peptidyl-serine phosphorylation			GO:0080167	biological_process	response to karrikin
GO:0006470	biological_process	protein dephosphorylation			GO:0030244	biological_process	cellulose biosynthetic process			GO:0055114	biological_process	oxidation-reduction process
GO:0005975	biological_process	carbohydrate metabolic process			GO:0006414	biological_process	translational elongation			GO:0055088	biological_process	lipid homeostasis
GO:0016310	biological_process	phosphorylation			GO:0016759	molecular_function	cellulose synthase activity			GO:0018026	biological_process	peptidyl-lysine monomethylation
GO:0001077	molecular_function	transcriptional activator activity, RNA polymerase II core promoter proximal region sequence-specific binding			GO:0008553	molecular_function	hydrogen-exporting ATPase activity, phosphorylative mechanism			GO:0016616	molecular_function	oxidoreductase activity, acting on the CH-OH group of donors, NAD or NADP as acceptor
GO:0022891	molecular_function	substrate-specific transmembrane transporter activity			GO:0046686	biological_process	response to cadmium ion			GO:0019898	cellular_component	extrinsic component of membrane
GO:0016791	molecular_function	phosphatase activity			GO:0004180	molecular_function	carboxypeptidase activity			GO:0009658	biological_process	chloroplast organization
GO:0046658	cellular_component	anchored component of plasma membrane			GO:0016740	molecular_function	transferase activity			GO:0010075	biological_process	regulation of meristem growth
GO:0016301	molecular_function	kinase activity			GO:0046914	molecular_function	transition metal ion binding			GO:0009791	biological_process	post-embryonic development
GO:0015693	biological_process	magnesium ion transport			GO:0045490	biological_process	pectin catabolic process			GO:0008253	molecular_function	5-nucleotidase activity
GO:1903830	biological_process	magnesium ion transmembrane transport			GO:0004707	molecular_function	MAP kinase activity			GO:0006605	biological_process	protein targeting
GO:0019706	molecular_function	protein-cysteine S-palmitoyltransferase activity			GO:0071944	cellular_component	cell periphery			GO:0071482	biological_process	cellular response to light stimulus
GO:0006814	biological_process	sodium ion transport			GO:0009501	cellular_component	amyloplast			GO:0002084	biological_process	protein depalmitoylation
GO:0042538	biological_process	hyperosmotic salinity response			GO:0046835	biological_process	carbohydrate phosphorylation			GO:0016836	molecular_function	hydro-lyase activity
GO:0006013	biological_process	mannose metabolic process			GO:0009734	biological_process	auxin-activated signaling pathway			GO:0008474	molecular_function	palmitoyl-(protein) hydrolase activity
GO:0071949	molecular_function	FAD binding			GO:0003779	molecular_function	actin binding			GO:0030674	molecular_function	protein binding, bridging
GO:0005249	molecular_function	voltage-gated potassium channel activity			GO:0004722	molecular_function	protein serine/threonine phosphatase activity			GO:0009789	biological_process	positive regulation of abscisic acid-activated signaling pathway
GO:0022627	cellular_component	cytosolic small ribosomal subunit			GO:0008810	molecular_function	cellulase activity			GO:0005980	biological_process	glycogen catabolic process
GO:0022625	cellular_component	cytosolic large ribosomal subunit			GO:0047262	molecular_function	polygalacturonate 4-alpha-galacturonosyltransferase activity			GO:0008173	molecular_function	RNA methyltransferase activity
GO:0007166	biological_process	cell surface receptor signaling pathway			GO:0005385	molecular_function	zinc ion transmembrane transporter activity			GO:0004029	molecular_function	aldehyde dehydrogenase (NAD) activity
GO:0071805	biological_process	potassium ion transmembrane transport			GO:0071577	biological_process	zinc II ion transmembrane transport			GO:0000062	molecular_function	fatty-acyl-CoA binding
GO:0008017	molecular_function	microtubule binding			GO:0010119	biological_process	regulation of stomatal movement			GO:0009086	biological_process	methionine biosynthetic process
GO:0007010	biological_process	cytoskeleton organization			GO:0000028	biological_process	ribosomal small subunit assembly			GO:0004407	molecular_function	histone deacetylase activity
GO:0098656	biological_process	anion transmembrane transport			GO:0004683	molecular_function	calmodulin-dependent protein kinase activity			GO:0016790	molecular_function	thiolester hydrolase activity
GO:0006833	biological_process	water transport			GO:0006458	biological_process	de novo protein folding			GO:0015996	biological_process	chlorophyll catabolic process
GO:0009992	biological_process	cellular water homeostasis			GO:0010043	biological_process	response to zinc ion			GO:0005829	cellular_component	cytosol
GO:0005856	cellular_component	cytoskeleton			GO:0045489	biological_process	pectin biosynthetic process			GO:0006094	biological_process	gluconeogenesis
GO:0015793	biological_process	glycerol transport			GO:0043447	biological_process	alkane biosynthetic process			GO:0016874	molecular_function	ligase activity
GO:0015250	molecular_function	water channel activity			GO:0006896	biological_process	Golgi to vacuole transport			GO:0016491	molecular_function	oxidoreductase activity
GO:0015254	molecular_function	glycerol channel activity			GO:0006857	biological_process	oligopeptide transport			GO:0003824	molecular_function	catalytic activity
GO:0015923	molecular_function	mannosidase activity			GO:0046910	molecular_function	pectinesterase inhibitor activity			GO:0042391	biological_process	regulation of membrane potential
GO:0000910	biological_process	cytokinesis			GO:0009931	molecular_function	calcium-dependent protein serine/threonine kinase activity			GO:0019430	biological_process	removal of superoxide radicals
GO:0009646	biological_process	response to absence of light			GO:0010025	biological_process	wax biosynthetic process			GO:0009860	biological_process	pollen tube growth
GO:0006517	biological_process	protein deglycosylation			GO:0042578	molecular_function	phosphoric ester hydrolase activity			GO:0042802	molecular_function	identical protein binding
GO:0044611	cellular_component	nuclear pore inner ring			GO:0004553	molecular_function	hydrolase activity, hydrolyzing O-glycosyl compounds			GO:0043097	biological_process	pyrimidine nucleoside salvage
GO:0006694	biological_process	steroid biosynthetic process			GO:0046961	molecular_function	proton-transporting ATPase activity, rotational mechanism			GO:0004616	molecular_function	phosphogluconate dehydrogenase (decarboxylating) activity
GO:0070573	molecular_function	metallodipeptidase activity			GO:0005216	molecular_function	ion channel activity			GO:0016209	molecular_function	antioxidant activity
GO:0000989	molecular_function	transcription factor activity, transcription factor binding			GO:0031347	biological_process	regulation of defense response			GO:0006206	biological_process	pyrimidine nucleobase metabolic process
GO:0019538	biological_process	protein metabolic process			GO:0009506	cellular_component	plasmodesma			GO:0008652	biological_process	cellular amino acid biosynthetic process
GO:0034220	biological_process	ion transmembrane transport			GO:0006418	biological_process	tRNA aminoacylation for protein translation			GO:0019464	biological_process	glycine decarboxylation via glycine cleavage system
GO:0015297	molecular_function	antiporter activity			GO:0016760	molecular_function	cellulose synthase (UDP-forming) activity			GO:0052793	molecular_function	pectin acetylesterase activity
GO:0009089	biological_process	lysine biosynthetic process via diaminopimelate			GO:0007035	biological_process	vacuolar acidification			GO:0012501	biological_process	programmed cell death
GO:0000166	molecular_function	nucleotide binding			GO:0070180	molecular_function	large ribosomal subunit rRNA binding			GO:0006107	biological_process	oxaloacetate metabolic process
GO:0009637	biological_process	response to blue light			GO:0009306	biological_process	protein secretion			GO:0010319	cellular_component	stromule
					GO:0042147	biological_process	retrograde transport, endosome to Golgi			GO:0015977	biological_process	carbon fixation
					GO:0008299	biological_process	isoprenoid biosynthetic process			GO:0008184	molecular_function	glycogen phosphorylase activity
					GO:0002181	biological_process	cytoplasmic translation			GO:0005960	cellular_component	glycine cleavage complex
					GO:0042626	molecular_function	ATPase activity, coupled to transmembrane movement of substances			GO:0008616	biological_process	queuosine biosynthetic process
					GO:0000148	cellular_component	1,3-beta-D-glucan synthase complex			GO:0015369	molecular_function	calcium:proton antiporter activity
					GO:0010311	biological_process	lateral root formation			GO:0004777	molecular_function	succinate-semialdehyde dehydrogenase (NAD+) activity
					GO:0003843	molecular_function	1,3-beta-D-glucan synthase activity			GO:0048527	biological_process	lateral root development
					GO:0009846	biological_process	pollen germination			GO:0051085	biological_process	chaperone mediated protein folding requiring cofactor
					GO:0006075	biological_process	(1->3)-beta-D-glucan biosynthetic process			GO:0008479	molecular_function	queuine tRNA-ribosyltransferase activity
					GO:0043171	biological_process	peptide catabolic process			GO:0017069	molecular_function	snRNA binding
					GO:0008081	molecular_function	phosphoric diester hydrolase activity			GO:0045037	biological_process	protein import into chloroplast stroma
					GO:0009744	biological_process	response to sucrose			GO:0006986	biological_process	response to unfolded protein
					GO:0009678	molecular_function	hydrogen-translocating pyrophosphatase activity䂫			GO:0009013	molecular_function	succinate-semialdehyde dehydrogenase [NAD(P)+] activity
										GO:0006874	biological_process	cellular calcium ion homeostasis
										GO:0048367	biological_process	shoot system development
										GO:0008195	molecular_function	phosphatidate phosphatase activity
										GO:0019829	molecular_function	cation-transporting ATPase activity
										GO:0006813	biological_process	potassium ion transport
										GO:0031072	molecular_function	heat shock protein binding
										GO:0015035	molecular_function	protein disulfide oxidoreductase activity
										GO:0004849	molecular_function	uridine kinase activity
										GO:0031248	cellular_component	protein acetyltransferase complex
										GO:0016575	biological_process	histone deacetylation
										GO:0051082	molecular_function	unfolded protein binding
										GO:0051539	molecular_function	4 iron, 4 sulfur cluster binding
										GO:0006450	biological_process	regulation of translational fidelity
										GO:0017056	molecular_function	structural constituent of nuclear pore
										GO:0006457	biological_process	protein folding
										GO:0004176	molecular_function	ATP-dependent peptidase activity
										GO:0035335	biological_process	peptidyl-tyrosine dephosphorylation
										GO:0006995	biological_process	cellular response to nitrogen starvation
										GO:0004725	molecular_function	protein tyrosine phosphatase activity
										GO:0005663	cellular_component	DNA replication factor C complex
										GO:0019843	molecular_function	rRNA binding
										GO:0030246	molecular_function	carbohydrate binding
