# Supplementary material for: Genetic analysis of a white-to-red berry skin color reversion and its transcriptomic and metabolic consequences in grapevine (Vitis vinifera cv. ‘Moscatel Galego’)
Source: BMC Genomics. 2019 Dec 9;20:952. doi: 10.1186/s12864-019-6237-5 (PMC6902604; doi:10.1186/s12864-019-6237-5)
Supplement: Supplementary file 6 — Additional file 6. Phenylpropanoid pathway genes with normalized and averaged expression values (FPKM) obtained from this study. R: red-skinned variant (cv. ‘Moscatel Galego Roxo’), W: white-skinned variant (cv. ‘Moscatel Galego Branco’), V: veraison, R: ripening (2WAV). [file 12864_2019_6237_MOESM6_ESM.xlsx]

## Sheet: Hoja1
Table. Phenylpropanoid pathway genes with normalized expression values (FPKM) obtained from this study. R:red-skinned variant, W:white-skinned variant, V:veraison, R:early ripening (2WAV).
Stilbene pathway genes and known regulators
IGPP 12Xv1 VIT code	Name	Description	RV	RR	WV	WR
VIT_16s0100g01070	STS35	STS35, resveratrol synthase	0.918215	5.81787	0.0420672	0.0631924
VIT_12s0028g01880	ROMT1	Trans-resveratrol di-O-methyltransferase (ROMT1)	0.021707	0.0159441	0.0811575	0
VIT_16s0100g00770	STS9,	STS9, Stilbene synthase	2.12219	10.5116	0.444016	0.388273
VIT_16s0100g01100	STS36	STS36, Stilbene synthase	27.1472	89.2493	0.714496	0.805056
VIT_16s0100g00750	STS7	STS7, Stilbene synthase	2.43766	8.8904	0.201222	0.166297
VIT_16s0100g00950	STS25	STS25, Stilbene synthase	3.79469	6.65459	0.654092	0.468262
VIT_16s0100g01010	STS29	STS29, Stilbene synthase	0.887787	2.1569	0.245192	0.166935
VIT_16s0100g00990	STS27	STS27, Stilbene synthase	0.575109	1.57117	0.15825	0.187174
VIT_16s0100g01200	STS48	STS48, Stilbene synthase	6.59885	23.951	0.305627	0.243526
VIT_16s0100g01110	STS37-38	STS37-38, Stilbene synthase	0.31208	0.644688	0.0102712	0.0146795
VIT_16s0100g01030	STS31	STS31, Stilbene synthase	3.28786	9.44953	0.23977	0.420985
VIT_16s0100g00900	STS20	STS20, Stilbene synthase	0.295786	1.11588	0.0788064	0.0814127
VIT_16s0100g01190	STS47	STS47, stilbene synthase	0.23396	0.945763	0.00659868	0.0270008
VIT_16s0100g01130	STS40	STS40, stilbene synthase	0.629104	1.41276	0.0373727	0.0289189
VIT_16s0100g00830	STS15	STS15, Stilbene synthase	0.661719	2.43092	0.0691425	0.0585073
VIT_16s0100g00800	STS12	STS12, Stilbene synthase	0.0814592	0.0431788	0.0528584	0.027732
VIT_16s0100g00780	STS10	STS10, Stilbene synthase	2.07077	7.02966	0.11704	0.118
VIT_16s0100g01160	STS45	STS45, stilbene synthase	0.397043	0.911133	0.0315368	0.0252126
VIT_16s0100g01150	STS43	STS43, stilbene synthase	0.0677286	0.15543	0.0365811	0
VIT_16s0100g00840	STS16	STS16, Stilbene synthase	0.0671245	0.0696867	0.0233268	0.0535328
VIT_10s0042g00870	STS2,	STS2, stilbene synthase	0.0360513	0.129879	0.0153818	0.0620842
VIT_16s0100g00920	STS22	STS22, Stilbene synthase	0.00734403	0.0454313	0.0460895	0.0318858
VIT_16s0100g01000	STS28	STS28, Stilbene synthase	0.720589	1.56915	0.101447	0.190637
VIT_16s0100g00880	STS19	STS19, stilbene synthase	0.201574	0.46825	0.0391748	0.0236291
VIT_16s0100g00930	STS23	STS23, Stilbene synthase	0.0257232	0.0680972	0.015354	0.0425538
VIT_16s0100g00810	STS13	STS13, stilbene synthase	0.0203199	0.0517908	0.0075245	0.0146989
VIT_16s0100g01020	STS30	STS30, stilbene synthase	0.266631	0.667734	0.0338308	0.0749139
VIT_16s0100g00760	STS8,	STS8, Stilbene synthase	0.334344	1.35213	0.0206514	0
VIT_10s0042g00840	STS1,	STS1, stilbene synthase, partial	0.135111	0.279412	0	0.0539238
VIT_10s0042g00890	STS3,seudogene	STS3, stilbene synthase, putative pseudogene	0.172486	0.410767	0.065112	0.0852673
VIT_10s0042g00920	STS5	STS5, stilbene synthase	0.0621813	0.0920838	0.0170455	0.00757132
VIT_16s0100g00860	STS18	STS18, stilbene synthase	0.0789712	0.128443	0.016197	0.075789
VIT_16s0100g01040	STS32	STS32, stilbene synthase	0.0522749	0.293088	0.00739392	0.00663517
VIT_16s0100g00910	STS21	STS21, stilbene synthase	1.36745	5.08085	0.195206	0.118774
VIT_16s0100g01120	STS39	STS39, stilbene synthase	0.219777	0.400969	0.0371255	0.0422811
VIT_16s0100g01130	STS41	STS41, stilbene synthase	0.629104	1.41276	0.0373727	0.0289189
VIT_16s0100g01140	STS42	STS42, stilbene synthase	0.657931	1.85956	0.0783983	0.049174
VIT_16s0100g01170	STS46	STS46, stilbene synthase	0.623833	1.6433	0.0607944	0.0912995
VIT_05s0049g01010	MYB13	MYB13	0.137875	0.15484	0.185018	0.0103343
VIT_05s0049g01020	MYB15	MYB15	135.491	112.775	66.2584	101.612
VIT_07s0005g03340	MYB14	MYB14	6.13045	9.94817	0.750123	0.269812
VIT_08s0058g00690	WRKY24	WRKY24	3.12105	7.39546	0.84712	0.456418
VIT_01s0010g03930	WRKY3	WRKY3	54.9176	63.8088	30.9636	27.3595
VIT_14s0068g01770	WRKY43	WRKY43	0.447307	0.820144	0.108051	0.0375198
Flavonol pathway branch genes and known regulators
IGPP 12Xv1 VIT code	Name	Description	RV	RR	WV	WR
VIT_07s0005g01210	MYBF1	MYBF1	2.70555	4.61373	5.67418	19.8458
VIT_05s0077g01360	MYBF2	MYBF2	0.800154	1.42701	0.578735	0.868207
VIT_18s0001g03470	FLS4	FLS4	75.6649	119.001	34.8109	101.811
VIT_11s0052g01580	GT3	GT3	0.0314039	0.0622366	0.0183663	0
VIT_00s0218g00170	RhaT1	RhaT1	1.30814	0.934931	1.2683	1.10084
VIT_17s0000g04930	ST1	ST1	0.0266784	0	0.0670749	0.00979221
VIT_05s0020g01090	HYH	HYH	22.6368	24.2274	19.9857	23.5
VIT_18s0001g03430	FLS5	FLS5	0.871199	5.00095	0.27162	0.042152
VIT_04s0008g05210	HY5	HY5	65.768	69.6882	37.7597	114.905
VIT_12s0134g00630	QMT	Quercetin 3-O-glucoside-6''-O-malonyltransferase	0.0680635	0.0289256	0.130613	0.176416
VIT_13s0084g00230	ST2	flavonol sulfotransferase	0.231377	0.42754	0.127256	0.159725
VIT_15s0021g00950	FLS11	flavonol synthase	0.431941	0.316263	0.0967815	0.12823
VIT_18s0001g03510	FLS2	similar to flavonol synthase XM_002284374.1	0.0039914	0	0	0
VIT_19s0014g02070	FGT	flavonol 3-O-glucosyltransferase	0.00592926	0	0	0
VIT_07s0031g00100	FLS8	flavonol synthase	28.9357	20.1679	26.1153	21.9252
VIT_03s0017g00710	FLS7	flavonol synthase	17.9697	11.4878	17.6512	13.9945
VIT_02s0012g00400	FLS6	flavonol synthase	0.558638	0.771881	0.386261	0.305508
VIT_13s0047g00210	FLS10	flavonol synthase	5.24649	1.747	15.2102	6.3855
VIT_10s0003g02450	FLS9	flavonol synthase	36.2851	27.1678	32.4937	25.9108
VIT_13s0106g00550	ST4	flavonol 3-sulfotransferase	0.00650945	0.0553966	0.0164352	0.0569533
VIT_11s0052g01600	GT5	UDP-glucuronic acid:flavonol-3-O-glucuronosyltransferase (GAT)	7.85472	13.127	6.7591	10.9284
VIT_11s0052g01630	GT6	bifunctional UDP-glucose/UDP-galactose:flavonol-3-O-glucosyltransferase/galactosyltransferase	18.7343	22.2863	10.1685	15.0779
Early phenylpropanoid pathway genes and known regulators
IGPP 12Xv1 VIT code	Name	Description	RV	RR	WV	WR
VIT_11s0078g00290	C4H2	cinnamate 4-hydroxylase (C4H)	1.03742	12.9772	0.0123224	0.0263624
VIT_06s0004g08150	C4H1	trans-cinnamate 4-monooxygenase (C4H-1)	134.1	147.004	28.8127	47.5142
VIT_13s0019g04460	PAL2.2	phenylalanine ammonia-lyase 2 (PAL2)	58.3548	82.2099	7.46697	29.8561
VIT_06s0004g02620	PAL4	Phenylalanine ammonia-lyase	27.9498	25.1241	4.65908	14.7328
VIT_11s0016g01520	PAL3	phenylalanine ammonia-lyase	0.0559897	0.128829	0.0796915	0.0589809
VIT_16s0039g01170	PAL2	phenylalanine ammonium lyase (PAL2)	0.622875	0.973596	0.157791	0.105558
VIT_16s0039g02040	4CL3	4-coumarate-CoA ligase 3	19.4658	30.7594	12.9688	20.8749
VIT_01s0010g02740	4CL1	4-coumarate-CoA ligase	0.908157	1.31708	0.634277	1.2621
VIT_14s0171g00300	4CL6	4-coumarate-CoA ligase	1.09184	0.68986	2.87206	0.984847
VIT_17s0000g01790	4CL2.1	4-coumarate-CoA ligase 2	0.922641	1.34048	1.09381	3.21714
VIT_11s0052g01090	4CL2.2	4-coumarate-CoA ligase 2	73.4238	72.6535	28.9211	8.03509
VIT_04s0008g02550	4CL5	4-coumarate-CoA ligase	35.5218	33.3071	43.1565	32.6299
VIT_02s0109g00250	4CL3	4-coumarate-CoA ligase	5.24841	5.05585	2.23887	3.87045
VIT_16s0050g00390	4CL7	4-coumarate-CoA ligase	201.752	101.014	227.427	59.9812
VIT_02s0025g03660	4CL4	4-coumarate-CoA ligase	14.6872	22.196	11.0634	6.69388
VIT_13s0067g00620	CAD1	Cinnamyl alcohol dehydrogenase	2.43137	2.92975	3.39413	3.05307
VIT_13s0047g00940	CAD2	Cinnamyl alcohol dehydrogenase	14.0053	12.701	13.9563	15.0633
VIT_00s1389g00010	CAD3	Cinnamyl alcohol dehydrogenase	1.19782	1.29522	1.67388	2.78371
VIT_13s0101g00240	CAD4	Cinnamyl alcohol dehydrogenase	1.61236	1.44442	1.60044	2.10757
VIT_00s0615g00010	CAD5	cinnamyl alcohol dehydrogenase	4.30027	3.9965	5.04772	7.40169
VIT_13s0047g00990	CAD6	Cinnamyl alcohol dehydrogenase	1.73383	1.73349	1.57495	2.06009
VIT_13s0047g00700	CAD7	Cinnamyl alcohol dehydrogenase	0.325344	0.334463	0.318124	0.619282
VIT_06s0004g02380	CAD8	Cinnamyl alcohol dehydrogenase	34.2322	26.4089	52.2097	32.0201
VIT_19s0014g04980	CAD9	Cinnamyl alcohol dehydrogenase	99.2195	68.4867	116.045	99.489
VIT_13s0067g00560	CAD10	Cinnamyl alcohol dehydrogenase	0.62381	0.591289	0.89717	0.770361
VIT_13s0047g00760	CAD11	Cinnamyl alcohol dehydrogenase	0.294635	0.445495	0.489473	0.535065
VIT_03s0110g00350	CAD12	Cinnamyl alcohol dehydrogenase	8.16954	6.34211	8.87703	7.75709
VIT_13s0067g00680	CAD13	Cinnamyl alcohol dehydrogenase	0.0301513	0.0688538	0.0468494	0.083056
VIT_06s0004g02370	CAD14	Cinnamyl alcohol dehydrogenase	7.03137	2.62278	9.26094	1.45846
VIT_02s0025g03100	CAD15	Cinnamyl alcohol dehydrogenase	22.1726	19.4273	20.0057	23.0816
VIT_03s0180g00250	CAD16	Cinnamyl alcohol dehydrogenase	1.34141	0.674511	1.16039	0.865931
VIT_13s0064g00270	CAD17	Cinnamyl alcohol dehydrogenase	38.2288	18.5682	34.9685	22.0722
VIT_00s0615g00020	CAD18	Cinnamyl alcohol dehydrogenase	1.13674	0.718728	1.57355	0.56977
VIT_13s0067g00580	CAD19	Cinnamyl alcohol dehydrogenase	0.363911	0.286462	0.459967	0.161891
VIT_03s0110g00310	CAD20	Cinnamyl alcohol dehydrogenase	0.211269	0.112078	0.200827	0.138372
VIT_14s0083g00320	CCR1	cinnamoyl-CoA reductase	55.5621	97.9367	66.7619	159.502
VIT_02s0012g01570	CCR2	cinnamoyl-CoA reductase	23.8778	31.7092	28.5066	14.4431
VIT_16s0039g01670	CCR3	cinnamoyl-CoA reductase	34.4565	44.6589	44.3473	85.0018
VIT_06s0004g07130	CCR4	cinnamoyl-CoA reductase	65.6532	40.7653	85.0669	79.8381
VIT_18s0122g00620	CCR5	cinnamoyl-CoA reductase	1.47251	0.627023	4.07457	0.432684
VIT_09s0070g00240	CCR6	cinnamoyl-CoA reductase	79.0696	31.9517	41.6993	9.77641
VIT_18s0122g00630	CCR7	cinnamoyl-CoA reductase	14.2457	14.2177	20.3799	20.2745
VIT_14s0066g01150	CCR8	cinnamoyl-CoA reductase	10.6661	16.7375	6.44088	4.91404
VIT_12s0035g02070	CCR9	cinnamoyl-CoA reductase	25.3776	15.099	31.2813	28.9778
VIT_01s0011g03480	CCR10	cinnamoyl CoA reductase	80.8148	51.8044	71.3746	43.5412
VIT_12s0059g01750	COMT1	Caffeic acid O-methyltransferase	0.282962	0.0828601	0.493209	0.071191
VIT_16s0098g00850	COMT2	Caffeic acid O-methyltransferase	107.665	56.0814	98.3591	22.1788
VIT_18s0001g02610	COMT3	caffeic acid methyltransferase	16.0895	17.997	16.0427	16.409
VIT_02s0025g02920	COMT4	caffeic acid 3-O-methyltransferase	98.3238	64.0161	61.2944	30.6138
VIT_19s0135g00030	COMT5	Caffeate 3-O-methyltransferase 1	0.2981	0.347417	0.172699	0.116683
VIT_03s0063g00140	CCoAOMT2	Caffeoyl-CoA O-methyltransferase	75.4056	32.4909	16.7398	4.06161
VIT_11s0016g02600	CCoAOMT3	caffeoyl-CoA O-methyltransferase	2.41006	2.31128	3.44452	3.27895
VIT_12s0028g03110	CCoAOMT4	caffeoyl-CoA 3-O-methyltransferase	0.772648	0.159201	2.04083	0.390795
VIT_07s0031g00350	CCoAOMT1	caffeoyl-CoA O-methyltransferase 1 (repressed by MYB4a)	2054.39	1514.56	993.642	897.518
VIT_00s0346g00080	SAD1	sinapyl alcohol dehydrogenase	0.146851	0.064489	0.423962	0.168017
VIT_18s0122g00450	SAD2	sinapyl alcohol dehydrogenase	1.60939	7.97439	0.100989	0.0432843
VIT_00s0346g00120	SAD3	sinapyl alcohol dehydrogenase	1.91908	3.53541	0.616032	1.65439
VIT_00s0346g00100	SAD4	sinapyl alcohol dehydrogenase	0.470909	1.38405	0.138852	0.104081
VIT_04s0023g02900	F5H1	Ferulate-5-hydroxylase	16.4318	19.453	2.59647	1.04688
VIT_07s0031g01380	F5H2	ferulate 5-hydroxylase	9.86759	8.17404	3.22561	2.32236
VIT_03s0038g00500	F5H3	ferulate 5-hydroxylase	0.630411	0.276312	0.66157	0.883222
VIT_14s0083g00320	CCR11	cinnamoyl-CoA reductase	55.5621	97.9367	66.7619	159.502
VIT_02s0012g01570	CCR12	cinnamoyl-CoA reductase	23.8778	31.7092	28.5066	14.4431
VIT_16s0039g01670	CCR13	cinnamoyl-CoA reductase	34.4565	44.6589	44.3473	85.0018
VIT_17s0000g00950	HCT1	Hydroxycinnamoyl-CoA quinate hydroxycinnamoyltransferase	21.518	5.37578	3.08745	1.05229
VIT_04s0008g05890	HCT2	Hydroxycinnamoyl-CoA:shikimate hydroxycinnamoyltransferase	0.113313	0.180446	0.0142747	0.0403056
VIT_07s0031g00280	HCBT1	anthranilate N-hydroxycinnamoyl/benzoyltransferase	0.232214	0.173557	0.419198	0.243323
VIT_01s0011g03480	CCR14	cinnamoyl CoA reductase	80.8148	51.8044	71.3746	43.5412
VIT_06s0004g07130	CCR15	cinnamoyl-CoA reductase	65.6532	40.7653	85.0669	79.8381
VIT_18s0122g00620	CCR16	cinnamoyl-CoA reductase	1.47251	0.627023	4.07457	0.432684
VIT_09s0070g00240	CCR17	cinnamoyl-CoA reductase	79.0696	31.9517	41.6993	9.77641
VIT_10s0003g00900	HCBT2	anthranilate N-hydroxycinnamoyl/benzoyltransferase	8.86394	9.10943	4.59859	7.32775
VIT_18s0122g00630	CCR18	cinnamoyl-CoA reductase	14.2457	14.2177	20.3799	20.2745
VIT_14s0066g01150	CCR19	cinnamoyl-CoA reductase	10.6661	16.7375	6.44088	4.91404
VIT_12s0035g02070	CCR20	cinnamoyl-CoA reductase	25.3776	15.099	31.2813	28.9778
VIT_18s0001g10180	HCBT3	N-hydroxycinnamoyl/benzoyltransferase 3	0.978196	2.24189	0.461783	0.589745
VIT_12s0057g00930	HCT3	Hydroxycinnamoyl-CoA:shikimate hydroxycinnamoyltransferase	0.0419064	0.0231076	0.210327	0.131559
VIT_11s0037g00440	HCT4	hydroxycinnamoyl-CoA shikimate/quinate hydroxycinnamoyltransferase	4.06425	2.34402	3.46644	1.36378
VIT_18s0001g01730	SK1	Shikimate kinase	0.404269	0.575645	0.247006	0.268418
VIT_14s0030g00650	SKD	shikimate dehydrogenase	9.98534	8.50565	6.68253	4.31863
VIT_16s0039g02500	SK2	shikimate kinase	60.5862	45.3995	65.173	51.8315
VIT_08s0040g00780	C3'H	P-coumaroyl shikimate 3'-hydroxylase isoform 1	62.6153	35.9647	32.5715	24.0135
VIT_07s0031g01600	SK3	shikimate kinase	103.984	77.0978	109.998	89.2118
VIT_19s0014g01430	S3P	3-phosphoshikimate 1-carboxyvinyltransferase, chloroplast precursor	0.571817	0.428922	0.862036	0.9394
VIT_03s0038g02310	MYB4A	MYB4A	70.7053	48.8487	74.0763	69.3344
VIT_04s0023g03710	MYB4B	MYB4B	0.723472	0.433097	0.991019	1.15739
VIT_07s0130g00040	MYB3	MYB3	12.4333	9.96097	14.5668	7.53944
General flavonoid and anthocyanin pathway genes and known regulators (F'3'5H and F'3H hydroxylases excluded)
IGPP 12Xv1 VIT code	Name	Description	RV	RR	WV	WR
VIT_12s0034g00130	A-GT	anthocyanidin 3-O-glucosyltransferase	62.67	60.9339	16.7335	17.2381
VIT_16s0039g02230	UFGT1	GT1 (UFGT), UDP glucose:flavonoid 3-o-glucosyltransferase	71.8899	62.5066	0.127239	0.441611
VIT_06s0009g03010	F3'5'H	Flavonoid 3',5'-hydroxylase (F3'5'H)	0.316037	0.179842	0.110533	0.13157
VIT_17s0000g07210	F3'Hb	Flavonoid 3'-hydroxylase b (F3'Hb) [Vitis vinifera]	2.79342	3.55179	1.68766	3.32775
VIT_17s0000g07200	F3'Ha	Flavonoid 3'-hydroxylase a (F3'Ha) [Vitis vinifera]	17.5027	27.1342	12.0567	24.7966
VIT_09s0002g01090	F3'H1	Flavonoid 3'-monooxygenase (F3'H)	54.5395	30.4309	78.6578	30.215
VIT_05s0062g00520	F-GT1	Flavonoid-glucosyltransferase	3.23629	1.63	5.20594	4.15996
VIT_16s0115g00340	F-GT2	Flavonoid-O-glucosyltransferase	6.04702	5.35649	9.27786	12.1142
VIT_05s0062g00430	F-GT3	UDP-glucose:flavonoid 7-O-glucosyltransferase	2.42661	1.12704	3.1397	3.01107
VIT_18s0001g11430	F3'H8	flavonoid 3-monooxygenase	3.55419	2.20543	8.15367	1.94872
VIT_02s0109g00310	F3'H2	flavonoid 3-monooxygenase	26.4564	14.2792	23.5026	22.8404
VIT_12s0055g00070	F-GT4	Flavonoid-glucosyltransferase 6 (Fragment)	0.273439	0.198695	0.114539	0.0595829
VIT_11s0016g01020	F3'H3	flavonoid 3-monooxygenase	0.64493	0.515527	0.89945	0.663829
VIT_00s0555g00020	F3'H4	flavonoid 3-monooxygenase	0.699282	1.0159	0.0677264	0.109167
VIT_06s0061g01430	F-RT	flavonoid 1-2 rhamnosyltransferase	11.4033	9.92166	10.0036	6.82922
VIT_18s0041g00740	F-GT5	Flavonoid-O-glucosyltransferase	13.2264	18.8173	8.60911	12.6976
VIT_05s0094g01190	F3'H5	flavonoid 3-monooxygenase	5.56108	2.87888	5.86664	7.01906
VIT_12s0034g00080	F-GT6	Flavonoid-glucosyltransferase 1	15.591	7.28923	8.36284	6.798
VIT_07s0031g01370	F3'H6	flavonoid 3-monooxygenase	0.422004	0.417046	0.292278	0.301794
VIT_00s1682g00020	F3'H2	flavonoid 3'-hydroxylase cytochrome P450	0.0728329	0.224321	0.0627921	0.0823403
VIT_03s0063g01690	F3'H7	flavonoid 3-monooxygenase	2.35335	1.6	2.90637	13.3951
VIT_05s0062g00700	F-GT6	UDP-glucose:flavonoid 7-O-glucosyltransferase	0.192737	0.145169	0.773013	0.191193
VIT_18s0001g12800	DFR1	Vitis vinifera dihydroflavonol reductase (DFR) mRNA XM_002281822.1	39.6447	27.836	27.8923	13.4491
VIT_13s0064g00290	DFR2	Dihydroflavonol reductase (DFR)	0.613452	0.351065	0.806415	0.968839
VIT_03s0038g04220	DFR3	dihydroflavonol-4-reductase	0.174634	0.0314813	0.211569	0.0394328
VIT_15s0048g01000	DFR4	2'-hydroxy isoflavone/dihydroflavonol reductase	1.92548	5.18383	1.44853	4.85894
VIT_15s0048g01010	DFR5	2'-hydroxy isoflavone/dihydroflavonol reductase	11.3475	7.18597	15.9489	12.7607
VIT_04s0023g03370	F3H1	flavanone-3-hydroxylase 1 (F3H1) [Vitis vinifera]	22.5344	37.2996	1.4334	5.80029
VIT_16s0098g00860	F3H3	Flavanone 3-hydroxylase	23.3523	6.52945	49.1917	43.4945
VIT_18s0001g14310	F3H2	flavanone-3-hydroxylase 2 (F3H2) [Vitis vinifera]	516.98	644.239	346.902	559.228
VIT_05s0020g03000	HID	2-Hydroxyisoflavanone dehydratase	0.506461	0.777867	0.403643	0.579639
VIT_08s0007g07730	CYP93A1	CYP93A1 2-hydroxyisoflavanone synthase	13.3628	17.5116	9.056	8.88598
VIT_02s0025g02970	F3H4	Flavanone 3-hydroxylase (F3H)	2.06324	1.0851	2.07971	2.64826
VIT_02s0012g00410	F3H5	naringenin,2-oxoglutarate 3-dioxygenase	1.45216	1.57447	0.880564	1.23922
VIT_02s0025g02960	F3H6	naringenin,2-oxoglutarate 3-dioxygenase	5.33159	10.7499	3.18261	12.4239
VIT_07s0151g01060	CHI4	chalcone isomerase	8.64698	8.25955	6.53198	9.38052
VIT_14s0068g00920	CHS2	chalcone synthase 2	59.8731	206.508	22.0761	158.046
VIT_14s0066g00400	CHI2	chalcone isomerase	8.36035	5.57705	9.11155	15.0331
VIT_13s0067g03820	CHI1	chalcone isomerase 1 [Vitis vinifera] (VvCHI1)	136.984	171.739	55.4191	91.2528
VIT_05s0136g00260	CHS3	chalcone synthase 3	193.827	305.64	5.07669	50.3248
VIT_18s0001g09570	CHR1	Chalcone reductase	50.532	65.1161	44.9427	54.5006
VIT_15s0021g02170	CHS4	chalcone and stilbene synthase	0.0336749	0.134016	0.0159775	0.0399087
VIT_19s0014g00100	CHI3	chalcone isomerase 3	2.75248	2.75728	4.63994	5.86602
VIT_16s0100g00860	CHS5	chalcone synthase	0.0789712	0.128443	0.016197	0.075789
VIT_05s0077g02150	CHR2	chalcone reductase	4.06829	1.30143	7.62489	1.32804
VIT_03s0038g01460	CHS6	chalcone synthase	2.84081	2.58421	0.821188	0.962833
VIT_08s0105g00380	LDOX3	Leucoanthocyanidin dioxygenase	39.215	16.1909	89.6464	58.0986
VIT_02s0025g04720	LDOX1	Leucoanthocyanidin dioxygenase (LDOX) [Vitis vinifera]	418.278	272.363	124.5	187.811
VIT_03s0017g00830	LDOX2	Leucoanthocyanidin dioxygenase (LDOX)	14.4987	9.34887	14.0926	12.5222
VIT_11s0118g00360	LDOX4	leucoanthocyanidin dioxygenase	29.4993	25.2395	35.8092	29.352
VIT_13s0067g01020	LDOX4	Leucoanthocyanidin dioxygenase	0.162368	0.172336	0.173477	0.134901
VIT_00s0361g00040	ANR1	ANR1 anthocyanidin reductase (BAN) [Vitis vinifera] GeneID: 100232981	0.824061	0.910466	0.671362	0.42033
VIT_04s0079g00690	GST4	Anthocyanin Glutathione S-transferase (GST4)	175.351	561.359	0.351914	0.012691
VIT_03s0017g00870	3AT	3AT, Anthocyanin acyltransferase	0.162868	0.070509	0.0240679	0.00714676
VIT_16s0050g02480	ABCC1	ABC transporter C member 15 (ABCC1)	61.9536	45.8912	90.5534	59.1967
VIT_08s0007g03560	ANM1	anthocyanin membrane protein 1 (Anm1)	0.846316	0.838906	0.062665	0.19867
VIT_16s0050g00930	AM1	AM1, AnthoMATE 1 efflux family protein	46.063	58.5087	40.4357	92.8386
VIT_16s0050g00910	AM2	AM2, AnthoMATE 2 efflux family protein	29.8485	33.5491	1.59171	7.01669
VIT_16s0050g00900	AM3	AM3, AnthoMATE 3, Protein TRANSPARENT TESTA 12	1.56395	0.867871	1.13244	1.5902
VIT_01s0010g03510	AOMT1	Anthocyanin O-methyltransferase (AOMT1)	1.26916	0.122996	0.139731	0
VIT_07s0031g03070	IFR1	isoflavone reductase	0.168365	0.0171054	0.275522	0.0641068
VIT_18s0001g12690	IFR2	Isoflavone reductase (synthesis of phytoalexines)	10.9119	19.5797	5.1571	14.2077
VIT_03s0038g04620	IFR3	Isoflavone reductase (synthesis of phytoalexines)	0.192594	0.150177	0.132799	0.0440768
VIT_03s0038g04680	IFR4	isoflavone reductase Bet v 6.0101	12.8304	17.3889	13.6232	24.2121
VIT_12s0028g02850	OOMT2	isoflavone methyltransferase/Orcinol O-methyltransferase 2 oomt2	0.102029	0.0305642	0.174884	0.0379368
VIT_10s0003g00470	OOMT1.2	isoflavone methyltransferase/ Orcinol O-methyltransferase 1 oomt1	0.823006	0.462953	0.15843	0.0185397
VIT_07s0129g00730	CYP81E1.1	CYP81E1 Isoflavone 2'-hydroxylase	9.15537	1.47254	28.906	10.8024
VIT_03s0038g04670	IFR5	isoflavone reductase	307.708	325.657	244.898	312.063
VIT_10s0003g00480	OOMT1.1	isoflavone methyltransferase/ Orcinol O-methyltransferase 1 oomt1	1.563	0.800939	0.905694	0.141771
VIT_03s0038g04710	IFR6	Isoflavone reductase (synthesis of phytoalexines)	9.089	11.6188	8.51278	12.7824
VIT_03s0038g04700	IFR7	isoflavone reductase	115.969	196.089	142.603	312.412
VIT_07s0129g00860	CYP81E1.2	CYP81E1 Isoflavone 2'-hydroxylase	20.5011	7.64665	21.2714	9.68444
VIT_03s0038g04690	IFR8	Isoflavone reductase protein 6	0.687047	0.96512	0.59122	0.830718
VIT_03s0088g00250	IFR9	isoflavone reductase	3.07121	4.32041	1.63159	2.56917
VIT_07s0129g00710	CYP81E1.3	CYP81E1 Isoflavone 2'-hydroxylase	0.0766587	0.0762462	0.0524165	0.0798475
VIT_07s0129g00760	CYP81E1.4	CYP81E1 Isoflavone 2'-hydroxylase	0.154761	0.124093	0.0881932	0.261738
VIT_07s0129g00800	CYP81E1.5	CYP81E1 Isoflavone 2'-hydroxylase	0.0387132	0.11123	0.0484483	0.0653841
VIT_14s0068g00930	CHS1	CHS1	51.7581	88.0215	24.5443	56.1397
VIT_01s0011g04760	MYBC2-L1	MYBC2-L1	47.5609	26.9488	59.9624	54.1561
VIT_14s0006g01620	MYBC2-L3	MYBC2-L3	0.533225	0.203023	0.41869	0.156163
VIT_08s0007g07230	MYB5A	MYB5A	4.45799	2.14815	10.5304	4.33424
VIT_06s0004g00570	MYB5B	MYB5B	44.2234	46.7741	31.5932	29.0281
VIT_15s0046g00170	MYBPA1	MYBPA1	27.822	17.6585	6.27164	1.56763
VIT_11s0016g01310	MYBPA4	MYBPA4	4.63269	2.30902	4.19811	5.42316
VIT_00s0341g00050	MYBPAL1	MYBPAL1	11.8706	9.90063	9.58266	8.95783
VIT_02s0033g00410	MYBA1	MYBA1	306.057	129.397	0.290696	0.404604
VIT_02s0033g00390	MYBA2	MYBA2	168.942	181.759	72.4919	126.202
VIT_02s0033g00450	MYBA3	MYBA3	251.285	225.805	82.9306	185.077
VIT_02s0033g00380	MYBA8	MYBA8	44.6782	37.6767	18.4957	28.6816
Flavonoid hydroxylases (F'3'5H and F'3H)
IGPP 12Xv1 VIT code	Name	Description	RV	RR	WV	WR
VIT_06s0009g02810	F3'5'Hb	Flavonoid 3',5'-hydroxylase	0	0	0.015607	0.00788797
VIT_06s0009g02830	F3'5'Hc	Flavonoid 3',5'-hydroxylase	0.074608	0.0101793	0.0329967	0
VIT_06s0009g02840	F3'5'Hd	Flavonoid 3',5'-hydroxylase(F3'5'H)	0.0841542	0.0213766	0.0112102	0
VIT_06s0009g02880	F3'5'Hh	flavonoid 3',5'-hydroxylase i (F3'5'Hi) [Vitis vinifera]	0	0	0.00952238	0.0100059
VIT_06s0009g02920	F3'5'Hi	Flavonoid 3',5'-hydroxylase (F3'5'H)	0.0657553	0.0489281	0.00738902	0.027145
VIT_06s0009g02970	F3'5'Hj	flavonoid 3',5'-hydroxylase j (F3'5'Hj) [Vitis vinifera]	0.0121731	0.00566006	0	0
VIT_06s0009g03000	F3'5'Hk	Flavonoid 3',5'-hydroxylase	0.112334	0	0.0209971	0.0191976
VIT_06s0009g03010	F3'5'Hk2	Flavonoid 3',5'-hydroxylase (F3'5'H)	0.316037	0.179842	0.110533	0.13157
VIT_06s0009g03140	F3'5'Ho	flavonoid 3',5'-hydroxylase o (F3'5'Ho) [Vitis vinifera]	0.00480751	0	0	0
VIT_16s0022g01500	F3'5'Hq	flavonoid 3',5'-hydroxylase -like protein	0	0	0	0
VIT_16s0022g01510	F3'5'Hr	flavonoid 3',5'-hydroxylase -like protein	0	0.00726289	0	0.00373185
VIT_16s0022g01540	F3'5'Hs	Flavonoid 3',5'-hydroxylase	0	0	0	0
VIT_17s0000g07200	F3'Ha	Flavonoid 3'-hydroxylase a (F3'Ha) [Vitis vinifera]	17.5027	27.1342	12.0567	24.7966
VIT_17s0000g07210	F3'Hb	Flavonoid 3'-hydroxylase b (F3'Hb) [Vitis vinifera]	2.79342	3.55179	1.68766	3.32775
VIT_09s0002g01090	F3'H1	Flavonoid 3'-monooxygenase (F3'H)	54.5395	30.4309	78.6578	30.215
VIT_00s1682g00020	F3'H2	flavonoid 3'-hydroxylase cytochrome P450	0.0728329	0.224321	0.0627921	0.0823403
VIT_11s0016g01020	F3'H3	flavonoid 3-monooxygenase	0.64493	0.515527	0.89945	0.663829
VIT_00s0555g00020	F3'H4	flavonoid 3-monooxygenase	0.699282	1.0159	0.0677264	0.109167
VIT_02s0109g00310	F3'H5	flavonoid 3-monooxygenase	26.4564	14.2792	23.5026	22.8404
VIT_07s0031g01370	F3'H6	flavonoid 3-monooxygenase	0.422004	0.417046	0.292278	0.301794
VIT_03s0063g01690	F3'H7	flavonoid 3-monooxygenase	2.35335	1.6	2.90637	13.3951
VIT_05s0094g01190	F3'H8	flavonoid 3-monooxygenase	5.56108	2.87888	5.86664	7.01906
VIT_11s0016g01030	F3'H9	Flavonoid 3'-monooxygenase (F3'H)	0.0128977	0	0.0121736	0
VIT_11s0016g01050	F3'H10	Flavonoid 3'-monooxygenase (F3'H)	0	0.00657202	0	0
VIT_11s0016g00980	F3'H11	flavonoid 3-monooxygenase	0	0	0.00617257	0
VIT_18s0001g11520	F3'H12	flavonoid 3-monooxygenase	0	0.021237	0.0110241	0
VIT_18s0001g11430	F3'H13	flavonoid 3-monooxygenase	3.55419	2.20543	8.15367	1.94872
