# Supplementary material for: Genetic analysis of a white-to-red berry skin color reversion and its transcriptomic and metabolic consequences in grapevine (Vitis vinifera cv. ‘Moscatel Galego’)
Source: BMC Genomics. 2019 Dec 9;20:952. doi: 10.1186/s12864-019-6237-5 (PMC6902604; doi:10.1186/s12864-019-6237-5)
Supplement: Supplementary file 9 — Additional file 9. List of primers used for molecular analyses. [file 12864_2019_6237_MOESM9_ESM.xlsx]

## Sheet: SSR primers
Primer pair name	LG	Sequence of forward (F) and reverse (R) (5’ – 3’)		Reference
VVS2*	11	F	CAGCCCGTAAATGTATCCATC	Thomas and Scott (1993); This et al. (2004)
		R	AAATTCAAAATTCTAATTCAACTGG
VVMD5*	16	F	CTAGAGCTACGCCAATCCAA	Bowers et al. (1996, 1999); This et al. (2004)
		R	TATACCAAAAATCATATTCCTAAA
VVMD7*	7	F	AGAGTTGCGGAGAACAGGAT	Bowers et al. (1996, 1999); This et al. (2004)
		R	CGAACCTTCACACGCTTGAT
VVMD27*	5	F	GTACCAGATCTGAATACATCCGTAAGT	Bowers et al. (1999); This et al. (2004)
		R	ACGGGTATAGAGCAAACGGTGT
VrZAG62*	7	F	GGTGAAATGGGCACCGAACACACGC	Sefc (1999); This et al. (2004)
		R	CCATGTCTCTCCTCAGCTTCTCAGC
VrZag79*	5	F	AGATTGTGGAGGAGGGAACAAACCG	Sefc (1999); This et al. (2004)
		R	TGCCCCCATTTTCAAACTCCCTTCC
VMC4f3*	12	F	AAAGCACTATGGTGGGTGTAAA	Di Gaspero et al. (2000)
		R	TAACCAATACATGCATCAAGGA
VVMD28*	3	F	AACAATTCAATGAAAAGAGAGAGAGAGA	Bowers et al. (1999)
		R	TCATCAATTTCGTATCTCTATTTGCTG
VVMD32*	4	F	TATGATTTTTTAGGGGGGTGAGG	Bowers et al. (1999)
		R	GGAAAGATGGGATGACTCGC
VVIp31*	19	F	TATCCAAGAGACAAATTCCCAC	Merdinoglu et al. (2005)
		R	TTCTCTTGTTTCCTGCAAATGG
VVIv37*	10	F	TTTTCTCCCTACTCTTAACTTC	Merdinoglu et al. (2005)
		R	GGTAGACCTTGAAATGAAGTAA
VVIv67*	15	F	TATAACTTCTCATAGGGTTTCC	Merdinoglu et al. (2005)
		R	TTGGAGTCCATCAAATTCATCT
SC8_0146_010**	2	F	--	Adam-Blondon A.F., personal communication
		R	--
SC8_0146_026**	2	F	CCACGCCACTATTGCTAAAC	Adam-Blondon A.F., personal communication
		R	TGCACCGTATCAAGATCATGTC
VVNTM1**	2	F	TACCTGCTAACAATGCATTATG	Fournier-Level et al. (2009)
		R	TATTTGGTTTTTTCTAAATAGA
VVNTM2**	2	F	TACCTGCTAACAATGCATTATG	Fournier-Level et al. (2009)
		R	TATTTGGTTTTTTCTAAATAGA
VVNTM3**	2	F	TGCTGACCTGAATCATTTTCTACT	Fournier-Level et al. (2009)
		R	GATGTTCTGGAGAGATGCTTATC
VVNTM4**	2	F	TTTGCATGACTGCTTGGTGTAT	Fournier-Level et al. (2009)
		R	CCCATTGCTAAACCCTACTCCT
VVNMT5**	2	F	AGGAGGAATCCACATCAAAAGA	Fournier-Level et al. (2009)
		R	TGATTCAAAGGAATAAATAACCATCA
VVNTM6**	2	F	CCTTCTTGGACACCCATACAAA	Fournier-Level et al. (2009)
		R	TTCCCTATCAACAAACTTGAGG
VVIU20**	2	F	ACAACCTTAATGCTTCTACCAA	Merdinoglu et al. (2005)
		R	TCACCATGGAGATTTTCTGTAG
VMC7G3**	2	F	TTACTAGTGCTGTCCTGCTCCA	Pellerone et al. (2001)
		R	TGCTTCCTCTCTTTCAACTTTCA

## Sheet: MYBA primers
Primer pair name	LG	Sequence of forward (F) and reverse (R) (5’ – 3’)		Reference
VvMYBA1(1)	2	F	AAAAAGGGGGGCAATGTAGGGACCC	Lijavetzky et al.(2006)
		R	CCTGCAGCTTTTTCGGCATCT
VvMYBA1(2)	2	F	TGAATTCCTCTGGACGTTAA	Giannetto et al. (2008)
		R	TTATGGTGCATTACTGGCTT
VvMYBA2	2	F	GTGAGGAGAGTACATTGTAGG
		R	GAACTTTCTTTTTCAGGTGGT

## Sheet: qPCR primers
Primer pair name	Sequence of forward (F) and reverse (R) (5’ – 3’)		Reference
			Ali et al. 2011
F3'1a	F	CAACAAGAGCTGGACGCAGT
	R	AGCCGTTGATCTCACAGCTC
F3'5'H1a	F	GAAGTTCGACTGGTTATTAACAAAGAT
	R	AGGAGGAGTGCTTTAATGTTGGTA
MYBA1/2	F	GATGTGGGCTTCTGGGATAC
	R	AGGGAGTAGAGTATGAATGCAAGA
UFGT	F	TAACACATTGTGGATGGAACTCAT
	R	ACCTTCAATTCTCACTCCAATCTC
