# Supplementary material for: Genetic analysis of a white-to-red berry skin color reversion and its transcriptomic and metabolic consequences in grapevine (Vitis vinifera cv. ‘Moscatel Galego’)
Source: BMC Genomics. 2019 Dec 9;20:952. doi: 10.1186/s12864-019-6237-5 (PMC6902604; doi:10.1186/s12864-019-6237-5)
Supplement: Supplementary file 11 — Additional file 11. FPKM values of the F3’5’H and F3’H gene families in cv. ‘Moscatel Galego’ and cv. ‘Red Globe’ skin color somatic variants. FPKM values were calculated from A) multiple-mapped and B) filtered reads and are displayed for each biological replicate. [file 12864_2019_6237_MOESM11_ESM.xlsx]

## Sheet: Hoja1
Supplementary Table: Expression profiles of the F3'5'H and F3'H gene families in cv. 'Moscatel Galego' and cv.'Red Globe' color somatic variants. FPKM values were calculated from A) multiple-mapped and B) filtered reads. See legend on the bottom of the Table.
A) Multiple mapped reads																											B) Filtered mapped reads
Geneid	Family	MB1	MB2	MB3	MB4	MB5	MB6	MR7	MR8	MR9	MR10	MR11	MR12	SRR8979768	SRR8979771	SRR8979773	SRR8979763	SRR8979764	SRR8979769	SRR8979765	SRR8979766	SRR8979772	SRR8979767	SRR8979770	SRR8979774		Geneid	Family	MB1	MB2	MB3	MB4	MB5	MB6	MR7	MR8	MR9	MR10	MR11	MR12	SRR8979768	SRR8979771	SRR8979773	SRR8979763	SRR8979764	SRR8979769	SRR8979765	SRR8979766	SRR8979772
VIT_06s0009g02810	F35H	0.234429	0.490691	0.208374	0.171499	0.0748794	0.154557	1.18362	0.464598	0.953416	0.499581	0.447917	0.291308	1.30829	1.781	1.03978	0	0.147158	0.149594	6.49502	7.99121	8.97155	5.67096	4.73842	6.55428		VIT_06s0009g02810	F35H	0.0472726	0	0	0.0239647	0	0	0	0	0	0	0	0	0.173637	0.158365	0	0	0	0	0	0	0.272664
VIT_06s0009g02830	F35H	0.426189	0.817731	0.446469	0.153107	0.213918	0.157694	0.880092	1.16137	1.20712	0.741057	0.639814	0.297222	4.20478	4.24003	1.98032	0	0.210204	0.213684	14.735	18.9437	22.518	11.995	10.475	11.7028		VIT_06s0009g02830	F35H	0.0337626	0	0.0661665	0	0	0	0.026499	0.094469	0.105453	0.0309093	0	0	0.496051	0.678635	0	0	0	0	2.91038	2.85925	7.98431
VIT_06s0009g02840	F35H	0.218463	0.853302	0.411944	0.21975	0.178187	0.177833	1.29404	0.949667	1.41205	0.928554	0.491949	0.411358	2.15535	1.63007	0.380664	0	0.215499	0.109533	8.95184	13.6942	15.0148	7.90531	6.60853	9.22895		VIT_06s0009g02840	F35H	0.0173065	0.0166503	0	0	0	0	0.0950829	0.0161415	0.144146	0.0475319	0	0.0173748	0.127137	0	0	0	0	0.115753	1.09402	2.13184	2.69521
VIT_06s0009g02860	F35H	0.158887	0.169365	0.0517837	0.159824	0.232606	0.146321	0.483525	0.240539	0.179497	0.302422	0.252985	0.31026	0.27094	0.368836	0.28711	0.297614	0.365708	1.61097	2.42642	1.97184	2.65422	6.14313	3.9252	4.90736		VIT_06s0009g02860	F35H	0	0	0	0	0	0	0	0	0	0	0	0	0	0	0	0	0	0	0	0	0
VIT_06s0009g02880	F35H	0.108136	0.311221	0.132162	0.0815798	0.0474923	0.0280079	0.575888	0.442007	0.412298	0.219364	0.206612	0.0791839	0	0.188267	0.219827	0	0	0	3.7156	3.45085	5.20248	2.4901	2.71912	3.83728		VIT_06s0009g02880	F35H	0	0.0288458	0	0.0303992	0	0	0	0	0	0	0	0	0	0	0	0	0	0	0	0.230832	0
VIT_06s0009g02920	F35H	0.242157	0.638863	0.31569	0.182688	0.248157	0.12544	1.1054	0.7332	0.800186	0.654986	0.385569	0.275835	1.70335	2.10801	0.820459	0	0.139342	0.141649	8.07945	8.85471	9.82994	5.78279	3.84577	6.08679		VIT_06s0009g02920	F35H	0.0223808	0	0	0	0.0592728	0.0231813	0.0878295	0.0417484	0.0699036	0.0819577	0.0216759	0.0449382	0.328827	0.599814	0.523654	0	0	0.149692	1.02894	0.689225	1.42
VIT_06s0009g02970	F35H	0.160077	0.429998	0.219121	0.128817	0.0703046	0.0497533	0.706364	0.567077	0.699857	0.432977	0.351734	0.156292	0.614181	0.668877	0.130167	0	0.110534	0	5.06988	5.49155	6.64247	4.17767	2.62698	3.40828		VIT_06s0009g02970	F35H	0	0	0	0	0	0	0	0	0.0184839	0	0.0171946	0	0	0	0	0	0	0	0	0	0.102402
VIT_06s0009g03000	F35H	0.119221	0.343125	0.174851	0	0.104721	0.061758	0.0907032	0.433171	0.424259	0.214979	0.227792	0	1.82969	0	0	0	0.823225	0	2.1373	3.80459	2.86789	8.23607	2.84008	5.99341		VIT_06s0009g03000	F35H	0	0.0636057	0	0	0.0583635	0	0.155668	0.184985	0	0	0	0	1.94269	0	0	0	0.435212	0.884375	1.51973	3.05393	2.28798
VIT_06s0009g03010	F35H	0.508422	0.784652	0.259361	0.378005	0.50484	0.389329	1.17724	0.742927	0.899017	0.757346	0.549069	0.561147	3.05327	2.4631	1.7975	3.22965	2.44221	8.53408	9.2467	11.1105	15.8196	26.4696	13.1063	18.1725		VIT_06s0009g03010	F35H	0.0980659	0.188695	0.0480464	0.0994283	0.173143	0.126967	0.269389	0.274393	0.357345	0.134668	0.189955	0.221518	1.44082	0.821312	1.14725	2.94743	1.12973	4.59134	3.66316	4.90745	6.08058
VIT_06s0009g03040	F35H	0	0	0	0.0620383	0	0	0.117306	0	0.0313537	0.0834091	0.0589203	0.0602164	0.236632	0.42951	0	0	0	0	0	0	0	0	0	0		VIT_06s0009g03040	F35H	0	0	0	0	0	0	0	0	0	0	0	0	0	0	0	0	0	0	0	0	0
VIT_06s0009g03050	F35H	0	0.06241	0	0.0654377	0.0571425	0	0.14848	0.0590912	0.0330717	0.175959	0.124298	0.254064	0	0.453045	0	0	0	0	0	0	0	0.332897	0	0		VIT_06s0009g03050	F35H	0	0	0	0	0	0	0	0	0	0	0	0	0	0	0	0	0	0	0	0	0
VIT_06s0009g03110	F35H	0	0	0	0	0	0	0.0703833	0	0	0.0834091	0.0589203	0.0602164	0.236632	0.42951	0	0	0	0	0	0	0	0	0	0		VIT_06s0009g03110	F35H	0	0	0	0	0	0	0	0	0	0	0	0	0	0	0	0	0	0	0	0	0
VIT_06s0009g03140	F35H	0	0	0	0	0	0	0.0127368	0	0	0	0	0.0163455	0	0	0	0	0	0	0	0	0	0	0	0		VIT_06s0009g03140	F35H	0	0	0	0	0	0	0.0145729	0	0	0	0	0	0	0	0	0	0	0	0	0	0
VIT_08s0007g05160	F35H	0.242758	0.131001	0.163182	0.213665	0.226562	0.204347	0.854194	0.647738	0.678763	0.519819	0.681254	0.874003	0.582131	0.211324	0.616873	0.937848	0.628596	0.1065	1.088	0.242092	0.547465	0.232922	0.240958	0.179468		VIT_08s0007g05160	F35H	0.0168273	0.0161893	0	0	0.0297101	0.0174292	0.0264143	0.0313891	0	0.107837	0.114081	0.185831	0	0	0	0	0.110773	0	0	0	0.0970585
VIT_206s0009g02805.1	F35H	0	0	0	0	0	0	0	0	0	0	0	0	0	0	0	0	0	0	0	0	0	0	0	0		VIT_206s0009g02805.1	F35H	0	0	0	0	0	0	0	0	0	0	0	0	0	0	0	0	0	0	0	0	0
VIT_206s0009g02846.1	F35H	0	0	0	0	0	0	0	0	0	0	0	0	0	0	0	0	0	0	0	0	0	0	0	0		VIT_206s0009g02846.1	F35H	0	0	0	0	0	0	0	0	0	0	0	0	0	0	0	0	0	0	0	0	0
VIT_206s0009g02873.1	F35H	0	0	0	0	0	0	0	0	0	0	0	0	0	0	0	0	0	0	0	0	0	0	0	0		VIT_206s0009g02873.1	F35H	0	0	0	0	0	0	0	0	0	0	0	0	0	0	0	0	0	0	0	0	0
VIT_16s0022g01500	F35H-like	0	0	0	0	0	0	0	0	0	0	0	0	0	0	0	0	0	0	0	0	0	0	0	0		VIT_16s0022g01500	F35H-like	0	0	0	0	0	0	0	0	0	0	0	0	0	0	0	0	0	0	0	0	0
VIT_16s0022g01510	F35H-like	0.0100827	0	0	0.0304264	0.035426	0.0208919	0	0.0274755	0.0205031	0.0181812	0.0096324	0	0	0	0	0	0	0	0.0602517	0	0.181907	0	0.0533757	0		VIT_16s0022g01510	F35H-like	0	0	0	0.0113379	0	0	0	0	0	0	0.0108303	0.0112266	0	0	0	0	0	0	0	0	0
VIT_16s0022g01540	F35H-like	0	0	0	0	0	0	0	0	0	0	0	0	0	0	0	0	0	0	0	0	0	0	0	0		VIT_16s0022g01540	F35H-like	0	0	0	0	0	0	0	0	0	0	0	0	0	0	0	0	0	0	0	0	0
VIT_11s0016g00980	F3H	0.0525715	0.0336231	0.102803	0.0528814	0.0615706	0.0544655	0.0399964	0.0795878	0.0356345	0.063198	0.0502235	0.0342189	0	0	0	0	0	0	0.104718	0	0.210771	0	0.0927673	0		VIT_11s0016g00980	F3H	0	0	0	0	0	0	0	0	0	0	0	0	0	0	0	0	0	0	0	0	0
VIT_11s0016g01020	F3H	1.37047	0.852431	1.33997	0.893784	0.859856	1.12339	0.790585	1.34061	0.428744	1.2492	0.51795	0.51464	2.31129	2.30737	2.69416	0.084628	0.103991	0.105712	4.13979	3.96496	3.07935	0.308264	0.6378	0.445351		VIT_11s0016g01020	F3H	0.968764	0.65885	1.09657	0.677395	0.66353	0.674709	0.576815	0.997018	0.382573	0.825728	0.404419	0.335374	2.08593	2.23821	2.73562	0.0873068	0	0.111716	3.93548	3.72917	3.08289
VIT_11s0016g01030	F3H	0.949792	0.488136	0.696491	0.443574	0.536324	0.456862	0.412915	0.708673	0.241424	0.734	0.324061	0.430547	0.520591	0.708691	0	0	0.234227	0	0.202704	0.270624	0.203996	0	0	0		VIT_11s0016g01030	F3H	0	0	0.0368642	0	0	0	0	0	0.0391682	0	0	0	0	0	0	0	0	0	0	0	0
VIT_11s0016g01050	F3H	0.0185869	0.0713257	0.0363466	0.0186965	0	0.0577697	0.0282819	0.0337664	0	0.100548	0.0177568	0.0181474	0	0	0	0	0	0	0	0	0	0	0	0		VIT_11s0016g01050	F3H	0	0	0	0	0	0	0	0	0	0	0.0199651	0	0	0	0	0	0	0	0	0	0
VIT_17s0000g07200	F3H	18.6157	19.2613	21.9705	41.0376	39.8706	40.4032	31.6006	26.626	26.9785	43.9655	42.2741	44.145	54.2307	42.5055	57.9897	25.8135	82.5155	98.0872	107.115	102.258	82.5873	143.261	116.829	124.538		VIT_17s0000g07200	F3H	10.6705	11.5341	13.8247	25.8457	23.8562	24.5398	19.8117	15.8836	16.5805	27.5612	26.3967	27.1659	37.2961	28.2869	39.8737	26.7238	42.4506	50.5181	73.2984	68.4357	57.5392
VIT_17s0000g07210	F3H	11.5641	11.4935	12.1367	22.9422	24.3391	23.4304	19.0947	16.9055	16.7246	25.3867	24.7576	25.8183	25.933	22.5315	30.6065	26.011	54.0816	63.5213	54.1729	49.9628	39.8772	74.011	59.6067	61.8572		VIT_17s0000g07210	F3H	1.36781	1.7432	1.77545	2.84567	3.66952	3.05426	2.70477	2.684	2.60769	3.54524	3.42365	3.19225	3.2624	3.45154	6.09586	0.464262	2.45568	2.49504	7.75841	5.60717	5.53283
VIT_18s0001g11430	F3H	13.3194	11.5965	12.0269	2.23298	1.84308	5.10383	5.44843	6.07688	5.2098	3.70133	3.41354	2.96905	2.80019	2.11775	1.85457	0.598086	0.314969	2.02783	7.63223	6.42913	7.86375	1.01148	2.73669	0.719405		VIT_18s0001g11430	F3H	8.66772	8.07948	7.88194	1.43619	1.17605	3.30115	3.75884	3.61745	3.35333	2.20765	2.22117	2.26859	2.35373	1.58179	1.97279	0.352582	0.444037	1.80462	6.20219	5.32292	6.61407
VIT_18s0001g11520	F3H	4.48025	4.01557	4.12286	0.67054	0.735329	1.7346	1.76916	2.12632	2.03332	1.49555	1.14039	0.817344	0.47584	0.215923	0.12606	0.609801	0.107046	0.544091	1.48223	1.97889	0.932299	0.237991	0.738606	0.366748		VIT_18s0001g11520	F3H	0	0.0165416	0.0168476	0	0	0	0	0	0	0.0472216	0	0.0172613	0	0	0.134095	0.539231	0.113183	0.344993	0.0988074	0	0
VIT_02s0109g00310	F3H	28.1865	23.4539	25.7063	24.9523	26.2281	24.6563	22.912	28.022	35.4281	15.3309	16.4567	14.8351	0	0	0	0	0	0	0.10202	0	0	0	0	0		VIT_02s0109g00310	F3H	25.1072	21.7506	23.5816	22.8067	23.7356	22.2594	21.1621	25.7481	32.5859	14.0062	15.2757	13.6296	0	0	0	0	0	0	0.108812	0	0
VIT_03s0063g01690	F3H	3.98883	3.05292	3.39822	16.7722	16.6427	13.9777	1.93016	3.25023	3.41447	3.74177	1.7092	1.10249	8.55238	9.70211	4.65065	1.48332	1.11387	1.647	15.3358	22.8143	7.67268	0.975562	1.08685	1.12752		VIT_03s0063g01690	F3H	3.35047	2.47234	2.96431	14.3796	14.1427	12.0618	1.41695	2.74568	2.96332	3.08221	0.945129	0.800098	8.72213	9.80756	4.94709	1.53027	1.17774	1.63175	16.1699	23.9164	7.59874
VIT_05s0094g01190	F3H	6.9622	4.37877	4.85078	6.52083	6.76915	6.11651	2.75537	5.34764	6.86019	3.4144	2.4172	1.93755	0	0.345503	0.672367	1.9515	1.48448	1.62514	0.494113	0.791612	0.298357	1.52325	0.612814	1.5649		VIT_05s0094g01190	F3H	7.61157	4.7114	5.33771	6.99207	7.35088	6.74398	3.19575	5.91882	7.65723	3.76121	2.71781	2.15437	0	0.368661	0.715226	2.01328	1.56959	1.71742	0.527011	0.847231	0.31737
VIT_07s0031g01370	F3H	0.465783	0.330281	0.53462	0.427787	0.320193	0.629431	0.847401	0.974943	0.967754	0.748607	0.986695	0.711811	0	0	0.164675	0	0	0	0	0	0.121789	0	0	0		VIT_07s0031g01370	F3H	0.381826	0.129652	0.352136	0.318814	0.17845	0.418747	0.158655	0.607502	0.514448	0.246747	0.478565	0.541174	0	0	0.175172	0	0	0	0	0	0.129549
VIT_09s0002g01090	F3H	50.5453	64.3486	101.646	28.9884	32.621	34.6055	39.6081	48.4857	57.7215	26.9265	31.0656	24.0496	254.097	251.969	221.133	28.7986	74.7628	93.8605	428.105	512.812	281.941	101.023	157.718	111.209		VIT_09s0002g01090	F3H	54.2173	69.8761	112.509	26.4402	31.4137	33.3747	44.5795	54.2634	65.4483	29.9205	34.6576	27.0247	266.409	264.567	232.731	32.744	78.3905	97.7182	454.422	545.298	297.483
VIT_00s0555g00020	F3H	0.0855669	0.0656711	0.033465	0.0860712	0.105225	0.141839	0.650993	0.730602	0.626396	0.925765	1.17713	0.802017	0.262641	0	0	0	0	0	0.102265	0	0.102917	0.087573	0	0.101214		VIT_00s0555g00020	F3H	0.0949002	0.0730415	0.0371963	0.0962185	0.117288	0.117953	0.72994	0.778901	0.612576	0.903553	1.28676	0.876523	0.278861	0	0	0	0	0	0.109074	0	0.109475
VIT_00s1682g00020	F3H	0.121917	0.0501264	0.0510874	0.0350387	0.137687	0.0721768	0.159008	0.110742	0	0.235544	0.299499	0.0510146	1.73743	2.18325	1.27462	0.978705	2.52553	3.42312	0.936701	0.97266	0.523706	7.13002	3.59581	3.60527		VIT_00s1682g00020	F3H	0.0965824	0.0557521	0.0189278	0.0195848	0.170524	0.0600221	0.166769	0.0540483	0	0.229892	0.261913	0.0775705	1.98663	2.32959	1.20522	0.807748	2.67033	3.61751	0.999066	1.041	0.557078
Legend
MGB_Veraison	MB1
(WV)	MB2
	MB3
MGB_Ripening	MB4
(WR)	MB5
	MB6
MGR_Veraison	MR7
(RV)	MR8
	MR9
MGR_Ripening	MR10
(RR)	MR11
	MR12
Chimenti_Veraison	SRR8979768
(CGV)	SRR8979771
	SRR8979773
Chimenti_Ripening	SRR8979763
(CGR)	SRR8979764
	SRR8979769
Red Globe_Veraison	SRR8979765
(RGV)	SRR8979766
	SRR8979772
Red Globe_Ripening	SRR8979767
(RGR)	SRR8979770
	SRR8979774
[truncated: 3 more columns]
